# Supplementary material for: Crystal engineering of ionic cocrystals comprising Na/K salts of hesperetin with hesperetin molecules and solubility modulation
Source: IUCrJ. 2023 Apr 21;10(Pt 3):329–40. doi: 10.1107/S205225252300266X (PMC10161764; doi:10.1107/S205225252300266X)
Supplement: Supplementary file 1 [file m-10-00329-sup1.cif]

data_HESKHE_2H2O
#==============================================================================

# PROCESSING SUMMARY (IUCr Office Use Only)

_journal_date_recd_electronic      2023-02-07
_journal_date_to_coeditor         ?
_journal_date_from_coeditor       ?
_journal_date_accepted     ?
_journal_date_printers_first      ?
_journal_date_printers_final      ?
_journal_date_proofs_out          ?
_journal_date_proofs_in           ?
_journal_coeditor_name            ?
_journal_coeditor_code      LQ5051
_journal_coeditor_notes
; ?
;
_journal_paper_category      FA
_journal_techeditor_code      ?
_iucr_compatibility_tag          ACTA95
_journal_techeditor_notes  
;
;
_journal_coden_ASTM               ?
_journal_name_full                ?
_journal_year                     ?
_journal_volume                   ?
_journal_issue                    ?
_journal_page_first               ?
_journal_page_last                ?
_journal_suppl_publ_number        ?
_journal_suppl_publ_pages         ?

#==============================================================================

_audit_creation_date               2023-02-06
_audit_creation_method
;
Olex2 1.5
(compiled 2021.10.07 svn.r9718050b for OlexSys, GUI svn.r6410)
;
_shelx_SHELXL_version_number       '2018/3'
_audit_contact_author_address      ?
_audit_contact_author_email        ?
_audit_contact_author_name         ''
_audit_contact_author_phone        ?
_publ_contact_author_id_orcid      ?
_publ_section_references
;
Dolomanov, O.V., Bourhis, L.J., Gildea, R.J, Howard, J.A.K. & Puschmann, H.
 (2009), J. Appl. Cryst. 42, 339-341.

Sheldrick, G.M. (2015). Acta Cryst. A71, 3-8.

Sheldrick, G.M. (2015). Acta Cryst. C71, 3-8.
;
_chemical_name_common              ?
_chemical_name_systematic          ?
_chemical_formula_moiety           'C32 H31 K O14'
_chemical_formula_sum              'C32 H31 K O14'
_chemical_formula_weight           678.67
_chemical_melting_point            ?
loop_
  _atom_type_symbol
  _atom_type_description
  _atom_type_scat_dispersion_real
  _atom_type_scat_dispersion_imag
  _atom_type_scat_source
 'C' 'C' 0.0181 0.0091 'International Tables Vol C Tables 4.2.6.8 and 6.1.1.4'
 'H' 'H' 0.0000 0.0000 'International Tables Vol C Tables 4.2.6.8 and 6.1.1.4'
 'K' 'K' 0.3868 1.0657 'International Tables Vol C Tables 4.2.6.8 and 6.1.1.4'
 'O' 'O' 0.0492 0.0322 'International Tables Vol C Tables 4.2.6.8 and 6.1.1.4'

_shelx_space_group_comment
;
The symmetry employed for this shelxl refinement is uniquely defined
by the following loop, which should always be used as a source of
symmetry information in preference to the above space-group names.
They are only intended as comments.
;
_space_group_crystal_system        'monoclinic'
_space_group_IT_number             13
_space_group_name_H-M_alt          'P 1 2/n 1'
_space_group_name_Hall             '-P 2yac'
loop_
  _space_group_symop_operation_xyz
 'x, y, z'
 '-x+1/2, y, -z+1/2'
 '-x, -y, -z'
 'x-1/2, -y, z-1/2'

_cell_length_a                     11.2185(2)
_cell_length_b                     10.2204(2)
_cell_length_c                     13.5244(2)
_cell_angle_alpha                  90
_cell_angle_beta                   106.4270(10)
_cell_angle_gamma                  90
_cell_volume                       1487.38(5)
_cell_formula_units_Z              2
_cell_measurement_reflns_used      8622
_cell_measurement_temperature      116.0
_cell_measurement_theta_max        66.69
_cell_measurement_theta_min        4.33
_shelx_estimated_absorpt_T_max     0.957
_shelx_estimated_absorpt_T_min     0.957
_exptl_absorpt_coefficient_mu      2.226
_exptl_absorpt_correction_T_max    0.7528
_exptl_absorpt_correction_T_min    0.5092
_exptl_absorpt_correction_type     multi-scan
_exptl_absorpt_process_details
;
SADABS-2016/2 (Bruker,2016/2) was used for absorption correction.
wR2(int) was 0.1000 before and 0.0781 after correction.
The Ratio of minimum to maximum transmission is 0.6764.
The \l/2 correction factor is Not present.
;
_exptl_absorpt_special_details     ?
_exptl_crystal_colour              'clear light colourless'
_exptl_crystal_colour_lustre       clear
_exptl_crystal_colour_modifier     light
_exptl_crystal_colour_primary      colourless
_exptl_crystal_density_diffrn      1.515
_exptl_crystal_density_meas        ?
_exptl_crystal_density_method      ?
_exptl_crystal_description         block
_exptl_crystal_F_000               708
_exptl_crystal_size_max            0.02
_exptl_crystal_size_mid            0.02
_exptl_crystal_size_min            0.02
_exptl_transmission_factor_max     ?
_exptl_transmission_factor_min     ?
_diffrn_reflns_av_R_equivalents    0.0488
_diffrn_reflns_av_unetI/netI       0.0355
_diffrn_reflns_Laue_measured_fraction_full  0.991
_diffrn_reflns_Laue_measured_fraction_max  0.991
_diffrn_reflns_limit_h_max         13
_diffrn_reflns_limit_h_min         -12
_diffrn_reflns_limit_k_max         9
_diffrn_reflns_limit_k_min         -11
_diffrn_reflns_limit_l_max         16
_diffrn_reflns_limit_l_min         -13
_diffrn_reflns_number              14054
_diffrn_reflns_point_group_measured_fraction_full  0.991
_diffrn_reflns_point_group_measured_fraction_max  0.991
_diffrn_reflns_theta_full          66.682
_diffrn_reflns_theta_max           66.682
_diffrn_reflns_theta_min           4.326
_diffrn_ambient_temperature        116.0
_diffrn_detector_area_resol_mean   ?
_diffrn_measured_fraction_theta_full  0.991
_diffrn_measured_fraction_theta_max  0.991
_diffrn_measurement_device_type    'Bruker APEX-II CCD'
_diffrn_measurement_method         '\f and \w scans'
_diffrn_radiation_type             CuK\a
_diffrn_radiation_wavelength       1.54178
_diffrn_source                     ?
_diffrn_source_current             1.0
_diffrn_source_power               0.05
_diffrn_source_voltage             50.0
_diffrn_standards_number           0
_reflns_Friedel_coverage           0.000
_reflns_Friedel_fraction_full      .
_reflns_Friedel_fraction_max       .
_reflns_number_gt                  2414
_reflns_number_total               2610
_reflns_special_details
;
 Reflections were merged by SHELXL according to the crystal
 class for the calculation of statistics and refinement.
 
 _reflns_Friedel_fraction is defined as the number of unique
 Friedel pairs measured divided by the number that would be
 possible theoretically, ignoring centric projections and
 systematic absences.
;
_reflns_threshold_expression       'I > 2\s(I)'
_computing_cell_refinement         'SAINT V8.40B (?, 2016)'
_computing_data_collection         ?
_computing_data_reduction          'SAINT V8.40B (?, 2016)'
_computing_molecular_graphics      'Olex2 1.5 (Dolomanov et al., 2009)'
_computing_publication_material    'Olex2 1.5 (Dolomanov et al., 2009)'
_computing_structure_refinement    'SHELXL 2018/3 (Sheldrick, 2015)'
_computing_structure_solution      'SHELXT 2018/2 (Sheldrick, 2018)'
_refine_diff_density_max           0.327
_refine_diff_density_min           -0.887
_refine_diff_density_rms           0.081
_refine_ls_extinction_coef         .
_refine_ls_extinction_method       none
_refine_ls_goodness_of_fit_ref     1.071
_refine_ls_hydrogen_treatment      mixed
_refine_ls_matrix_type             full
_refine_ls_number_parameters       222
_refine_ls_number_reflns           2610
_refine_ls_number_restraints       4
_refine_ls_R_factor_all            0.0564
_refine_ls_R_factor_gt             0.0537
_refine_ls_restrained_S_all        1.075
_refine_ls_shift/su_max            0.001
_refine_ls_shift/su_mean           0.000
_refine_ls_structure_factor_coef   Fsqd
_refine_ls_weighting_details      
 'w=1/[\s^2^(Fo^2^)+(0.0982P)^2^+1.6490P] where P=(Fo^2^+2Fc^2^)/3'
_refine_ls_weighting_scheme        calc
_refine_ls_wR_factor_gt            0.1577
_refine_ls_wR_factor_ref           0.1613
_refine_special_details            ?
_olex2_refinement_description
;
1. Fixed Uiso
 At 1.2 times of:
  All C(H) groups, All C(H,H) groups, All O(H,H,H) groups
 At 1.5 times of:
  All C(H,H,H) groups, All O(H,H) groups
2. Restrained distances
 H5-O5
 0.84 with sigma of 0.02
 H2-O2
 0.84 with sigma of 0.02
 H1WB-H5
 2.1 with sigma of 0.02
 H1WA-H9A_$1
 2.1 with sigma of 0.02
3.a Rotating group:
 O1W(H1WA,H1WB)
3.b Ternary CH refined with riding coordinates:
 C8(H8)
3.c Secondary CH2 refined with riding coordinates:
 C9(H9A,H9B)
3.d Aromatic/amide H refined with riding coordinates:
 C13(H13), C15(H15), C4(H4), C6(H6A), C7(H7)
3.e Idealised Me refined as rotating group:
 C1(H1A,H1B,H1C)
;
_atom_sites_solution_hydrogens     mixed
_atom_sites_solution_primary       dual
_atom_sites_solution_secondary     ?
loop_
  _atom_site_label
  _atom_site_type_symbol
  _atom_site_fract_x
  _atom_site_fract_y
  _atom_site_fract_z
  _atom_site_U_iso_or_equiv
  _atom_site_adp_type
  _atom_site_occupancy
  _atom_site_site_symmetry_order
  _atom_site_calc_flag
  _atom_site_refinement_flags_posn
  _atom_site_refinement_flags_adp
  _atom_site_refinement_flags_occupancy
  _atom_site_disorder_assembly
  _atom_site_disorder_group
 K1 K 0.250000 0.75764(7) 0.750000 0.0239(3) Uani 1 2 d S T P . .
 O6 O 0.34801(16) 0.12888(17) 0.31911(12) 0.0222(4) Uani 1 1 d . . . . .
 O5 O 0.17356(17) 0.47456(18) 0.46430(14) 0.0261(4) Uani 1 1 d D . . . .
 O1 O 0.33577(18) -0.04043(18) 0.89289(14) 0.0277(4) Uani 1 1 d . . . . .
 O3 O 0.58768(16) 0.31726(17) 0.62889(13) 0.0238(4) Uani 1 1 d . . . . .
 O2 O 0.46977(18) -0.09896(18) 0.76907(15) 0.0284(4) Uani 1 1 d D . . . .
 H5 H 0.209(2) 0.524(3) 0.510(2) 0.034 Uiso 1 1 d D U . . .
 H2 H 0.526(2) -0.114(3) 0.743(2) 0.034 Uiso 1 1 d D U . . .
 H6 H 0.250000 0.129(5) 0.250000 0.034 Uiso 1 2 d S U P . .
 O4 O 0.31528(19) 0.58194(19) 0.63047(15) 0.0341(5) Uani 1 1 d . . . . .
 C12 C 0.4788(2) 0.3143(2) 0.55095(18) 0.0209(5) Uani 1 1 d . . . . .
 C13 C 0.4682(2) 0.2247(2) 0.47334(19) 0.0208(5) Uani 1 1 d . . . . .
 H13 H 0.535580 0.167917 0.474198 0.025 Uiso 1 1 calc R U . . .
 C15 C 0.2580(2) 0.3018(2) 0.39118(18) 0.0209(5) Uani 1 1 d . . . . .
 H15 H 0.182365 0.295844 0.337504 0.025 Uiso 1 1 calc R U . . .
 C5 C 0.5012(2) 0.2599(2) 0.76954(19) 0.0218(5) Uani 1 1 d . . . . .
 C2 C 0.3854(2) 0.0636(3) 0.85365(19) 0.0225(5) Uani 1 1 d . . . . .
 C14 C 0.3576(2) 0.2172(2) 0.39267(18) 0.0195(5) Uani 1 1 d . . . . .
 C16 C 0.2714(2) 0.3935(2) 0.46839(18) 0.0205(5) Uani 1 1 d . . . . .
 C3 C 0.4590(2) 0.0312(2) 0.78894(18) 0.0210(5) Uani 1 1 d . . . . .
 C10 C 0.3965(3) 0.4995(3) 0.6301(2) 0.0266(6) Uani 1 1 d . . . . .
 C4 C 0.5166(2) 0.1286(3) 0.74894(18) 0.0215(5) Uani 1 1 d . . . . .
 H4 H 0.567800 0.105647 0.706440 0.026 Uiso 1 1 calc R U . . .
 O1W O 0.0569(2) 0.6674(3) 0.5811(2) 0.0555(7) Uani 1 1 d . . . . .
 H1WA H -0.014651 0.665385 0.597458 0.083 Uiso 1 1 d DR U . . .
 H1WB H 0.069570 0.584098 0.567477 0.083 Uiso 1 1 d DR U . . .
 C11 C 0.3812(2) 0.4027(2) 0.55030(18) 0.0207(5) Uani 1 1 d . . . . .
 C8 C 0.5730(2) 0.3620(3) 0.72751(19) 0.0247(6) Uani 1 1 d . . . . .
 H8 H 0.657908 0.368818 0.777070 0.030 Uiso 1 1 calc R U . . .
 C9 C 0.5174(3) 0.4982(3) 0.7132(2) 0.0283(6) Uani 1 1 d . . . . .
 H9A H 0.503873 0.528346 0.778708 0.034 Uiso 1 1 calc R U . . .
 H9B H 0.576223 0.559381 0.694818 0.034 Uiso 1 1 calc R U . . .
 C6 C 0.4252(3) 0.2920(3) 0.8306(2) 0.0299(6) Uani 1 1 d . . . . .
 H6A H 0.412000 0.381358 0.843874 0.036 Uiso 1 1 calc R U . . .
 C7 C 0.3676(3) 0.1943(3) 0.8729(2) 0.0302(6) Uani 1 1 d . . . . .
 H7 H 0.316128 0.217550 0.915144 0.036 Uiso 1 1 calc R U . . .
 C1 C 0.2768(3) -0.0130(3) 0.9714(2) 0.0303(6) Uani 1 1 d . . . . .
 H1A H 0.200814 0.037647 0.941968 0.045 Uiso 1 1 calc R U . . .
 H1B H 0.333402 0.037618 1.026674 0.045 Uiso 1 1 calc R U . . .
 H1C H 0.255630 -0.095332 0.999560 0.045 Uiso 1 1 calc R U . . .

loop_
  _atom_site_aniso_label
  _atom_site_aniso_U_11
  _atom_site_aniso_U_22
  _atom_site_aniso_U_33
  _atom_site_aniso_U_23
  _atom_site_aniso_U_13
  _atom_site_aniso_U_12
 K1 0.0326(5) 0.0194(4) 0.0237(4) 0.000 0.0143(3) 0.000
 O6 0.0287(9) 0.0202(9) 0.0195(8) -0.0026(7) 0.0100(7) 0.0039(7)
 O5 0.0319(10) 0.0224(9) 0.0246(9) -0.0042(7) 0.0091(8) 0.0087(7)
 O1 0.0376(10) 0.0245(10) 0.0294(10) -0.0036(7) 0.0231(8) -0.0039(8)
 O3 0.0232(9) 0.0281(10) 0.0217(9) -0.0007(7) 0.0087(7) -0.0038(7)
 O2 0.0365(10) 0.0201(9) 0.0380(11) -0.0027(8) 0.0259(9) 0.0023(8)
 O4 0.0470(12) 0.0251(10) 0.0310(10) -0.0067(8) 0.0125(9) 0.0053(9)
 C12 0.0254(12) 0.0199(12) 0.0202(12) 0.0034(9) 0.0112(10) -0.0036(9)
 C13 0.0243(13) 0.0199(12) 0.0223(12) 0.0020(9) 0.0133(10) 0.0028(9)
 C15 0.0278(13) 0.0187(12) 0.0175(11) 0.0018(9) 0.0085(10) 0.0028(10)
 C5 0.0239(12) 0.0234(13) 0.0177(12) -0.0007(9) 0.0052(10) -0.0010(9)
 C2 0.0262(12) 0.0226(13) 0.0207(12) -0.0023(9) 0.0102(10) -0.0014(10)
 C14 0.0280(13) 0.0172(11) 0.0177(11) 0.0036(9) 0.0137(10) 0.0001(9)
 C16 0.0289(13) 0.0156(12) 0.0208(12) 0.0025(9) 0.0132(10) 0.0035(9)
 C3 0.0227(12) 0.0211(12) 0.0205(11) -0.0015(9) 0.0081(10) 0.0020(9)
 C10 0.0407(15) 0.0173(12) 0.0252(13) -0.0005(10) 0.0149(11) -0.0023(11)
 C4 0.0214(12) 0.0256(13) 0.0192(11) -0.0008(9) 0.0087(9) 0.0015(9)
 O1W 0.0519(15) 0.0586(16) 0.0559(15) -0.0019(12) 0.0149(12) 0.0063(12)
 C11 0.0298(13) 0.0166(12) 0.0196(12) 0.0007(9) 0.0130(10) -0.0019(10)
 C8 0.0272(13) 0.0273(14) 0.0195(12) -0.0046(10) 0.0063(10) -0.0067(10)
 C9 0.0375(15) 0.0216(13) 0.0268(13) -0.0033(10) 0.0106(11) -0.0099(11)
 C6 0.0401(16) 0.0237(13) 0.0316(14) -0.0062(11) 0.0193(12) -0.0017(11)
 C7 0.0404(16) 0.0263(15) 0.0316(14) -0.0049(11) 0.0228(12) -0.0009(11)
 C1 0.0354(15) 0.0353(15) 0.0277(14) -0.0032(11) 0.0210(12) -0.0038(12)

_geom_special_details
;
 All esds (except the esd in the dihedral angle between two l.s. planes)
 are estimated using the full covariance matrix.  The cell esds are taken
 into account individually in the estimation of esds in distances, angles
 and torsion angles; correlations between esds in cell parameters are only
 used when they are defined by crystal symmetry.  An approximate (isotropic)
 treatment of cell esds is used for estimating esds involving l.s. planes.
;
loop_
  _geom_bond_atom_site_label_1
  _geom_bond_atom_site_label_2
  _geom_bond_distance
  _geom_bond_site_symmetry_2
  _geom_bond_publ_flag
 K1 O1 2.8050(19) 1_565 ?
 K1 O1 2.8050(19) 2_566 ?
 K1 O2 2.817(2) 1_565 ?
 K1 O2 2.817(2) 2_566 ?
 K1 O4 2.6540(19) 2_556 ?
 K1 O4 2.6540(19) . ?
 K1 O1W 2.821(3) 2_556 ?
 K1 O1W 2.821(3) . ?
 O6 H6 1.2253(17) . ?
 O6 C14 1.325(3) . ?
 O5 H5 0.810(18) . ?
 O5 C16 1.364(3) . ?
 O1 C2 1.375(3) . ?
 O1 C1 1.430(3) . ?
 O3 C12 1.369(3) . ?
 O3 C8 1.463(3) . ?
 O2 H2 0.819(18) . ?
 O2 C3 1.369(3) . ?
 O4 C10 1.242(3) . ?
 C12 C13 1.373(4) . ?
 C12 C11 1.418(4) . ?
 C13 H13 0.9500 . ?
 C13 C14 1.404(4) . ?
 C15 H15 0.9500 . ?
 C15 C14 1.409(3) . ?
 C15 C16 1.379(3) . ?
 C5 C4 1.391(4) . ?
 C5 C8 1.524(3) . ?
 C5 C6 1.384(4) . ?
 C2 C3 1.402(3) . ?
 C2 C7 1.386(4) . ?
 C16 C11 1.407(4) . ?
 C3 C4 1.378(4) . ?
 C10 C11 1.438(3) . ?
 C10 C9 1.497(4) . ?
 C4 H4 0.9500 . ?
 O1W H1WA 0.8913 . ?
 O1W H1WB 0.8913 . ?
 C8 H8 1.0000 . ?
 C8 C9 1.515(4) . ?
 C9 H9A 0.9900 . ?
 C9 H9B 0.9900 . ?
 C6 H6A 0.9500 . ?
 C6 C7 1.396(4) . ?
 C7 H7 0.9500 . ?
 C1 H1A 0.9800 . ?
 C1 H1B 0.9800 . ?
 C1 H1C 0.9800 . ?

loop_
  _geom_angle_atom_site_label_1
  _geom_angle_atom_site_label_2
  _geom_angle_atom_site_label_3
  _geom_angle
  _geom_angle_site_symmetry_1
  _geom_angle_site_symmetry_3
  _geom_angle_publ_flag
 O1 K1 O1 85.26(8) 1_565 2_566 ?
 O1 K1 O2 78.53(6) 2_566 1_565 ?
 O1 K1 O2 55.47(5) 2_566 2_566 ?
 O1 K1 O2 55.47(5) 1_565 1_565 ?
 O1 K1 O2 78.53(6) 1_565 2_566 ?
 O1 K1 O1W 69.36(7) 1_565 2_556 ?
 O1 K1 O1W 146.45(7) 1_565 . ?
 O1 K1 O1W 146.45(7) 2_566 2_556 ?
 O1 K1 O1W 69.36(7) 2_566 . ?
 O2 K1 O2 117.29(8) 1_565 2_566 ?
 O2 K1 O1W 134.10(7) 2_566 2_556 ?
 O2 K1 O1W 69.15(7) 1_565 2_556 ?
 O2 K1 O1W 134.10(7) 1_565 . ?
 O2 K1 O1W 69.15(7) 2_566 . ?
 O4 K1 O1 144.83(6) 2_556 2_566 ?
 O4 K1 O1 100.26(6) . 2_566 ?
 O4 K1 O1 144.83(6) . 1_565 ?
 O4 K1 O1 100.26(6) 2_556 1_565 ?
 O4 K1 O2 91.30(6) . 1_565 ?
 O4 K1 O2 132.96(6) . 2_566 ?
 O4 K1 O2 91.30(6) 2_556 2_566 ?
 O4 K1 O2 132.96(6) 2_556 1_565 ?
 O4 K1 O4 94.84(9) 2_556 . ?
 O4 K1 O1W 89.49(7) 2_556 . ?
 O4 K1 O1W 64.33(7) . . ?
 O4 K1 O1W 64.33(7) 2_556 2_556 ?
 O4 K1 O1W 89.49(7) . 2_556 ?
 O1W K1 O1W 141.86(12) 2_556 . ?
 C14 O6 H6 116.1(17) . . ?
 C16 O5 H5 97.7(18) . . ?
 C2 O1 K1 113.62(14) . 1_545 ?
 C2 O1 C1 117.3(2) . . ?
 C1 O1 K1 121.05(15) . 1_545 ?
 C12 O3 C8 113.77(18) . . ?
 K1 O2 H2 129(2) 1_545 . ?
 C3 O2 K1 113.60(14) . 1_545 ?
 C3 O2 H2 113(2) . . ?
 C10 O4 K1 142.26(18) . . ?
 O3 C12 C13 118.0(2) . . ?
 O3 C12 C11 120.6(2) . . ?
 C13 C12 C11 121.4(2) . . ?
 C12 C13 H13 120.1 . . ?
 C12 C13 C14 119.8(2) . . ?
 C14 C13 H13 120.1 . . ?
 C14 C15 H15 120.3 . . ?
 C16 C15 H15 120.3 . . ?
 C16 C15 C14 119.4(2) . . ?
 C4 C5 C8 118.5(2) . . ?
 C6 C5 C4 118.7(2) . . ?
 C6 C5 C8 122.7(2) . . ?
 O1 C2 C3 115.6(2) . . ?
 O1 C2 C7 125.3(2) . . ?
 C7 C2 C3 119.1(2) . . ?
 O6 C14 C13 119.1(2) . . ?
 O6 C14 C15 120.8(2) . . ?
 C13 C14 C15 120.1(2) . . ?
 O5 C16 C15 117.9(2) . . ?
 O5 C16 C11 120.4(2) . . ?
 C15 C16 C11 121.7(2) . . ?
 O2 C3 C2 116.9(2) . . ?
 O2 C3 C4 123.2(2) . . ?
 C4 C3 C2 119.9(2) . . ?
 O4 C10 C11 122.6(3) . . ?
 O4 C10 C9 120.8(2) . . ?
 C11 C10 C9 116.6(2) . . ?
 C5 C4 H4 119.3 . . ?
 C3 C4 C5 121.3(2) . . ?
 C3 C4 H4 119.3 . . ?
 K1 O1W H1WA 110.3 . . ?
 K1 O1W H1WB 110.4 . . ?
 H1WA O1W H1WB 103.7 . . ?
 C12 C11 C10 120.4(2) . . ?
 C16 C11 C12 117.7(2) . . ?
 C16 C11 C10 121.9(2) . . ?
 O3 C8 C5 109.49(19) . . ?
 O3 C8 H8 107.5 . . ?
 O3 C8 C9 108.6(2) . . ?
 C5 C8 H8 107.5 . . ?
 C9 C8 C5 115.8(2) . . ?
 C9 C8 H8 107.5 . . ?
 C10 C9 C8 110.9(2) . . ?
 C10 C9 H9A 109.5 . . ?
 C10 C9 H9B 109.5 . . ?
 C8 C9 H9A 109.5 . . ?
 C8 C9 H9B 109.5 . . ?
 H9A C9 H9B 108.0 . . ?
 C5 C6 H6A 119.7 . . ?
 C5 C6 C7 120.6(3) . . ?
 C7 C6 H6A 119.7 . . ?
 C2 C7 C6 120.3(2) . . ?
 C2 C7 H7 119.9 . . ?
 C6 C7 H7 119.9 . . ?
 O1 C1 H1A 109.5 . . ?
 O1 C1 H1B 109.5 . . ?
 O1 C1 H1C 109.5 . . ?
 H1A C1 H1B 109.5 . . ?
 H1A C1 H1C 109.5 . . ?
 H1B C1 H1C 109.5 . . ?

loop_
  _geom_torsion_atom_site_label_1
  _geom_torsion_atom_site_label_2
  _geom_torsion_atom_site_label_3
  _geom_torsion_atom_site_label_4
  _geom_torsion
  _geom_torsion_site_symmetry_1
  _geom_torsion_site_symmetry_2
  _geom_torsion_site_symmetry_3
  _geom_torsion_site_symmetry_4
  _geom_torsion_publ_flag
 K1 O1 C2 C3 -40.4(3) 1_545 . . . ?
 K1 O1 C2 C7 139.4(2) 1_545 . . . ?
 K1 O2 C3 C2 36.7(3) 1_545 . . . ?
 K1 O2 C3 C4 -143.5(2) 1_545 . . . ?
 K1 O4 C10 C11 166.72(19) . . . . ?
 K1 O4 C10 C9 -14.4(4) . . . . ?
 O5 C16 C11 C12 179.1(2) . . . . ?
 O5 C16 C11 C10 -2.2(4) . . . . ?
 O1 C2 C3 O2 2.3(3) . . . . ?
 O1 C2 C3 C4 -177.6(2) . . . . ?
 O1 C2 C7 C6 178.5(3) . . . . ?
 O3 C12 C13 C14 179.2(2) . . . . ?
 O3 C12 C11 C16 -179.4(2) . . . . ?
 O3 C12 C11 C10 1.8(3) . . . . ?
 O3 C8 C9 C10 56.9(3) . . . . ?
 O2 C3 C4 C5 178.7(2) . . . . ?
 O4 C10 C11 C12 177.2(2) . . . . ?
 O4 C10 C11 C16 -1.5(4) . . . . ?
 O4 C10 C9 C8 153.2(2) . . . . ?
 C12 O3 C8 C5 68.7(3) . . . . ?
 C12 O3 C8 C9 -58.6(3) . . . . ?
 C12 C13 C14 O6 -179.0(2) . . . . ?
 C12 C13 C14 C15 0.3(3) . . . . ?
 C13 C12 C11 C16 1.5(3) . . . . ?
 C13 C12 C11 C10 -177.3(2) . . . . ?
 C15 C16 C11 C12 0.2(3) . . . . ?
 C15 C16 C11 C10 178.9(2) . . . . ?
 C5 C8 C9 C10 -66.7(3) . . . . ?
 C5 C6 C7 C2 -0.4(4) . . . . ?
 C2 C3 C4 C5 -1.4(4) . . . . ?
 C14 C15 C16 O5 179.5(2) . . . . ?
 C14 C15 C16 C11 -1.6(4) . . . . ?
 C16 C15 C14 O6 -179.4(2) . . . . ?
 C16 C15 C14 C13 1.3(3) . . . . ?
 C3 C2 C7 C6 -1.7(4) . . . . ?
 C4 C5 C8 O3 32.8(3) . . . . ?
 C4 C5 C8 C9 156.0(2) . . . . ?
 C4 C5 C6 C7 1.7(4) . . . . ?
 C11 C12 C13 C14 -1.7(4) . . . . ?
 C11 C10 C9 C8 -27.9(3) . . . . ?
 C8 O3 C12 C13 -151.3(2) . . . . ?
 C8 O3 C12 C11 29.5(3) . . . . ?
 C8 C5 C4 C3 176.8(2) . . . . ?
 C8 C5 C6 C7 -175.7(3) . . . . ?
 C9 C10 C11 C12 -1.7(3) . . . . ?
 C9 C10 C11 C16 179.6(2) . . . . ?
 C6 C5 C4 C3 -0.7(4) . . . . ?
 C6 C5 C8 O3 -149.8(2) . . . . ?
 C6 C5 C8 C9 -26.6(3) . . . . ?
 C7 C2 C3 O2 -177.5(2) . . . . ?
 C7 C2 C3 C4 2.6(4) . . . . ?
 C1 O1 C2 C3 170.4(2) . . . . ?
 C1 O1 C2 C7 -9.8(4) . . . . ?

_shelx_res_file
;
TITL HESKHE_2H2O_a.res in P2/n
    HESKHE_2H2O.res
    created by SHELXL-2018/3 at 13:41:10 on 06-Feb-2023
REM Old TITL HESKOH_H2O in P2/n
REM SHELXT solution in P2/n: R1 0.109, Rweak 0.004, Alpha 0.027
REM <I/s> 1.063 for 163 systematic absences, Orientation as input
REM Formula found by SHELXT: C32 O14 K
CELL 1.54178 11.2185 10.2204 13.5244 90 106.427 90
ZERR 2 0.0002 0.0002 0.0002 0 0.001 0
LATT 1
SYMM 0.5-X,+Y,0.5-Z
SFAC C H K O
UNIT 64 62 2 28
EQIV $1 0.5-X,+Y,1.5-Z
DFIX 0.84 H5 O5
DFIX 0.84 H2 O2
DFIX 2.1 H1Wb H5
DFIX 2.1 H1Wa H9a_$1

L.S. 4 0 0
PLAN  5
SIZE 0.02 0.02 0.02
TEMP -157.15
CONF
BOND
list 4
MORE -1
HTAB
BOND $H
fmap 2 53
acta
OMIT -1 11 1
REM <olex2.extras>
REM <HklSrc "%.\\HESKOH_H2O.hkl">
REM </olex2.extras>

WGHT    0.098200    1.649000
FVAR       0.78469
K1    3    0.250000    0.757640    0.750000    10.50000    0.03257    0.01941 =
         0.02372    0.00000    0.01426    0.00000
O6    4    0.348009    0.128879    0.319106    11.00000    0.02873    0.02020 =
         0.01951   -0.00263    0.01002    0.00386
O5    4    0.173556    0.474562    0.464301    11.00000    0.03192    0.02240 =
         0.02459   -0.00422    0.00912    0.00873
O1    4    0.335772   -0.040432    0.892889    11.00000    0.03756    0.02446 =
         0.02936   -0.00359    0.02309   -0.00388
O3    4    0.587676    0.317260    0.628889    11.00000    0.02318    0.02807 =
         0.02174   -0.00072    0.00868   -0.00384
O2    4    0.469774   -0.098958    0.769071    11.00000    0.03653    0.02008 =
         0.03804   -0.00265    0.02595    0.00227
H5    2    0.208862    0.523916    0.510116    11.00000   -1.20000
H2    2    0.526259   -0.114015    0.743416    11.00000   -1.20000
H6    2    0.250000    0.128550    0.250000    10.50000   -1.20000
O4    4    0.315279    0.581938    0.630474    11.00000    0.04703    0.02511 =
         0.03103   -0.00670    0.01251    0.00529
C12   1    0.478826    0.314274    0.550954    11.00000    0.02540    0.01994 =
         0.02015    0.00344    0.01119   -0.00360
C13   1    0.468239    0.224684    0.473336    11.00000    0.02431    0.01994 =
         0.02226    0.00202    0.01334    0.00279
AFIX  43
H13   2    0.535580    0.167917    0.474198    11.00000   -1.20000
AFIX   0
C15   1    0.258013    0.301837    0.391180    11.00000    0.02775    0.01867 =
         0.01745    0.00180    0.00845    0.00281
AFIX  43
H15   2    0.182365    0.295844    0.337504    11.00000   -1.20000
AFIX   0
C5    1    0.501169    0.259861    0.769543    11.00000    0.02387    0.02344 =
         0.01775   -0.00072    0.00525   -0.00101
C2    1    0.385423    0.063640    0.853645    11.00000    0.02621    0.02256 =
         0.02075   -0.00231    0.01016   -0.00135
C14   1    0.357598    0.217192    0.392673    11.00000    0.02796    0.01722 =
         0.01769    0.00363    0.01366    0.00014
C16   1    0.271397    0.393486    0.468388    11.00000    0.02894    0.01558 =
         0.02077    0.00249    0.01322    0.00348
C3    1    0.459050    0.031186    0.788938    11.00000    0.02272    0.02112 =
         0.02049   -0.00151    0.00813    0.00199
C10   1    0.396458    0.499467    0.630075    11.00000    0.04066    0.01733 =
         0.02519   -0.00050    0.01489   -0.00226
C4    1    0.516576    0.128590    0.748944    11.00000    0.02142    0.02562 =
         0.01924   -0.00075    0.00870    0.00151
AFIX  43
H4    2    0.567800    0.105647    0.706440    11.00000   -1.20000
AFIX   0
O1W   4    0.056929    0.667438    0.581128    11.00000    0.05189    0.05859 =
         0.05588   -0.00194    0.01493    0.00629
AFIX   7
H1WA  2   -0.014651    0.665385    0.597458    11.00000   -1.50000
H1WB  2    0.069570    0.584098    0.567477    11.00000   -1.50000
AFIX   0
C11   1    0.381172    0.402686    0.550296    11.00000    0.02976    0.01663 =
         0.01956    0.00075    0.01301   -0.00190
C8    1    0.573016    0.362023    0.727513    11.00000    0.02723    0.02731 =
         0.01946   -0.00457    0.00629   -0.00666
AFIX  13
H8    2    0.657908    0.368818    0.777070    11.00000   -1.20000
AFIX   0
C9    1    0.517433    0.498200    0.713164    11.00000    0.03750    0.02155 =
         0.02684   -0.00329    0.01061   -0.00990
AFIX  23
H9A   2    0.503873    0.528346    0.778708    11.00000   -1.20000
H9B   2    0.576223    0.559381    0.694818    11.00000   -1.20000
AFIX   0
C6    1    0.425154    0.292020    0.830629    11.00000    0.04005    0.02366 =
         0.03158   -0.00623    0.01933   -0.00168
AFIX  43
H6A   2    0.412000    0.381358    0.843874    11.00000   -1.20000
AFIX   0
C7    1    0.367649    0.194350    0.872948    11.00000    0.04039    0.02627 =
         0.03158   -0.00487    0.02282   -0.00094
AFIX  43
H7    2    0.316128    0.217550    0.915144    11.00000   -1.20000
AFIX   0
C1    1    0.276765   -0.012965    0.971449    11.00000    0.03539    0.03530 =
         0.02767   -0.00322    0.02096   -0.00380
AFIX 137
H1A   2    0.200814    0.037647    0.941968    11.00000   -1.50000
H1B   2    0.333402    0.037618    1.026674    11.00000   -1.50000
H1C   2    0.255630   -0.095332    0.999560    11.00000   -1.50000
AFIX   0
HKLF 4


REM  heskoh_h2o_a.res in P2/n
REM wR2 = 0.1613, GooF = S = 1.071, Restrained GooF = 1.075 for all data
REM R1 = 0.0537 for 2414 Fo > 4sig(Fo) and 0.0564 for all 2610 data
REM 222 parameters refined using 4 restraints

END

WGHT      0.0982      1.6490

REM Instructions for potential hydrogen bonds
HTAB O5 O4
HTAB O5 O1W
EQIV $5 -x+1, -y, -z+1
HTAB O2 O6_$5
EQIV $6 -x+1/2, y, -z+1/2
HTAB O6 O6_$6
HTAB C4 O6_$5
EQIV $7 -x, -y+1, -z+1
HTAB O1W O5_$7
HTAB O1W O5
HTAB C9 O1W_$1

REM Highest difference peak  0.327,  deepest hole -0.887,  1-sigma level  0.081
Q1    1   0.0463  0.7453  0.5228  11.00000  0.05    0.33
Q2    1   0.3208  0.3778  0.5337  11.00000  0.05    0.29
Q3    1   0.4384  0.3587  0.5429  11.00000  0.05    0.29
Q4    1   0.0357  0.7751  0.5760  11.00000  0.05    0.28
Q5    1  -0.0423  0.6141  0.5400  11.00000  0.05    0.27
;
_shelx_res_checksum                49541
_shelx_hkl_file
;
  -1   0   0    2.50    0.70
   1   0   0    3.50    0.70
   2   0   0 1555.34   91.49
   2   0   0 1663.33   91.69
  -2   0   0 1626.24   91.59
   3   0   0    0.80    1.50
   3   0   0    0.30    1.20
  -3   0   0    1.60    2.20
   4   0   0  632.94   36.40
   4   0   0  626.34   36.70
  -4   0   0  565.24   36.50
   5   0   0    2.60    2.10
  -5   0   0    2.80    2.10
   5   0   0    3.20    2.30
   6   0   0   86.59    7.20
   6   0   0  105.79    9.40
  -6   0   0   86.69    8.70
   6   0   0   92.89    8.60
   7   0   0   -3.40    3.20
  -7   0   0    1.80    3.60
   7   0   0   -0.70    2.20
   7   0   0    2.20    1.70
   7   0   0    0.60    1.60
   8   0   0  338.47   23.70
   8   0   0  304.47   20.30
   8   0   0  329.37   21.30
   9   0   0   -1.20    1.40
   9   0   0   -0.40    3.00
  10   0   0  179.38   13.60
  10   0   0  170.88   12.30
  10   0   0  183.58   16.40
  11   0   0   -0.30    1.80
  11   0   0   -0.20    2.00
  12   0   0  147.19   11.10
   0  -1   0  355.66   20.40
  -1  -1   0  670.13   38.20
   1  -1   0  650.43   38.40
   1  -1   0  640.54   38.20
   1  -1   0  727.43   38.30
  -1  -1   0  678.03   38.20
   2  -1   0   25.50    2.90
  -2  -1   0   27.40    2.80
   2   1   0   26.90    2.90
   2   1   0   24.40    2.60
  -2   1   0   26.50    2.80
   3  -1   0  123.89    8.40
  -3  -1   0  129.79    8.50
   3   1   0  110.69    8.20
   3   1   0  108.99    8.20
  -3   1   0  110.69    8.30
   4  -1   0   49.40    4.90
  -4  -1   0   42.90    4.80
   4  -1   0   48.90    5.10
   4   1   0   41.70    4.60
   4   1   0   39.70    4.50
  -4   1   0   43.10    4.90
   5  -1   0 1684.33   98.49
   5  -1   0 1566.84   97.19
   5  -1   0 1846.22   99.19
   5   1   0 1722.33   98.39
   6  -1   0  372.26   25.10
   6  -1   0  376.06   23.60
  -6  -1   0  373.36   25.40
   6   1   0  394.66   25.10
   7  -1   0    4.10    3.00
   7  -1   0    5.20    3.00
  -7  -1   0    4.60    2.90
   7  -1   0    4.00    2.40
   7  -1   0    3.90    1.90
   7   1   0    8.50    2.40
   7   1   0   11.50    3.90
   8  -1   0  104.99    9.30
   8  -1   0  139.99   13.60
  -8  -1   0   86.89   11.80
   8  -1   0  113.99   11.40
   8  -1   0  118.59    8.80
   8   1   0  118.79   11.40
   8   1   0  116.29    9.40
   9  -1   0  233.68   15.70
   9  -1   0  225.88   16.80
   9  -1   0  241.88   19.30
   9   1   0  243.48   19.40
   9   1   0  221.48   18.20
  10  -1   0  201.68   14.10
  10  -1   0  193.28   12.90
  10  -1   0  177.38   16.40
  10   1   0  154.48   12.50
  10   1   0  201.58   14.20
  10   1   0  169.78   16.30
  11  -1   0   67.99    7.90
  11  -1   0   69.99    5.80
  11   1   0   64.79    6.90
  11   1   0   54.29    5.30
  12  -1   0   79.19    7.00
  12  -1   0   80.69    6.00
  12   1   0   74.99    7.00
   0  -2   0   10.30    1.80
  -1  -2   0  146.69    9.00
   1  -2   0  158.48   10.40
   1  -2   0  163.48    9.30
   1  -2   0  162.28    9.30
   2  -2   0  586.54   35.80
  -2  -2   0  589.94   35.40
  -2  -2   0  629.94   35.40
   2  -2   0  644.64   35.50
   3  -2   0 1829.62   96.69
   3  -2   0 1652.83   96.59
  -3  -2   0 1717.63   96.39
   3   2   0 1557.34   96.39
   4  -2   0  872.31   55.09
  -4  -2   0  956.90   55.09
   4  -2   0  985.80   55.29
   5  -2   0  921.21   56.59
  -5  -2   0  988.20   56.69
   5  -2   0 1033.30   57.09
   5  -2   0  939.71   55.79
   5  -2   0  922.11   55.99
   5   2   0  903.51   56.29
   6  -2   0 1258.17   71.59
   6  -2   0 1185.58   69.09
   6  -2   0 1094.39   69.19
   6  -2   0 1188.28   71.09
  -6  -2   0 1298.87   71.59
   6   2   0 1144.79   70.69
   7  -2   0    0.80    1.80
  -7  -2   0   -1.30    2.70
   7  -2   0    3.10    1.40
   7  -2   0    1.80    1.90
   7  -2   0   -1.40    2.80
   7  -2   0    2.30    1.60
   7  -2   0    5.00    3.50
   8  -2   0  327.37   26.40
   8  -2   0  333.17   22.40
   8  -2   0  415.46   24.30
   8  -2   0  427.66   27.00
   8  -2   0  406.26   23.30
   8  -2   0  337.37   22.40
   8   2   0  329.37   22.40
   9  -2   0  256.07   16.30
   9  -2   0  231.08   19.40
   9  -2   0  225.98   16.80
   9   2   0  235.08   19.70
   9   2   0  243.08   17.10
  10  -2   0  121.89   13.50
  10  -2   0  145.09   11.50
  10  -2   0  151.78   14.10
  10   2   0  158.88   12.10
  10   2   0  137.19   14.30
  11  -2   0  100.39    9.50
  11  -2   0  117.19    8.70
  11   2   0  115.69   11.00
  12  -2   0  112.29    8.50
  12  -2   0   89.79    7.30
  12   2   0  125.39    9.00
   0  -3   0  619.54   36.10
   1  -3   0   30.30    3.40
   1  -3   0   34.10    2.20
  -1  -3   0   31.80    3.40
   1  -3   0   34.70    2.30
   2  -3   0    5.20    1.90
   2  -3   0    6.60    1.50
  -2  -3   0    4.70    1.20
  -2  -3   0    5.90    1.30
   2  -3   0    6.80    1.50
   3  -3   0  467.75   26.80
   3  -3   0  437.86   27.20
  -3  -3   0  463.05   26.70
  -3  -3   0  425.46   26.70
   3   3   0  413.26   26.90
  -4  -3   0  223.78   14.80
  -4  -3   0  231.88   15.50
   4  -3   0  229.68   14.90
   4  -3   0  243.78   15.70
   4  -3   0  228.68   15.90
   4   3   0  232.58   15.90
   5  -3   0    4.60    2.40
   5  -3   0    4.30    1.80
   5  -3   0    6.70    3.00
  -5  -3   0    6.30    2.40
   5  -3   0   10.20    2.30
   6  -3   0 1820.62  108.29
   6  -3   0 1813.82  107.89
   6  -3   0 1891.71  110.59
   6  -3   0 1969.90  110.69
   6  -3   0 1809.02  108.49
  -6  -3   0 1947.01  110.49
   6   3   0 1984.80  110.49
   7  -3   0 1522.25   88.69
   7  -3   0 1515.85   91.99
   7  -3   0 1501.25   89.39
   7  -3   0 1527.85   88.49
   7  -3   0 1516.05   91.79
   7  -3   0 1574.54   88.59
   7   3   0 1622.64   91.79
   8  -3   0  230.48   18.40
   8  -3   0  234.58   16.00
   8  -3   0  221.48   15.10
   8  -3   0  189.68   14.40
   8  -3   0  251.57   19.40
   8  -3   0  210.18   14.90
  -8  -3   0  188.88   17.80
   8   3   0  236.78   15.90
   8   3   0  227.68   18.20
   9  -3   0    5.00    2.10
   9  -3   0    6.80    2.30
   9  -3   0    3.00    2.40
   9  -3   0    2.50    2.40
  -9  -3   0   10.60    6.80
   9  -3   0    8.50    4.40
   9  -3   0    8.10    2.70
   9   3   0    2.60    2.40
   9   3   0    7.00    4.30
  10  -3   0   -1.30    2.10
  10  -3   0   -1.90    1.90
  10  -3   0    0.60    1.60
  10   3   0   -6.70    4.70
  10   3   0    0.10    2.10
  11  -3   0   21.50    3.80
  11  -3   0   25.60    3.60
  11   3   0   33.50    5.00
  12  -3   0   10.40    2.70
  12  -3   0    9.50    1.90
  12   3   0   12.60    3.40
   0  -4   0  885.71   51.49
   1  -4   0  499.65   28.10
   1  -4   0  469.55   29.60
   1  -4   0  511.45   28.20
   2  -4   0  491.35   27.70
   2  -4   0  465.05   28.70
  -2  -4   0  458.25   27.50
   3  -4   0 1262.77   69.89
  -3  -4   0 1244.18   69.69
  -3  -4   0 1157.58   69.79
   3  -4   0 1155.58   70.09
  -3  -4   0 1221.78   70.29
   3   4   0 1222.88   70.79
   4  -4   0  553.54   34.70
   4  -4   0  582.24   34.10
  -4  -4   0  508.85   33.00
   4  -4   0  544.05   34.10
   4  -4   0  579.04   33.50
  -4  -4   0  569.04   33.90
   4   4   0  554.94   34.60
   5  -4   0  331.07   21.80
  -5  -4   0  339.07   22.70
   5  -4   0  334.97   21.40
   5  -4   0  360.36   23.70
   5  -4   0  345.27   22.90
   5  -4   0  347.97   21.90
   5  -4   0  344.97   22.00
   5  -4   0  336.97   21.40
   5   4   0  356.36   23.40
   6  -4   0    6.20    2.00
   6  -4   0   13.70    2.70
   6  -4   0    3.40    1.60
   6  -4   0    2.70    1.90
   6  -4   0    5.80    3.20
  -6  -4   0    5.70    3.10
   6  -4   0    2.30    1.90
   6  -4   0    6.50    3.70
   6   4   0    6.50    3.60
   7  -4   0    6.60    4.00
  -7  -4   0    5.70    3.80
   7  -4   0   12.20    3.30
   7  -4   0    9.80    2.60
   7  -4   0   13.40    3.40
   7  -4   0   10.50    2.70
   7  -4   0    9.10    4.10
   7  -4   0   11.10    2.70
   7   4   0   18.20    4.90
  -8  -4   0  110.19   12.70
   8  -4   0  146.49   10.30
   8  -4   0  135.79   13.50
   8  -4   0  136.79   10.40
   8  -4   0  124.29   11.30
   8  -4   0  141.49   10.10
   8  -4   0  126.19   13.30
   8  -4   0  138.79   10.60
   8   4   0  131.69   13.30
   9  -4   0    1.50    1.60
  -9  -4   0    0.90    5.20
   9  -4   0   -6.90    5.10
   9  -4   0    0.80    1.70
   9  -4   0   -2.20    4.40
   9  -4   0   -1.50    2.30
   9  -4   0    0.20    2.10
   9  -4   0    1.40    1.90
   9   4   0   -0.50    4.00
   9   4   0    1.70    2.20
  10  -4   0    3.20    2.00
  10  -4   0    5.20    2.30
  10  -4   0    3.80    2.60
  10  -4   0    1.20    1.70
  10   4   0    4.40    2.90
  11  -4   0   25.70    3.70
  11  -4   0   20.10    3.60
  11   4   0   26.60    4.10
  12  -4   0   29.10    3.90
  12  -4   0   36.50    3.30
  12   4   0   40.50    4.30
   0  -5   0  936.21   54.89
   1  -5   0  269.47   15.80
   1  -5   0  269.97   17.10
  -1  -5   0  267.97   15.40
   1  -5   0  268.77   15.80
   1  -5   0  284.57   17.90
  -2  -5   0 2681.33  149.49
   2  -5   0 2638.04  151.68
   2  -5   0 2739.83  151.38
   2  -5   0 2597.64  149.79
  -2  -5   0 2578.64  149.49
   2  -5   0 2646.14  149.69
  -2  -5   0 2588.34  150.18
   2  -5   0 2724.93  150.48
  -3  -5   0 2988.30  170.98
  -3  -5   0 2859.81  171.18
   3  -5   0 3194.08  172.78
   3  -5   0 3208.18  171.58
   3  -5   0 2897.71  171.58
  -3  -5   0 2943.31  171.08
   3  -5   0 3049.99  171.28
   4  -5   0  178.78   12.50
  -4  -5   0  190.28   13.20
   4  -5   0  200.18   13.20
  -4  -5   0  182.58   12.70
   4  -5   0  187.78   13.00
   4  -5   0  178.98   12.60
   4  -5   0  183.78   14.40
   4  -5   0  181.28   12.50
   4  -5   0  188.98   13.30
   4   5   0  197.68   14.60
   5  -5   0  127.59    9.30
   5  -5   0  121.39    9.70
   5  -5   0  126.39   11.50
   5  -5   0  125.49    9.80
   5  -5   0  119.49    9.10
   5  -5   0  114.49    9.00
   5  -5   0  114.69   12.70
   5   5   0  136.19   11.60
   6  -5   0    1.40    1.70
   6  -5   0    3.80    2.70
  -6  -5   0    3.50    2.30
   6  -5   0   -0.80    1.80
   6  -5   0   -2.40    1.40
   6  -5   0    0.70    3.30
   6  -5   0   -1.00    1.50
   6  -5   0    1.80    2.00
   6   5   0    4.30    3.10
  -7  -5   0  102.89   10.70
   7  -5   0   88.89    7.90
   7  -5   0   93.09   10.50
   7  -5   0   96.99    9.00
   7  -5   0   92.19   10.80
   7  -5   0  102.69    8.40
   7  -5   0  105.19    8.90
   7  -5   0  102.09    8.40
   7   5   0  116.59   11.40
   8  -5   0    1.00    1.80
   8  -5   0   -0.10    1.80
   8  -5   0    3.50    2.30
   8  -5   0    5.50    3.80
   8  -5   0   -1.20    2.00
   8  -5   0   -1.30    1.80
   8  -5   0    2.40    4.50
  -8  -5   0    6.20    3.90
   8   5   0   -2.90    3.90
   9  -5   0  123.29    9.60
   9  -5   0  120.89   10.30
   9  -5   0  110.59    9.00
   9  -5   0  114.59    9.50
   9  -5   0  117.19    9.20
   9   5   0  129.69   17.90
   9   5   0  126.29   10.40
  10  -5   0   81.19    7.60
  10  -5   0   91.69    7.40
  10  -5   0   82.59    6.80
  10  -5   0   81.49    6.70
  10   5   0   93.09    8.20
  11  -5   0   62.89    6.00
  11  -5   0   71.39    5.90
  11   5   0   88.19    7.10
   0  -6   0   18.30    2.90
   0  -6   0   19.00    3.60
   0  -6   0   17.50    2.80
  -1  -6   0  252.07   16.10
   1  -6   0  261.57   17.40
  -1  -6   0  254.27   14.70
   1  -6   0  262.07   16.40
   1  -6   0  250.87   16.20
  -1  -6   0  262.57   14.70
  -1  -6   0  236.68   15.80
   1  -6   0  240.58   14.90
   1  -6   0  246.78   15.00
   2  -6   0  423.16   26.80
   2  -6   0  437.76   27.20
  -2  -6   0  447.26   27.30
   2  -6   0  453.35   27.70
   2  -6   0  451.85   27.30
  -2  -6   0  461.95   26.50
   2  -6   0  483.55   29.00
   2  -6   0  436.26   26.70
   2  -6   0  453.95   27.50
   3  -6   0  446.66   27.50
  -3  -6   0  427.16   27.50
   3  -6   0  448.86   28.00
   3  -6   0  460.45   27.90
   3  -6   0  436.16   27.50
   3  -6   0  428.76   27.40
  -3  -6   0  447.56   27.40
   3  -6   0  454.95   29.30
   3  -6   0  465.45   27.70
   3   6   0  499.95   30.00
  -4  -6   0  263.67   17.40
   4  -6   0  283.07   18.10
   4  -6   0  284.17   19.00
   4  -6   0  260.77   17.30
   4  -6   0  271.97   17.50
  -4  -6   0  264.47   17.90
   4  -6   0  242.38   17.80
   4  -6   0  260.27   19.40
   4  -6   0  266.57   17.40
   4   6   0  276.97   19.80
  -5  -6   0  118.69   10.10
   5  -6   0  117.89    9.50
   5  -6   0  116.29    9.10
   5  -6   0  115.29    9.00
   5  -6   0  100.89    9.90
   5  -6   0  117.59   11.10
   5  -6   0  123.09    9.10
   5  -6   0  115.69    9.50
   5   6   0  108.19   11.10
   6  -6   0   18.40    3.40
  -6  -6   0   14.60    4.10
   6  -6   0   14.60    3.30
   6  -6   0   13.00    4.10
   6  -6   0   10.70    3.20
   6  -6   0   19.30    3.70
   6  -6   0   16.70    4.90
   6  -6   0   19.30    4.10
   6   6   0   13.10    4.60
   7  -6   0    0.30    4.90
   7  -6   0    5.30    2.30
   7  -6   0    5.70    2.70
   7  -6   0    8.10    2.80
  -7  -6   0   10.80    4.80
   7  -6   0    7.90    2.70
   7  -6   0    6.90    6.80
   7  -6   0    7.00    2.80
   8  -6   0  261.57   17.20
   8  -6   0  220.48   20.00
   8  -6   0  263.27   17.60
   8  -6   0  259.37   18.50
   8  -6   0  269.17   17.50
  -8  -6   0  245.78   20.30
   8  -6   0  215.78   19.40
   8  -6   0  221.48   16.90
   8   6   0  274.57   21.50
   9  -6   0   88.49    7.50
   9  -6   0   89.89    7.40
   9  -6   0   64.89    8.60
   9  -6   0   82.49    7.60
   9  -6   0   81.79    9.10
  10  -6   0   14.30    2.70
  10  -6   0   29.80    5.40
  10  -6   0   18.60    2.70
  10  -6   0   23.30    3.40
  10  -6   0   14.60    3.60
  10   6   0   21.40    3.80
  11  -6   0  383.86   23.00
   0  -7   0  107.49    8.30
   0  -7   0  108.29    8.00
   0  -7   0  105.09    8.10
   0  -7   0  102.99    7.80
   0  -7   0  106.89    7.90
   0  -7   0  102.79    6.30
  -1  -7   0   37.00    3.00
   1  -7   0   43.50    4.60
   1  -7   0   41.10    3.40
  -1  -7   0   38.00    2.90
   1  -7   0   45.60    4.30
   1  -7   0   34.50    4.20
  -1  -7   0   29.40    4.50
  -1  -7   0   43.40    4.60
   1  -7   0   42.50    3.30
   1  -7   0   51.49    6.00
   1  -7   0   44.10    4.80
   2  -7   0  196.88   13.00
   2  -7   0  202.18   13.20
   2  -7   0  202.98   13.80
   2  -7   0  191.08   13.20
  -2  -7   0  184.08   12.30
   2  -7   0  186.48   12.60
   2  -7   0  199.58   13.50
   2  -7   0  197.08   15.10
  -2  -7   0  193.78   12.40
   3  -7   0  145.59   11.00
   3  -7   0  143.09   10.40
   3  -7   0  144.69   10.80
   3  -7   0  145.39   10.50
  -3  -7   0  136.19   10.10
   3  -7   0  144.69   10.50
   3  -7   0  132.39   12.20
   3  -7   0  141.89   10.40
  -3  -7   0  139.69   10.40
   3   7   0  155.08   14.30
   4  -7   0  102.79   10.20
   4  -7   0   72.79   10.00
   4  -7   0   94.89    8.30
  -4  -7   0   90.09    8.00
  -4  -7   0   84.49    7.70
   4  -7   0   98.09    8.40
   4  -7   0   99.09    9.80
   4  -7   0   92.19    8.40
   4   7   0   94.79   10.20
   5  -7   0  337.27   21.10
   5  -7   0  320.97   23.80
   5  -7   0  303.67   21.80
   5  -7   0  337.77   22.60
   5  -7   0  340.47   21.60
   5  -7   0  310.37   20.80
   5  -7   0  320.07   20.90
  -5  -7   0  303.67   21.80
   6  -7   0    9.10    2.90
   6  -7   0   10.20    3.50
   6  -7   0   11.70    3.20
   6  -7   0   13.00    3.20
  -6  -7   0   14.90    4.00
   6  -7   0   15.00    3.70
   6  -7   0    8.60    2.70
   6   7   0   11.20    6.40
   7  -7   0   32.80    4.60
   7  -7   0   38.70    4.90
   7  -7   0   31.90    9.50
   7  -7   0   29.10    4.70
   7  -7   0   35.10    5.40
   7  -7   0   38.10    5.20
   7  -7   0   32.80    6.30
  -7  -7   0   31.00    6.20
   7   7   0   45.70    8.10
   8  -7   0    7.40    2.50
   8  -7   0    7.40    2.90
   8  -7   0    5.60    2.70
   8  -7   0   10.50    2.80
   8  -7   0    7.90    2.50
   8   7   0    7.30    4.30
   9  -7   0  206.18   15.10
   9  -7   0  210.38   14.00
   9  -7   0  202.88   14.40
   9  -7   0  219.58   14.10
   9  -7   0  219.38   14.50
   9   7   0  225.58   15.10
  10  -7   0    5.10    1.90
  10  -7   0    5.50    1.60
  10  -7   0    5.30    1.70
  10  -7   0    1.50    1.50
  10   7   0    3.20    1.80
   0  -8   0  259.77   17.50
   0  -8   0  287.77   17.50
   0  -8   0  277.27   17.70
   0  -8   0  257.87   17.10
   0  -8   0  260.87   16.90
  -1  -8   0    2.00    2.00
   1  -8   0   -0.10    1.60
   1  -8   0   -1.30    1.40
   1  -8   0    1.90    0.80
   1  -8   0    1.40    1.90
  -1  -8   0   -2.30    2.10
   1  -8   0   -0.60    1.50
  -1  -8   0    1.40    2.20
   1  -8   0    3.20    2.00
  -1  -8   0    2.60    2.50
   2  -8   0   11.60    4.50
   2  -8   0   13.20    2.40
   2  -8   0   10.40    2.90
  -2  -8   0   12.30    3.10
   2  -8   0   12.70    3.10
   2  -8   0   14.50    3.60
   2  -8   0   19.10    3.40
  -2  -8   0   16.00    2.30
   2   8   0   16.60    5.80
   3  -8   0   92.89    7.80
   3  -8   0   94.99    7.70
   3  -8   0   92.19    7.60
  -3  -8   0   82.29    7.00
   3  -8   0   82.89    7.20
   3  -8   0   92.99   10.70
   3  -8   0   84.19    7.90
  -3  -8   0   82.09    7.40
   3  -8   0   92.69    9.20
   3   8   0   91.39   10.70
   4  -8   0  515.95   32.30
   4  -8   0  525.95   33.10
   4  -8   0  518.35   32.30
   4  -8   0  548.45   32.40
   4  -8   0  467.45   35.00
   4   8   0  588.74   36.50
   5  -8   0 1004.00   55.59
   5  -8   0  984.90   55.39
   5  -8   0  947.21   56.19
   5  -8   0  840.42   55.29
   5  -8   0  963.50   55.39
   5  -8   0  876.51   56.29
   6  -8   0    4.80    2.90
   6  -8   0   10.70    3.50
  -6  -8   0   10.60    4.10
   6  -8   0   11.00    3.40
   6  -8   0   14.20    3.70
   6  -8   0    0.40    2.60
   6  -8   0    7.90    3.50
   6   8   0  -14.00    7.70
   7  -8   0  185.58   13.70
   7  -8   0  191.68   13.10
   7  -8   0  180.08   13.00
   7  -8   0  189.88   13.30
   8  -8   0  102.59    8.60
   8  -8   0  102.59    8.20
   8  -8   0  101.89    8.00
   8  -8   0  104.99    8.20
   8   8   0  113.99    8.80
   9  -8   0    7.70    1.90
   9  -8   0   14.50    2.20
   9  -8   0    9.10    3.10
   9  -8   0    8.20    2.10
   9   8   0    5.60    2.50
   0  -9   0   11.50    2.50
   0  -9   0   17.70    3.50
   2  -9   0   15.50    3.70
   2  -9   0   17.40    3.50
   2  -9   0   14.50    2.20
   2  -9   0   18.30    3.50
   2  -9   0   15.50    2.50
   2  -9   0   19.20    3.20
   3  -9   0   69.09    6.60
   3  -9   0   65.29    5.90
   3  -9   0   69.79    6.30
   3  -9   0   74.79    6.60
   3  -9   0   57.89    6.80
  -3  -9   0   60.69    5.10
  -4  -9   0   89.89    7.40
   4  -9   0   83.79    9.20
   4  -9   0   77.59    7.50
   4  -9   0   94.19    8.40
  -5  -9   0  172.18   13.40
   5  -9   0  154.28   13.40
   5  -9   0  196.88   13.00
   5  -9   0  201.18   13.90
   5  -9   0  186.88   13.00
   5  -9   0  190.68   13.10
   6  -9   0    4.20    2.30
   6  -9   0    2.20    2.50
   6  -9   0    3.00    2.20
   6  -9   0    4.50    2.30
   7  -9   0  360.16   22.20
   7  -9   0  362.06   22.10
   7  -9   0  381.06   22.30
   7  -9   0  353.56   22.70
   7   9   0  325.27   22.50
   8  -9   0    8.80    2.10
   8  -9   0   12.20    3.40
   8  -9   0   10.20    2.20
   8  -9   0    5.80    1.70
   1 -10   0  172.18   11.90
   1 -10   0  183.28   11.90
   1 -10   0  170.18   12.50
   2 -10   0   36.20    4.20
   2 -10   0   34.90    5.00
   2 -10   0   32.50    4.20
   2 -10   0   30.70    3.80
   3 -10   0   72.19    6.40
   3 -10   0   66.39    6.20
   3 -10   0   70.19    6.20
   3 -10   0   76.79    9.70
   4 -10   0    3.90    2.30
   4 -10   0    6.40    2.40
   4 -10   0    5.60    2.30
   4 -10   0    7.00    2.90
   5 -10   0    4.90    2.20
   5 -10   0    1.90    1.90
   5 -10   0    5.80    2.50
   5 -10   0    1.00    1.80
   6 -10   0    1.40    1.40
   6 -10   0   -1.30    1.80
   7 -10   0   46.90    4.20
   7 -10   0   49.99    4.50
   7 -10   0   42.00    4.60
   7 -10   0   45.00    4.20
   2 -11   0    6.80    2.00
   2 -11   0    6.10    2.00
   2 -11   0    5.40    2.30
   3 -11   0   27.30    3.60
   3 -11   0   34.60    4.40
   3 -11   0   31.60    3.60
   4 -11   0    0.40    1.60
   4 -11   0    0.00    2.80
   4 -11   0    1.50    1.30
   4 -11   0    1.60    1.70
   5 -11   0   48.90    4.30
   5 -11   0   41.10    4.30
   5 -11   0   35.20    3.30
   5 -11   0   36.20    3.70
  13   0  -1    0.40    1.40
  12   0  -1    1.10    2.00
  11   0  -1   19.70    3.30
  11   0  -1   20.30    4.10
  11   0  -1    9.60    5.80
  10   0  -1    8.50    2.40
  10   0  -1   11.20    4.90
  10   0  -1    3.50    3.00
   9   0  -1   56.19    7.50
   9   0  -1   67.49    7.00
   9   0  -1   78.99    9.40
   8   0  -1   -1.90    1.40
   8   0  -1    0.00    1.40
   8   0  -1   -2.10    2.50
  -7   0   1   37.10    6.70
   7   0  -1   49.80    6.40
   7   0  -1   51.29    7.10
  -6   0   1   -2.10    2.00
   6   0  -1   -3.00    1.90
   6   0  -1   -0.60    1.90
   6   0  -1    1.90    1.40
   5   0  -1  784.02   49.70
   5   0  -1  887.91   51.09
   5   0  -1  898.11   51.49
  -5   0   1  869.51   51.39
   4   0  -1    3.30    1.90
  -4   0   1    1.50    1.60
   4   0  -1    1.90    1.80
   3   0  -1  535.25   31.70
   3   0  -1  550.64   31.90
  -3   0   1  527.85   32.20
  -2   0   1    3.50    1.40
   2   0  -1    4.90    1.50
  -1   0   1  198.88   11.30
   1   0  -1  175.88   11.10
   1   0  -1  191.78   11.20
   0   0  -1    0.60    0.30
   0   0   1    1.10    0.50
   0   0  -1    1.10    0.50
  -2   0  -1    3.30    1.60
   2   0   1    1.80    1.50
   2   0   1    1.00    1.30
   3   0   1  313.97   21.20
   3   0   1  380.86   22.50
  -3   0  -1  357.16   21.70
   4   0   1    1.60    1.80
   4   0   1    4.70    2.20
  -4   0  -1   -0.80    1.70
   5   0   1  132.49   10.20
  -5   0  -1  127.39   10.50
   5   0   1  121.99   10.50
   6   0   1    0.50    1.30
  -6   0  -1   -0.70    2.30
   6   0   1    0.20    2.70
   6   0   1    1.00    1.90
  -7   0  -1    9.90    4.10
   7   0   1    7.70    2.10
   7   0   1    4.80    2.10
   7   0   1    7.90    3.80
   7   0   1    4.90    6.50
   8   0   1    1.60    1.80
   8   0   1   -0.30    2.80
   8   0   1    0.30    1.80
   9   0   1  458.15   29.20
   9   0   1  468.45   28.40
   9   0   1  446.76   32.10
  10   0   1    1.30    1.90
  10   0   1    2.20    3.80
  10   0   1   -1.00    1.70
  11   0   1   -0.30    1.80
  11   0   1    0.70    1.70
  12   0   1   -0.40    1.50
  12   0   1    2.00    1.70
  12  -1  -1   12.50    3.10
  12  -1  -1    9.30    1.90
  12   1  -1   13.60    3.00
  11  -1  -1    3.30    1.90
  11  -1  -1    1.30    2.20
  11  -1  -1    6.60    6.10
  11   1  -1   -2.30    5.50
  11   1  -1    3.40    2.60
  10  -1  -1 1611.24   95.99
  10  -1  -1 1778.52   94.99
  10  -1  -1 1562.84   99.19
  10   1  -1 1672.93   96.19
  10   1  -1 1590.24   99.19
   9  -1  -1  569.74   37.40
   9  -1  -1  626.74   38.80
   9  -1  -1  662.13   42.00
   9   1  -1  626.34   41.60
   9   1  -1  656.53   38.90
   8  -1  -1   53.59    5.50
  -8  -1   1   56.89    9.60
   8  -1  -1   39.40    8.10
   8  -1  -1   55.39    6.20
   8  -1  -1   74.49    8.60
   8  -1  -1   63.29    5.70
   8   1  -1   74.49    8.50
   8   1  -1   57.39    5.40
   8   1  -1   73.49    6.60
   7  -1  -1    2.60    3.10
   7  -1  -1    6.10    2.20
   7  -1  -1   10.80    2.10
   7  -1  -1    4.60    2.20
   7  -1  -1    5.80    3.30
  -7  -1   1    7.80    3.40
   7   1  -1    8.70    3.50
   7   1  -1    6.30    2.30
   6  -1  -1  228.78   16.00
   6  -1  -1  190.08   13.80
  -6  -1   1  235.28   16.00
   6  -1  -1  209.68   15.50
   6   1  -1  197.18   13.70
   6   1  -1  201.28   15.10
   5  -1  -1  423.16   27.30
   5  -1  -1  498.35   29.10
   5  -1  -1  474.25   28.70
   5   1  -1  468.25   28.40
  -5   1   1  414.56   28.60
  -4  -1   1  551.94   32.70
   4  -1  -1  577.94   32.90
   4  -1  -1  553.64   32.80
   4   1  -1  524.75   32.60
   4   1  -1  515.05   32.40
  -4   1   1  518.55   32.70
   3  -1  -1   43.10    4.20
  -3  -1   1   46.60    4.30
   3  -1  -1   47.10    4.40
  -3   1   1   44.90    4.20
   3   1  -1   41.70    4.00
   3   1  -1   36.70    3.90
   1  -1  -1 2934.21  164.88
   0  -1  -1   20.80    2.00
   0  -1  -1   20.30    1.50
   0  -1   1   21.50    1.70
   0  -1   1   22.20    1.70
   0  -1   1   21.90    1.40
   0   1  -1   19.10    1.40
  -1  -1  -1  594.84   35.80
   1  -1   1  603.04   35.60
   1  -1   1  601.64   35.80
   1  -1   1  666.73   35.80
  -1   1  -1  626.84   35.80
   1   1   1  646.44   35.70
  -2   1  -1 5717.93  321.57
  -3  -1  -1 1371.96   72.79
   3  -1   1 1370.26   72.89
   3  -1   1 1195.78   72.39
   3   1   1 1208.68   72.59
  -3   1  -1 1234.18   72.79
   3   1   1 1190.78   72.49
   4  -1   1  636.64   38.50
  -4  -1  -1  673.93   38.80
  -4   1  -1  617.54   38.80
   5  -1   1  669.73   42.70
  -5  -1  -1  767.12   43.40
   5   1   1  684.33   42.70
  -6  -1  -1  220.98   15.70
   6  -1   1  194.48   13.60
   6  -1   1  217.48   15.90
   6  -1   1  208.58   15.30
  -6   1  -1  175.48   15.50
   6   1   1  196.08   14.90
  -7  -1  -1  125.29   12.00
   7  -1   1  124.89    9.00
   7  -1   1  120.19   11.80
   7  -1   1  121.59    9.40
   7   1   1  124.79    9.40
   7   1   1   96.69   11.10
   8  -1   1  442.76   27.80
   8  -1   1  441.66   27.10
   8  -1   1  462.85   30.60
   8   1   1  426.16   26.80
   8   1   1  436.76   27.80
   8   1   1  420.96   30.10
   9  -1   1  120.59   17.10
   9  -1   1  115.39   10.00
   9  -1   1  130.69    9.50
   9   1   1  115.59   10.00
   9   1   1  116.79    9.20
  10  -1   1   80.99   10.30
  10  -1   1   82.99    7.90
  10  -1   1   89.49    8.50
  10   1   1   77.39    6.70
  10   1   1   75.09   10.60
  10   1   1   84.89    8.00
  11  -1   1   23.70    3.60
  11  -1   1   18.20    3.60
  11   1   1   14.50    3.30
  11   1   1   20.00    4.00
  12  -1   1    5.30    2.60
  12  -1   1    3.90    1.40
  12   1   1    5.20    2.00
  12  -2  -1   14.10    3.00
  12  -2  -1   14.80    2.40
  12   2  -1   16.80    3.50
  11  -2  -1   43.80    4.70
  11   2  -1   45.30    5.70
  10  -2  -1  109.09    9.90
  10  -2  -1  113.69   12.30
  10  -2  -1  121.29    9.30
  10   2  -1  119.99   10.20
  10   2  -1  109.79   12.50
   9  -2  -1  166.08   11.00
   9  -2  -1  143.39   13.90
   9  -2  -1  132.49   15.00
   9  -2  -1  120.49    9.90
   9   2  -1  147.69   12.10
   9   2  -1  148.79   14.00
   8  -2  -1  130.89    9.50
   8  -2  -1  109.69   11.90
   8  -2  -1  103.79    8.90
  -8  -2   1  127.39   14.60
   8  -2  -1  133.19   13.70
   8  -2  -1  125.89   10.20
   8  -2  -1  114.29    9.90
   8   2  -1  143.29   10.40
   8   2  -1  143.69   12.50
   7  -2  -1  259.27   17.00
  -7  -2   1  263.57   19.20
   7  -2  -1  214.38   16.50
   7  -2  -1  212.58   16.10
   7  -2  -1  251.47   19.00
   7  -2  -1  290.27   16.40
   7  -2  -1  255.97   18.90
   7   2  -1  243.88   16.70
   7   2  -1  267.67   18.80
   6  -2  -1    7.40    2.10
   6  -2  -1    4.50    2.70
   6  -2  -1    6.30    2.00
  -6  -2   1    3.90    2.60
   6   2  -1    8.80    3.00
  -5  -2   1    9.50    3.00
   5  -2  -1    6.80    2.90
   5  -2  -1   13.30    3.40
   5   2  -1   10.40    2.90
   4  -2  -1    5.30    2.20
  -4  -2   1    5.70    2.10
   4  -2  -1    3.80    2.30
   4   2  -1    6.80    2.30
   3  -2  -1  208.18   12.60
  -3  -2   1  195.58   12.40
   3  -2  -1  187.88   12.70
   3   2  -1  166.28   12.20
   2  -2  -1  166.88    9.90
  -2  -2   1  138.49    9.60
   2  -2  -1  156.28   10.30
   2  -2  -1  155.98    9.90
  -2  -2   1  156.58    9.70
   2   2  -1  150.78    9.90
  -1  -2   1 2208.38  123.29
   1  -2  -1 2324.37  123.29
   1  -2  -1 2128.89  124.09
  -1  -2   1 1999.30  123.19
   1  -2  -1 2307.57  123.29
   0  -2  -1 1084.79   62.29
   0  -2   1 1038.00   61.69
   0  -2   1 1092.39   61.29
   0  -2   1 1145.69   61.39
  -1  -2  -1  171.68   10.30
   1  -2   1  183.28   10.50
  -1  -2  -1  167.48   10.20
   1  -2   1  163.78   10.40
   1  -2   1  165.78   10.50
  -1  -2  -1  177.98   11.10
   2  -2   1  882.91   51.29
  -2  -2  -1  882.21   51.09
   2  -2   1  852.41   51.39
   2  -2   1  946.21   51.39
  -3  -2  -1 2273.47  124.69
   3  -2   1 2150.38  124.79
   3  -2   1 2329.37  124.99
   3   2   1 2016.20  124.69
   4  -2   1 1524.95   86.09
   4  -2   1 1655.13   86.39
  -4  -2  -1 1450.15   84.99
  -4  -2  -1 1438.56   87.09
   4   2   1 1357.66   85.69
   5  -2   1 1637.64   98.39
   5  -2   1 1822.62   98.99
   5  -2   1 1689.83   97.09
   5  -2   1 1533.65   96.99
  -5  -2  -1 1846.92   98.89
   5   2   1 1659.13   98.39
   6  -2   1   23.30    5.10
  -6  -2  -1   15.10    4.00
   6  -2   1   12.30    2.40
   6  -2   1   12.20    3.80
   6  -2   1    9.90    2.50
   6  -2   1   11.80    2.60
   6   2   1   13.80    3.80
   7  -2   1   13.10    3.10
   7  -2   1   10.10    4.00
  -7  -2  -1    7.30    3.30
   7  -2   1    6.40    2.20
   7  -2   1    9.40    2.50
   7  -2   1    7.10    2.10
   7  -2   1    3.40    3.80
   7  -2   1    7.50    2.10
   7   2   1    9.30    2.10
   7   2   1   11.10    3.80
   8  -2   1    9.60    2.30
   8  -2   1   11.60    2.60
  -8  -2  -1   17.60    5.40
   8  -2   1    7.60    5.70
   8  -2   1   10.50    3.00
   8  -2   1   13.90    4.70
   8  -2   1   12.80    2.80
   8  -2   1    9.90    2.60
   8   2   1   10.70    3.20
   8   2   1   12.60    2.70
   8   2   1   11.90    4.60
   9  -2   1    8.70    2.60
   9  -2   1    6.60    2.70
   9  -2   1    7.40    4.70
   9   2   1    7.60    2.30
   9   2   1   12.30    5.30
   9   2   1    6.50    2.80
  10  -2   1  385.26   25.60
  10  -2   1  407.56   25.00
  10   2   1  396.26   25.90
  11  -2   1   60.39    6.50
  11  -2   1   75.59    6.10
  11   2   1   69.69    6.90
  12  -2   1   33.90    3.50
  12  -2   1   40.80    4.40
  12   2   1   42.70    4.90
  12  -3  -1   50.39    4.50
  12  -3  -1   58.49    5.70
  12   3  -1   62.19    5.80
  11  -3  -1   16.80    3.10
  11  -3  -1   12.40    3.40
  11   3  -1    7.90    3.00
  10  -3  -1   77.89    8.00
  10  -3  -1   88.59    7.90
  10  -3  -1   71.69   11.40
  10   3  -1   67.79    9.90
  10   3  -1   86.59    8.20
   9  -3  -1   46.20    5.40
   9  -3  -1   48.40    9.60
   9  -3  -1   76.09    7.30
  -9  -3   1   63.09   10.50
   9  -3  -1   62.69    6.10
   9  -3  -1   81.39   13.00
   9  -3  -1   56.99    5.70
   9   3  -1   78.29    7.30
   9   3  -1   62.49   13.90
   8  -3  -1   16.20    3.60
   8  -3  -1   20.10    3.40
   8  -3  -1   19.00    5.10
   8  -3  -1   24.90    3.60
   8  -3  -1   19.20    5.30
   8  -3  -1   20.50    3.80
  -8  -3   1   18.40    5.40
   8   3  -1   24.60    6.10
   8   3  -1   20.00    3.90
   7  -3  -1  843.72   52.69
   7  -3  -1  836.92   49.50
  -7  -3   1  913.11   52.99
   7  -3  -1  786.72   49.40
   7  -3  -1  820.92   50.29
   7   3  -1  859.91   53.29
   6  -3  -1 2126.69  126.79
   6  -3  -1 2368.16  127.09
   6  -3  -1 2131.19  124.89
   6  -3  -1 2087.49  124.19
   6  -3  -1 2069.39  124.59
  -6  -3   1 2297.07  126.79
   6   3  -1 2202.88  126.39
   5  -3  -1  123.19   10.40
   5  -3  -1  118.29    8.90
   5  -3  -1  107.69    8.70
  -5  -3   1  117.69    9.80
   5  -3  -1  132.89   10.30
   5   3  -1  128.69   10.10
   4  -3  -1   43.20    4.40
  -4  -3   1   50.79    5.00
   4  -3  -1   40.90    5.30
   4  -3  -1   51.79    5.30
   4  -3  -1   45.50    4.40
   4   3  -1   52.59    5.30
  -3  -3   1  174.88   12.50
   3  -3  -1  208.08   12.70
  -3  -3   1  199.78   12.60
   3  -3  -1  193.98   13.30
   3   3  -1  185.68   12.80
  -2  -3   1  399.96   23.50
   2  -3  -1  446.16   23.70
  -2  -3   1  362.36   23.40
   2  -3  -1  396.06   24.50
   2  -3  -1  401.96   23.70
   1  -3  -1  375.96   21.20
   1  -3  -1  357.66   22.70
   1  -3  -1  388.36   21.20
  -1  -3   1  360.26   21.30
  -1  -3   1  383.76   21.30
   0  -3   1  275.27   16.60
   0  -3  -1  254.27   17.10
   0  -3   1  282.87   15.60
   0  -3   1  285.57   15.60
   1  -3   1   66.79    4.60
   1  -3   1   61.39    4.90
  -1  -3  -1   68.09    4.20
  -1  -3  -1   60.99    5.40
   1  -3   1   68.59    4.60
  -1  -3  -1   63.59    4.10
   2  -3   1  700.73   40.70
   2  -3   1  665.83   40.40
  -2  -3  -1  680.73   40.00
   2  -3   1  719.93   40.30
  -2  -3  -1  701.73   40.20
  -3  -3  -1   35.30    3.70
   3  -3   1   27.40    3.80
   3  -3   1   30.30    3.80
   4  -3   1  166.58   12.00
  -4  -3  -1  159.48   11.10
  -4  -3  -1  166.78   11.80
   4  -3   1  163.08   11.50
   4  -3   1  159.38   12.00
   4   3   1  162.68   12.20
   5  -3   1   11.10    3.40
   5  -3   1    9.10    2.50
  -5  -3  -1   15.20    3.70
   5  -3   1   11.10    3.20
   5  -3   1    9.90    2.30
   5   3   1   10.80    3.40
   6  -3   1  645.64   36.90
   6  -3   1  580.54   37.10
   6  -3   1  598.74   36.80
   6  -3   1  603.34   36.70
   6  -3   1  668.13   39.80
   6  -3   1  579.14   37.30
  -6  -3  -1  641.34   39.40
   6  -3   1  646.44   39.50
   6   3   1  610.94   39.20
   7  -3   1  747.23   44.70
   7  -3   1  760.82   44.10
   7  -3   1  740.53   44.20
   7  -3   1  695.73   43.60
   7  -3   1  716.23   46.80
  -7  -3  -1  745.13   47.20
   7   3   1  769.72   47.10
  -8  -3  -1  592.44   41.20
   8  -3   1  666.73   37.60
   8  -3   1  531.35   36.70
   8  -3   1  586.64   41.50
   8  -3   1  633.54   38.20
   8  -3   1  635.74   41.10
   8  -3   1  657.43   37.60
   8   3   1  644.04   41.20
   9  -3   1  213.18   15.80
  -9  -3  -1  272.77   21.90
   9  -3   1  276.87   21.00
   9  -3   1  223.48   16.20
   9  -3   1  279.47   17.80
   9   3   1  292.37   21.40
   9   3   1  232.38   16.00
  10  -3   1   97.59    8.10
  10  -3   1   90.89    8.50
  10   3   1   96.49    8.90
  10   3   1  103.89   11.80
  11  -3   1  105.79    8.50
  11  -3   1  111.19    9.00
  11   3   1  124.99    9.70
  12  -3   1    9.20    1.80
  12   3   1   17.20    3.10
  12  -4  -1    7.90    2.30
  12   4  -1    7.80    2.30
  11  -4  -1  151.58   11.80
  11  -4  -1  165.98   11.40
  11   4  -1  164.38   12.30
  10  -4  -1    5.20    1.80
  10  -4  -1    5.10    4.10
  10  -4  -1    7.20    2.30
  10  -4  -1    5.80    2.80
  10  -4  -1   11.20    6.10
  10  -4  -1    5.80    2.20
  10   4  -1    7.20    3.20
  10   4  -1    0.40    5.30
   9  -4  -1    5.30    5.90
   9  -4  -1   23.80    7.10
  -9  -4   1   19.40    6.20
   9  -4  -1   13.50    3.10
   9  -4  -1   12.70    3.00
   9  -4  -1   17.30    3.50
   9  -4  -1   11.20    3.50
   9   4  -1   15.60    3.70
   9   4  -1   12.00    5.80
   8  -4  -1   96.49    7.90
   8  -4  -1   90.99    8.60
  -8  -4   1   81.49   10.10
   8  -4  -1   92.19    8.10
   8  -4  -1   92.19    7.70
   8  -4  -1  100.29   11.20
   8  -4  -1   73.29    9.60
   8  -4  -1   75.69    7.30
   8   4  -1   94.69   10.70
   8   4  -1   92.39    8.40
   7  -4  -1  389.56   26.20
  -7  -4   1  426.16   29.30
   7  -4  -1  442.96   29.60
   7  -4  -1  434.86   26.50
   7  -4  -1  439.96   27.00
   7  -4  -1  418.16   29.80
   7  -4  -1  418.96   26.50
   7  -4  -1  427.96   27.40
   7   4  -1  441.16   29.40
   6  -4  -1   32.20    4.10
   6  -4  -1   30.30    3.90
  -6  -4   1   32.10    5.80
   6  -4  -1   32.70    4.40
   6  -4  -1   25.90    5.90
   6  -4  -1   30.30    3.90
   6  -4  -1   40.10    5.80
   6  -4  -1   32.50    4.70
   6   4  -1   28.90    5.80
   5  -4  -1  799.82   46.50
   5  -4  -1  739.33   45.20
   5  -4  -1  790.42   47.40
   5  -4  -1  721.73   44.70
  -5  -4   1  765.82   46.20
   5  -4  -1  748.53   45.40
   5   4  -1  776.72   46.60
  -4  -4   1 1168.98   72.19
   4  -4  -1 1294.17   74.29
   4  -4  -1 1297.57   72.69
   4  -4  -1 1223.88   72.69
  -4  -4   1 1279.57   72.99
   4  -4  -1 1307.27   73.19
   4   4  -1 1225.08   73.39
   3  -4  -1 1972.70  107.29
   3  -4  -1 1799.42  107.39
   3  -4  -1 1931.61  108.49
  -3  -4   1 1930.71  107.19
   3  -4  -1 1913.71  107.59
  -3  -4   1 1756.82  107.09
   3  -4  -1 1826.62  107.29
   3   4  -1 1915.71  107.89
   2  -4  -1  220.68   14.60
  -2  -4   1  204.88   13.10
   2  -4  -1  220.08   13.30
   1  -4  -1 2194.38  123.39
   1  -4  -1 2129.29  125.49
   1  -4  -1 2274.77  123.49
  -1  -4   1 2143.79  123.59
  -1  -4   1 2256.87  123.69
   0  -4   1  922.31   51.09
   0  -4   1  904.01   51.09
   0  -4  -1  916.01   53.09
   0  -4   1  884.01   52.39
  -1  -4  -1  897.51   49.70
   1  -4   1  911.01   50.19
  -1  -4  -1  870.61   49.70
   1  -4   1  846.82   50.99
   1  -4   1  861.81   50.19
  -1  -4  -1  887.21   51.59
   2  -4   1   35.70    3.60
   2  -4   1   38.40    3.80
   2  -4   1   33.50    4.00
  -2  -4  -1   35.30    3.30
  -2  -4  -1   35.30    3.20
   2  -4   1   34.50    3.50
  -3  -4  -1 1312.97   71.29
  -3  -4  -1 1244.88   71.59
   3  -4   1 1321.27   72.19
  -3  -4  -1 1093.19   71.79
   3  -4   1 1237.38   71.29
   3  -4   1 1281.17   71.39
   3  -4   1 1148.19   71.79
   4  -4   1  254.07   16.80
  -4  -4  -1  234.08   15.80
   4  -4   1  236.88   15.90
   4  -4   1  244.78   17.10
   4  -4   1  239.28   16.90
  -4  -4  -1  251.67   16.60
   4   4   1  252.67   17.40
  -5  -4  -1   12.10    3.40
   5  -4   1   12.20    2.50
   5  -4   1   10.80    2.80
   5  -4   1   21.20    4.20
   5  -4   1   15.90    2.80
  -5  -4  -1   17.40    3.30
   5  -4   1   12.60    2.80
   5  -4   1   15.30    4.20
   5  -4   1   20.40    3.00
   5   4   1   17.60    4.30
   6  -4   1  586.24   38.00
   6  -4   1  580.64   35.30
  -6  -4  -1  611.74   37.80
   6  -4   1  522.55   34.90
   6  -4   1  604.84   35.30
   6  -4   1  585.04   35.90
   6  -4   1  583.54   35.70
   6   4   1  617.94   38.20
  -7  -4  -1  121.69   11.70
   7  -4   1  124.19    9.60
   7  -4   1  109.59    8.90
   7  -4   1  118.19    9.50
   7  -4   1  108.69    9.60
   7  -4   1  118.19   11.60
   7  -4   1  129.99   12.50
   7  -4   1  114.09    9.10
   7   4   1  126.09   12.30
   8  -4   1  304.77   18.60
  -8  -4  -1  302.27   22.70
   8  -4   1  276.87   22.10
   8  -4   1  250.57   18.20
   8  -4   1  297.47   19.10
   8  -4   1  287.67   19.70
   8  -4   1  292.47   22.60
   8   4   1  279.87   23.90
   9  -4   1   25.60    4.20
   9  -4   1   21.70    6.90
  -9  -4  -1   29.90    7.20
   9  -4   1   25.80    4.20
   9  -4   1    7.30    8.00
   9  -4   1   26.90    4.60
   9  -4   1   18.90    3.80
   9   4   1   29.70    5.00
   9   4   1   14.30    5.50
  10  -4   1   88.59    7.40
  10  -4   1   73.89    6.40
  10  -4   1   90.79    7.70
  10   4   1  104.89   10.30
  11  -4   1  159.28   13.10
  11  -4   1  167.48   13.20
  11   4   1  180.78   12.70
  11  -5  -1   -0.70    1.70
  11   5  -1    0.30    1.80
  10  -5  -1   28.00    4.60
  10  -5  -1   41.10    4.30
  10  -5  -1   39.10    4.60
  10  -5  -1   29.90    4.00
  10  -5  -1   23.30    3.90
  10   5  -1   40.50    5.20
   9  -5  -1  148.19   11.50
   9  -5  -1  133.99   14.10
   9  -5  -1  119.59   10.30
   9  -5  -1  131.29   10.90
   9  -5  -1  117.89   11.80
   9  -5  -1  115.19   14.00
  -9  -5   1  126.69   13.90
   9   5  -1  138.19   14.10
   9   5  -1  149.59   11.30
   8  -5  -1   13.10    3.40
   8  -5  -1    5.10    2.50
   8  -5  -1   13.70    3.10
   8  -5  -1    9.70    3.50
   8  -5  -1   11.20    3.10
   8   5  -1    7.80    3.00
   7  -5  -1    4.60    2.60
   7  -5  -1    7.80    2.50
   7  -5  -1    5.20    3.30
   7  -5  -1    2.20    4.10
  -7  -5   1    6.00    3.40
   7  -5  -1    4.80    2.30
   7  -5  -1    4.70    2.60
   7  -5  -1    6.30    2.20
   7   5  -1    6.50    3.80
   6  -5  -1   69.19    8.80
   6  -5  -1   83.99    7.40
   6  -5  -1   68.49    6.40
   6  -5  -1   77.49    8.30
   6  -5  -1   64.99    6.50
  -6  -5   1   74.49    8.00
   6  -5  -1   81.89    7.50
   6  -5  -1   73.69    6.70
   6   5  -1   77.99    9.00
  -5  -5   1  229.28   16.60
   5  -5  -1  227.68   15.40
   5  -5  -1  230.08   17.70
   5  -5  -1  231.08   15.90
   5  -5  -1  233.98   15.40
   5  -5  -1  241.08   15.60
   5  -5  -1  232.88   16.70
   5   5  -1  242.18   17.50
   4  -5  -1   62.39    6.00
  -4  -5   1   63.29    6.20
   4  -5  -1   62.39    5.80
  -4  -5   1   68.09    5.80
   4  -5  -1   71.99    6.50
   4  -5  -1   66.79    6.20
   4  -5  -1   69.29    7.50
   4  -5  -1   72.29    6.00
   4  -5  -1   67.39    5.80
   4   5  -1   70.29    7.30
   3  -5  -1   28.40    3.70
   3  -5  -1   30.20    3.90
   3  -5  -1   28.90    3.50
   3  -5  -1   26.30    3.50
  -3  -5   1   25.80    3.40
  -3  -5   1   34.90    3.50
   3  -5  -1   30.90    5.00
  -3  -5   1   21.20    3.30
   3   5  -1   35.40    4.40
   2  -5  -1  446.16   25.90
   2  -5  -1  425.96   25.90
   2  -5  -1  453.65   27.80
  -2  -5   1  446.66   25.80
   2  -5  -1  436.96   26.60
   2  -5  -1  458.45   26.80
  -2  -5   1  408.36   25.80
   1  -5  -1  424.16   26.80
   1  -5  -1  442.46   25.90
  -1  -5   1  413.46   24.50
   1  -5  -1  436.86   24.40
   1  -5  -1  412.06   25.80
   1  -5  -1  428.16   24.40
  -1  -5   1  431.66   24.60
   0  -5   1  547.05   32.80
   0  -5   1  550.64   31.30
   0  -5   1  547.15   33.00
   0  -5  -1  560.84   33.60
   0  -5  -1  504.75   32.40
   0  -5   1  572.94   31.30
   1  -5   1  845.82   49.30
   1  -5   1  818.92   48.00
  -1  -5  -1  807.92   48.70
  -1  -5  -1  857.61   47.50
  -1  -5  -1  863.11   47.50
   1  -5   1  829.02   47.90
   2  -5   1  829.02   47.30
  -2  -5  -1  805.12   46.00
  -2  -5  -1  804.32   45.90
   2  -5   1  777.12   46.60
  -2  -5  -1  828.52   46.60
   2  -5   1  760.82   46.10
   2  -5   1  756.72   46.30
   3  -5   1  713.63   45.80
   3  -5   1  753.92   45.00
  -3  -5  -1  794.92   45.20
   3  -5   1  796.92   46.30
   3  -5   1  773.82   45.30
  -3  -5  -1  769.72   45.20
  -3  -5  -1  764.92   45.40
   3  -5   1  755.82   45.30
   4  -5   1  173.38   12.80
   4  -5   1  177.08   13.00
   4  -5   1  185.98   12.60
   4  -5   1  167.48   12.00
  -4  -5  -1  176.08   12.40
  -4  -5  -1  184.68   13.00
   4  -5   1  179.78   13.80
   4   5   1  185.78   14.40
   5  -5   1    0.80    1.70
   5  -5   1    5.00    2.20
  -5  -5  -1    6.00    2.30
   5  -5   1    3.70    1.90
   5  -5   1    3.40    2.40
  -5  -5  -1    2.70    2.20
   5  -5   1   -0.10    1.40
   5  -5   1    3.50    1.80
   5  -5   1    7.30    3.20
   6  -5   1  187.18   15.50
   6  -5   1  191.48   13.40
   6  -5   1  200.58   14.00
   6  -5   1  197.98   13.90
   6  -5   1  196.28   13.60
   6  -5   1  167.98   13.10
   6  -5   1  180.98   15.80
  -6  -5  -1  203.98   15.70
   6   5   1  213.28   16.70
   7  -5   1   -2.10    2.60
   7  -5   1    0.00    1.70
  -7  -5  -1    1.00    2.80
   7  -5   1   -1.60    1.60
   7  -5   1    1.90    2.00
   7  -5   1    4.80    4.30
   7  -5   1    1.60    2.40
   7  -5   1   -1.50    1.90
   7   5   1   -4.40    3.50
   8  -5   1    0.90    1.90
   8  -5   1    0.20    2.10
  -8  -5  -1   -5.00    3.40
   8  -5   1   -6.90    4.60
   8  -5   1    2.50    3.90
   8  -5   1    3.20    2.40
   8  -5   1    3.50    2.50
   8  -5   1    3.60    2.20
   8   5   1    1.10    3.90
  -9  -5  -1   -7.00    8.60
   9  -5   1    3.80    2.00
   9  -5   1   -0.20    2.20
   9  -5   1    0.80    2.40
   9  -5   1    6.00    2.50
   9  -5   1    6.30    2.10
   9   5   1    3.90    5.00
   9   5   1    4.10    2.80
  10  -5   1    1.70    2.00
  10  -5   1    1.10    3.20
  10  -5   1    4.70    2.00
  10  -5   1    3.20    2.00
  10  -5   1    2.60    2.80
  10   5   1    6.80    2.90
  11  -5   1    8.90    3.90
  11   5   1   13.40    3.20
  11  -6  -1   13.30    2.30
  11  -6  -1    5.80    2.20
  11   6  -1    9.10    2.20
  10  -6  -1   82.49    8.00
  10  -6  -1  100.89    7.80
  10  -6  -1  104.19    7.90
  10  -6  -1  107.39    8.10
  10   6  -1  106.69    8.50
   9  -6  -1  145.59   10.50
   9  -6  -1  135.29   11.00
   9  -6  -1  143.19   10.80
   9  -6  -1  152.88   10.90
   9  -6  -1  128.19   11.60
   9   6  -1  146.59   11.40
   8  -6  -1    1.70    2.50
   8  -6  -1    6.50    4.60
  -8  -6   1   12.90    4.30
   8  -6  -1   -1.00    5.00
   8  -6  -1    5.30    2.90
   8  -6  -1    8.70    2.90
   8  -6  -1    0.20    2.00
   8  -6  -1    4.00    2.30
   8   6  -1    7.10    3.10
   8   6  -1   15.40    5.50
   7  -6  -1   -0.30    2.90
   7  -6  -1    0.30    1.80
   7  -6  -1    9.30    4.30
  -7  -6   1    0.30    3.20
   7  -6  -1    2.10    2.10
   7  -6  -1    2.30    2.50
   7  -6  -1    4.00    2.60
   7  -6  -1    0.70    2.00
   7   6  -1    3.40    3.70
   6  -6  -1   31.30    4.50
   6  -6  -1   31.70    4.60
   6  -6  -1   26.60    4.80
   6  -6  -1   28.40    6.70
   6  -6  -1   23.70    4.50
   6  -6  -1   25.20    4.00
  -6  -6   1   27.60    5.50
   6  -6  -1   28.20    5.30
   6   6  -1   23.40    6.00
   5  -6  -1    4.00    2.00
   5  -6  -1    3.50    2.10
   5  -6  -1    1.70    1.90
   5  -6  -1    7.80    2.70
   5  -6  -1    4.20    3.00
   5  -6  -1    1.90    1.80
   5  -6  -1    1.70    2.00
  -5  -6   1    1.40    2.00
   5   6  -1    2.70    2.80
   4  -6  -1  396.26   24.20
   4  -6  -1  369.86   24.10
  -4  -6   1  389.76   24.90
   4  -6  -1  398.96   24.20
   4  -6  -1  371.96   24.60
   4  -6  -1  390.56   24.80
   4  -6  -1  399.66   26.80
  -4  -6   1  377.06   24.10
   4  -6  -1  378.26   24.60
   4   6  -1  413.26   26.30
  -3  -6   1  135.89    9.40
   3  -6  -1  124.89   11.30
   3  -6  -1  137.69   10.00
  -3  -6   1  129.69    9.40
   3  -6  -1  124.09    9.70
   3  -6  -1  137.89   12.10
   3  -6  -1  123.69    9.40
   3   6  -1  139.09   11.00
   2  -6  -1  280.87   18.50
   2  -6  -1  313.57   20.20
   2  -6  -1  290.97   17.50
   2  -6  -1  304.97   18.60
  -2  -6   1  291.87   17.50
  -2  -6   1  281.57   18.10
  -2  -6   1  267.17   17.50
   2  -6  -1  272.77   17.60
   2  -6  -1  276.87   18.00
   2  -6  -1  306.07   19.20
   1  -6  -1  590.64   32.10
   1  -6  -1  557.54   32.20
   1  -6  -1  594.14   35.20
  -1  -6   1  535.65   33.20
   1  -6  -1  564.94   33.70
  -1  -6   1  513.45   32.20
   1  -6  -1  560.74   33.70
  -1  -6   1  574.14   32.30
   0  -6  -1   72.69    7.10
   0  -6  -1   77.29    6.10
   0  -6  -1   72.29    6.20
   0  -6   1   70.29    6.50
   0  -6   1   78.49    6.30
   0  -6   1   76.59    5.00
  -1  -6  -1  926.71   51.89
   1  -6   1  913.41   52.39
   1  -6   1  896.61   52.59
  -1  -6  -1  824.42   52.79
   1  -6   1  914.91   53.49
   1  -6   1  872.71   52.99
  -1  -6  -1  992.40   51.99
   1  -6   1  939.91   54.09
  -1  -6  -1  932.31   53.39
   2  -6   1  373.86   23.40
  -2  -6  -1  380.56   23.20
   2  -6   1  360.36   23.90
   2  -6   1  377.06   22.70
   2  -6   1  388.36   23.00
  -2  -6  -1  389.06   22.40
   2  -6   1  349.37   22.90
   2  -6   1  367.36   22.90
  -2  -6  -1  353.36   22.40
  -3  -6  -1  784.52   45.50
   3  -6   1  759.02   45.60
   3  -6   1  767.82   45.40
   3  -6   1  785.02   47.00
   3  -6   1  761.82   45.40
   3  -6   1  772.82   45.80
   3  -6   1  741.33   45.20
   4  -6   1   -4.40    2.90
   4  -6   1    1.30    1.70
   4  -6   1    3.50    2.00
  -4  -6  -1    1.40    1.70
  -4  -6  -1    0.00    1.80
   4  -6   1   -0.20    1.50
   4  -6   1    2.20    1.60
   4  -6   1    0.20    1.90
   4  -6   1   -1.00    1.30
   4   6   1    0.90    2.90
   5  -6   1  672.53   38.80
   5  -6   1  601.54   38.90
   5  -6   1  670.83   39.40
  -5  -6  -1  633.54   40.20
   5  -6   1  634.84   41.10
   5  -6   1  651.73   38.80
   5  -6   1  579.24   39.00
  -5  -6  -1  648.04   39.10
   5  -6   1  633.74   40.20
   5   6   1  706.03   42.50
   6  -6   1   15.40    4.40
   6  -6   1   25.20    4.80
   6  -6   1   12.80    5.30
   6  -6   1   15.60    3.70
   6  -6   1   18.50    3.60
   6  -6   1   22.00    3.80
   6  -6   1   23.10    3.90
  -6  -6  -1   22.00    5.00
   6   6   1   22.20    6.20
   7  -6   1   98.39    7.90
   7  -6   1   86.89    8.20
   7  -6   1   89.79    7.90
   7  -6   1   78.89    9.40
   7  -6   1   80.69    8.10
   7  -6   1   83.79    7.70
  -7  -6  -1   98.89   10.40
   7   6   1   91.59   11.50
   8  -6   1    4.10    2.50
   8  -6   1    9.80    2.80
   8  -6   1    6.30    2.40
   8  -6   1    4.70    2.90
   8  -6   1    5.40    2.50
   8  -6   1   14.40    8.80
  -8  -6  -1    0.70    4.20
   8   6   1    0.30    6.60
   9  -6   1    1.80    1.80
   9  -6   1    1.90    2.00
   9  -6   1    4.40    2.40
   9  -6   1    2.30    2.10
   9  -6   1    1.10    2.10
   9   6   1    1.70    2.20
  10  -6   1   11.10    3.00
  10  -6   1    4.90    4.30
  10  -6   1    8.00    2.30
  10  -6   1    8.30    1.90
  10  -6   1    9.00    2.00
  10   6   1    8.00    2.60
  10  -7  -1  117.19    9.10
  10  -7  -1  150.48    9.50
  10  -7  -1  132.09    9.40
  10  -7  -1  137.29    9.60
  10   7  -1  153.58   10.20
   9  -7  -1   74.49    6.60
   9  -7  -1   63.09    6.40
   9  -7  -1   72.79    6.40
   9  -7  -1   76.59    6.90
   9  -7  -1   75.49    6.40
   9   7  -1   64.39    6.70
   8  -7  -1   49.70    5.90
   8  -7  -1   58.19    5.80
   8  -7  -1   59.59    5.90
   8  -7  -1   49.10    6.10
   8  -7  -1   61.39    5.90
   8  -7  -1   38.50    7.20
   8   7  -1   51.19    6.20
   7  -7  -1   60.09    5.80
   7  -7  -1   47.70    5.50
  -7  -7   1   39.10    7.00
   7  -7  -1   50.19    5.70
   7  -7  -1   39.00    8.20
   7  -7  -1   44.70    5.80
   7  -7  -1   51.59    6.10
   7  -7  -1   36.20    6.30
   7   7  -1   66.69   10.50
   6  -7  -1   38.90    4.80
   6  -7  -1   28.30    5.00
   6  -7  -1   32.30    5.00
  -6  -7   1   41.00   10.00
   6  -7  -1   31.50    7.90
   6  -7  -1   32.80    4.70
   6  -7  -1   28.10    4.50
   6   7  -1   24.20    6.40
   5  -7  -1    0.70    1.90
  -5  -7   1    2.40    2.10
   5  -7  -1    1.60    1.80
   5  -7  -1    1.30    2.00
   5  -7  -1    0.70    2.00
   5  -7  -1    1.10    2.10
   5  -7  -1   -0.10    3.50
   5  -7  -1    1.60    2.00
   5   7  -1   -2.80    3.70
   4  -7  -1   30.00    4.40
   4  -7  -1   28.70    4.80
  -4  -7   1   22.70    4.10
   4  -7  -1   29.90    5.40
   4  -7  -1   27.80    4.50
   4  -7  -1   31.30    4.70
   4  -7  -1   31.70    6.30
   4   7  -1   33.80    6.50
   3  -7  -1  267.57   17.60
  -3  -7   1  253.37   16.80
   3  -7  -1  295.27   25.90
  -3  -7   1  253.47   17.30
   3  -7  -1  258.87   17.00
   3  -7  -1  272.87   17.20
   3  -7  -1  253.97   17.10
   3  -7  -1  257.67   16.90
   3  -7  -1  253.87   17.50
   3   7  -1  262.07   19.30
  -2  -7   1  281.17   18.30
  -2  -7   1  268.07   17.70
   2  -7  -1  307.97   20.80
   2  -7  -1  284.67   17.70
   2  -7  -1  286.57   18.90
   2  -7  -1  299.67   18.90
   2  -7  -1  279.67   17.90
  -2  -7   1  284.17   18.30
   2  -7  -1  286.47   18.30
  -2  -7   1  288.77   17.70
   2  -7  -1  297.97   18.50
   2  -7  -1  291.17   18.40
   1  -7  -1   92.89    7.50
  -1  -7   1   88.39    7.10
   1  -7  -1   94.19    6.00
   1  -7  -1   90.99    7.10
  -1  -7   1   92.79    6.10
   1  -7  -1   93.19    7.10
  -1  -7   1   87.09    6.20
  -1  -7   1   83.19    7.10
   1  -7  -1   93.89    8.90
   1  -7  -1   94.29    6.00
  -1  -7   1   82.59    7.20
   1  -7  -1   88.89    6.90
   0  -7  -1  630.64   37.50
   0  -7  -1  629.04   35.80
   0  -7  -1  600.94   37.70
   0  -7   1  653.13   37.80
   0  -7   1  649.14   37.60
   0  -7   1  613.44   36.50
   0  -7   1  650.23   36.70
   0  -7  -1  632.94   37.60
   0  -7  -1  623.74   35.80
   0  -7   1  637.04   37.70
   0  -7  -1  669.33   38.00
  -1  -7  -1   40.80    4.30
   1  -7   1   32.00    5.30
  -1  -7  -1   41.70    4.50
  -1  -7  -1   41.40    3.10
   1  -7   1   39.70    4.40
   1  -7   1   46.10    4.80
   1  -7   1   39.60    4.00
   1  -7   1   38.40    4.70
  -1  -7  -1   39.10    3.10
   1  -7   1   35.30    4.20
   1  -7   1   38.10    4.30
  -1  -7  -1   31.00    3.60
   2  -7   1   85.79    7.80
   2  -7   1   89.29    7.60
  -2  -7  -1   90.29    7.00
   2  -7   1   89.09    7.10
  -2  -7  -1   86.89    6.80
   2  -7   1   84.79    7.30
  -2  -7  -1   97.79    6.80
   2  -7   1   87.29    7.00
   2  -7   1   86.99    7.30
   2  -7   1   87.89    8.80
  -2  -7  -1   96.39    7.70
   3  -7   1  108.49    8.40
   3  -7   1  103.19    8.80
   3  -7   1   97.99    8.40
   3  -7   1  116.69    8.70
  -3  -7  -1  100.19    8.40
   3  -7   1  111.19    8.40
  -3  -7  -1  101.59    8.20
   3  -7   1   93.99    9.90
   3   7   1  110.79   11.20
   4  -7   1   39.40    4.90
  -4  -7  -1   46.10    5.40
   4  -7   1   41.60    5.20
   4  -7   1   26.40    6.20
   4  -7   1   40.80    4.90
   4  -7   1   46.20    5.10
   4  -7   1   43.60    5.60
  -4  -7  -1   35.10    4.80
   4  -7   1   40.60    5.40
   4   7   1   45.70    8.00
   5  -7   1   32.70    5.10
   5  -7   1   25.90    4.90
   5  -7   1   19.10    6.60
   5  -7   1   27.30    4.40
   5  -7   1   33.50    4.80
   5  -7   1   29.70    5.00
   5  -7   1   42.40    4.90
  -5  -7  -1   24.80    5.10
   5   7   1   34.10    7.30
   6  -7   1  467.15   27.40
   6  -7   1  391.76   28.80
   6  -7   1  424.06   27.90
  -6  -7  -1  426.06   29.40
   6  -7   1  437.06   27.50
   6  -7   1  431.96   27.30
   6   7   1  470.85   31.70
   7  -7   1  163.68   12.60
   7  -7   1  191.28   12.50
   7  -7   1  133.19   13.90
  -7  -7  -1  179.98   14.80
   7  -7   1  168.38   12.60
   7  -7   1  139.59   12.70
   7   7   1  188.28   18.20
   8  -7   1    0.80    1.90
   8  -7   1   -0.10    1.70
   8  -7   1    2.50    2.00
   8  -7   1   -3.90    3.10
   9  -7   1  115.29    9.40
   9  -7   1  129.89    9.50
   9  -7   1  140.99   10.40
   9   7   1  130.39   10.10
  10  -7   1   31.50    3.10
  10  -7   1   36.60    3.70
   9  -8  -1    2.00    1.70
   9  -8  -1    2.90    1.60
   9  -8  -1    3.20    2.10
   9  -8  -1    3.10    2.00
   9   8  -1   -2.30    3.40
   8  -8  -1    1.60    1.90
   8  -8  -1    9.10    2.70
   8  -8  -1    3.50    2.10
   8  -8  -1    0.80    1.80
   8  -8  -1    1.70    2.10
   8   8  -1   -0.60    2.40
   7  -8  -1  602.34   36.30
   7  -8  -1  630.94   36.00
  -7  -8   1  609.84   41.70
   7  -8  -1  586.14   35.50
   7  -8  -1  600.74   35.60
   7   8  -1  504.15   35.60
   6  -8  -1   50.29   11.00
   6  -8  -1   50.09    5.70
  -6  -8   1   36.70    6.00
   6  -8  -1   58.59    9.40
   6  -8  -1   44.30    6.80
   6  -8  -1   47.40    6.00
   6  -8  -1   45.80    5.40
   6  -8  -1   47.60    7.40
   5  -8  -1  658.53   39.90
   5  -8  -1  653.53   40.00
  -5  -8   1  682.13   41.10
   5  -8  -1  637.04   43.60
   5  -8  -1  680.13   40.70
   5  -8  -1  664.83   40.80
   5  -8  -1  582.34   40.50
   5  -8  -1  680.03   40.10
   5   8  -1  739.83   44.20
   4  -8  -1   17.40    3.40
   4  -8  -1   14.50    3.10
   4  -8  -1    9.50    2.80
  -4  -8   1   13.10    3.00
   4  -8  -1   16.00    3.40
   4  -8  -1   14.60    3.80
   4  -8  -1   13.70    5.60
   4   8  -1    0.30    5.20
   3  -8  -1  130.29   10.30
   3  -8  -1  130.59   10.10
   3  -8  -1  124.29    9.20
   3  -8  -1  128.09    9.60
   3  -8  -1  128.99    9.70
   3  -8  -1  118.69    9.50
   3  -8  -1  107.59   12.10
  -3  -8   1  120.99    9.00
   3   8  -1  106.99   11.90
   2  -8  -1  553.24   32.50
   2  -8  -1  550.14   32.60
  -2  -8   1  515.25   31.40
   2  -8  -1  557.34   33.30
   2  -8  -1  559.04   32.70
  -2  -8   1  521.05   32.00
   2  -8  -1  540.95   33.10
   2  -8  -1  528.15   35.30
  -2  -8   1  504.05   31.50
   2  -8  -1  534.15   31.60
   1  -8  -1   16.40    1.80
   1  -8  -1   17.00    3.00
  -1  -8   1   19.60    1.90
   1  -8  -1   17.70    1.70
   1  -8  -1   24.20    3.90
   1  -8  -1   15.00    3.30
  -1  -8   1   16.90    3.30
   1  -8  -1   21.00    3.20
  -1  -8   1   16.20    2.20
   1  -8  -1   13.70    2.80
  -1  -8   1   16.20    2.90
  -1  -8   1   11.40    3.70
   0  -8  -1  185.98   12.70
   0  -8   1  172.78   11.10
   0  -8  -1  191.28   13.10
   0  -8   1  187.18   12.50
   0  -8   1  182.98   12.30
   0  -8   1  169.88   12.20
   0  -8   1  194.18   12.90
   0  -8  -1  180.88   12.10
   0  -8  -1  178.38   12.20
   0  -8  -1  176.68   12.40
   0  -8   1  182.18   11.10
   1  -8   1   19.20    3.90
   1  -8   1   21.60    4.00
   1  -8   1   19.80    3.10
   1  -8   1   29.70    5.60
  -1  -8  -1   27.10    4.10
  -1  -8  -1   12.60    2.50
   1  -8   1   16.90    2.50
  -1  -8  -1   15.50    3.00
   1  -8   1   14.10    3.00
  -2  -8  -1  147.19   11.00
   2  -8   1  156.78   10.80
  -2  -8  -1  141.99    9.80
  -2  -8  -1  135.09    9.90
   2  -8   1  149.39   11.30
  -2  -8  -1  139.29    9.50
   2  -8   1  139.19   10.10
   2  -8   1  155.78   10.90
   3  -8   1  589.54   34.90
  -3  -8  -1  574.84   35.30
  -3  -8  -1  565.34   34.60
   3  -8   1  573.74   35.00
   3  -8   1  588.14   35.20
   3  -8   1  527.95   34.90
   3   8   1  625.54   39.00
   4  -8   1  714.43   43.00
   4  -8   1  659.63   43.80
   4  -8   1  705.83   43.80
   4  -8   1  722.83   43.10
  -4  -8  -1  722.93   43.30
  -4  -8  -1  779.32   44.50
   4  -8   1  716.23   43.10
   5  -8   1   20.00    3.70
  -5  -8  -1   11.70    3.70
   5  -8   1   20.80    3.90
   5  -8   1   16.60    4.10
   5  -8   1   18.60    3.80
   5   8   1   23.20    7.30
   6  -8   1   37.50    4.70
   6  -8   1   36.50    4.90
   6  -8   1   37.40    5.50
   6  -8   1   38.70    5.00
   6   8   1   26.80    8.50
   7  -8   1  183.48   12.80
   7  -8   1  182.08   12.90
   7  -8   1  182.58   12.80
   8  -8   1  124.19   10.00
   8  -8   1  130.19    9.80
   8  -8   1  134.89    9.70
   8  -8   1  142.59    9.70
   8   8   1  145.19   10.50
   9  -8   1    0.10    1.20
   9  -8   1    1.10    1.60
   9  -8   1    1.30    1.40
   9  -8   1    4.50    1.80
   9   8   1    3.50    1.80
   8  -9  -1  105.19    8.30
   8  -9  -1  108.59    8.00
   8  -9  -1  114.89    8.00
   8  -9  -1  107.69    7.90
   7  -9  -1   16.50    3.50
   7  -9  -1   13.90    2.70
   7  -9  -1   12.00    2.60
   7  -9  -1   11.60    2.60
   6  -9  -1   34.90    4.40
   6  -9  -1   38.10    4.80
   6  -9  -1   35.50    4.70
   6  -9  -1   24.00    6.30
  -5  -9   1  168.48   13.30
   5  -9  -1  206.68   13.30
   5  -9  -1  192.58   13.80
   5  -9  -1  167.78   14.50
   5  -9  -1  190.48   13.10
   5  -9  -1  179.78   13.00
   4  -9  -1   99.09    8.40
   4  -9  -1  117.39   10.50
   4  -9  -1   77.89    7.80
   4  -9  -1   93.99    9.40
   4  -9  -1   84.39    7.60
  -4  -9   1   85.29    7.40
   3  -9  -1  253.47   16.10
   3  -9  -1  228.98   15.20
  -3  -9   1  226.98   14.70
   3  -9  -1  239.98   16.00
   3  -9  -1  231.98   16.60
   3  -9  -1  255.07   16.10
   2  -9  -1  531.45   34.20
   2  -9  -1  566.04   34.30
   2  -9  -1  558.74   33.50
   2  -9  -1  574.24   33.70
   2  -9  -1  546.95   33.60
   1  -9  -1  137.39    9.70
  -1  -9   1  122.69    9.50
   1  -9  -1  134.39    9.70
   1  -9  -1  129.69   10.30
   1  -9  -1  132.79    9.60
   1  -9  -1  136.59   10.40
   0  -9  -1   18.60    3.60
   0  -9   1   16.40    3.70
   0  -9  -1   16.00    2.70
   0  -9  -1   12.90    2.90
   0  -9   1   19.30    3.20
   0  -9   1   15.50    2.90
   0  -9  -1   20.60    3.30
   0  -9  -1   18.70    3.60
  -1  -9  -1    0.00    1.80
   1  -9   1    3.60    2.00
   1  -9   1    1.00    2.10
   1  -9   1    1.10    0.80
   1  -9   1    2.50    1.80
   1  -9   1    0.50    2.20
  -1  -9  -1    1.90    2.10
   2  -9   1  176.08   12.50
   2  -9   1  186.88   13.40
   2  -9   1  178.08   12.50
   2  -9   1  161.28   11.40
  -2  -9  -1  180.38   13.00
   2  -9   1  171.78   12.10
   2   9   1  187.68   16.60
   3  -9   1  249.68   16.00
  -3  -9  -1  240.28   16.50
  -3  -9  -1  234.18   15.00
   3  -9   1  220.48   15.90
   3  -9   1  255.47   16.50
   3  -9   1  256.07   16.40
   3  -9   1  240.88   17.00
   4  -9   1  191.48   12.80
   4  -9   1  155.88   12.90
   4  -9   1  187.28   13.00
   4  -9   1  193.38   13.30
   4  -9   1  186.28   13.70
  -4  -9  -1  177.58   13.00
   5  -9   1  203.98   14.50
   5  -9   1  213.78   14.60
   5  -9   1  225.38   14.60
   5  -9   1  207.88   15.30
   6  -9   1  111.99    9.20
   6  -9   1  127.79   10.10
   6  -9   1  126.39    9.60
   6  -9   1  128.59    9.40
   7  -9   1  142.09   10.80
   7  -9   1  117.59    8.80
   7  -9   1  127.49    9.00
   7  -9   1  124.59    9.40
   7   9   1  105.19    9.30
   8  -9   1   14.60    2.50
   8  -9   1    9.70    2.20
   8  -9   1   12.50    2.20
   8  -9   1   11.50    2.10
   7 -10  -1   12.80    2.30
   7 -10  -1   11.70    2.30
   7 -10  -1   14.10    2.30
   7 -10  -1   19.70    4.00
   6 -10  -1    4.10    2.30
   6 -10  -1    4.80    2.30
   6 -10  -1    2.50    1.70
   6 -10  -1    4.00    2.70
   5 -10  -1   40.80    4.40
   5 -10  -1   27.40    4.50
   5 -10  -1   41.80    4.50
   5 -10  -1   35.60    4.50
   4 -10  -1   21.40    3.50
   4 -10  -1   22.70    3.50
   4 -10  -1   17.00    3.70
   4 -10  -1   13.40    2.90
   3 -10  -1  522.55   34.00
   3 -10  -1  505.75   30.20
   3 -10  -1  494.25   30.30
   3 -10  -1  488.55   30.30
   2 -10  -1  589.94   36.00
   2 -10  -1  605.94   36.00
   2 -10  -1  613.74   36.70
   2 -10  -1  611.74   36.10
   1 -10  -1  337.77   20.50
   1 -10  -1  343.27   20.50
   1 -10  -1  316.17   21.00
   1 -10  -1  319.97   20.40
   1 -10   1   20.10    3.10
   1 -10   1   23.20    3.70
   1 -10   1   19.30    3.80
   2 -10   1    5.70    2.10
   2 -10   1    4.60    2.30
  -2 -10  -1    2.20    2.80
   2 -10   1   -1.00    1.70
   2 -10   1    1.10    1.90
   3 -10   1  129.89    9.60
   3 -10   1  146.79   13.00
   3 -10   1  138.79   10.10
   3 -10   1  136.89   10.10
   4 -10   1   45.20    5.10
   4 -10   1   43.50    5.30
   4 -10   1   50.59    5.20
   4 -10   1   44.40    4.60
   5 -10   1   40.30    5.00
   5 -10   1   35.70    4.10
   5 -10   1   50.99    4.90
   5 -10   1   43.00    4.70
   6 -10   1    0.40    1.30
   6 -10   1    0.80    1.80
   6 -10   1    2.70    1.80
   6 -10   1    1.60    1.60
   7 -10   1   64.99    5.00
   7 -10   1   72.09    5.40
   7 -10   1   60.89    5.10
   7 -10   1   63.49    5.60
   5 -11  -1   -1.10    1.20
   5 -11  -1    0.10    1.70
   5 -11  -1    2.10    1.30
   5 -11  -1    1.60    1.50
   4 -11  -1    8.60    3.70
   4 -11  -1    2.00    1.70
   4 -11  -1    1.50    1.60
   4 -11  -1    3.30    1.40
   3 -11  -1   -0.20    1.30
   3 -11  -1   -1.50    1.70
   3 -11  -1    1.90    1.40
   3 -11  -1    2.70    1.50
   2 -11  -1   -2.20    1.50
   2 -11  -1    0.90    1.60
   2 -11  -1   -0.30    2.70
   2 -11  -1    2.80    1.60
   1 -11  -1    2.70    2.00
   1 -11  -1    2.80    3.20
   0 -11   1    1.80    2.00
   1 -11   1  351.26   20.90
   1 -11   1  327.97   22.60
   2 -11   1    9.40    3.60
   2 -11   1    4.90    2.10
   3 -11   1   36.00    5.30
   3 -11   1   32.30    4.00
   3 -11   1   38.90    4.00
   4 -11   1   73.09    7.70
   4 -11   1  105.69    7.00
   4 -11   1   88.79    6.80
   5 -11   1    8.90    2.20
   5 -11   1    3.00    1.60
   5 -11   1    6.60    1.70
  13   0  -2    0.40    1.50
  12   0  -2  817.52   49.10
  11   0  -2   -1.60    1.80
  11   0  -2   -4.90    4.30
  11   0  -2   -1.60    2.10
  10   0  -2   77.39    9.90
  10   0  -2   57.99    5.80
  10   0  -2   64.49    7.10
   9   0  -2    1.20    3.40
   9   0  -2    1.40    1.90
   9   0  -2    3.90    1.90
   8   0  -2   80.89    7.30
   8   0  -2   82.89    9.20
  -8   0   2   65.09   16.10
   7   0  -2   -1.10    2.20
   7   0  -2    1.50    1.60
   7   0  -2   -2.10    3.40
  -7   0   2   10.70    3.90
   6   0  -2    1.50    2.40
   6   0  -2    1.40    1.30
  -6   0   2    5.20    2.70
   6   0  -2    1.20    2.10
   5   0  -2    1.10    1.80
  -5   0   2   -0.60    1.80
   5   0  -2    0.00    1.90
   5   0  -2    1.90    1.30
   4   0  -2   12.10    2.60
  -4   0   2   10.30    2.60
   4   0  -2   11.70    2.70
   3   0  -2    2.20    1.40
   3   0  -2    3.70    1.90
  -3   0   2    2.00    1.80
   2   0  -2  126.39    8.80
  -2   0   2  132.69    8.90
   2   0  -2  140.29    9.10
  -1   0   2    0.80    1.00
   1   0  -2    1.90    0.90
   1   0  -2    2.20    1.10
   0   0  -2 1887.41  111.49
   0   0  -2 1992.70  111.79
   0   0   2 2066.59  111.89
  -1   0  -2    0.90    1.20
   1   0   2    2.90    1.30
   4   0   2 3200.58  183.38
   4   0   2 3575.74  184.28
  -4   0  -2 2915.41  183.68
  -5   0  -2    6.20    2.50
   5   0   2    6.20    2.80
   5   0   2    4.70    2.50
   6   0   2   27.10    5.30
  -6   0  -2   33.00    5.80
   6   0   2   37.30    5.80
   6   0   2   39.20    3.70
   7   0   2    3.40    2.70
   7   0   2    1.30    1.60
  -7   0  -2   -5.20    4.30
   7   0   2    2.20    1.20
   8   0   2  295.27   21.90
   8   0   2  273.67   18.50
   8   0   2  299.17   19.50
   9   0   2    1.20    1.90
   9   0   2    4.00    2.30
   9   0   2    1.60    3.60
  10   0   2   -2.90    4.70
  10   0   2    1.50    1.80
  10   0   2    1.90    1.90
  11   0   2   -2.40    1.60
  11   0   2    3.20    2.00
  12   0   2   17.80    2.20
  12   0   2   15.70    2.80
  13  -1  -2  100.79    8.10
  13   1  -2  105.99    8.10
  12  -1  -2  108.89    9.60
  12   1  -2  126.59    9.80
  11  -1  -2  167.98   16.50
  11  -1  -2  205.68   12.80
  11  -1  -2  191.28   14.00
  11   1  -2  145.49   16.10
  11   1  -2  190.58   14.10
  10  -1  -2   77.19    6.70
  10  -1  -2   70.69    7.60
  10  -1  -2   83.29   10.40
  10   1  -2   88.59    8.20
  10   1  -2   67.89    9.80
   9  -1  -2  395.76   28.70
   9  -1  -2  394.56   26.00
   9   1  -2  391.16   25.80
   9   1  -2  411.16   28.70
   8  -1  -2  146.69   11.30
  -8  -1   2  136.39   14.80
   8  -1  -2  160.78   15.20
   8  -1  -2  180.08   12.60
   8  -1  -2  182.58   14.80
   8   1  -2  175.68   14.60
   8   1  -2  175.08   12.40
  -7  -1   2  370.46   26.80
   7  -1  -2  359.96   26.80
   7  -1  -2  440.66   27.30
   7   1  -2  409.36   25.40
   6  -1  -2  867.31   50.29
   6  -1  -2  897.31   51.99
   6   1  -2  877.51   51.69
   6   1  -2  788.52   49.99
   5  -1  -2 1121.09   60.89
  -5  -1   2 1140.49   61.09
   5  -1  -2  979.20   59.29
   5   1  -2 1075.49   60.39
   5   1  -2  958.90   59.19
  -5   1   2  892.81   60.39
  -4  -1   2 1769.62  100.79
   4  -1  -2 1802.22  100.89
   4  -1  -2 1778.42  100.79
  -4   1   2 1750.62  100.89
   4   1  -2 1733.23  100.39
   4   1  -2 1703.23  100.79
   3  -1  -2  843.92   49.30
  -3  -1   2  911.21   49.30
   3  -1  -2  912.81   49.30
   3   1  -2  783.92   48.70
   3   1  -2  786.52   49.00
  -3   1   2  839.52   49.20
  -2   1   2 3701.43  213.68
   2   1  -2 3837.32  212.28
   1  -1  -2 1439.36   81.49
   1  -1  -2 1524.95   80.99
  -1  -1   2 1499.15   81.39
  -1  -1   2 1400.66   81.29
  -1   1   2 1412.46   80.79
   1   1  -2 1382.26   80.89
   1   1  -2 1345.47   80.39
   0  -1   2 2528.85  146.49
   0  -1  -2 2597.64  147.09
   0   1   2 2717.13  147.19
  -1  -1  -2 2278.07  132.69
   1  -1   2 2430.36  132.89
   1  -1   2 2184.98  132.29
  -1   1  -2 2448.46  132.99
   1   1   2 2416.86  132.79
  -2   1  -2 6854.31  394.56
   2   1   2 7175.38  394.46
  -3  -1  -2 2406.36  135.39
   3  -1   2 2199.08  134.89
   3  -1   2 2632.64  135.69
  -3   1  -2 2442.76  135.69
   3   1   2 2173.88  134.99
   3   1   2 2410.16  135.49
   4  -1   2 1324.27   71.59
   4   1   2 1246.68   70.89
   4   1   2 1081.59   70.99
   5  -1   2 1715.83  100.39
   5  -1   2 1814.92  101.89
   5   1   2 1740.53  101.69
   6  -1   2    4.30    1.80
   6  -1   2    1.80    2.50
   6  -1   2    0.80    2.20
   6  -1   2    1.10    1.30
  -6  -1  -2    0.60    2.10
   6   1   2    4.80    2.60
   6   1   2    1.70    1.60
  -6   1  -2    1.00    3.90
   7  -1   2  112.89    8.20
   7  -1   2   80.49   10.50
   7  -1   2  107.69   10.40
  -7  -1  -2  113.79   11.90
   7  -1   2  106.79    8.70
   7   1   2   95.69    7.80
   7   1   2  128.79   10.90
   8  -1   2  206.18   14.90
   8  -1   2  206.18   17.10
   8  -1   2  198.38   14.20
   8   1   2  217.28   14.20
   8   1   2  215.98   15.00
   8   1   2  215.08   17.40
   9  -1   2  355.16   27.30
   9  -1   2  385.26   25.00
   9  -1   2  406.46   24.40
   9   1   2  394.16   25.20
   9   1   2  373.86   27.70
  10  -1   2    4.70    5.10
  10  -1   2    4.40    2.10
  10  -1   2    4.40    2.60
  10   1   2    4.70    2.50
  10   1   2    5.70    2.10
  10   1   2   -4.00    6.90
  11  -1   2   19.50    3.50
  11   1   2   31.00    3.50
  11   1   2   24.70    4.20
  12  -1   2    1.10    1.90
  12   1   2    6.00    1.90
  12  -2  -2  379.96   24.90
  12   2  -2  402.56   25.10
  11  -2  -2   88.09    7.80
  11  -2  -2  111.59    9.50
  11   2  -2  115.79    9.60
  10  -2  -2   32.20    7.70
  10  -2  -2   42.40    4.50
  10  -2  -2   29.30    5.20
  10   2  -2   36.40    7.80
  10   2  -2   32.10    5.40
   9  -2  -2    0.90    2.20
  -9  -2   2   11.00    5.90
   9  -2  -2   -2.00    3.40
   9  -2  -2    5.90    7.30
   9  -2  -2    0.20    2.20
   9   2  -2    2.00    2.20
   9   2  -2    2.70    3.70
   8  -2  -2  409.16   28.50
  -8  -2   2  342.57   27.40
   8  -2  -2  331.37   23.60
   8  -2  -2  388.06   24.90
   8  -2  -2  433.36   28.00
   8  -2  -2  369.86   23.90
   8   2  -2  401.96   27.20
   8   2  -2  410.96   24.90
   7  -2  -2    7.20    2.10
   7  -2  -2    4.20    2.30
   7  -2  -2    6.50    2.00
   7  -2  -2    8.10    2.30
   7  -2  -2    3.40    3.00
  -7  -2   2    5.50    3.30
   7  -2  -2   10.90    3.60
   7   2  -2    6.20    2.30
   7   2  -2    4.50    3.00
   6  -2  -2   21.50    4.80
   6  -2  -2   29.40    3.80
   6  -2  -2   30.70    5.30
   6  -2  -2   24.80    3.80
  -6  -2   2   30.10    5.50
   6   2  -2   29.10    4.90
   6   2  -2   25.80    3.30
   5  -2  -2 2802.82  177.58
   5  -2  -2 3096.79  178.58
  -5  -2   2 3299.57  178.48
   5  -2  -2 3432.66  178.78
   5   2  -2 3003.30  177.88
   4  -2  -2  102.49    8.00
  -4  -2   2   96.29    7.80
   4  -2  -2   87.49    8.60
   4   2  -2   94.39    7.50
  -3  -2   2   79.19    6.10
   3  -2  -2   83.89    6.20
   3  -2  -2   77.49    6.50
   3   2  -2   64.99    5.70
   0  -2  -2  683.83   40.20
   0  -2  -2  710.53   39.60
   0  -2   2  650.53   39.00
   0  -2  -2  685.13   39.40
   0  -2   2  753.72   39.80
   0  -2   2  664.13   39.70
   1  -2   2   25.90    2.40
   1  -2   2   31.80    3.00
  -1  -2  -2   25.10    2.50
  -1  -2  -2   22.00    2.60
  -1  -2  -2   21.90    3.20
   2  -2   2 1229.38   71.19
  -2  -2  -2 1264.67   71.89
  -2  -2  -2 1213.58   71.29
   2  -2   2 1279.57   71.59
  -3  -2  -2   27.70    3.70
   3  -2   2   29.60    3.60
   3  -2   2   32.50    3.90
   3   2   2   24.20    3.90
   4  -2   2   62.29    6.50
   4  -2   2   74.39    6.80
   4  -2   2   65.29    6.90
  -4  -2  -2   65.29    6.40
   4   2   2   66.29    6.40
  -4   2  -2   56.39    6.80
   5  -2   2  138.89   11.20
   5  -2   2  130.09    9.80
   5  -2   2  155.08   11.80
   5  -2   2  133.69    9.80
  -5  -2  -2  149.19   12.30
   5   2   2  137.39   11.20
  -6  -2  -2  380.16   25.00
   6  -2   2  338.87   22.50
   6  -2   2  354.06   24.30
   6  -2   2  345.07   22.10
   6  -2   2  383.56   25.20
   6   2   2  350.96   24.30
   7  -2   2  272.37   19.20
   7  -2   2  258.77   19.20
   7  -2   2  337.57   22.60
   7  -2   2  341.37   19.80
  -7  -2  -2  288.07   22.60
   7  -2   2  321.07   20.20
   7  -2   2  322.77   23.50
   7   2   2  316.67   22.30
   7   2   2  303.17   19.10
   8  -2   2    4.70    3.70
  -8  -2  -2    5.70    5.10
   8  -2   2    9.90    2.70
   8  -2   2    5.30    2.60
   8  -2   2    8.80    6.60
   8  -2   2    7.40    2.80
   8   2   2    8.50    4.20
   8   2   2    4.00    2.60
   8   2   2    8.20    2.00
   9  -2   2   10.90    5.20
   9  -2   2    9.70    3.00
   9  -2   2    8.10    2.80
   9   2   2   12.10    2.80
   9   2   2   11.30    3.30
   9   2   2   10.50    5.00
  10  -2   2   20.50    3.90
  10  -2   2   32.90    4.00
  10   2   2   17.40    4.00
  10   2   2   23.10    3.50
  10   2   2   31.00    7.20
  11  -2   2    4.30    2.00
  11  -2   2    4.60    2.30
  11   2   2    0.60    1.60
  11   2   2    2.00    2.00
  12  -2   2  134.79    8.90
  12   2   2  116.09    9.10
  12  -3  -2    2.20    1.50
  12  -3  -2   -1.80    1.70
  12   3  -2   -1.00    1.70
  11  -3  -2   20.70    3.40
  11   3  -2   17.60    5.60
  10  -3  -2  189.28   14.10
  10  -3  -2  173.88   16.40
  10  -3  -2  171.98   13.40
  10  -3  -2  150.18   14.90
  10   3  -2  190.18   17.40
  10   3  -2  197.88   14.10
   9  -3  -2  174.28   19.40
   9  -3  -2  231.58   15.90
   9  -3  -2  227.18   19.60
  -9  -3   2  243.48   20.60
   9  -3  -2  256.17   15.80
   9  -3  -2  226.78   16.90
   9   3  -2  251.47   19.90
   9   3  -2  243.88   16.80
  -8  -3   2    2.40    3.80
   8  -3  -2    0.60    2.00
   8  -3  -2    2.60    3.90
   8  -3  -2    2.40    3.50
   8  -3  -2   -1.80    1.60
   8  -3  -2    2.00    1.80
   8  -3  -2    7.40    2.20
   8  -3  -2    3.60    1.90
   8   3  -2    6.50    2.30
   8   3  -2    0.90    3.40
   7  -3  -2  479.45   30.80
   7  -3  -2  466.85   27.70
  -7  -3   2  454.75   30.50
   7  -3  -2  427.66   28.30
   7  -3  -2  420.36   27.40
   7  -3  -2  465.75   30.80
   7   3  -2  469.25   30.30
   7   3  -2  421.96   27.90
   6  -3  -2  379.96   25.60
   6  -3  -2  412.16   25.70
  -6  -3   2  372.06   25.10
   6  -3  -2  362.36   23.60
   6  -3  -2  360.76   23.00
   6  -3  -2  358.36   23.80
   6  -3  -2  372.16   23.40
   6   3  -2  369.36   24.70
   5  -3  -2  115.49    9.10
   5  -3  -2  134.39   10.40
  -5  -3   2  121.79   10.00
   5  -3  -2  128.19    9.20
   5  -3  -2  119.19   10.50
   5   3  -2  119.39    9.80
   4  -3  -2 2956.10  169.28
   4  -3  -2 3140.09  168.78
   4  -3  -2 2835.82  167.98
   4  -3  -2 3001.70  167.98
  -4  -3   2 3008.40  168.48
   4   3  -2 2838.82  168.28
   3  -3  -2 1091.49   63.89
   3  -3  -2 1172.58   63.19
  -3  -3   2 1091.89   62.99
   3   3  -2 1012.40   62.89
   2  -3  -2 1123.99   62.69
  -2  -3   2  990.50   62.39
   2  -3  -2 1113.19   63.49
  -2  -3   2 1145.39   62.59
  -1  -3   2    5.20    1.20
   1  -3  -2    3.80    1.90
   1  -3  -2    5.50    1.10
  -1  -3   2    5.10    1.10
   1  -3  -2    4.50    1.00
   0  -3  -2  883.01   49.90
   0  -3  -2  865.51   51.19
   0  -3   2  949.90   50.39
   0  -3   2  848.12   50.19
   0  -3   2  849.12   49.99
  -1  -3  -2  391.86   23.70
   1  -3   2  384.06   24.20
   1  -3   2  426.46   24.20
  -1  -3  -2  422.16   24.00
  -1  -3  -2  411.36   25.00
  -2  -3  -2  818.72   46.50
  -2  -3  -2  758.42   46.80
   2  -3   2  839.72   46.90
   2  -3   2  793.32   46.60
  -3  -3  -2  387.66   23.80
  -3  -3  -2  378.46   23.40
   3  -3   2  398.26   24.00
   3  -3   2  415.06   24.20
   3  -3   2  343.77   23.20
   4  -3   2   29.10    4.60
  -4  -3  -2   29.70    4.10
   4  -3   2   31.60    4.50
   4  -3   2   25.90    3.40
  -4  -3  -2   28.30    3.60
   4  -3   2   21.70    3.50
   4   3   2   26.00    4.60
   5  -3   2   23.40    3.60
   5  -3   2   26.80    5.00
  -5  -3  -2   28.00    4.80
   5  -3   2   24.70    4.70
   5  -3   2   24.40    3.20
   5  -3   2   23.00    3.30
   5   3   2   31.50    5.30
   6  -3   2   35.10    6.20
   6  -3   2   38.70    6.00
  -6  -3  -2   34.20    6.30
   6  -3   2   42.80    4.40
   6  -3   2   33.30    3.90
   6  -3   2   38.00    6.70
   6  -3   2   30.70    4.30
   6   3   2   46.30    7.20
   7  -3   2   12.80    2.80
   7  -3   2   11.70    4.90
   7  -3   2    9.30    2.20
  -7  -3  -2    9.10    4.30
   7  -3   2    5.50    4.10
   7  -3   2    8.30    2.80
   7  -3   2    7.30    2.20
   7  -3   2    9.70    2.50
   7   3   2    6.30    3.40
   7   3   2    5.70    2.20
   8  -3   2  948.11   63.69
   8  -3   2 1104.29   68.89
   8  -3   2 1207.28   64.79
  -8  -3  -2 1218.28   69.89
   8  -3   2 1167.68   68.29
   8   3   2  948.21   63.59
   8   3   2 1169.88   68.69
  -9  -3  -2   67.59   12.40
   9  -3   2   78.39    7.40
   9  -3   2   64.19    7.20
   9  -3   2   71.39    6.80
   9  -3   2   54.69    9.40
   9   3   2   80.69   10.50
   9   3   2   89.39    8.00
   9   3   2   66.69    7.10
  10  -3   2  115.79    8.90
  10  -3   2  105.69    8.90
  10   3   2  111.49    9.70
  11  -3   2   94.39    8.40
  11  -3   2   86.89    8.70
  11   3   2  108.89    8.50
  12  -4  -2    7.30    1.80
  12  -4  -2    7.10    2.90
  12   4  -2    9.70    2.50
  11  -4  -2   27.00    4.60
  11  -4  -2   27.80    3.80
  11   4  -2   22.50    4.10
 -10  -4   2   19.40   10.10
  10  -4  -2    6.50    4.10
  10  -4  -2   17.80    2.60
  10  -4  -2   27.90    4.80
  10   4  -2   11.60    6.90
  10   4  -2   31.40    5.10
   9  -4  -2  108.09   12.40
  -9  -4   2   96.09   12.40
   9  -4  -2   98.49    8.30
   9  -4  -2   98.59   12.10
   9  -4  -2   97.89    9.30
   9  -4  -2   90.59    8.10
   9  -4  -2   89.99    8.20
   9  -4  -2   90.99    7.80
   9   4  -2  110.89   12.30
   9   4  -2  110.39    9.30
   8  -4  -2  219.58   15.80
   8  -4  -2  231.38   17.00
   8  -4  -2  239.48   19.70
   8  -4  -2  229.98   16.00
  -8  -4   2  230.68   19.20
   8  -4  -2  239.68   16.50
   8  -4  -2  216.18   19.00
   8   4  -2  264.57   16.90
   8   4  -2  252.67   19.50
   7  -4  -2   22.70    5.40
   7  -4  -2   19.50    3.40
   7  -4  -2   24.70    3.70
  -7  -4   2   23.20    5.60
   7  -4  -2   23.00    4.30
   7  -4  -2   18.00    5.50
   7  -4  -2   24.10    3.80
   7  -4  -2   23.10    4.20
   7   4  -2   22.90    5.40
   6  -4  -2  988.60   56.99
   6  -4  -2  935.31   56.29
   6  -4  -2  870.11   56.69
   6  -4  -2  990.90   58.69
   6  -4  -2  974.60   59.49
   6  -4  -2  935.91   57.19
   6  -4  -2 1018.40   56.59
  -6  -4   2  979.30   58.59
   6   4  -2  989.80   58.49
  -5  -4   2  149.69   11.90
   5  -4  -2  151.78   13.10
   5  -4  -2  167.68   12.00
   5  -4  -2  158.18   11.30
   5  -4  -2  156.88   11.40
   5  -4  -2  162.28   12.30
   5  -4  -2  152.58   13.00
   5   4  -2  153.48   12.10
  -4  -4   2 1051.09   63.29
   4  -4  -2 1086.29   64.59
   4  -4  -2 1104.19   63.09
   4  -4  -2 1064.19   63.09
   4  -4  -2 1120.89   63.49
   4   4  -2 1072.39   63.49
   3  -4  -2  523.35   32.00
   3  -4  -2  535.55   33.00
   3  -4  -2  572.64   31.90
   3  -4  -2  518.65   31.80
  -3  -4   2  541.45   31.70
  -3  -4   2  482.75   31.70
   3   4  -2  543.05   32.10
  -2  -4   2   81.09    6.10
  -2  -4   2   88.09    6.20
   2  -4  -2   86.29    6.10
   2  -4  -2   88.29    7.50
   2  -4  -2   85.09    6.20
   2   4  -2   84.99    6.50
   1  -4  -2   86.49    7.20
  -1  -4   2   75.89    5.60
   1  -4  -2   81.79    5.40
  -1  -4   2   82.39    5.70
   1  -4  -2   84.99    5.40
   0  -4  -2  144.69   10.90
   0  -4  -2  154.48    9.20
   0  -4   2  166.58   10.00
   0  -4   2  141.99    9.50
   0  -4   2  142.79    9.60
   0  -4  -2  153.78    9.10
  -1  -4  -2 3461.25  197.98
   1  -4   2 3705.63  198.48
   1  -4   2 3330.87  198.48
  -1  -4  -2 3631.34  199.68
  -1  -4  -2 3576.54  198.08
   1  -4   2 3400.46  198.38
  -2  -4  -2  164.08   11.40
  -2  -4  -2  170.88   11.40
   2  -4   2  179.98   11.60
   2  -4   2  176.88   11.90
   2  -4   2  151.48   11.70
   2  -4   2  168.48   11.50
  -2  -4  -2  180.48   11.20
  -3  -4  -2  326.87   20.50
  -3  -4  -2  320.77   21.30
   3  -4   2  305.07   20.40
   3  -4   2  345.17   21.10
  -3  -4  -2  336.77   20.70
   3  -4   2  327.57   21.00
  -4  -4  -2  240.08   16.30
   4  -4   2  221.08   15.30
   4  -4   2  239.18   15.60
  -4  -4  -2  233.28   15.60
   4  -4   2  235.38   16.50
   4  -4   2  231.18   16.60
   4   4   2  249.97   17.40
   5  -4   2   35.60    4.40
   5  -4   2   38.00    5.50
   5  -4   2   36.60    4.10
   5  -4   2   35.00    3.90
   5  -4   2   37.60    4.30
   5  -4   2   41.70    5.70
  -5  -4  -2   37.40    6.00
  -5  -4  -2   35.90    4.50
   5   4   2   37.10    6.50
   6  -4   2  337.37   21.80
   6  -4   2  333.17   21.30
   6  -4   2  325.47   21.10
   6  -4   2  330.97   23.80
  -6  -4  -2  342.67   23.70
   6  -4   2  305.57   21.00
   6  -4   2  357.16   21.90
   6   4   2  348.17   24.30
   7  -4   2    4.70    2.40
  -7  -4  -2    5.50    3.80
   7  -4   2    4.80    2.30
   7  -4   2   10.40    4.40
   7  -4   2    7.50    4.40
   7  -4   2    5.10    2.30
   7  -4   2    4.60    2.40
   7  -4   2    4.60    2.50
   7   4   2    7.90    2.30
   7   4   2    3.20    3.50
   8  -4   2  429.56   28.50
   8  -4   2  484.65   35.90
   8  -4   2  453.95   33.10
  -8  -4  -2  467.35   33.00
   8  -4   2  459.35   28.80
   8  -4   2  483.95   29.90
   8  -4   2  509.45   29.60
   8   4   2  479.85   33.30
   9  -4   2   32.00    4.90
   9  -4   2   50.99    4.80
   9  -4   2   31.50   11.20
   9  -4   2   51.79    5.40
   9  -4   2   30.30    4.10
  -9  -4  -2   29.10    8.80
   9  -4   2   49.80    5.40
   9   4   2   66.59   13.30
   9   4   2   38.90    4.40
  10  -4   2    1.50    2.30
  10  -4   2    7.10    2.40
  10  -4   2    1.60    1.60
  10   4   2    6.00    2.70
  11  -4   2   -1.00    2.20
  11  -4   2    0.10    1.30
  11   4   2   -0.80    1.60
  12  -5  -2   24.60    3.20
  12  -5  -2   30.70    2.80
  12   5  -2   23.60    4.00
  11  -5  -2   91.09    7.20
  11  -5  -2   94.19    7.80
  11   5  -2   80.39    7.60
  10  -5  -2  143.59   10.80
  10  -5  -2  156.08   10.90
  10  -5  -2  148.09   10.50
  10  -5  -2  133.89   12.60
  10  -5  -2  146.19   11.10
  10   5  -2  163.68   12.60
   9  -5  -2   19.30    4.40
   9  -5  -2   25.00    4.10
   9  -5  -2   28.00    4.70
   9  -5  -2   19.30    6.50
   9  -5  -2   21.10    7.00
   9  -5  -2   27.40    4.40
  -9  -5   2   20.20    6.90
   9  -5  -2   17.50    5.10
   9   5  -2   20.90    4.30
   9   5  -2   29.60    6.80
   8  -5  -2  410.96   24.50
   8  -5  -2  316.47   29.00
   8  -5  -2  341.17   27.40
   8  -5  -2  393.76   24.60
   8  -5  -2  394.06   25.00
   8  -5  -2  389.06   24.20
   8  -5  -2  373.16   25.50
   8   5  -2  409.16   29.00
   8   5  -2  400.16   25.20
   7  -5  -2   68.79    7.20
   7  -5  -2   71.09    6.90
   7  -5  -2   61.69    6.20
   7  -5  -2   55.99    6.70
   7  -5  -2   59.09    6.10
  -7  -5   2   62.09    8.00
   7  -5  -2   51.69    8.30
   7  -5  -2   62.69    8.80
   6  -5  -2    2.50    1.80
   6  -5  -2   -0.20    1.90
   6  -5  -2   -2.90    2.70
   6  -5  -2    0.70    2.20
  -6  -5   2    1.80    2.40
   6  -5  -2    2.30    2.10
   6  -5  -2    1.80    1.70
   6  -5  -2    0.60    1.70
   5  -5  -2   63.89    7.90
   5  -5  -2   61.89    6.20
   5  -5  -2   65.69    6.00
   5  -5  -2   70.69    7.00
   5  -5  -2   60.59    5.80
  -5  -5   2   67.09    6.80
   5  -5  -2   60.99    5.80
   5  -5  -2   56.09    6.00
   5   5  -2   61.49    7.20
  -4  -5   2   -0.50    1.20
   4  -5  -2    0.90    1.60
   4  -5  -2    1.70    1.20
   4  -5  -2   -0.10    1.30
   4  -5  -2   -0.40    1.50
   4  -5  -2    0.80    1.40
   4  -5  -2    0.20    1.40
   4  -5  -2    1.20    2.30
   4   5  -2   -1.00    1.80
   3  -5  -2 1907.81  106.49
   3  -5  -2 1925.01  104.59
   3  -5  -2 1847.82  104.79
   3  -5  -2 1758.22  104.79
   3  -5  -2 1863.71  104.79
  -3  -5   2 1840.12  104.49
  -3  -5   2 1660.73  104.49
   2  -5  -2  194.58   11.80
  -2  -5   2  166.58   11.80
   2  -5  -2  177.88   11.80
   2  -5  -2  187.28   13.60
   2  -5  -2  195.08   12.50
   2  -5  -2  176.58   12.30
  -2  -5   2  188.68   11.90
   2   5  -2  192.68   12.70
   1  -5  -2    5.50    1.10
   1  -5  -2    5.90    2.30
   1  -5  -2    6.50    2.70
  -1  -5   2    3.20    1.20
   1  -5  -2    4.00    1.10
  -1  -5   2    6.00    1.30
   1  -5  -2    4.30    2.40
   0  -5  -2 1771.42  102.99
   0  -5   2 1658.43  101.69
   0  -5  -2 1710.93  100.69
   0  -5  -2 1730.83  100.59
   0  -5   2 1846.72  101.29
   0  -5  -2 1794.22  103.19
   0  -5  -2 1994.00  102.99
  -1  -5  -2 1590.44   87.09
   1  -5   2 1425.36   87.49
   1  -5   2 1507.15   87.89
  -1  -5  -2 1563.04   86.89
  -1  -5  -2 1550.44   87.89
   1  -5   2 1554.14   87.39
  -2  -5  -2  623.54   36.60
  -2  -5  -2  622.54   36.10
   2  -5   2  612.24   36.60
   2  -5   2  575.14   36.80
   2  -5   2  601.54   36.60
   2  -5   2  634.14   36.50
  -2  -5  -2  614.04   36.40
  -3  -5  -2    3.20    1.90
   3  -5   2    3.90    1.80
  -3  -5  -2   -3.90    3.20
   3  -5   2    3.50    1.50
  -3  -5  -2    2.10    1.60
   3  -5   2    1.20    1.60
   3  -5   2    3.40    1.40
   3  -5   2    3.10    2.10
   4  -5   2  319.07   21.10
   4  -5   2  342.47   21.80
   4  -5   2  314.27   21.10
   4  -5   2  331.67   21.20
   4  -5   2  362.86   22.70
  -4  -5  -2  336.67   21.70
  -4  -5  -2  360.56   22.50
   4  -5   2  331.67   21.50
   4  -5   2  332.67   22.70
   4   5   2  362.26   24.10
   5  -5   2  139.79   12.30
   5  -5   2  126.79   10.60
   5  -5   2  132.99   10.20
   5  -5   2  146.99   10.90
   5  -5   2  144.39   12.00
   5  -5   2  142.09   10.40
  -5  -5  -2  142.79   10.80
  -5  -5  -2  140.59   11.80
   5  -5   2  136.89   10.40
   5   5   2  157.18   13.50
   6  -5   2   94.19    9.90
   6  -5   2   99.79    8.60
   6  -5   2   95.49    8.40
  -6  -5  -2   97.29   10.00
   6  -5   2  103.29    8.20
   6  -5   2   84.29    8.20
   6  -5   2   95.99   10.50
   7  -5   2  212.98   14.20
   7  -5   2  192.28   16.90
  -7  -5  -2  187.68   17.30
   7  -5   2  195.18   17.40
   7  -5   2  215.58   14.50
   7  -5   2  196.28   14.00
   7  -5   2  205.78   14.60
   7   5   2  217.78   19.30
   8  -5   2   25.10    4.50
   8  -5   2   18.40    8.80
  -8  -5  -2   25.00    6.10
   8  -5   2   17.70    3.70
   8  -5   2   24.20    3.80
   8  -5   2    8.20    5.40
   8  -5   2   23.10    3.70
   8   5   2   24.90    6.70
   9  -5   2  130.39   10.90
   9  -5   2  158.58   10.60
   9  -5   2  145.69   10.30
   9  -5   2  151.18   11.00
   9  -5   2  132.09   10.90
   9   5   2  169.38   12.30
  10  -5   2   16.20    2.90
  10  -5   2   14.90    2.40
  10   5   2    7.50    3.00
  11  -5   2   39.60    3.80
  11   5   2   44.40    4.50
  11  -6  -2   34.00    4.20
  11  -6  -2   37.40    3.30
  11  -6  -2   40.10    3.90
  11   6  -2   37.20    4.20
  10  -6  -2  115.09    9.20
  10  -6  -2  118.09    8.80
  10  -6  -2  121.49    8.70
  10  -6  -2  126.09    8.60
  10  -6  -2   92.29    8.40
  10   6  -2  102.59    8.70
   9  -6  -2  112.09    9.60
   9  -6  -2  101.29    8.40
   9  -6  -2  107.39    9.10
   9  -6  -2  117.79    8.80
   9  -6  -2  109.59    8.70
  -9  -6   2   94.89   14.20
   9   6  -2   86.29    8.60
   8  -6  -2   11.40    3.40
  -8  -6   2   11.10    4.30
   8  -6  -2    9.50    4.30
   8  -6  -2   10.70    3.10
   8  -6  -2    9.90    2.90
   8  -6  -2   11.60    3.60
   8  -6  -2   11.70    3.20
   8  -6  -2   14.00    5.50
   8   6  -2   11.80    6.20
   8   6  -2   12.40    3.50
   7  -6  -2  344.67   26.10
   7  -6  -2  372.56   23.80
   7  -6  -2  396.36   24.20
  -7  -6   2  375.26   26.60
   7  -6  -2  373.86   25.00
   7  -6  -2  359.46   24.40
   7  -6  -2  384.06   24.00
   7  -6  -2  354.86   27.60
   7   6  -2  424.86   28.00
   6  -6  -2   24.10    4.00
   6  -6  -2   14.80    5.30
  -6  -6   2   23.50    4.90
   6  -6  -2   23.70    4.40
   6  -6  -2   28.30    4.70
   6  -6  -2   22.90    5.00
   6  -6  -2   26.90    4.20
   6  -6  -2   24.40    4.00
   6   6  -2   18.80    5.50
   5  -6  -2   33.60    4.60
   5  -6  -2   29.20    4.20
   5  -6  -2   39.20    4.90
   5  -6  -2   29.10    4.90
   5  -6  -2   29.50    4.30
   5  -6  -2   28.80    4.80
   5  -6  -2   38.30    7.30
  -5  -6   2   35.10    5.00
   5   6  -2   27.30    5.40
   4  -6  -2  521.05   32.00
   4  -6  -2  532.15   32.70
   4  -6  -2  528.35   32.00
   4  -6  -2  525.75   32.00
  -4  -6   2  507.95   32.50
   4  -6  -2  533.85   32.60
   4  -6  -2  518.85   32.60
   4  -6  -2  544.95   34.90
   4   6  -2  543.85   33.60
   3  -6  -2   95.49    7.90
   3  -6  -2   92.59    7.30
   3  -6  -2   88.29    7.30
  -3  -6   2   95.29    7.40
  -3  -6   2   90.39    7.30
   3  -6  -2   94.79    7.50
   3  -6  -2  101.19    9.50
   3  -6  -2   99.79    7.90
   3   6  -2   83.69    8.10
  -2  -6   2    2.50    1.40
   2  -6  -2   -1.20    1.20
   2  -6  -2    3.80    1.90
  -2  -6   2    6.40    2.30
   2  -6  -2    2.00    1.40
   2  -6  -2    0.20    1.00
   2  -6  -2    0.60    1.40
   2  -6  -2    6.90    2.80
   2  -6  -2    4.00    1.80
  -2  -6   2    1.60    1.50
   2   6  -2   -2.00    1.50
  -1  -6   2    1.10    1.20
   1  -6  -2    1.30    0.80
   1  -6  -2    4.00    2.60
  -1  -6   2    0.20    1.30
   1  -6  -2    0.40    0.80
  -1  -6   2    1.20    1.00
   1  -6  -2    2.10    1.60
   1  -6  -2    3.60    1.80
   0  -6  -2  573.94   34.10
   0  -6  -2  581.24   32.50
   0  -6  -2  540.85   33.60
   0  -6   2  559.04   33.30
   0  -6   2  570.14   33.10
   0  -6  -2  545.75   32.50
   0  -6  -2  580.94   35.60
   0  -6   2  571.24   34.00
   1  -6   2  283.57   18.30
  -1  -6  -2  303.27   18.40
   1  -6   2  303.87   19.10
   1  -6   2  288.87   18.70
   1  -6   2  293.67   18.80
  -1  -6  -2  306.97   19.00
   1  -6   2  293.87   18.80
  -2  -6  -2  383.36   23.70
   2  -6   2  383.26   23.70
   2  -6   2  373.96   23.70
  -2  -6  -2  386.66   23.50
   2  -6   2  396.46   24.80
  -2  -6  -2  391.56   24.10
   2  -6   2  372.46   24.30
  -3  -6  -2   22.50    3.10
   3  -6   2   27.80    3.90
  -3  -6  -2   33.20    4.10
   3  -6   2   24.70    4.30
  -3  -6  -2   24.10    4.90
   3  -6   2   26.40    3.80
   3  -6   2   29.60    3.70
   3  -6   2   26.70    3.90
   3  -6   2   23.90    4.40
   4  -6   2  513.05   31.00
   4  -6   2  467.85   32.10
   4  -6   2  472.35   30.80
   4  -6   2  485.45   31.90
  -4  -6  -2  506.05   31.30
  -4  -6  -2  532.65   32.10
   4  -6   2  496.65   31.50
   4  -6   2  510.95   31.00
  -4  -6  -2  470.75   30.00
   4  -6   2  538.25   31.10
   4   6   2  582.44   34.80
   5  -6   2   28.20    6.30
  -5  -6  -2   39.70    5.60
   5  -6   2   32.60    4.60
   5  -6   2   36.00    4.60
   5  -6   2   35.20    4.50
  -5  -6  -2   39.80    5.60
   5  -6   2   26.40    5.00
   5  -6   2   25.70    4.20
   5  -6   2   33.50    5.40
   5   6   2   41.20    7.70
   6  -6   2   73.39    6.80
   6  -6   2   70.19    7.20
   6  -6   2   65.49    8.30
   6  -6   2   72.89    7.00
   6  -6   2   75.69    6.90
  -6  -6  -2   68.59    8.60
   6   6   2   74.49   10.10
   7  -6   2  112.39    9.00
  -7  -6  -2  105.49   11.40
   7  -6   2  100.89   11.50
   7  -6   2  107.39    9.60
   7  -6   2  117.29    9.10
   7  -6   2  111.19    9.20
   7   6   2  114.29   13.00
   8  -6   2   54.49    5.60
   8  -6   2   45.00    5.10
   8  -6   2   51.69    5.60
   8  -6   2   46.80    5.10
   8  -6   2   29.60   10.50
   8   6   2   35.00    8.60
   9  -6   2    3.70    2.10
   9  -6   2    8.20    2.40
   9  -6   2    5.80    2.10
   9  -6   2    3.00    2.00
   9   6   2    3.30    2.70
  10  -6   2    2.60    1.50
  10  -6   2    2.30    1.20
  10  -6   2    2.40    1.60
  10   6   2    3.10    2.10
  10  -7  -2   14.40    2.50
  10  -7  -2   15.40    3.20
  10  -7  -2   10.00    2.10
  10  -7  -2   15.40    3.50
  10  -7  -2    6.50    2.50
  10   7  -2    5.50    4.60
   9  -7  -2  485.15   29.50
   9  -7  -2  470.75   30.00
   9  -7  -2  497.15   29.30
   9  -7  -2  487.85   29.70
   9  -7  -2  480.75   29.10
   9   7  -2  463.45   29.80
   8  -7  -2    5.90    2.40
   8  -7  -2    7.00    2.60
   8  -7  -2    5.80    2.70
   8  -7  -2    7.30    2.90
  -8  -7   2    2.80    4.30
   8  -7  -2    3.50    2.50
   8  -7  -2   -3.50    9.50
   8  -7  -2   15.10    4.80
   8   7  -2    2.70    3.10
   7  -7  -2   27.70    7.40
   7  -7  -2   31.30    5.30
   7  -7  -2   29.00    5.60
   7  -7  -2   44.50    5.10
   7  -7  -2   42.50    5.60
   7  -7  -2   31.90    4.70
   7  -7  -2   41.70    5.20
  -7  -7   2   24.90    5.40
   7   7  -2   24.70    7.70
   7   7  -2   36.50    5.30
   6  -7  -2  166.58   12.40
   6  -7  -2  172.98   13.00
   6  -7  -2  181.78   13.50
   6  -7  -2  153.28   15.40
   6  -7  -2  168.38   12.40
   6  -7  -2  167.88   12.30
   5  -7  -2  477.25   28.50
   5  -7  -2  451.05   27.40
  -5  -7   2  430.06   28.40
   5  -7  -2  447.76   31.00
   5  -7  -2  446.36   27.40
   5  -7  -2  423.76   27.20
   5  -7  -2  429.76   27.90
   5  -7  -2  393.66   28.00
   4  -7  -2  152.28   13.80
   4  -7  -2  147.49   11.40
   4  -7  -2  135.59   11.00
   4  -7  -2  132.89   10.80
  -4  -7   2  145.79   11.10
   4  -7  -2  157.68   11.00
   4  -7  -2  121.99   10.90
   3  -7  -2   96.29    7.70
   3  -7  -2   96.19   10.20
   3  -7  -2   99.59    7.90
  -3  -7   2   99.69    7.90
   3  -7  -2   96.49    7.90
   3  -7  -2  103.39    8.60
   3  -7  -2   95.59    7.80
   3  -7  -2   99.69    8.40
   3   7  -2   86.59    9.00
  -2  -7   2  178.08   16.00
   2  -7  -2  214.18   14.00
   2  -7  -2  208.88   14.50
   2  -7  -2  223.58   14.80
  -2  -7   2  212.98   13.70
   2  -7  -2  211.88   14.00
   2  -7  -2  215.18   14.10
  -2  -7   2  199.38   13.90
   2  -7  -2  224.98   13.50
   2  -7  -2  195.08   13.50
  -1  -7   2   22.30    3.30
   1  -7  -2   23.20    2.60
   1  -7  -2   22.90    5.00
   1  -7  -2   24.50    3.70
  -1  -7   2   23.80    3.80
  -1  -7   2   21.10    3.10
   1  -7  -2   27.80    4.10
   1  -7  -2   24.90    3.70
  -1  -7   2   14.90    3.60
   1  -7  -2   26.60    3.50
  -1  -7   2   21.80    4.00
   1  -7  -2   28.20    3.60
   0  -7  -2   -1.10    1.20
   0  -7   2   -0.60    1.40
   0  -7  -2   -0.10    0.70
   0  -7   2    1.70    1.70
   0  -7   2    1.70    1.50
   0  -7   2   -1.50    1.50
   0  -7   2    0.40    1.00
   0  -7  -2    1.00    1.60
   0  -7  -2    0.70    2.30
   0  -7  -2   -0.20    0.90
   1  -7   2 1134.49   63.29
   1  -7   2 1110.89   63.39
  -1  -7  -2 1052.59   62.69
   1  -7   2 1114.19   63.79
  -1  -7  -2 1007.20   62.49
  -1  -7  -2 1042.00   62.79
   1  -7   2 1065.59   62.79
  -1  -7  -2 1142.69   63.89
  -1  -7  -2 1045.10   62.29
   1  -7   2 1056.09   62.69
  -1  -7  -2 1194.38   62.49
   2  -7   2   10.50    2.40
   2  -7   2    9.70    3.00
   2  -7   2    8.60    2.20
  -2  -7  -2    7.40    2.00
   2  -7   2   -0.10    4.20
  -2  -7  -2    7.60    2.70
  -2  -7  -2    4.00    1.80
   2  -7   2   11.60    2.70
   2  -7   2    8.10    2.30
   3  -7   2  178.58   12.90
   3  -7   2  206.58   13.80
   3  -7   2  162.38   12.50
  -3  -7  -2  157.28   11.30
   3  -7   2  168.18   12.00
   3  -7   2  157.08   12.60
  -3  -7  -2  169.48   12.50
  -3  -7  -2  180.28   12.60
  -4  -7  -2    2.90    1.80
   4  -7   2    0.50    1.80
  -4  -7  -2    3.30    2.10
  -4  -7  -2    1.50    2.10
   4  -7   2   -0.20    1.60
   4  -7   2    4.00    2.40
   4  -7   2    2.90    2.40
   4  -7   2    3.20    2.10
   4   7   2    0.50    3.50
   5  -7   2 1197.88   74.29
   5  -7   2 1287.87   73.79
   5  -7   2 1244.98   73.79
   5  -7   2 1329.97   74.09
   6  -7   2  186.08   13.40
   6  -7   2  186.98   14.00
   6  -7   2  196.08   13.60
   6  -7   2  172.68   15.10
  -6  -7  -2  183.28   15.50
   6  -7   2  195.28   13.70
   6   7   2  195.88   17.70
   7  -7   2   77.89    7.30
   7  -7   2   84.19    7.40
  -7  -7  -2   73.19   12.50
   7  -7   2   81.99    7.80
   7  -7   2   79.79    7.10
   7   7   2   73.09   11.60
   8  -7   2  171.58   11.80
   8  -7   2  161.48   12.20
   8  -7   2  172.48   11.90
   8  -7   2  173.98   12.30
   9  -7   2   25.80    4.40
   9  -7   2   25.80    3.30
   9  -7   2   33.00    5.50
   9   7   2   23.40    3.90
  10  -8  -2   41.30    4.20
   9  -8  -2    3.50    2.20
   9  -8  -2    5.10    2.10
   9  -8  -2    4.70    2.30
   9  -8  -2    6.50    2.10
   8  -8  -2    1.10    1.80
   8  -8  -2    0.00    2.10
   8  -8  -2    0.60    1.90
   8  -8  -2    2.60    1.90
   8  -8  -2    3.00    2.20
   7  -8  -2    2.00    2.00
   7  -8  -2    2.20    3.20
   7  -8  -2    1.30    2.30
  -7  -8   2    1.40    3.40
   7  -8  -2    0.30    2.00
   7  -8  -2    2.50    2.20
   7  -8  -2    0.50    1.90
   6  -8  -2   47.90    9.40
   6  -8  -2   56.49    6.40
   6  -8  -2   52.29    6.70
   6  -8  -2   56.89    5.90
   6  -8  -2   53.49    6.40
  -6  -8   2   53.49    7.00
   6  -8  -2   49.50    6.30
   6  -8  -2   63.99    6.60
   5  -8  -2  219.28   14.80
   5  -8  -2  197.28   15.40
   5  -8  -2  215.78   15.50
   5  -8  -2  213.78   15.50
  -5  -8   2  208.58   15.50
   5  -8  -2  214.08   14.80
   5  -8  -2  209.18   18.60
   5  -8  -2  216.68   14.70
   4  -8  -2  815.92   47.70
   4  -8  -2  797.62   47.60
   4  -8  -2  816.52   51.69
   4  -8  -2  796.92   49.40
  -4  -8   2  774.82   48.00
   4  -8  -2  797.22   48.40
   4  -8  -2  866.31   48.00
   4  -8  -2  753.62   48.20
   3  -8  -2  346.17   21.50
   3  -8  -2  310.07   20.20
   3  -8  -2  331.57   20.50
   3  -8  -2  318.97   23.70
   3  -8  -2  309.47   21.10
   3  -8  -2  323.07   20.50
  -3  -8   2  294.37   20.10
   3  -8  -2  318.07   20.40
   2  -8  -2  736.03   41.30
   2  -8  -2  716.03   42.10
   2  -8  -2  689.33   41.70
   2  -8  -2  705.93   44.40
  -2  -8   2  649.93   40.40
   2  -8  -2  677.43   41.20
   2  -8  -2  694.53   40.30
  -2  -8   2  673.93   40.80
   2  -8  -2  674.23   41.00
   1  -8  -2  374.86   23.20
   1  -8  -2  368.66   22.50
  -1  -8   2  346.67   22.30
   1  -8  -2  397.36   23.70
   1  -8  -2  363.36   21.20
  -1  -8   2  372.06   22.80
  -1  -8   2  338.17   21.70
  -1  -8   2  365.16   22.90
   1  -8  -2  353.96   21.30
   0  -8  -2  772.82   41.50
   0  -8  -2  697.93   41.40
   0  -8  -2  718.33   42.90
   0  -8  -2  713.53   42.90
   0  -8   2  759.32   43.20
   0  -8  -2  764.32   44.20
   0  -8   2  762.62   46.50
   0  -8   2  755.02   43.80
   0  -8  -2  697.53   43.30
   0  -8  -2  694.73   43.30
   0  -8   2  704.93   42.40
   1  -8   2   22.60    3.10
   1  -8   2   21.50    3.30
   1  -8   2   29.90    4.20
   1  -8   2   24.40    4.20
  -1  -8  -2   21.80    3.80
  -1  -8  -2   20.20    2.80
  -1  -8  -2   32.60    4.90
  -1  -8  -2   30.40    2.70
  -1  -8  -2   22.10    3.70
   1  -8   2   24.40    3.60
   2  -8   2   14.90    2.90
  -2  -8  -2   13.10    3.30
   2  -8   2   13.60    3.60
   2  -8   2   12.90    3.00
  -2  -8  -2   15.20    3.40
   2  -8   2   12.10    3.00
   2  -8   2   17.00    3.20
  -2  -8  -2   18.80    2.90
  -3  -8  -2    5.70    2.30
  -3  -8  -2    7.10    3.00
   3  -8   2    3.90    2.20
   3  -8   2    2.40    2.10
   3  -8   2    0.60    2.10
   3  -8   2    1.50    1.80
   3  -8   2    6.50    2.50
  -3  -8  -2    4.10    1.80
   3   8   2   -1.00    3.80
   4  -8   2   45.40    5.80
  -4  -8  -2   46.00    5.70
  -4  -8  -2   40.80    5.90
   4  -8   2   43.70    5.80
   4  -8   2   38.10    5.10
   4  -8   2   37.40    4.70
   4  -8   2   44.00    5.20
   4   8   2   46.50    8.70
   5  -8   2   27.20    5.10
   5  -8   2   33.00    5.80
   5  -8   2   35.80    5.30
  -5  -8  -2   35.40    6.10
   5  -8   2   24.00    4.30
   5  -8   2   41.60    5.10
   5   8   2   40.30    8.60
   6  -8   2  247.18   16.20
   6  -8   2  199.58   17.60
   6  -8   2  249.38   16.90
   6  -8   2  248.88   16.10
  -6  -8  -2  233.28   18.30
   6  -8   2  249.88   16.30
   7  -8   2  632.54   37.50
   7  -8   2  630.14   37.30
   7  -8   2  629.34   37.70
   7  -8   2  610.74   38.00
   8  -8   2  428.06   28.70
   8  -8   2  482.15   28.80
   8  -8   2  501.75   31.40
   8   8   2  494.75   29.50
   9  -8   2   61.69    4.80
   9  -8   2   68.29    4.90
   9  -8   2   63.29    5.00
   9  -8   2   63.79    5.40
   8  -9  -2   12.10    2.80
   8  -9  -2    7.20    2.40
   8  -9  -2    3.60    2.00
   8  -9  -2    6.70    2.10
   7  -9  -2   87.89    7.10
   7  -9  -2   86.69    7.10
   7  -9  -2   84.59    7.10
   7  -9  -2   74.79    7.30
   6  -9  -2    1.30    2.00
   6  -9  -2    0.60    4.30
   6  -9  -2    1.30    2.20
   6  -9  -2    1.20    2.00
   6  -9  -2    3.40    2.00
   5  -9  -2  109.49    9.10
   5  -9  -2  116.89    8.80
   5  -9  -2  108.89    8.60
   5  -9  -2  108.29    9.20
   5  -9  -2  109.39    8.60
   5  -9  -2   85.79   10.70
  -5  -9   2   81.29   10.30
   4  -9  -2   26.80    4.80
  -4  -9   2   13.10    3.10
   4  -9  -2   23.20    8.70
   4  -9  -2   26.40    4.80
   4  -9  -2   16.30    3.30
   4  -9  -2   13.10    3.30
   4  -9  -2   26.00    6.00
   3  -9  -2  542.05   38.00
   3  -9  -2  555.94   34.70
   3  -9  -2  589.04   34.20
  -3  -9   2  503.55   33.10
   3  -9  -2  594.74   34.20
   3  -9  -2  581.24   35.00
   3  -9  -2  544.55   33.30
   3  -9  -2  593.34   34.20
   2  -9  -2  546.25   32.00
   2  -9  -2  558.14   32.20
   2  -9  -2  528.55   32.70
  -2  -9   2  485.45   30.50
  -2  -9   2  488.85   30.70
   2  -9  -2  548.55   32.10
   2  -9  -2  557.54   33.10
   1  -9  -2   41.30    4.70
   1  -9  -2   37.20    4.30
  -1  -9   2   37.00    3.80
   1  -9  -2   39.90    5.00
  -1  -9   2   38.20    3.00
  -1  -9   2   40.40    4.70
   1  -9  -2   45.20    4.70
   1  -9  -2   45.30    5.40
   0  -9  -2    7.60    2.10
   0  -9   2    9.00    2.50
   0  -9  -2    9.60    3.00
   0  -9   2    7.50    1.50
   0  -9   2    8.90    2.60
   0  -9   2    6.90    2.60
   0  -9  -2    3.80    2.50
   0  -9  -2    2.70    2.00
  -1  -9  -2   22.30    4.10
   1  -9   2   23.10    3.60
   1  -9   2   23.20    3.90
  -1  -9  -2   20.40    3.10
   1  -9   2   21.40    2.90
   1  -9   2   24.30    4.10
   2  -9   2   22.20    3.30
   2  -9   2   28.70    5.00
   2  -9   2   25.40    3.70
  -2  -9  -2   27.60    4.50
   2  -9   2   29.70    4.40
   2  -9   2   18.30    3.30
   2   9   2   21.00    6.00
   3  -9   2   55.99    6.70
  -3  -9  -2   60.09    5.40
  -3  -9  -2   71.39    6.50
   3  -9   2   61.39    7.40
   3  -9   2   46.40    5.70
   3  -9   2   55.19    6.50
   3   9   2   66.59   11.00
  -4  -9  -2    6.70    4.20
   4  -9   2    7.60    2.70
   4  -9   2    5.00    2.30
   4  -9   2   10.40    3.20
   4  -9   2    7.70    2.60
   4   9   2   32.80   12.10
   5  -9   2    0.60    1.80
   5  -9   2   -0.50    3.10
   5  -9   2    1.50    1.90
   5  -9   2    1.30    1.90
   6  -9   2   53.09    6.00
   6  -9   2   48.50    5.10
   6  -9   2   50.79    5.50
   6  -9   2   49.60    5.10
   7  -9   2   10.50    2.60
   7  -9   2   16.50    4.10
   7  -9   2   12.30    3.00
   7  -9   2    8.90    2.10
   8  -9   2    4.80    1.50
   8  -9   2    6.20    2.00
   8  -9   2    4.00    1.50
   8  -9   2    5.30    1.60
   7 -10  -2   81.69    6.40
   7 -10  -2   96.79    6.80
   7 -10  -2   78.39    6.50
   6 -10  -2   47.50    5.20
   6 -10  -2   58.49    5.20
   6 -10  -2   40.40    5.40
   6 -10  -2   57.99    5.50
   5 -10  -2    1.20    1.90
   5 -10  -2    3.40    2.30
   5 -10  -2    3.30    2.20
   5 -10  -2    3.10    2.00
   4 -10  -2   94.39    7.30
   4 -10  -2   83.49    7.10
   4 -10  -2   78.09    7.50
   4 -10  -2   85.49    7.30
   3 -10  -2   29.90    4.50
   3 -10  -2   48.20    4.70
   3 -10  -2   38.90    4.80
   3 -10  -2   42.10    4.40
   2 -10  -2  431.36   25.30
   2 -10  -2  413.26   25.00
   2 -10  -2  447.36   25.40
   2 -10  -2  378.76   26.10
   2 -10  -2  382.36   25.80
   1 -10  -2   -3.50    1.40
  -1 -10   2    0.80    1.80
   1 -10  -2    5.30    2.70
   1 -10  -2   -2.40    1.70
   1 -10  -2    0.00    3.20
   1 -10  -2    3.40    1.80
  -1 -10  -2   54.29    8.30
   1 -10   2   34.60    5.20
   1 -10   2   38.40    4.70
   1 -10   2   49.20    5.00
   2 -10   2   98.69    7.60
   2 -10   2   95.39    7.70
  -2 -10  -2   80.49    7.70
   3 -10   2   69.39    7.00
   3 -10   2   68.79    6.30
   3 -10   2   67.09    6.40
   4 -10   2   40.30    4.40
   4 -10   2   39.80    5.40
   4 -10   2   36.40    4.50
   4 -10   2   37.90    4.50
   5 -10   2  166.48   12.00
   5 -10   2  170.58   11.40
   5 -10   2  163.28   11.50
   5 -10   2  162.08   10.90
   6 -10   2  165.98   10.40
   6 -10   2  132.79    9.90
   6 -10   2  150.78   10.20
   6 -10   2  173.78   12.20
   5 -11  -2    3.60    1.90
   5 -11  -2    1.30    1.30
   5 -11  -2    4.30    1.60
   5 -11  -2    5.20    1.60
   4 -11  -2    5.80    2.00
   4 -11  -2    9.40    2.00
   4 -11  -2    4.10    1.60
   4 -11  -2    2.80    3.50
   3 -11  -2   10.00    2.10
   3 -11  -2   15.30    2.30
   3 -11  -2   16.50    2.40
   3 -11  -2   13.60    3.60
   2 -11  -2  157.68   11.10
   2 -11  -2  184.88   12.60
   2 -11  -2  183.18   11.40
   1 -11  -2    1.50    2.60
   0 -11   2   15.50    2.60
   1 -11   2    1.90    1.70
   1 -11   2   -2.80    1.70
   1 -11   2    5.50    2.90
   2 -11   2   38.90    4.10
   2 -11   2   37.80    4.00
   3 -11   2   56.39    5.10
   3 -11   2   55.69    5.00
   3 -11   2   72.19    7.10
   4 -11   2   -1.70    1.70
   4 -11   2   -0.60    1.60
   4 -11   2    0.90    1.60
  13   0  -3   34.30    4.60
  12   0  -3   -0.70    2.00
  11   0  -3  658.23   40.80
  10   0  -3   -1.00    3.20
  10   0  -3    2.00    2.30
   9   0  -3  525.25   35.70
   9   0  -3  521.25   32.90
   8   0  -3   -1.70    2.50
  -8   0   3   -9.50    7.80
   8   0  -3    0.30    1.50
   8   0  -3    3.00    2.00
   7   0  -3  185.08   13.90
   7   0  -3  144.39   14.00
  -7   0   3  158.88   13.90
   7   0  -3  170.08   11.90
   6   0  -3   -0.30    1.20
   6   0  -3   -0.10    1.80
   6   0  -3    0.00    2.10
  -6   0   3   -1.10    2.30
   5   0  -3 1003.60   53.59
   5   0  -3  898.31   54.89
  -5   0   3  853.71   54.69
   4   0  -3    1.80    2.00
   4   0  -3    0.80    1.50
  -4   0   3    2.60    1.90
   3   0  -3    3.60    1.70
   3   0  -3    7.80    2.00
  -3   0   3    7.20    2.40
   2   0  -3    0.40    1.20
   2   0  -3    2.00    1.20
  -2   0   3    0.90    1.40
   1   0  -3   95.69    6.50
  -1   0   3  103.49    7.10
   1   0  -3  102.59    7.00
   0   0   3    1.50    1.30
   0   0  -3    0.20    0.90
   0   0  -3    2.20    1.30
  -1   0  -3  379.76   22.80
   1   0   3  374.26   22.80
   2   0   3    5.00    1.70
  -2   0  -3    1.80    1.60
  -3   0  -3 9999.00  560.04
   3   0   3 9909.91  560.04
   4   0   3    2.10    1.80
  -4   0  -3    3.90    2.00
   5   0   3  780.32   51.29
  -5   0  -3  877.61   51.69
   5   0   3  870.11   50.69
   6   0   3    0.60    1.30
   6   0   3    6.20    4.10
   6   0   3    0.40    1.90
  -6   0  -3    1.30    3.20
   7   0   3  454.45   29.50
   7   0   3  402.26   26.40
   7   0   3  449.26   27.30
   8   0   3    7.30    3.70
   8   0   3    2.30    2.00
   9   0   3    5.90    2.70
   9   0   3    7.00    2.50
   9   0   3    5.30    4.40
  10   0   3    0.10    1.80
  10   0   3    1.00    1.60
  11   0   3    2.90    1.80
  11   0   3    5.00    1.70
  13  -1  -3  148.09   11.00
  13   1  -3  130.69   10.10
  12  -1  -3   37.20    4.80
  12   1  -3   37.10    5.10
  11  -1  -3  412.26   26.90
  11  -1  -3  426.36   35.60
  11   1  -3  427.96   26.90
  11   1  -3  357.96   33.40
  10  -1  -3    2.00    1.50
  10  -1  -3   -0.90    2.00
  10  -1  -3    7.40    4.10
  10   1  -3    6.20    2.80
  10   1  -3    2.60    3.90
   9  -1  -3   12.10    3.30
   9  -1  -3   11.30    2.80
   9  -1  -3   16.10    5.10
   9   1  -3   12.60    3.40
   9   1  -3   15.90    5.00
   8  -1  -3    0.10    4.00
   8  -1  -3    0.50    1.50
  -8  -1   3   -7.60    4.20
   8  -1  -3   -0.40    1.90
   8  -1  -3    2.70    2.80
   8  -1  -3    1.00    1.50
   8   1  -3    1.00    1.80
   8   1  -3    5.10    3.30
  -7  -1   3   90.89    9.50
   7  -1  -3  107.49    9.70
   7  -1  -3   83.39    9.80
   7   1  -3   87.89    7.60
   7   1  -3  106.69    9.70
  -6  -1   3   95.89    9.70
   6  -1  -3   79.79    6.70
   6  -1  -3   83.89    8.10
   6   1  -3   78.29    8.50
  -6   1   3   75.49    8.60
   6   1  -3   89.69    8.00
   6   1  -3   77.69    6.50
   5  -1  -3 1019.50   59.69
   5  -1  -3  972.30   58.39
   5   1  -3 1034.50   59.39
  -4  -1   3  732.43   42.50
   4  -1  -3  732.03   42.40
   4  -1  -3  747.63   42.50
   4   1  -3  672.03   42.20
   4   1  -3  709.63   41.90
  -4   1   3  664.03   42.30
   3  -1  -3 1700.43   97.89
   3  -1  -3 1828.72   98.09
  -3  -1   3 1853.81   98.19
  -3   1   3 1699.83   97.99
   3   1  -3 1678.83   97.39
   3   1  -3 1519.15   97.69
   2  -1  -3  308.27   18.00
  -2  -1   3  325.27   18.30
   2  -1  -3  298.17   18.00
  -2   1   3  288.47   17.90
   2   1  -3  256.67   17.20
   2   1  -3  279.07   17.80
   1  -1  -3  920.71   48.80
   1  -1  -3  873.41   48.60
   1   1  -3  820.12   48.60
   1   1  -3  769.32   47.70
   0  -1  -3  400.76   22.50
   0  -1  -3  395.96   22.60
   0  -1   3  341.17   21.50
   0  -1   3  408.76   22.80
   0   1  -3  348.37   22.50
   1  -1   3 3392.16  213.48
   1  -1   3 4254.87  214.58
  -1  -1  -3 3930.11  214.28
  -1   1  -3 3579.74  214.38
   1   1   3 3842.22  214.28
   2  -1   3 2436.46  148.59
  -2  -1  -3 2782.02  149.39
   2  -1   3 2730.03  149.49
   2   1   3 2585.34  149.39
  -2   1  -3 2619.14  149.59
   3  -1   3 1371.86   81.19
   3  -1   3 1470.55   82.09
  -3  -1  -3 1541.95   82.09
  -3   1  -3 1373.96   82.09
   3   1   3 1316.87   81.39
   4  -1   3 1288.77   71.49
   4  -1   3 1202.88   70.49
   4   1   3 1138.19   70.49
   5  -1   3  403.26   25.30
  -5  -1  -3  423.16   26.20
   5  -1   3  384.16   23.90
  -5   1  -3  340.87   25.90
   5   1   3  389.36   25.30
   6  -1   3  627.44   40.60
   6  -1   3  675.03   39.90
  -6  -1  -3  678.03   40.80
   6  -1   3  631.54   37.30
   6  -1   3  570.24   38.40
   6   1   3  652.13   39.70
   6   1   3  581.34   37.00
   7  -1   3   31.00    4.60
   7  -1   3   27.10    4.70
  -7  -1  -3   20.20    6.10
   7  -1   3   30.40    6.00
   7  -1   3   29.20    3.40
   7  -1   3   28.10    3.90
   7   1   3   29.60    5.70
   7   1   3   26.90    3.90
   8  -1   3  414.86   24.50
   8  -1   3  368.56   27.20
   8   1   3  402.86   24.20
   8   1   3  379.26   27.60
   8   1   3  361.06   25.00
   9  -1   3   84.89    7.10
   9  -1   3   65.09    7.10
   9   1   3   77.19    7.60
   9   1   3   67.69    9.40
   9   1   3   92.89    7.30
  10  -1   3    4.20    3.70
  10  -1   3    4.10    2.00
  10   1   3    5.50    2.50
  10   1   3    2.20    2.10
  11  -1   3    4.80    2.00
  11  -1   3    2.70    1.90
  11   1   3    2.60    2.00
  11   1   3    3.00    1.60
  13  -2  -3   85.19    7.00
  13   2  -3   88.29    7.20
  12  -2  -3   13.30    3.40
  12   2  -3   14.20    3.20
  11  -2  -3    7.60    5.40
  11  -2  -3   10.60    2.40
  11  -2  -3   13.00    3.70
  11   2  -3    6.40    6.00
  10  -2  -3   19.20    3.30
  10  -2  -3   18.20    5.60
  10  -2  -3   20.10    4.40
  10   2  -3   26.00    4.70
  10   2  -3   16.60    5.50
  -9  -2   3  112.99   13.20
   9  -2  -3  105.09    8.70
   9  -2  -3   82.69   13.40
   9  -2  -3  123.09   10.20
   9  -2  -3  110.19    8.80
   9  -2  -3   94.29    9.30
   9  -2  -3  125.29   12.70
   9   2  -3  129.99   10.00
   9   2  -3  130.29   12.40
  -8  -2   3  147.99   14.20
   8  -2  -3  130.69   10.60
   8  -2  -3  158.88   11.70
   8  -2  -3  143.29   10.50
   8  -2  -3  165.98   15.40
   8  -2  -3  156.68   14.00
   8  -2  -3  150.28   10.80
   8   2  -3  130.59   11.00
   8   2  -3  151.98   13.50
  -7  -2   3 1013.20   62.99
   7  -2  -3 1108.09   60.19
   7  -2  -3 1083.69   63.49
   7  -2  -3  961.80   60.49
   7  -2  -3 1015.90   59.89
   7  -2  -3  995.90   62.69
   7   2  -3 1030.60   62.39
   6  -2  -3  386.06   23.80
  -6  -2   3  354.66   23.30
   6  -2  -3  331.57   23.10
   6  -2  -3  352.36   21.30
   6  -2  -3  317.27   21.30
   6   2  -3  336.37   22.60
   6   2  -3  304.57   21.00
   5  -2  -3 1057.79   60.19
   5  -2  -3 1131.79   61.99
   5  -2  -3 1040.10   61.79
   5  -2  -3  947.11   60.19
  -5  -2   3 1066.99   61.69
   5   2  -3  994.80   60.89
   4  -2  -3  411.96   24.80
   4  -2  -3  389.86   25.00
  -4  -2   3  393.26   24.70
   4   2  -3  376.46   24.00
   3  -2  -3  742.03   42.20
   3  -2  -3  688.93   42.50
  -3  -2   3  710.53   42.10
   2  -2  -3 4013.00  233.28
   2  -2  -3 4103.29  233.48
   2  -2  -3 4514.95  233.18
   2   2  -3 3908.31  232.18
  -1  -2   3 7327.07  411.76
   0  -2  -3 1046.50   59.99
   0  -2  -3 1026.30   60.59
   0  -2   3 1075.89   60.39
   1  -2   3  660.73   39.90
   1  -2   3  745.63   41.10
  -1  -2  -3  693.83   41.20
   2  -2   3  481.75   29.40
  -2  -2  -3  494.95   29.90
   2  -2   3  520.65   30.30
  -3  -2  -3  599.64   35.60
   3  -2   3  650.73   36.80
   3  -2   3  584.24   35.90
  -3  -2  -3  614.64   36.40
   3   2   3  564.14   36.30
   4  -2   3   54.69    6.10
   4  -2   3   42.30    4.80
  -4  -2  -3   58.49    6.00
   4  -2   3   49.00    5.30
  -4  -2  -3   51.69    4.90
   4   2   3   46.30    5.50
   5  -2   3  223.68   14.90
  -5  -2  -3  247.58   17.20
   5  -2   3  240.58   15.30
   5  -2   3  216.78   15.10
   5  -2   3  241.58   16.80
   5  -2   3  237.38   17.30
   5   2   3  225.08   16.70
   6  -2   3   12.20    4.40
  -6  -2  -3   20.80    4.60
   6  -2   3   13.30    2.90
   6  -2   3   15.40    2.80
   6  -2   3   11.80    2.80
   6  -2   3   14.60    4.20
   6   2   3   11.60    4.00
   7  -2   3  465.55   31.80
   7  -2   3  557.54   34.90
   7  -2   3  548.85   32.50
   7   2   3  508.35   31.60
   7   2   3  554.04   35.10
  -8  -2  -3   24.70    7.40
   8  -2   3   35.10    4.40
   8  -2   3   37.40    5.00
   8  -2   3   29.80    4.50
   8  -2   3   40.50    4.90
   8  -2   3   38.40    7.00
   8   2   3   37.50    8.60
   8   2   3   36.70    4.40
   8   2   3   42.60    5.30
   9  -2   3   35.30    7.40
   9  -2   3   49.50    5.70
   9  -2   3   55.49    6.10
   9   2   3   37.30    7.20
   9   2   3   57.29    6.30
  10  -2   3  126.49   10.40
  10  -2   3  150.78   10.40
  10   2   3  149.79   12.40
  10   2   3  139.59   10.10
  11  -2   3  109.49    7.80
  11   2   3   96.29    7.50
  11   2   3  107.69    8.50
  12  -3  -3  138.29   10.80
  12  -3  -3  141.99    9.60
  12   3  -3  149.79   11.00
  11  -3  -3   83.89    9.00
  11  -3  -3   97.89    7.60
  11   3  -3  124.79   12.90
  10  -3  -3  207.68   15.40
  10  -3  -3  207.78   19.40
  10  -3  -3  230.38   16.80
  10   3  -3  248.18   20.10
  10   3  -3  243.88   16.60
   9  -3  -3   25.80    6.90
   9  -3  -3   17.70    3.70
   9  -3  -3   21.70    4.60
   9  -3  -3   27.60    4.10
   9  -3  -3   20.20    6.30
  -9  -3   3   24.80    6.70
   9  -3  -3   23.00    3.70
   9   3  -3   20.40    4.50
   9   3  -3   34.00    7.20
   8  -3  -3  113.09   11.70
   8  -3  -3   96.09   11.20
   8  -3  -3  117.69    9.00
   8  -3  -3  108.49    9.40
   8  -3  -3  104.59    8.30
  -8  -3   3   93.59   11.20
   8  -3  -3  102.89    8.30
   8  -3  -3   85.29    7.80
   8   3  -3  106.99   10.90
   8   3  -3  104.99    8.80
   7  -3  -3   10.50    4.10
   7  -3  -3    5.00    2.30
   7  -3  -3    8.90    2.20
   7  -3  -3    4.00    2.30
   7  -3  -3    4.00    3.40
   7  -3  -3    6.60    2.30
  -7  -3   3    5.70    3.50
   7   3  -3    8.30    2.50
   7   3  -3    9.20    3.60
   6  -3  -3   98.19    9.60
   6  -3  -3  101.59    7.80
   6  -3  -3  108.49    7.70
   6  -3  -3   83.89    7.70
  -6  -3   3   99.29    9.30
   6  -3  -3   87.59    7.60
   6  -3  -3   99.69    9.50
   6   3  -3   76.49    7.10
   6   3  -3   90.59    8.60
   5  -3  -3  375.66   23.20
   5  -3  -3  405.46   24.70
   5  -3  -3  356.46   23.30
  -5  -3   3  372.36   24.30
   5  -3  -3  364.46   24.90
   5   3  -3  363.36   23.70
   4  -3  -3  562.04   33.50
  -4  -3   3  529.05   32.50
   4  -3  -3  481.75   32.60
   4  -3  -3  540.55   31.80
   4  -3  -3  575.94   32.70
   4   3  -3  497.65   31.80
   3  -3  -3  395.96   25.10
  -3  -3   3  402.36   24.40
   3  -3  -3  424.96   24.40
   3   3  -3  364.66   23.70
   2  -3  -3 1977.30  111.29
   2  -3  -3 1969.60  111.99
  -2  -3   3 2090.29  111.29
  -2  -3   3 1780.72  111.09
  -1  -3   3  322.87   21.80
   1  -3  -3  353.46   21.80
   1  -3  -3  373.36   22.90
   1  -3  -3  385.96   21.80
  -1  -3   3  389.56   22.10
   0  -3  -3  424.86   25.70
   0  -3   3  468.75   26.00
   0  -3   3  404.86   25.80
   0  -3  -3  441.66   26.60
   0  -3  -3  423.96   25.40
  -1  -3  -3 1473.85   85.89
   1  -3   3 1344.77   84.09
  -1  -3  -3 1543.85   84.99
   1  -3   3 1584.54   85.49
  -1  -3  -3 1509.25   85.49
   2  -3   3 2362.46  122.99
   2  -3   3 1946.11  121.99
   2  -3   3 2135.39  121.99
  -2  -3  -3 2049.79  122.09
  -2  -3  -3 2258.67  122.49
  -3  -3  -3  215.38   14.30
   3  -3   3  212.18   14.50
   3  -3   3  236.18   15.30
   3  -3   3  202.48   14.00
  -3  -3  -3  222.08   14.80
   4  -3   3    2.40    1.70
  -4  -3  -3    5.40    2.10
  -4  -3  -3    3.60    2.20
   4  -3   3    4.80    2.30
   4  -3   3    2.10    1.70
   4  -3   3    7.30    2.80
   4   3   3    3.90    2.60
  -5  -3  -3   14.70    3.10
   5  -3   3   11.40    3.40
   5  -3   3    8.20    2.30
  -5  -3  -3    7.80    3.30
   5  -3   3   12.50    2.70
   5  -3   3   18.50    4.40
   5  -3   3   11.90    2.50
   5  -3   3   12.20    2.60
   5   3   3   14.30    4.10
  -6  -3  -3  116.89   11.30
   6  -3   3  125.09   11.10
   6  -3   3  121.59    9.10
   6  -3   3  103.79    8.50
   6  -3   3  124.19   11.60
   6  -3   3  126.09    9.40
   6  -3   3  122.59    9.30
   6  -3   3  105.09    8.60
   6   3   3  121.09   11.30
   7  -3   3  630.64   38.60
  -7  -3  -3  594.04   41.50
   7  -3   3  635.24   38.20
   7  -3   3  682.23   38.60
   7  -3   3  587.74   40.60
   7  -3   3  684.93   43.00
   7   3   3  605.64   41.30
   8  -3   3  308.67   24.40
   8  -3   3  334.97   22.20
   8  -3   3  356.16   22.00
  -8  -3  -3  317.67   26.90
   8  -3   3  356.26   21.90
   8  -3   3  312.27   21.30
   8   3   3  334.37   25.50
   8   3   3  371.86   21.50
   9  -3   3   55.29    6.00
   9  -3   3   41.80   11.90
   9  -3   3   68.09    6.10
   9  -3   3   44.80    5.20
   9   3   3   78.09   14.40
   9   3   3   70.79    7.10
   9   3   3   54.19    5.40
  10  -3   3    0.40    1.80
  10  -3   3    1.40    1.60
  10   3   3    1.50    2.50
  10   3   3   -0.90    2.20
  11  -3   3   14.20    2.50
  11  -3   3   11.00    3.40
  11   3   3   17.80    3.30
  12  -4  -3   -1.00    1.40
  12  -4  -3   -0.40    1.00
  12   4  -3    1.10    1.80
  11  -4  -3  114.59    9.80
  11  -4  -3  114.09    8.90
  11   4  -3  120.89    9.90
  10  -4  -3   30.00    9.30
  10  -4  -3   22.00    4.70
 -10  -4   3   34.40    9.60
  10  -4  -3   26.60    3.90
  10  -4  -3   30.30    4.50
  10   4  -3   26.10   12.40
  10   4  -3   30.90    5.30
  -9  -4   3   31.40    7.20
   9  -4  -3   25.00    6.70
   9  -4  -3   38.50    7.50
   9  -4  -3   36.20    4.80
   9  -4  -3   36.70    5.30
   9  -4  -3   36.30    5.00
   9  -4  -3   30.50    4.00
   9  -4  -3   28.30    5.20
   9   4  -3   46.00    6.30
   9   4  -3   21.00    6.50
   8  -4  -3  128.69    9.90
   8  -4  -3  118.19   12.50
   8  -4  -3  141.49   10.50
   8  -4  -3  121.79   10.70
   8  -4  -3  113.69   12.80
  -8  -4   3  113.59   12.40
   8  -4  -3  117.19    9.50
   8   4  -3  125.29   12.40
   8   4  -3  126.39   10.20
   7  -4  -3    6.00    2.60
   7  -4  -3    2.80    1.80
   7  -4  -3    6.20    4.00
   7  -4  -3    3.50    2.00
   7  -4  -3    7.60    3.60
  -7  -4   3    5.40    3.40
   7  -4  -3    4.90    2.30
   7  -4  -3    4.80    2.60
   7   4  -3    4.80    3.20
   7   4  -3    6.70    2.20
   6  -4  -3   82.09    7.20
  -6  -4   3   88.09    9.00
   6  -4  -3   92.19    7.60
   6  -4  -3   95.19    7.40
   6  -4  -3   93.39    9.50
   6  -4  -3   98.59   10.00
   6  -4  -3   89.89    7.80
   6  -4  -3   87.19    7.90
   6   4  -3   92.89    8.90
   5  -4  -3   61.89    5.30
  -5  -4   3   48.90    6.00
   5  -4  -3   57.49    7.00
   5  -4  -3   51.39    5.40
   5  -4  -3   48.60    4.80
   5  -4  -3   52.29    5.40
   5  -4  -3   56.89    6.30
   5   4  -3   42.60    5.50
   4  -4  -3  822.32   49.70
   4  -4  -3  882.61   49.80
   4  -4  -3  859.71   50.19
  -4  -4   3  840.82   50.09
   4  -4  -3  820.52   51.19
   4   4  -3  835.22   49.80
   3  -4  -3   41.50    4.30
   3  -4  -3   40.60    4.20
   3  -4  -3   34.60    4.50
  -3  -4   3   34.80    4.20
   3  -4  -3   39.70    4.20
  -3  -4   3   39.00    4.60
   3  -4  -3   40.20    5.20
   3   4  -3   38.50    3.90
  -2  -4   3  974.50   53.69
   2  -4  -3  944.71   53.59
  -2  -4   3  835.82   53.39
   2  -4  -3  931.41   54.79
   2  -4  -3  902.01   53.59
   2  -4  -3  904.11   53.49
   2  -4  -3  964.90   53.39
   1  -4  -3 1530.35   87.49
  -1  -4   3 1431.96   87.59
   1  -4  -3 1507.95   87.89
   1  -4  -3 1611.84   87.39
   1  -4  -3 1600.04   89.09
   0  -4  -3   11.10    1.90
   0  -4  -3   13.80    2.30
   0  -4   3   11.90    2.30
   0  -4   3   13.00    2.30
   0  -4  -3   11.70    2.00
   0  -4  -3   10.50    3.00
   1  -4   3  436.86   29.20
   1  -4   3  520.95   29.10
  -1  -4  -3  505.75   28.60
  -1  -4  -3  483.45   28.90
   1  -4   3  447.56   27.90
   1  -4   3  457.15   28.80
  -1  -4  -3  481.35   28.90
  -1  -4  -3  526.05   30.40
   2  -4   3    3.60    6.10
   2  -4   3    4.00    1.80
  -2  -4  -3   11.00    3.10
   2  -4   3    2.00    1.80
  -2  -4  -3    3.10    1.60
   2  -4   3    2.70    1.50
  -2  -4  -3    4.00    1.70
   3  -4   3   30.60    3.90
   3  -4   3   34.90    4.50
  -3  -4  -3   33.20    4.20
  -3  -4  -3   36.10    4.10
   3  -4   3   30.00    4.10
   4  -4   3  389.06   25.50
   4  -4   3  421.96   26.10
   4  -4   3  411.56   25.70
   4  -4   3  425.96   27.00
  -4  -4  -3  451.05   27.30
   4  -4   3  453.65   27.60
  -4  -4  -3  379.06   26.90
   4  -4   3  397.66   25.70
   4  -4   3  442.66   25.80
   4   4   3  431.16   28.20
  -5  -4  -3  117.69    9.20
   5  -4   3  114.19    8.90
  -5  -4  -3  119.39   11.60
   5  -4   3   99.59    8.20
   5  -4   3  125.69   11.20
   5  -4   3  102.39    8.40
   5  -4   3  104.49    8.70
   5  -4   3   98.69   10.00
   5  -4   3  112.09    8.60
   5   4   3  125.09   11.20
   6  -4   3  145.39   11.30
  -6  -4  -3  165.68   14.20
   6  -4   3  163.78   14.10
   6  -4   3  164.28   11.50
   6  -4   3  168.58   14.00
   6  -4   3  160.78   11.90
   6  -4   3  162.08   12.00
   6  -4   3  149.99   11.60
   6   4   3  162.18   14.50
   7  -4   3   43.30    7.30
   7  -4   3   53.69    5.90
   7  -4   3   59.49    9.20
   7  -4   3   54.99    6.20
   7  -4   3   53.99    5.40
   7  -4   3   60.99    5.80
  -7  -4  -3   45.20    8.20
   7   4   3   56.79    9.20
   8  -4   3    8.60    2.60
   8  -4   3    5.60    2.20
   8  -4   3    1.50    2.50
   8  -4   3    6.90    2.30
  -8  -4  -3    1.40    5.30
   8  -4   3    8.50    7.20
   8  -4   3    3.50    6.40
   8  -4   3    9.80    3.00
   8   4   3    7.40    2.20
   8   4   3    7.80    4.80
   9  -4   3  371.86   20.70
   9  -4   3  282.47   20.10
   9  -4   3  327.37   20.80
   9   4   3  282.27   19.60
  10  -4   3   78.39    7.30
  10  -4   3   98.29    7.30
  11  -4   3   78.99    6.00
  11   4   3   78.99    6.70
  12  -5  -3    7.30    1.60
  12  -5  -3    6.90    2.00
  11  -5  -3    2.50    2.10
  11  -5  -3    1.40    1.60
  11   5  -3    2.90    2.10
  10  -5  -3   17.40    3.30
  10  -5  -3   19.90    3.50
  10  -5  -3   16.00    3.10
  10  -5  -3   15.00    3.70
  10  -5  -3   20.90    3.70
  10   5  -3   15.00    3.50
  -9  -5   3  153.48   15.70
   9  -5  -3  184.68   12.20
   9  -5  -3  163.38   12.60
   9  -5  -3  173.98   12.40
   9  -5  -3  161.68   13.40
   9  -5  -3  161.18   15.50
   9  -5  -3  191.28   12.70
   9   5  -3  161.68   16.10
   9   5  -3  164.48   13.00
   8  -5  -3  168.88   12.00
   8  -5  -3  166.28   12.10
   8  -5  -3  136.39   14.50
  -8  -5   3  156.48   14.90
   8  -5  -3  161.68   13.00
   8  -5  -3  178.98   12.40
   8  -5  -3  160.38   12.50
   8   5  -3  173.38   15.80
   8   5  -3  164.88   12.70
   7  -5  -3   56.19    6.30
   7  -5  -3   55.09    6.50
   7  -5  -3   55.69    5.70
  -7  -5   3   53.29    7.70
   7  -5  -3   56.79    6.10
   7  -5  -3   57.99    8.20
   7  -5  -3   54.89    6.40
   7  -5  -3   47.90    7.90
   7   5  -3   54.29    7.60
   7   5  -3   47.40    5.60
   6  -5  -3 1080.89   65.79
   6  -5  -3 1087.79   64.69
  -6  -5   3 1082.49   66.89
   6  -5  -3 1104.69   66.99
   6  -5  -3 1139.99   64.99
   6  -5  -3 1097.99   64.79
   6  -5  -3 1080.99   68.29
   6  -5  -3 1183.28   65.69
   6   5  -3 1138.19   66.99
   5  -5  -3    2.20    3.10
   5  -5  -3    3.30    2.30
   5  -5  -3    3.70    2.10
  -5  -5   3    5.50    2.40
   5  -5  -3    1.70    1.60
   5  -5  -3    4.20    1.90
   5  -5  -3    1.80    1.80
   5  -5  -3    3.10    1.80
   5   5  -3    3.20    2.40
   4  -5  -3  457.35   29.40
   4  -5  -3  474.55   28.80
  -4  -5   3  495.75   29.80
   4  -5  -3  477.15   31.30
   4  -5  -3  478.75   29.30
   4  -5  -3  520.75   29.20
   4  -5  -3  488.45   29.70
   4  -5  -3  460.65   28.80
   4   5  -3  429.06   29.30
   3  -5  -3   81.99    6.80
   3  -5  -3   86.99    8.40
  -3  -5   3   82.39    6.90
   3  -5  -3   87.29    7.00
  -3  -5   3   75.19    7.20
   3  -5  -3   86.89    7.00
   3   5  -3   76.09    6.50
   2  -5  -3    1.70    1.30
   2  -5  -3    0.80    1.40
  -2  -5   3    2.70    1.70
   2  -5  -3    0.80    1.40
   2  -5  -3   -0.30    1.70
  -2  -5   3    1.00    1.30
   2  -5  -3    3.20    1.70
   2   5  -3    1.70    1.30
  -1  -5   3   -0.80    1.20
   1  -5  -3    0.90    1.00
  -1  -5   3    0.20    1.40
   1  -5  -3    2.60    1.50
  -1  -5   3    0.50    1.00
   1  -5  -3    0.30    2.00
   1  -5  -3    0.20    1.00
   1  -5  -3    2.50    1.20
   0  -5  -3   64.39    5.00
   0  -5  -3   63.99    5.60
   0  -5   3   64.99    5.40
   0  -5   3   64.69    5.60
   0  -5  -3   64.19    6.60
   0  -5  -3   65.59    5.30
   0  -5   3   57.69    5.40
   0  -5  -3   64.59    4.90
   1  -5   3 1063.99   60.29
   1  -5   3 1026.30   60.29
  -1  -5  -3 1042.30   60.29
  -1  -5  -3 1010.60   59.99
  -2  -5  -3  133.79    9.40
  -2  -5  -3  133.89    9.20
   2  -5   3  127.79    9.40
   2  -5   3  106.99    8.60
  -2  -5  -3  118.59    9.80
   2  -5   3  127.79    9.50
   2  -5   3  123.89    9.00
   3  -5   3  194.98   13.90
  -3  -5  -3  197.88   13.70
   3  -5   3  186.88   13.30
   3  -5   3  199.28   14.20
   3  -5   3  179.68   12.80
  -4  -5  -3  209.68   15.00
   4  -5   3  218.78   15.00
  -4  -5  -3  235.18   15.70
  -4  -5  -3  239.18   16.50
   4  -5   3  224.68   15.60
   4  -5   3  221.98   15.00
   4  -5   3  207.58   15.90
   4  -5   3  226.78   15.10
   4  -5   3  230.38   16.50
   4   5   3  267.97   18.60
   5  -5   3  189.68   13.80
   5  -5   3  200.08   14.30
   5  -5   3  189.78   15.50
   5  -5   3  186.98   15.30
   5  -5   3  198.48   13.80
  -5  -5  -3  204.58   15.70
   5  -5   3  223.68   15.40
  -5  -5  -3  213.18   14.60
   5  -5   3  198.78   13.80
   5   5   3  207.18   17.10
   6  -5   3  876.51   51.89
   6  -5   3  857.01   54.19
   6  -5   3  865.01   51.19
   6  -5   3  902.21   51.29
   6  -5   3  784.12   53.29
   6  -5   3  873.11   51.49
  -6  -5  -3  896.81   54.39
   6  -5   3  796.82   51.29
   6   5   3  956.10   55.99
   7  -5   3    0.80    1.90
   7  -5   3    0.30    2.10
   7  -5   3    4.00    2.30
   7  -5   3   -3.20    3.50
   7  -5   3    0.70    2.60
   7  -5   3    0.00    1.80
  -7  -5  -3    2.80    4.00
   7   5   3    4.80    4.20
   8  -5   3   11.80    3.20
   8  -5   3   10.80    2.70
   8  -5   3    9.30    2.70
   8  -5   3    4.60    3.00
   8  -5   3    5.10   10.70
   8  -5   3    6.20    2.10
   8   5   3    6.50    6.10
   8   5   3    6.40    2.10
   9  -5   3   53.59    5.20
   9  -5   3   59.99    6.00
   9  -5   3   50.69    5.60
   9   5   3   57.79    6.50
  10  -5   3  165.08   11.00
  10   5   3  154.28   11.90
  11  -6  -3    3.60    1.70
  11  -6  -3    3.70    2.90
  11  -6  -3    1.00    1.70
  10  -6  -3  244.58   15.90
  10  -6  -3  236.58   16.30
  10  -6  -3  244.18   17.30
  10  -6  -3  261.07   16.40
  10   6  -3  268.97   17.20
   9  -6  -3  867.11   61.49
   9  -6  -3  995.90   56.89
   9  -6  -3  947.01   58.29
   9  -6  -3  978.90   57.19
   9  -6  -3  995.50   57.69
   9  -6  -3 1030.70   57.29
  -8  -6   3  356.46   26.20
   8  -6  -3  363.56   23.60
   8  -6  -3  361.16   23.00
   8  -6  -3  371.56   23.10
   8  -6  -3  325.07   25.50
   8  -6  -3  366.76   24.20
   8  -6  -3  358.36   22.80
   8  -6  -3  333.87   26.80
   8   6  -3  367.56   23.40
   7  -6  -3   25.40    4.20
   7  -6  -3   26.30    5.60
  -7  -6   3   20.90    5.60
   7  -6  -3   13.30    5.50
   7  -6  -3   21.70    3.90
   7  -6  -3   21.10    4.50
   7  -6  -3   21.60    4.00
   7  -6  -3   23.30    4.60
   7   6  -3   16.20    5.40
   7   6  -3   21.00    4.00
   6  -6  -3   29.00    4.30
   6  -6  -3   29.40    5.00
   6  -6  -3   24.00    4.60
  -6  -6   3   27.90    5.60
   6  -6  -3   28.20    5.50
   6  -6  -3   32.30    6.90
   6  -6  -3   30.90    4.40
   6  -6  -3   26.90    4.30
   6   6  -3   16.30    4.90
   5  -6  -3  539.25   35.50
   5  -6  -3  591.74   35.10
   5  -6  -3  576.34   35.30
   5  -6  -3  542.55   34.20
  -5  -6   3  559.04   35.70
   5  -6  -3  557.84   34.30
   5  -6  -3  584.74   34.50
   5  -6  -3  576.94   37.90
   4  -6  -3    0.70    1.40
   4  -6  -3    0.60    1.90
   4  -6  -3    2.60    1.80
   4  -6  -3    2.90    1.90
   4  -6  -3    5.60    3.50
  -4  -6   3    0.50    1.60
   4  -6  -3    6.20    2.10
   4  -6  -3    1.40    1.70
   4   6  -3    0.30    2.50
  -3  -6   3    5.00    2.10
   3  -6  -3    7.40    2.40
   3  -6  -3    4.80    1.90
   3  -6  -3    5.20    3.10
   3  -6  -3   10.80    3.60
   3  -6  -3    9.90    2.50
   3  -6  -3    4.60    1.90
   3  -6  -3    3.90    2.10
   3  -6  -3    2.00    1.80
   3   6  -3    4.10    2.00
   2  -6  -3    8.00    1.90
   2  -6  -3    8.30    2.30
  -2  -6   3    7.70    2.40
   2  -6  -3    8.70    2.20
  -2  -6   3    6.90    2.00
   2  -6  -3    4.10    2.00
   2  -6  -3    9.10    2.50
   2  -6  -3    8.20    3.30
   2  -6  -3    7.50    1.80
   2  -6  -3    7.20    2.00
   2   6  -3    6.80    2.20
   1  -6  -3 1252.57   72.39
  -1  -6   3 1331.17   72.59
   1  -6  -3 1308.47   72.89
  -1  -6   3 1146.19   72.49
   1  -6  -3 1165.58   71.99
  -1  -6   3 1220.18   72.59
   1  -6  -3 1349.96   72.09
   1  -6  -3 1305.97   73.09
  -1  -6   3 1182.28   72.49
   1  -6  -3 1294.77   72.79
   1  -6  -3 1280.77   74.89
   0  -6  -3  230.68   14.90
   0  -6  -3  215.58   14.20
   0  -6   3  231.18   14.80
   0  -6  -3  231.38   13.80
   0  -6  -3  208.78   13.90
   0  -6   3  225.18   14.30
   0  -6  -3  211.88   14.10
   0  -6   3  195.68   14.50
   0  -6  -3  228.48   16.40
   0  -6   3  219.98   14.40
   1  -6   3   73.79    6.20
  -1  -6  -3   64.09    5.80
  -1  -6  -3   71.69    5.70
  -1  -6  -3   68.89    6.10
  -1  -6  -3   68.99    5.70
   1  -6   3   80.09    6.30
   1  -6   3   77.69    6.10
   2  -6   3  726.93   43.70
   2  -6   3  752.92   43.90
  -2  -6  -3  757.52   44.40
   2  -6   3  761.52   44.00
  -2  -6  -3  694.93   45.10
   2  -6   3  747.23   44.40
  -3  -6  -3    9.90    2.80
  -3  -6  -3    8.30    1.90
   3  -6   3    9.70    2.30
  -3  -6  -3    7.50    2.60
   3  -6   3    9.20    2.40
   3  -6   3    7.70    2.40
   3  -6   3    8.60    2.60
   3  -6   3    6.20    2.60
  -4  -6  -3  194.78   14.50
   4  -6   3  186.78   13.20
   4  -6   3  178.18   14.30
   4  -6   3  201.38   13.30
  -4  -6  -3  188.58   13.70
  -4  -6  -3  177.48   12.50
   4  -6   3  182.48   13.70
   4  -6   3  190.58   14.20
   4   6   3  200.38   16.60
   5  -6   3  898.31   52.69
   5  -6   3  889.61   52.79
  -5  -6  -3  889.01   54.89
   5  -6   3  859.91   53.29
   5  -6   3  842.22   54.59
  -5  -6  -3  920.71   53.49
   5  -6   3  858.71   52.69
   5   6   3  981.30   57.49
  -6  -6  -3   28.80    6.20
   6  -6   3   32.40    4.80
   6  -6   3   40.10    4.80
   6  -6   3   24.80    5.70
   6  -6   3   32.50    5.20
   6  -6   3   38.70    5.20
   6   6   3   58.49    9.60
   7  -6   3   -1.30    4.00
  -7  -6  -3    5.30    4.10
   7  -6   3    5.00    2.60
   7  -6   3    2.00    2.10
   7   6   3   -1.40    4.00
   7   6   3    1.50    1.70
   8  -6   3   11.80    2.80
   8  -6   3   13.80    2.90
   8  -6   3   20.40    5.20
   8  -6   3   16.50    3.20
   9  -6   3   11.50    3.50
   9  -6   3   14.70    2.80
   9  -6   3   13.00    2.50
   9  -6   3   14.60    2.60
   9   6   3   23.30    4.10
  10  -6   3    4.60    1.60
  10  -6   3    7.20    1.40
  10   6   3    7.10    2.40
  10  -7  -3  439.36   23.70
  10  -7  -3  397.26   25.70
  10  -7  -3  335.87   24.50
   9  -7  -3   87.19    7.30
   9  -7  -3   83.29    7.10
   9  -7  -3   86.99    7.30
   9  -7  -3   74.69    7.60
   9  -7  -3   87.79    7.60
   8  -7  -3    3.80    2.30
   8  -7  -3    3.30    2.60
   8  -7  -3    2.70    2.80
   8  -7  -3    5.60    2.30
   8  -7  -3   -3.20    5.60
  -8  -7   3   -2.30    3.80
   8  -7  -3    6.70    2.70
   8  -7  -3    2.80    4.30
   7  -7  -3  180.08   13.60
   7  -7  -3  189.08   14.10
   7  -7  -3  174.68   12.90
   7  -7  -3  183.68   13.00
   7  -7  -3  172.68   14.80
   7  -7  -3  183.98   16.90
  -7  -7   3  165.18   14.90
   7  -7  -3  178.68   12.70
   6  -7  -3   55.69    6.50
   6  -7  -3   54.69    6.40
   6  -7  -3   48.90    5.60
   6  -7  -3   52.89    5.70
   6  -7  -3   50.59    5.90
  -5  -7   3    4.90    2.60
   5  -7  -3    3.40    2.30
   5  -7  -3    6.00    2.40
   5  -7  -3    5.50    2.50
   5  -7  -3    5.50    2.40
   5  -7  -3    5.10    2.60
   5  -7  -3    3.70    2.80
   5  -7  -3    4.10    3.80
   4  -7  -3  114.19    9.70
   4  -7  -3  116.59   10.80
   4  -7  -3  115.99   11.80
   4  -7  -3  106.89    9.40
   4  -7  -3  121.19    9.70
  -4  -7   3  106.49    9.30
   4  -7  -3  108.79    9.30
   3  -7  -3  598.04   35.90
  -3  -7   3  563.84   35.20
  -3  -7   3  540.15   34.50
   3  -7  -3  620.84   38.60
   3  -7  -3  563.24   34.80
   3  -7  -3  589.34   34.90
   3  -7  -3  584.64   35.50
   3  -7  -3  568.74   35.10
   3  -7  -3  597.44   35.10
   2  -7  -3  552.24   31.40
   2  -7  -3  543.45   34.70
   2  -7  -3  507.85   31.30
  -2  -7   3  476.55   31.30
   2  -7  -3  511.25   31.90
   2  -7  -3  515.45   31.40
   2  -7  -3  521.05   31.50
   2  -7  -3  547.65   32.40
  -2  -7   3  529.35   31.60
  -2  -7   3  508.25   31.40
   1  -7  -3   33.70    3.40
   1  -7  -3   29.60    3.80
  -1  -7   3   28.60    4.20
   1  -7  -3   30.00    3.90
   1  -7  -3   35.70    4.30
  -1  -7   3   30.70    3.70
   1  -7  -3   36.80    4.50
  -1  -7   3   35.20    4.00
   1  -7  -3   37.10    3.90
   1  -7  -3   37.20    6.50
  -1  -7   3   29.00    4.10
   1  -7  -3   36.30    4.00
   0  -7  -3  436.16   26.40
   0  -7  -3  449.95   27.20
   0  -7  -3  401.86   25.90
   0  -7   3  444.96   27.00
   0  -7  -3  402.36   25.80
   0  -7  -3  444.56   26.20
   0  -7   3  458.55   26.70
   0  -7   3  433.86   26.30
   0  -7   3  410.66   26.10
   1  -7   3   60.49    5.60
   1  -7   3   50.59    5.30
   1  -7   3   62.29    5.70
  -1  -7  -3   60.89    5.20
  -1  -7  -3   55.49    5.10
  -1  -7  -3   63.19    6.00
  -1  -7  -3   46.30    5.20
   1  -7   3   64.19    6.30
  -2  -7  -3  226.78   15.70
   2  -7   3  205.58   15.30
   2  -7   3  221.28   15.10
  -2  -7  -3  216.58   14.50
   2  -7   3  229.58   15.80
  -2  -7  -3  233.18   15.20
   2  -7   3  239.88   15.30
   2  -7   3  221.78   14.90
  -3  -7  -3    4.30    2.50
   3  -7   3    2.90    2.00
   3  -7   3    2.60    2.10
   3  -7   3    4.10    2.00
   3  -7   3    3.10    2.00
   3  -7   3    1.60    2.20
  -3  -7  -3    2.40    1.90
   4  -7   3  357.66   22.90
  -4  -7  -3  317.67   21.70
  -4  -7  -3  363.26   24.10
   4  -7   3  333.57   23.80
  -4  -7  -3  338.57   27.60
   4  -7   3  371.16   22.80
   4  -7   3  373.06   22.80
   4  -7   3  361.06   24.50
   4   7   3  389.76   27.20
   5  -7   3   92.49    7.80
   5  -7   3   91.79    7.70
   5  -7   3   66.69    8.20
  -5  -7  -3   86.19    9.10
   5  -7   3   80.99    8.20
  -5  -7  -3   85.19    8.10
   5  -7   3   83.39    7.70
   5   7   3   91.29   11.50
   6  -7   3   69.39    9.10
   6  -7   3   71.19    7.60
   6  -7   3  102.39   10.20
   6  -7   3   81.69    9.00
  -6  -7  -3   74.29    9.10
   6  -7   3   96.39    8.60
   6   7   3   99.89   11.90
   7  -7   3   13.90    3.00
   7  -7   3   13.70    3.50
   7  -7   3   14.60    3.30
   7  -7   3   14.70    3.10
   8  -7   3   -0.90    1.60
   8  -7   3    1.80    1.70
   8  -7   3    0.00    1.70
   8  -7   3    0.50    1.80
   9  -7   3   37.70    3.90
   9  -7   3   30.80    3.20
   9  -7   3   34.60    3.70
   9  -7   3   35.10    3.60
  10  -8  -3    1.20    1.50
  10  -8  -3    0.60    1.10
  10  -8  -3    2.60    1.30
  10  -8  -3    2.30    1.70
   9  -8  -3   51.89    5.80
   9  -8  -3   46.90    5.30
   9  -8  -3   51.19    5.20
   9  -8  -3   56.19    5.90
   8  -8  -3   29.00    4.60
   8  -8  -3   34.00    4.30
   8  -8  -3   27.90    4.60
   8  -8  -3   30.30    4.30
   8  -8  -3   37.40    4.40
   7  -8  -3   71.69    6.80
   7  -8  -3   73.89    6.90
   7  -8  -3   87.59    7.80
   7  -8  -3   75.39    6.90
   7  -8  -3   70.69    7.40
   7  -8  -3   69.99    8.70
  -6  -8   3   10.70    3.60
   6  -8  -3   19.90    4.00
   6  -8  -3   16.40    4.10
   6  -8  -3   15.40    3.60
   6  -8  -3   11.20    4.00
   6  -8  -3   16.50    3.40
   6  -8  -3   17.20    6.60
   6  -8  -3   19.50    4.00
   5  -8  -3   26.60    6.90
   5  -8  -3   24.20    4.60
  -5  -8   3   15.40    3.60
   5  -8  -3   19.00    4.20
   5  -8  -3   22.30    3.80
   5  -8  -3   24.40    3.90
   5  -8  -3   16.30    4.10
   5  -8  -3   21.90    3.90
   4  -8  -3  774.92   44.30
   4  -8  -3  792.42   45.40
   4  -8  -3  718.03   43.90
  -4  -8   3  686.03   48.20
   4  -8  -3  738.03   52.89
   4  -8  -3  712.53   43.90
   4  -8  -3  740.73   44.80
   3  -8  -3   26.80    6.30
  -3  -8   3   33.80    4.30
  -3  -8   3   35.40    4.40
   3  -8  -3   33.30    4.30
   3  -8  -3   35.80    4.80
   3  -8  -3   30.00    5.40
   3  -8  -3   32.10    4.50
   3  -8  -3   28.60    4.30
  -2  -8   3  226.68   15.50
   2  -8  -3  243.68   15.30
   2  -8  -3  251.77   16.00
   2  -8  -3  235.98   16.40
  -2  -8   3  245.18   15.80
   2  -8  -3  248.68   16.80
   2  -8  -3  229.28   19.00
   2  -8  -3  229.48   15.60
   2  -8  -3  233.48   15.80
  -1  -8   3   25.30    3.80
   1  -8  -3   16.40    3.70
   1  -8  -3   21.70    4.00
   1  -8  -3   20.10    3.30
   1  -8  -3   21.70    3.00
   1  -8  -3   19.30    2.60
  -1  -8   3   18.10    3.30
   1  -8  -3   21.00    3.40
  -1  -8   3   14.90    2.70
   1  -8  -3   23.00    3.60
   0  -8  -3  186.58   12.90
   0  -8  -3  161.28   11.40
   0  -8   3  175.48   12.20
   0  -8  -3  164.78   11.80
   0  -8   3  164.68   11.50
   0  -8   3  166.58   12.30
   0  -8  -3  174.78   10.90
   0  -8  -3  147.99   10.90
  -1  -8  -3  444.86   27.90
   1  -8   3  454.95   27.50
  -1  -8  -3  413.56   26.50
   1  -8   3  403.46   26.90
   1  -8   3  476.35   27.30
  -1  -8  -3  402.36   28.10
   1  -8   3  452.65   28.00
  -1  -8  -3  452.85   26.50
   2  -8   3   32.10    4.50
   2  -8   3   35.00    4.60
  -2  -8  -3   34.00    3.90
   2  -8   3   32.60    4.30
   2  -8   3   37.30    5.80
  -2  -8  -3   31.70    4.20
  -2  -8  -3   31.80    5.30
   2  -8   3   36.30    4.40
   3  -8   3  380.36   24.50
   3  -8   3  396.96   24.60
  -3  -8  -3  368.36   23.40
  -3  -8  -3  389.96   25.00
   3  -8   3  374.66   25.10
  -3  -8  -3  408.46   25.10
   3  -8   3  350.46   24.80
   3  -8   3  396.16   24.20
   3   8   3  401.86   30.00
   4  -8   3  178.98   13.90
   4  -8   3  190.58   13.30
   4  -8   3  160.18   13.80
  -4  -8  -3  181.38   14.30
   4  -8   3  195.78   13.60
   4  -8   3  195.88   13.20
  -4  -8  -3  189.38   13.80
   4   8   3  202.08   17.60
   5  -8   3    4.20    2.30
   5  -8   3    4.50    2.40
   5  -8   3    5.00    2.80
   5  -8   3    5.40    2.80
   5  -8   3    6.00    2.50
  -5  -8  -3    1.90    3.30
   5   8   3    6.10    6.70
   6  -8   3   29.40    4.40
   6  -8   3   24.30    3.90
   6  -8   3   23.40    4.30
   6  -8   3   21.10    3.60
   7  -8   3   46.90    5.20
   7  -8   3   54.09    5.30
   7  -8   3   50.69    5.20
   7  -8   3   47.70    5.40
   8  -8   3    3.00    2.70
   8  -8   3    0.20    1.50
   8  -8   3    0.90    1.50
   8  -8   3    1.80    1.50
   8   8   3    1.70    2.00
   9  -9  -3   10.30    2.00
   8  -9  -3    9.00    2.40
   8  -9  -3   11.60    2.50
   8  -9  -3    6.00    2.10
   8  -9  -3   12.60    2.80
   8  -9  -3    8.20    2.60
   7  -9  -3    0.10    1.90
   7  -9  -3   -0.70    1.70
   7  -9  -3    1.50    1.70
   7  -9  -3   -0.20    1.80
   7  -9  -3    1.30    2.10
   6  -9  -3   76.19    6.60
   6  -9  -3   74.79    6.60
   6  -9  -3   66.19    6.90
   6  -9  -3   68.39    6.50
   5  -9  -3    0.20    2.20
   5  -9  -3   -0.50    1.60
   5  -9  -3    2.20    2.20
   5  -9  -3    2.10    2.40
   5  -9  -3    2.80    1.80
   5  -9  -3   -1.50    1.90
  -5  -9   3    4.20    2.60
   4  -9  -3  300.07   20.00
   4  -9  -3  333.97   21.10
  -4  -9   3  291.87   20.10
   4  -9  -3  316.27   20.70
   4  -9  -3  300.67   22.40
   4  -9  -3  324.47   25.40
   3  -9  -3  630.94   35.10
   3  -9  -3  555.84   34.50
   3  -9  -3  564.44   38.90
   3  -9  -3  623.24   36.10
   3  -9  -3  555.54   34.00
   3  -9  -3  586.54   34.80
   3  -9  -3  568.74   35.40
  -3  -9   3  523.25   34.20
   2  -9  -3 2316.97  137.59
  -2  -9   3 2219.18  137.19
   2  -9  -3 2372.06  137.89
   2  -9  -3 2393.26  138.49
   2  -9  -3 2383.06  136.49
   2  -9  -3 2654.33  139.39
  -2  -9   3 2522.45  137.99
   2  -9  -3 2519.85  138.19
   1  -9  -3   28.90    3.90
   1  -9  -3   28.20    4.00
  -1  -9   3   30.50    4.50
   1  -9  -3   23.60    4.30
  -1  -9   3   21.90    3.50
   1  -9  -3   27.10    4.30
  -1  -9   3   20.20    3.00
   0  -9   3  245.18   17.00
   0  -9   3  271.87   16.90
   0  -9  -3  239.78   15.90
   0  -9  -3  272.07   17.60
   0  -9   3  244.08   16.20
   0  -9   3  228.68   15.70
   0  -9  -3  255.97   16.30
  -1  -9  -3  151.48   11.70
   1  -9   3  151.08   11.10
  -1  -9  -3  144.09   10.20
   1  -9   3  147.19   11.50
   1  -9   3  133.19   10.40
   1  -9   3  151.98   10.80
  -2  -9  -3   84.39    6.50
  -2  -9  -3   94.09    8.30
   2  -9   3   84.49    8.40
   2  -9   3   81.59    7.50
   2  -9   3   82.49    8.20
   2  -9   3   88.69    7.80
   2   9   3  106.39   11.60
  -3  -9  -3   37.60    5.50
   3  -9   3   39.10    4.80
   3  -9   3   28.30    4.30
   3  -9   3   48.60    5.80
   3  -9   3   33.90    4.20
   3  -9   3   33.70    5.50
   4  -9   3    3.00    1.90
   4  -9   3    6.70    2.90
   4  -9   3    1.30    4.00
   4  -9   3    5.60    2.30
   4  -9   3    5.10    2.30
   5  -9   3   96.59    8.10
   5  -9   3  108.19    9.10
   5  -9   3  103.09    8.40
   5  -9   3  102.89    8.00
   6  -9   3  411.26   24.30
   6  -9   3  404.36   24.10
   6  -9   3  411.36   24.90
   6  -9   3  348.07   23.80
   7  -9   3   31.20    3.40
   7  -9   3   38.10    4.00
   7  -9   3   51.19    6.90
   7  -9   3   28.50    3.50
   7 -10  -3   54.39    4.80
   7 -10  -3   52.29    4.70
   7 -10  -3   47.90    4.60
   6 -10  -3   19.10    3.50
   6 -10  -3   20.50    3.70
   6 -10  -3   17.10    3.50
   5 -10  -3    3.70    1.90
   5 -10  -3    7.50    2.70
   5 -10  -3    5.10    2.50
   5 -10  -3    5.00    2.10
   5 -10  -3    5.40    2.10
   4 -10  -3   31.60    4.10
   4 -10  -3   24.70    3.70
   4 -10  -3   34.60    4.90
   4 -10  -3   27.10    4.50
   4 -10  -3   30.40    4.00
   3 -10  -3   35.00    4.30
   3 -10  -3   39.40    4.50
   3 -10  -3   41.80    5.90
   3 -10  -3   39.00    4.90
   3 -10  -3   40.00    4.40
   2 -10  -3   24.50    3.50
   2 -10  -3   32.10    3.90
   2 -10  -3   46.50    7.20
   2 -10  -3   24.50    5.10
   2 -10  -3   23.20    3.30
   1 -10  -3   14.10    4.20
   1 -10  -3    5.80    2.00
   1 -10  -3    0.50    1.80
   1 -10  -3    5.50    2.80
  -1 -10   3   10.00    2.30
   0 -10  -3    0.20    2.20
   0 -10   3    4.10    1.90
   0 -10   3    0.80    2.10
   0 -10  -3    3.30    1.80
   0 -10  -3    1.90    3.80
   0 -10   3   -0.90    2.80
   1 -10   3    1.50    2.60
   1 -10   3   -0.20    1.70
  -1 -10  -3    7.90    3.30
   1 -10   3    0.70    1.80
  -1 -10  -3    3.50    1.70
   2 -10   3   15.90    3.50
   2 -10   3   11.60    2.90
  -2 -10  -3   13.40    3.10
   2 -10   3   14.70    2.90
   3 -10   3   21.00    3.60
   3 -10   3   27.20    4.40
   3 -10   3   20.50    3.50
   4 -10   3    2.80    2.00
   4 -10   3   -4.50    1.70
   4 -10   3    2.80    2.00
   4 -10   3    0.70    1.90
   5 -10   3    1.60    2.10
   5 -10   3    2.60    1.90
   5 -10   3    1.70    1.80
   6 -10   3  236.88   14.20
   6 -10   3  224.88   14.60
   6 -10   3  215.18   14.00
   5 -11  -3  100.09    7.10
   5 -11  -3  101.49    7.00
   5 -11  -3   91.79    7.30
   4 -11  -3    0.40    1.40
   4 -11  -3    0.50    1.20
   4 -11  -3    0.00    1.50
   4 -11  -3    0.90    1.70
   3 -11  -3    5.40    1.90
   3 -11  -3    9.30    3.40
   3 -11  -3   10.30    2.10
   3 -11  -3    8.30    1.80
   2 -11  -3  146.59   10.00
   2 -11  -3  158.58   10.10
   1 -11  -3    1.70    3.00
  -1 -11   3    0.40    1.80
   1 -11  -3    1.50    1.60
   0 -11  -3   75.69    6.80
   1 -11   3   23.40    3.70
  -1 -11  -3   21.10    3.90
   1 -11   3   18.60    2.80
   2 -11   3  243.88   17.00
   2 -11   3  276.87   16.60
   2 -11   3  289.07   17.10
   3 -11   3  109.79    8.40
   3 -11   3  122.69    8.10
   3 -11   3  112.99    8.20
   4 -11   3  192.08   12.60
   4 -11   3  205.68   13.10
  13   0  -4   -0.80    1.70
  12   0  -4  117.69    9.80
  11   0  -4    2.80    2.50
  10   0  -4   55.69    9.10
  10   0  -4   45.50    5.90
   9   0  -4    0.60    3.40
   9   0  -4    0.80    1.70
   8   0  -4    3.70    3.20
   8   0  -4    0.00    1.70
   7   0  -4    1.30    2.30
   7   0  -4    1.50    1.40
  -7   0   4    4.60    3.40
   7   0  -4   -3.10    3.40
   6   0  -4  258.67   18.40
   6   0  -4  220.88   16.20
  -6   0   4  263.37   18.40
   6   0  -4  279.47   18.10
   5   0  -4    2.40    2.00
   5   0  -4    4.00    2.30
   5   0  -4    1.00    1.20
  -5   0   4    1.50    2.00
  -4   0   4 9113.49  513.25
   3   0  -4    1.40    1.40
  -3   0   4    6.30    2.30
   3   0  -4    0.30    1.60
   2   0  -4   72.09    6.00
   2   0  -4   74.29    5.60
   1   0  -4    2.50    1.20
   1   0  -4    1.60    1.30
  -1   0   4    1.20    1.40
   0   0   4  309.27   19.20
   1   0   4    1.60    1.70
  -1   0  -4    3.30    1.70
  -2   0  -4 6197.58  314.17
   2   0   4 5437.86  313.87
   2   0   4 5052.89  312.97
   3   0   4    8.30    2.60
  -3   0  -4    6.80    2.40
  -4   0  -4 8564.44  501.35
   4   0   4 8249.38  501.15
   4   0   4 9839.12  500.75
  -5   0  -4   -1.20    2.30
   5   0   4    2.70    2.30
   5   0   4   -0.30    3.10
  -6   0  -4   14.80    4.80
   6   0   4    3.50    3.00
   6   0   4    6.60    2.00
   7   0   4    1.00    1.50
   7   0   4    0.20    1.60
   7   0   4    2.40    3.00
   8   0   4  444.86   28.50
   8   0   4  412.96   30.80
   8   0   4  491.35   28.10
   9   0   4    1.90    1.90
   9   0   4   -7.30    4.60
   9   0   4    0.70    1.90
  10   0   4   14.20    2.90
  10   0   4   12.10    2.90
  11   0   4   -1.70    1.30
  11   0   4   -2.40    1.10
  13  -1  -4   -0.70    1.50
  13   1  -4    3.10    2.10
  12  -1  -4    3.70    2.40
  12   1  -4    1.60    2.40
  11  -1  -4  180.48   13.30
  11  -1  -4  129.29   15.90
  11   1  -4  169.58   13.00
  10  -1  -4    0.90    2.10
  10  -1  -4    1.40    1.80
  10  -1  -4   -3.30    3.60
  10   1  -4    0.80    2.10
  10   1  -4    4.20    3.80
   9  -1  -4  952.40   56.69
  -9  -1   4  892.61   55.39
   9  -1  -4  952.00   59.69
   9   1  -4  909.61   59.29
   9   1  -4 1014.40   56.79
   8  -1  -4   62.49    8.00
  -8  -1   4   41.70    8.70
   8  -1  -4   48.20    5.00
   8  -1  -4   60.59    9.80
   8  -1  -4   49.60    5.60
   8  -1  -4   43.20    5.40
   8   1  -4   54.59    5.70
   8   1  -4   54.19    7.40
  -7  -1   4  829.72   57.19
   7  -1  -4 1027.10   57.69
   7  -1  -4  951.50   56.19
   7  -1  -4  845.92   57.39
   7   1  -4  934.01   54.99
   7   1  -4 1016.90   57.19
   6  -1  -4  537.65   33.50
   6  -1  -4  563.54   33.20
   6  -1  -4  550.34   31.40
  -6  -1   4  478.35   32.90
   6   1  -4  572.04   32.80
   6   1  -4  457.75   33.00
  -6   1   4  455.05   33.00
   6   1  -4  509.55   31.10
   5  -1  -4  302.37   19.60
   5  -1  -4  326.07   21.00
  -5  -1   4  327.67   21.30
   5   1  -4  304.37   20.30
  -4  -1   4  685.93   39.70
   4  -1  -4  641.24   39.20
   4   1  -4  631.64   38.70
   3  -1  -4  245.08   15.60
   3  -1  -4  242.98   15.40
  -3  -1   4  249.88   15.70
   3   1  -4  210.58   14.50
   3   1  -4  224.68   15.30
  -3   1   4  231.28   15.40
  -2  -1   4  814.42   43.80
   2  -1  -4  768.12   43.30
  -2   1   4  690.83   43.20
   2   1  -4  688.93   43.20
   1  -1  -4    5.00    1.80
   1  -1  -4    4.60    1.70
  -1  -1   4    5.10    1.90
  -1   1   4    3.00    1.60
   1   1  -4    4.80    1.60
   1   1  -4    4.90    0.90
   0  -1  -4  247.88   15.50
   0  -1  -4  250.57   15.40
   0  -1   4  259.47   15.80
   0   1   4  238.28   15.50
   0   1  -4  230.48   15.60
  -1  -1  -4 4296.17  237.08
   1  -1   4 4446.65  237.38
   1  -1   4 3827.22  235.98
  -1   1  -4 4346.47  237.38
   1   1   4 4072.89  236.98
   2  -1   4  153.38   10.50
   2  -1   4  162.38   11.50
  -2  -1  -4  172.28   11.50
  -2   1  -4  150.68   11.40
  -3  -1  -4  424.86   25.90
  -3  -1  -4  423.96   24.70
   3  -1   4  439.06   26.20
   3  -1   4  407.26   25.00
  -3   1  -4  360.66   26.70
   3   1   4  376.56   25.20
   4  -1   4  797.72   48.90
   4  -1   4  852.01   48.10
   4   1   4  840.32   48.30
   4   1   4  720.83   48.70
   5  -1   4   49.00    6.10
   5  -1   4   45.40    4.50
   5  -1   4   35.30    4.30
  -5  -1  -4   49.00    6.40
   5  -1   4   46.00    5.60
  -5   1  -4   42.00    7.00
   5   1   4   48.70    5.80
   6  -1   4   73.39    6.70
   6  -1   4   89.79    6.90
   6  -1   4   86.79    7.20
   6  -1   4   75.39    6.40
   6  -1   4   66.99    9.50
  -6  -1  -4  107.59   10.40
   6   1   4   94.39    9.00
  -7  -1  -4   40.90    9.10
   7  -1   4   69.19    6.00
   7  -1   4   53.49    5.40
   7  -1   4   52.89    7.70
   7  -1   4   54.59    6.00
   7  -1   4   63.39    6.10
   7   1   4   65.39    8.00
   7   1   4   61.49    5.60
   8  -1   4    0.20    1.80
   8  -1   4   -0.20    1.90
   8  -1   4    2.40    3.50
   8   1   4    0.20    1.90
   8   1   4   -3.90    3.50
   8   1   4    3.60    2.20
   9  -1   4  221.48   16.50
   9  -1   4  251.47   16.40
   9   1   4  269.47   16.50
   9   1   4  232.78   16.80
  10  -1   4   35.10    4.30
  10   1   4   35.40    4.30
  10   1   4   30.00    4.20
  11  -1   4   14.80    2.60
  11   1   4   25.60    3.40
  11   1   4   21.80    2.70
  13  -2  -4   16.10    3.00
  13   2  -4   10.90    2.50
  12  -2  -4  184.28   13.80
  12   2  -4  192.98   13.80
  11  -2  -4  213.48   16.00
  11  -2  -4  210.38   19.70
  11   2  -4  226.98   16.00
  10  -2  -4   49.40    4.90
  10  -2  -4   35.10    5.90
  10  -2  -4   49.90    9.30
  10   2  -4   49.90    9.30
  10   2  -4   47.40    6.20
  -9  -2   4   70.19   11.40
   9  -2  -4   69.59    8.40
   9  -2  -4   58.69    6.30
   9  -2  -4   59.99    6.00
   9  -2  -4   70.99   12.40
   9  -2  -4   79.59    9.80
   9   2  -4   82.09    7.50
   9   2  -4   67.09    9.20
   8  -2  -4  743.43   44.20
  -8  -2   4  724.03   48.60
   8  -2  -4  733.83   45.10
   8  -2  -4  731.23   47.70
   8   2  -4  770.92   44.90
   8   2  -4  745.53   47.20
   7  -2  -4   11.80    4.50
   7  -2  -4   13.80    3.00
   7  -2  -4   11.30    2.90
  -7  -2   4   14.20    4.30
   7  -2  -4   10.90    2.60
   7  -2  -4    9.10    2.30
   7  -2  -4   12.60    4.30
   7   2  -4   14.40    3.00
   7   2  -4   20.20    4.60
   6  -2  -4   59.49    5.50
   6  -2  -4   70.89    7.70
  -6  -2   4   58.79    7.10
   6  -2  -4   68.19    7.40
   6  -2  -4   59.59    5.80
   6   2  -4   52.29    5.10
   6   2  -4   64.49    6.70
   5  -2  -4    3.90    1.60
  -5  -2   4    2.40    2.30
   5  -2  -4    3.40    2.30
   5  -2  -4    5.20    2.80
   5   2  -4    1.50    1.60
   4  -2  -4  360.16   22.80
   4  -2  -4  389.76   24.20
   4  -2  -4  420.06   25.30
   4   2  -4  331.77   22.70
   3  -2  -4 2761.92  150.98
  -3  -2   4 2775.52  151.08
   3  -2  -4 2707.33  151.28
   3   2  -4 2369.66  149.69
   2  -2  -4  176.28   12.10
  -2  -2   4  189.08   12.20
   2  -2  -4  181.68   11.90
   2   2  -4  162.58   10.40
  -1  -2   4 4413.36  226.18
   1  -2  -4 3788.32  225.98
   1  -2  -4 3796.32  225.58
   0  -2  -4   33.20    3.90
   0  -2  -4   33.30    3.60
   0  -2   4   36.60    4.00
   1  -2   4  293.87   17.10
   1  -2   4  237.28   15.30
  -1   2  -4  252.27   19.00
   2  -2   4  459.85   31.20
   2  -2   4  571.44   32.30
  -2  -2  -4  554.14   32.00
   2  -2   4  511.35   30.90
   3  -2   4   83.09    6.90
  -3  -2  -4   87.79    6.80
   3  -2   4   77.79    6.80
   3  -2   4   97.49    8.10
  -3  -2  -4   88.59    7.70
   3   2   4   76.79    7.40
  -4  -2  -4   62.59    5.60
   4  -2   4   69.69    7.20
   4  -2   4   49.90    5.10
   4  -2   4   59.99    6.10
  -4  -2  -4   66.09    6.80
   4  -2   4   58.59    5.20
   4   2   4   60.89    6.60
   5  -2   4   -0.80    1.40
   5  -2   4    0.90    2.70
   5  -2   4    1.80    1.20
  -5  -2  -4    3.20    2.60
   5  -2   4    0.70    1.20
   5  -2   4    1.40    1.50
   5  -2   4    1.70    2.20
   5   2   4    0.10    2.00
   6  -2   4   21.30    3.10
   6  -2   4   19.50    5.30
   6  -2   4   24.10    3.60
   6  -2   4   23.20    3.50
   6  -2   4   21.70    3.60
  -6  -2  -4   17.90    4.90
   6   2   4   20.80    4.90
  -7  -2  -4   14.20    5.40
   7  -2   4    7.50    2.70
   7  -2   4   14.60    7.60
   7  -2   4    9.80    2.80
   7  -2   4   13.40    3.00
   7  -2   4    8.80    2.70
   7  -2   4   11.70    4.50
   7   2   4    9.70    2.80
   7   2   4   12.30    4.20
   8  -2   4    2.60    2.00
   8  -2   4    1.20    1.90
   8  -2   4    0.10    4.20
   8  -2   4    1.30    1.80
   8   2   4    1.20    2.10
   8   2   4    4.70    2.30
   8   2   4    2.10    3.70
   9  -2   4   19.00    3.40
   9  -2   4   17.50    3.40
   9   2   4   16.90    3.70
   9   2   4   21.10    7.60
   9   2   4   21.30    3.50
  10  -2   4    0.20    1.70
  10  -2   4    2.50    1.90
  10   2   4    0.50    1.80
  10   2   4    4.50    2.10
  11  -2   4   24.90    3.00
  11   2   4   14.20    2.80
  11   2   4   26.10    2.70
  12  -3  -4  292.77   19.70
  12   3  -4  302.97   19.70
  11  -3  -4  601.14   36.70
  11  -3  -4  581.04   38.30
  11   3  -4  676.43   39.80
  10  -3  -4    9.00    3.20
  10  -3  -4   11.40    3.00
  10  -3  -4    2.10    4.50
  10  -3  -4    4.90    2.70
  10   3  -4   13.20    3.70
  10   3  -4   15.40    5.90
   9  -3  -4   14.80    6.00
   9  -3  -4    1.70    3.50
   9  -3  -4   -1.00    1.40
   9  -3  -4    3.60    2.60
   9  -3  -4   -0.90    2.00
  -9  -3   4   -1.70    4.80
   9  -3  -4    1.70    1.60
   9   3  -4    5.80    3.70
   9   3  -4    3.90    2.50
   8  -3  -4  188.78   13.10
   8  -3  -4  192.48   14.20
   8  -3  -4  185.98   16.50
   8  -3  -4  186.08   16.90
  -8  -3   4  177.58   16.40
   8  -3  -4  199.98   13.40
   8  -3  -4  204.28   13.60
   8   3  -4  167.38   15.40
   8   3  -4  169.88   13.40
   7  -3  -4   10.80    3.10
  -7  -3   4   10.30    4.30
   7  -3  -4   10.80    4.50
   7  -3  -4   10.10    2.40
   7  -3  -4   11.40    4.70
   7  -3  -4   11.10    2.80
   7  -3  -4   10.00    2.20
   7  -3  -4    7.80    2.60
   7   3  -4    5.20    3.30
   6  -3  -4    4.60    2.20
   6  -3  -4    6.60    3.30
   6  -3  -4    5.80    2.60
   6  -3  -4    6.70    3.10
  -6  -3   4    5.20    2.90
   6  -3  -4    3.50    1.70
   6   3  -4    3.90    2.60
   5  -3  -4  435.36   28.10
   5  -3  -4  448.46   30.00
   5  -3  -4  454.15   28.40
  -5  -3   4  476.85   29.70
   5  -3  -4  505.35   29.90
   5   3  -4  447.76   28.60
   4  -3  -4 2726.23  150.98
   4  -3  -4 2791.72  150.28
  -4  -3   4 2610.34  150.08
   4  -3  -4 2653.33  149.09
   4  -3  -4 2551.04  149.29
   4   3  -4 2421.86  148.89
   3  -3  -4 8618.44  457.05
   3  -3  -4 8106.79  457.05
   3   3  -4 7660.13  456.25
   2  -3  -4    3.00    2.30
   2  -3  -4    1.80    1.60
  -2  -3   4    3.10    1.80
   1  -3  -4 4983.90  254.27
  -1  -3   4 3954.70  253.57
   1  -3  -4 4500.35  253.07
   0  -3  -4  802.32   45.60
   0  -3  -4  799.62   46.60
   0  -3   4  829.12   46.20
   0  -3  -4  695.23   46.40
  -1  -3  -4 1256.37   79.09
  -1  -3  -4 1343.87   77.89
   1  -3   4 1508.55   78.89
   1  -3   4 1322.57   77.79
  -2  -3  -4  390.36   24.10
  -2  -3  -4  410.96   24.70
   2  -3   4  359.96   23.90
   2  -3   4  390.36   23.50
   2  -3   4  420.16   25.10
   3  -3   4   42.80    4.30
  -3  -3  -4   45.90    5.20
  -3  -3  -4   40.50    4.40
   3  -3   4   44.10    5.40
   3  -3   4   38.60    4.40
   4  -3   4  101.09    9.20
   4  -3   4   90.39    7.20
  -4  -3  -4   89.89    7.00
   4  -3   4   93.69    8.20
   4  -3   4   93.39    7.10
  -4  -3  -4   95.99    7.80
   4  -3   4   92.09    7.50
   4  -3   4   84.49    7.30
  -4  -3  -4   99.79    8.90
   4   3   4   98.09    9.20
   5  -3   4   16.50    3.10
   5  -3   4   17.10    4.70
  -5  -3  -4   18.60    4.40
   5  -3   4   16.40    3.20
   5  -3   4   11.40    2.70
   5  -3   4   18.40    3.00
   5  -3   4   12.30    3.70
   5  -3   4   12.40    2.60
   5   3   4   14.60    4.20
   6  -3   4   21.00    3.70
   6  -3   4   20.80    3.20
   6  -3   4   21.20    5.10
   6  -3   4   19.40    3.40
   6  -3   4   16.60    3.60
  -6  -3  -4   25.40    5.80
   6  -3   4   23.70    4.20
   6  -3   4   29.40    5.30
   6   3   4   31.20    6.20
   7  -3   4  313.27   20.30
   7  -3   4  339.47   21.10
   7  -3   4  276.47   22.50
   7  -3   4  314.17   20.70
   7  -3   4  300.37   20.70
  -7  -3  -4  337.57   25.00
   7   3   4  338.17   20.40
   7   3   4  332.27   24.10
   8  -3   4    1.50    2.10
   8  -3   4    0.80    6.20
   8  -3   4    0.40    1.70
   8  -3   4    0.90    2.00
  -8  -3  -4    8.80    7.40
   8  -3   4    0.30    1.90
   8   3   4    1.30    1.80
   8   3   4   -4.70    3.40
   9  -3   4   57.19    6.20
   9  -3   4   72.99    6.40
   9  -3   4   54.99    5.70
   9   3   4   71.69    6.10
   9   3   4   75.29    7.30
  10  -3   4    0.40    2.50
  10  -3   4    2.00    1.80
  10   3   4    2.10    1.80
  10   3   4    0.70    2.10
  11  -3   4  109.19    7.70
  12  -4  -4   11.40    2.80
  12  -4  -4   12.30    2.10
  12   4  -4   13.10    2.70
  11  -4  -4  111.29    8.50
  11  -4  -4  107.69    9.70
  11   4  -4  122.99    9.50
  10  -4  -4    3.00    2.00
  10  -4  -4   -5.10    2.20
  10  -4  -4   -0.20    2.10
  10  -4  -4    0.10    2.40
  10  -4  -4   -0.80    5.30
 -10  -4   4    4.60    8.10
  10  -4  -4    1.60    1.70
  10   4  -4    2.50    2.60
  10   4  -4   -2.20    7.80
   9  -4  -4    0.40    2.30
  -9  -4   4   -4.00    4.80
   9  -4  -4    3.00    5.40
   9  -4  -4    0.30    1.70
   9  -4  -4    0.20    1.70
   9  -4  -4   -8.70    3.60
   9  -4  -4   -0.20    2.20
   9  -4  -4    0.50    2.00
   9   4  -4   -0.50    1.70
   9   4  -4    3.40    4.40
   8  -4  -4   68.99    6.80
   8  -4  -4   62.99    6.30
   8  -4  -4   79.59   10.00
   8  -4  -4   56.99    6.00
   8  -4  -4   63.19   10.00
   8  -4  -4   84.09    7.40
  -8  -4   4   68.09    9.20
   8  -4  -4   67.79    7.40
   8   4  -4   58.89    6.50
   8   4  -4   58.79    9.30
   7  -4  -4   37.30    4.50
   7  -4  -4   51.79    5.70
   7  -4  -4   37.70    4.70
  -7  -4   4   40.30    7.10
   7  -4  -4   47.40    5.30
   7  -4  -4   43.40    8.30
   7  -4  -4   43.60    5.50
   7  -4  -4   44.20    7.70
   7   4  -4   32.70    4.50
   6  -4  -4  209.78   13.50
   6  -4  -4  191.08   13.60
   6  -4  -4  193.88   13.10
   6  -4  -4  190.18   13.90
   6  -4  -4  170.48   12.80
   6  -4  -4  199.28   15.30
  -6  -4   4  192.18   15.20
   6   4  -4  175.98   14.40
   5  -4  -4   56.29    5.00
   5  -4  -4   50.89    5.40
   5  -4  -4   46.40    6.70
   5  -4  -4   60.59    6.50
   5  -4  -4   48.20    5.20
  -5  -4   4   61.89    6.50
   5  -4  -4   51.19    5.50
   5  -4  -4   51.39    4.80
   5   4  -4   58.69    5.60
   5   4  -4   42.20    4.60
   4  -4  -4  718.43   45.50
   4  -4  -4  731.83   43.70
   4  -4  -4  711.33   43.80
  -4  -4   4  743.13   44.50
   4  -4  -4  773.92   44.60
  -3  -4   4 1639.84   92.29
   3  -4  -4 1532.15   91.69
   3  -4  -4 1428.06   92.39
   3  -4  -4 1651.03   91.69
   3  -4  -4 1658.63   93.39
   3  -4  -4 1672.13   92.09
  -2  -4   4   14.00    2.90
   2  -4  -4   14.30    2.80
   2  -4  -4   12.30    2.60
  -2  -4   4    7.70    3.00
   2  -4  -4   15.60    2.60
   2  -4  -4   11.00    2.90
   2  -4  -4   11.50    3.30
   1  -4  -4  390.86   22.10
   1  -4  -4  364.36   22.20
   1  -4  -4  362.86   23.40
  -1  -4   4  355.46   22.00
   1  -4  -4  351.46   22.40
  -1  -4   4  328.17   22.50
   1  -4  -4  364.06   22.00
   0  -4  -4   11.40    2.40
   0  -4  -4    9.90    2.20
   0  -4  -4   13.30    3.40
   0  -4   4   13.20    2.80
  -1  -4  -4  829.92   50.99
   1  -4   4  827.72   50.09
   1  -4   4  930.31   50.99
  -1  -4  -4  845.82   50.19
  -2  -4  -4 1151.48   66.99
  -2  -4  -4 1132.59   67.29
   2  -4   4 1225.28   67.99
   2  -4   4 1109.69   66.89
   3  -4   4    9.00    2.10
  -3  -4  -4   14.40    3.30
   3  -4   4   19.20    4.00
   3  -4   4   11.90    2.40
   3  -4   4   15.80    3.10
   3  -4   4   12.00    2.70
  -3  -4  -4   12.70    2.80
   4  -4   4  578.74   37.70
   4  -4   4  620.04   38.80
   4  -4   4  607.94   37.80
  -4  -4  -4  609.14   37.50
   4  -4   4  695.03   40.40
   4  -4   4  621.84   37.80
  -4  -4  -4  644.24   38.50
  -4  -4  -4  680.63   40.00
   4  -4   4  658.23   38.50
   4   4   4  663.13   46.00
   5  -4   4  119.29    9.50
   5  -4   4  115.79    8.90
  -5  -4  -4  109.59   10.90
   5  -4   4  114.29    9.00
   5  -4   4  142.49   12.00
  -5  -4  -4  130.09    9.80
   5  -4   4   94.39   10.40
   5  -4   4  115.99    8.90
   5  -4   4  112.49    9.40
   5   4   4  116.49   11.70
   6  -4   4  124.39   12.40
   6  -4   4  117.79    9.90
   6  -4   4  117.39   11.20
  -6  -4  -4  127.79   12.50
   6  -4   4  127.39    9.70
   6  -4   4  131.69   10.30
   6  -4   4  125.99   12.70
   6  -4   4  135.39   10.10
   6   4   4  144.09   13.40
   7  -4   4    1.90    2.00
   7  -4   4    3.10    8.70
   7  -4   4    9.50   10.40
   7  -4   4    2.60    2.30
   7  -4   4    1.10    2.60
   7  -4   4    0.10    1.70
   7  -4   4    1.00    2.50
  -7  -4  -4    8.10    4.20
   7   4   4    0.40    4.30
   8  -4   4    2.60    2.40
   8  -4   4   -0.60    2.40
   8  -4   4    0.50    1.90
   8  -4   4    1.80    1.60
   8  -4   4    0.90    1.70
   8   4   4    0.80    1.80
   8   4   4   -4.10    4.60
   9  -4   4    6.70    2.30
   9  -4   4    3.90    2.10
   9  -4   4    5.40    2.70
   9   4   4    6.60    2.80
   9   4   4    4.10    2.10
  10  -4   4   28.10    4.20
  12  -5  -4   22.20    3.20
  12  -5  -4   18.10    2.50
  11  -5  -4   76.89    7.30
  11  -5  -4   63.99    7.10
  11  -5  -4   95.19    7.50
  11   5  -4   86.19    8.60
  10  -5  -4   12.20    2.90
  10  -5  -4    7.40    3.10
  10  -5  -4    5.10    2.10
  10  -5  -4    8.10    2.70
  10  -5  -4    9.10    2.90
  10   5  -4   10.40    3.40
  -9  -5   4   12.30    5.20
   9  -5  -4    8.30    3.40
   9  -5  -4    5.60    4.20
   9  -5  -4   15.00    4.90
   9  -5  -4   11.60    3.60
   9  -5  -4   14.10    5.70
   9  -5  -4    9.40    3.10
   9  -5  -4    9.90    2.70
   9   5  -4   -2.80    6.80
   9   5  -4   10.60    3.10
  -8  -5   4  187.38   19.50
   8  -5  -4  170.38   12.70
   8  -5  -4  154.38   12.10
   8  -5  -4  163.58   12.20
   8  -5  -4  168.18   13.00
   8  -5  -4  177.78   13.70
   8   5  -4  161.28   13.80
   8   5  -4  198.18   16.60
  -7  -5   4  738.33   48.80
   7  -5  -4  822.62   46.30
   7  -5  -4  734.73   45.80
   7  -5  -4  757.62   45.90
   7  -5  -4  736.83   49.80
   7  -5  -4  795.72   49.30
   7  -5  -4  813.52   46.80
   7  -5  -4  758.72   47.10
   6  -5  -4 1249.97   77.69
   6  -5  -4 1300.57   73.99
   6  -5  -4 1298.47   76.49
   6  -5  -4 1336.27   74.19
   6  -5  -4 1239.18   73.89
   6  -5  -4 1204.18   74.89
  -6  -5   4 1235.48   76.19
   6  -5  -4 1321.87   74.79
   5  -5  -4  334.17   22.40
   5  -5  -4  376.16   27.00
   5  -5  -4  322.37   24.20
   5  -5  -4  335.77   21.60
   5  -5  -4  356.06   21.90
   5  -5  -4  330.97   21.50
   5  -5  -4  356.96   22.40
   4  -5  -4  115.49    9.30
  -4  -5   4   96.69    8.80
   4  -5  -4   94.29    9.90
   4  -5  -4  102.29    8.80
   4  -5  -4  104.59    8.20
   4  -5  -4  103.99    9.50
   3  -5  -4   54.69    5.00
   3  -5  -4   57.49    5.50
   3  -5  -4   54.09    5.50
   3  -5  -4   49.80    5.30
   3  -5  -4   55.99    5.00
   3  -5  -4   55.19    6.70
  -3  -5   4   52.59    5.60
   2  -5  -4   27.80    4.10
   2  -5  -4   29.60    3.60
   2  -5  -4   29.30    3.80
  -2  -5   4   20.80    3.40
  -2  -5   4   21.10    3.60
  -2  -5   4   19.90    4.40
   2  -5  -4   27.40    3.60
   2  -5  -4   24.20    4.90
   1  -5  -4    6.80    2.10
  -1  -5   4   10.20    2.50
   1  -5  -4    8.20    2.20
   1  -5  -4    7.50    1.90
  -1  -5   4    6.40    2.10
   1  -5  -4   12.00    3.40
   1  -5  -4    4.30    2.00
  -1  -5   4    7.30    2.80
   0  -5  -4    4.30    1.60
   0  -5   4    2.50    1.70
   0  -5  -4    2.30    1.60
   0  -5  -4    2.40    2.40
   0  -5   4    6.50    3.40
   0  -5  -4    2.90    1.60
   0  -5  -4    7.00    2.10
   0  -5   4    2.90    1.60
   1  -5   4   61.29    5.70
   1  -5   4   66.59    6.00
   1  -5   4   53.19    5.20
  -1  -5  -4   62.09    5.70
   2  -5   4  717.33   44.20
  -2  -5  -4  706.33   43.10
  -2  -5  -4  776.92   44.20
   2  -5   4  722.73   44.30
   2  -5   4  757.32   44.60
  -3  -5  -4  220.38   14.70
   3  -5   4  221.58   15.60
   3  -5   4  235.38   15.20
   3  -5   4  217.88   20.20
  -3  -5  -4  235.48   15.80
   3  -5   4  235.98   15.20
  -4  -5  -4   36.70    5.30
   4  -5   4   29.90    4.20
   4  -5   4   31.80    4.30
   4  -5   4   29.40    4.70
   4  -5   4   27.30    4.20
   4  -5   4   36.70    6.10
  -4  -5  -4   35.90    4.70
  -4  -5  -4   25.80    3.60
   4   5   4   34.40    6.70
   5  -5   4  217.48   17.30
   5  -5   4  262.37   17.30
  -5  -5  -4  263.07   19.30
  -5  -5  -4  267.07   17.90
   5  -5   4  247.38   16.90
   5  -5   4  265.27   19.60
   5  -5   4  249.48   17.50
   5   5   4  286.27   21.10
   6  -5   4 2207.38  125.89
   6  -5   4 2230.18  125.29
   6  -5   4 2212.78  125.49
   6  -5   4 2044.50  128.29
   6  -5   4 2137.39  125.09
  -6  -5  -4 2145.79  128.59
   6   5   4 2341.37  132.09
   7  -5   4  741.73   49.10
   7  -5   4  781.42   45.20
   7  -5   4  653.23   44.30
  -7  -5  -4  716.43   48.60
   7  -5   4  790.92   44.90
   7  -5   4  774.12   45.50
   7   5   4  816.42   50.29
   8  -5   4   29.80    3.80
   8  -5   4   17.20    3.50
   8  -5   4   23.70    3.60
   9  -5   4   43.80    4.60
   9  -5   4   30.70    5.30
   9   5   4   33.60    4.10
  10  -5   4   11.10    2.10
  10  -5   4    7.10    2.40
  10   5   4   13.40    3.40
  11  -6  -4    2.50    1.90
  11  -6  -4   -1.40    1.70
  11  -6  -4   -0.10    1.20
  10  -6  -4   63.59    5.50
  10  -6  -4   61.79    6.00
  10  -6  -4   60.09    6.50
  10  -6  -4   61.59    5.90
  10  -6  -4   63.89    5.80
   9  -6  -4  180.98   18.50
   9  -6  -4  211.08   14.20
   9  -6  -4  226.98   14.70
   9  -6  -4  189.88   15.20
   9  -6  -4  211.58   14.40
   9  -6  -4  215.08   14.90
  -8  -6   4  657.93   45.60
   8  -6  -4  717.73   42.00
   8  -6  -4  707.13   43.60
   8  -6  -4  648.54   45.30
   8  -6  -4  650.53   46.60
   8  -6  -4  758.22   42.50
   8  -6  -4  713.43   42.90
   8  -6  -4  731.23   42.30
   7  -6  -4  219.98   15.10
  -7  -6   4  181.28   20.10
   7  -6  -4  175.28   17.00
   7  -6  -4  197.08   14.00
   7  -6  -4  201.28   23.30
   7  -6  -4  202.58   14.30
   7  -6  -4  202.28   14.00
   7  -6  -4  203.48   15.20
   6  -6  -4  233.48   16.60
   6  -6  -4  258.37   17.90
   6  -6  -4  249.38   17.50
  -6  -6   4  241.78   18.60
   6  -6  -4  245.98   16.70
   6  -6  -4  252.67   20.60
   6  -6  -4  245.18   18.60
   6  -6  -4  268.97   17.10
   5  -6  -4  110.39    9.00
   5  -6  -4  119.29   12.00
   5  -6  -4  119.79   10.40
   5  -6  -4  113.89    9.80
  -5  -6   4  109.29    9.40
  -5  -6   4  108.09   10.20
   5  -6  -4  117.89    9.00
   5  -6  -4  124.39    9.40
   5  -6  -4  126.79   10.00
   4  -6  -4   91.99    9.80
   4  -6  -4   82.59    7.30
   4  -6  -4   91.69    8.00
   4  -6  -4   94.29    8.10
   4  -6  -4   88.99    7.30
   4  -6  -4   91.69    7.50
  -4  -6   4   85.69    8.10
   4  -6  -4   82.09    8.00
   3  -6  -4    1.40    1.50
   3  -6  -4    1.90    2.10
   3  -6  -4   -0.50    1.50
   3  -6  -4    4.10    1.70
   3  -6  -4   -1.50    1.50
  -3  -6   4    2.50    1.70
   3  -6  -4    1.10    1.60
   2  -6  -4   25.00    3.60
   2  -6  -4   28.70    3.60
  -2  -6   4   23.00    3.60
   2  -6  -4   26.40    5.50
   2  -6  -4   23.90    3.90
   2  -6  -4   23.20    3.40
   2  -6  -4   25.00    4.00
   2  -6  -4   23.30    3.40
  -2  -6   4   26.90    3.90
  -2  -6   4   21.00    4.80
   1  -6  -4  171.28   12.40
  -1  -6   4  171.78   12.10
   1  -6  -4  157.68   11.90
   1  -6  -4  183.18   12.10
   1  -6  -4  178.48   11.90
   1  -6  -4  174.68   14.10
   1  -6  -4  178.48   11.80
  -1  -6   4  175.38   12.30
   0  -6   4  533.75   32.90
   0  -6   4  548.15   33.20
   0  -6  -4  555.94   33.00
   0  -6   4  565.14   33.50
   0  -6  -4  555.64   33.60
   0  -6  -4  557.54   32.80
   0  -6  -4  547.35   32.90
   0  -6  -4  518.95   32.60
   0  -6  -4  577.04   35.80
   1  -6   4   41.00    4.50
   1  -6   4   46.30    4.70
   1  -6   4   40.40    6.80
  -1  -6  -4   37.30    4.30
   1  -6   4   40.90    4.90
  -1  -6  -4   45.90    4.90
  -1  -6  -4   39.00    4.20
   2  -6   4   39.80    5.00
   2  -6   4   38.80    5.00
  -2  -6  -4   36.80    4.80
   2  -6   4   45.10    4.70
   2  -6   4   40.70    4.60
  -2  -6  -4   41.30    4.30
  -2  -6  -4   42.00    4.90
   3  -6   4  153.88   11.00
  -3  -6  -4  148.09   12.00
   3  -6   4  149.69   11.80
   3  -6   4  165.38   11.30
   3  -6   4  162.48   11.30
  -3  -6  -4  144.79   10.60
  -3  -6  -4  149.99   11.70
   3  -6   4  153.38   12.20
  -4  -6  -4  275.37   18.60
   4  -6   4  263.27   18.00
  -4  -6  -4  275.57   19.60
   4  -6   4  275.47   18.70
   4  -6   4  285.57   18.00
   4  -6   4  259.87   19.40
   4  -6   4  253.27   18.00
   4   6   4  287.97   21.90
   5  -6   4  218.68   16.00
   5  -6   4  230.08   18.10
   5  -6   4  240.88   16.80
  -5  -6  -4  248.58   17.00
   5  -6   4  241.88   16.10
  -5  -6  -4  234.58   18.60
   5  -6   4  227.78   16.10
   5   6   4  262.87   20.70
   6  -6   4  621.54   37.50
  -6  -6  -4  575.74   40.20
   6  -6   4  615.34   38.10
   6  -6   4  637.94   37.80
   6  -6   4  560.54   40.10
   6  -6   4  648.64   37.40
   6   6   4  661.83   42.70
   7  -6   4  216.88   14.30
   7  -6   4  200.78   14.00
   7  -6   4  193.78   14.40
   7  -6   4  209.68   13.90
   7   6   4  188.08   13.30
   7   6   4  209.88   18.80
   8  -6   4   41.50    4.80
   8  -6   4   35.50    4.90
   8  -6   4   39.30    4.40
   8  -6   4   42.60    4.80
   9  -6   4   11.20    2.50
   9  -6   4   10.20    2.00
   9  -6   4    8.50    2.10
   9  -6   4    4.90    1.70
   9   6   4    5.10    2.30
  10  -7  -4   22.00    4.90
  10  -7  -4   19.40    3.60
  10  -7  -4   31.50    4.60
  10  -7  -4   28.50    4.30
  10  -7  -4   29.30    3.40
   9  -7  -4    4.90    2.10
   9  -7  -4    3.50    2.40
   9  -7  -4    3.80    2.40
   9  -7  -4    4.60    2.30
   9  -7  -4    1.60    2.30
   8  -7  -4   19.20    4.00
   8  -7  -4   19.30    5.20
   8  -7  -4   20.10    3.70
   8  -7  -4   20.90    3.90
   8  -7  -4   13.50    6.70
   8  -7  -4   18.50    4.10
   8  -7  -4   21.00    3.70
  -8  -7   4   13.90    5.00
   7  -7  -4    1.20    2.30
   7  -7  -4   -0.90    4.70
  -7  -7   4   -0.50    3.30
   7  -7  -4    2.20    2.50
   7  -7  -4    1.20    2.00
   7  -7  -4    2.10    2.00
   7  -7  -4    2.00    2.40
   7  -7  -4    3.50    3.40
  -6  -7   4   90.99    9.90
   6  -7  -4  114.19    9.60
   6  -7  -4  101.59   13.10
   6  -7  -4  106.39    8.70
   6  -7  -4   87.89    9.50
   6  -7  -4  100.69    8.40
   6  -7  -4   97.69    8.40
   6  -7  -4   92.49    9.10
   5  -7  -4  606.14   36.40
   5  -7  -4  563.44   37.50
   5  -7  -4  624.64   40.90
  -5  -7   4  598.54   37.90
   5  -7  -4  585.84   40.90
   5  -7  -4  608.84   36.30
   5  -7  -4  602.84   36.30
  -4  -7   4  546.95   34.30
   4  -7  -4  549.15   34.60
   4  -7  -4  555.64   35.30
   4  -7  -4  583.54   36.00
   4  -7  -4  584.44   35.80
   4  -7  -4  591.04   34.90
  -4  -7   4  554.24   35.80
   4  -7  -4  595.04   34.80
   4  -7  -4  606.64   39.00
  -3  -7   4  188.68   13.00
   3  -7  -4  185.48   13.00
   3  -7  -4  179.48   13.00
   3  -7  -4  205.68   13.80
   3  -7  -4  194.58   13.80
   3  -7  -4  202.18   14.30
   3  -7  -4  191.68   16.30
  -3  -7   4  175.28   13.60
   3  -7  -4  197.28   13.50
   2  -7  -4   12.90    2.80
  -2  -7   4    9.70    2.80
   2  -7  -4   10.80    3.10
   2  -7  -4   14.20    2.80
  -2  -7   4   17.40    3.00
   2  -7  -4    8.90    4.20
   2  -7  -4    9.40    2.50
   2  -7  -4   13.50    3.20
  -2  -7   4   14.10    3.10
   2  -7  -4    9.30    2.50
  -1  -7   4  847.42   50.79
   1  -7  -4  832.82   50.69
   1  -7  -4  829.72   50.29
  -1  -7   4  883.51   50.89
  -1  -7   4  870.41   50.39
   1  -7  -4  876.51   53.79
   1  -7  -4  883.61   50.39
   1  -7  -4  874.41   50.49
   1  -7  -4  893.31   51.49
   1  -7  -4  798.22   49.99
  -1  -7   4  880.01   50.99
   0  -7   4   16.90    3.10
   0  -7  -4   18.40    3.20
   0  -7   4   15.30    3.10
   0  -7  -4   17.70    3.00
   0  -7  -4   15.80    2.90
   0  -7  -4   14.70    3.40
   0  -7   4   18.00    3.20
   0  -7   4   20.60    3.80
  -1  -7  -4    7.30    2.40
   1  -7   4    4.00    2.00
  -1  -7  -4    5.30    1.90
   1  -7   4    4.80    2.10
   1  -7   4    5.00    2.10
   1  -7   4    6.80    2.70
  -1  -7  -4    2.10    2.00
  -1  -7  -4    7.30    2.10
   2  -7   4  234.28   16.20
   2  -7   4  246.18   16.30
  -2  -7  -4  251.67   17.00
   2  -7   4  222.98   16.70
   2  -7   4  250.67   17.00
   2  -7   4  242.28   16.00
  -2  -7  -4  247.78   16.70
  -3  -7  -4    1.80    2.20
   3  -7   4    3.20    2.10
   3  -7   4    2.00    1.90
   3  -7   4    2.00    2.10
   3  -7   4    2.10    2.00
  -3  -7  -4    3.40    2.40
  -3  -7  -4    0.20    1.30
   3   7   4    4.10    3.70
  -4  -7  -4   97.59    8.00
   4  -7   4  111.69    9.00
   4  -7   4  106.99    9.60
   4  -7   4  108.09    9.10
  -4  -7  -4  102.59    9.20
   4  -7   4  107.19    8.80
   4  -7   4  102.89   12.30
  -4  -7  -4  132.99   13.40
   4   7   4  125.69   12.90
   5  -7   4    2.90    2.20
  -5  -7  -4   -4.20    2.90
   5  -7   4    5.50    2.70
   5  -7   4    2.10    2.30
  -5  -7  -4    3.10    2.70
   5  -7   4    2.10    2.00
   5  -7   4   -1.40    2.00
   5   7   4    8.80    4.90
   6  -7   4    2.40    2.10
   6  -7   4    7.40    4.40
   6  -7   4    0.30    1.90
   6  -7   4    2.90    2.10
   6  -7   4    2.60    2.40
  -6  -7  -4   -7.30    4.00
   6   7   4    2.60    4.70
   7  -7   4  135.09   10.10
   7  -7   4  137.29   10.20
   7  -7   4  152.88   10.60
   7  -7   4  135.09   10.70
   8  -7   4  264.47   17.50
   8  -7   4  236.98   15.10
   8  -7   4  231.38   15.70
   9  -7   4   61.49    5.00
   9  -7   4   64.99    4.90
   9   7   4   71.19    6.00
  10  -8  -4    2.10    1.40
  10  -8  -4    2.70    1.60
  10  -8  -4    2.70    1.60
  10  -8  -4    2.70    1.30
   9  -8  -4   62.59    6.00
   9  -8  -4   60.49    5.70
   9  -8  -4   52.29    5.50
   9  -8  -4   58.19    6.70
   9  -8  -4   55.69    6.10
   8  -8  -4   15.90    3.50
   8  -8  -4   20.40    3.50
   8  -8  -4   22.50    3.60
   8  -8  -4   17.30    3.20
   8  -8  -4   15.80    3.50
   7  -8  -4   35.40    5.40
   7  -8  -4   31.00    4.60
   7  -8  -4   33.60    5.20
   7  -8  -4   43.00    5.20
   7  -8  -4   30.70    4.50
   6  -8  -4   22.60    7.30
  -6  -8   4   45.20    6.40
   6  -8  -4   28.20    5.40
   6  -8  -4   42.20    6.60
   6  -8  -4   39.00    5.70
   6  -8  -4   42.50    6.20
   6  -8  -4   40.90    5.90
   5  -8  -4   81.39    8.00
   5  -8  -4   73.99    7.00
   5  -8  -4   69.69    6.90
   5  -8  -4   64.49    7.60
   5  -8  -4   90.49   11.40
  -5  -8   4   70.49    7.80
   5  -8  -4   77.19    7.60
   5  -8  -4   83.59    7.30
   4  -8  -4  557.54   33.00
   4  -8  -4  547.85   33.80
   4  -8  -4  574.34   34.50
   4  -8  -4  518.35   32.90
  -4  -8   4  514.55   33.80
   4  -8  -4  517.75   33.70
   4  -8  -4  569.14   33.30
   4  -8  -4  529.85   37.40
  -3  -8   4   12.50    2.60
   3  -8  -4    8.20    2.60
   3  -8  -4   17.80    4.00
   3  -8  -4   14.00    2.80
   3  -8  -4   11.30    2.90
   3  -8  -4   16.60    3.80
  -3  -8   4   12.10    2.90
   3  -8  -4   11.20    3.00
   3  -8  -4   14.80    5.40
   2  -8  -4  172.58   12.30
   2  -8  -4  177.68   12.30
   2  -8  -4  166.68   11.80
   2  -8  -4  186.18   15.80
  -2  -8   4  168.78   12.10
  -2  -8   4  163.68   12.20
   2  -8  -4  177.58   12.00
   1  -8  -4  981.00   56.79
   1  -8  -4  966.00   61.69
   1  -8  -4  958.10   57.29
   1  -8  -4 1028.80   57.19
  -1  -8   4  988.10   57.49
  -1  -8   4  882.71   56.99
  -1  -8   4 1021.20   57.49
   0  -8  -4 2251.27  134.09
   0  -8   4 2486.25  135.19
   0  -8   4 2201.58  134.79
   0  -8  -4 2445.26  134.39
   0  -8  -4 2167.88  134.39
   0  -8   4 2476.45  135.69
   0  -8   4 2457.75  134.69
   0  -8  -4 2399.96  134.49
  -1  -8  -4    2.60    2.30
  -1  -8  -4    0.30    1.70
  -1  -8  -4    2.50    1.90
   1  -8   4    4.50    2.90
   1  -8   4    4.00    2.10
   1  -8   4   -3.40    1.60
  -1  -8  -4    0.90    1.60
   1  -8   4   -0.90    1.90
   2  -8   4   -1.70    1.80
   2  -8   4    2.50    2.20
   2  -8   4    7.20    3.20
   2  -8   4    1.70    1.90
  -2  -8  -4    0.20    1.40
  -2  -8  -4    1.10    2.30
   2  -8   4   -0.50    2.30
  -2  -8  -4    3.10    2.20
   3  -8   4   16.40    3.80
  -3  -8  -4   14.20    3.60
   3  -8   4    9.80    2.90
   3  -8   4   13.60    3.40
  -3  -8  -4   15.80    2.60
  -3  -8  -4   14.70    3.70
   3  -8   4   15.80    3.20
   3  -8   4   16.90    4.20
   3   8   4   17.60    5.80
   4  -8   4   90.89    9.70
   4  -8   4  106.09    8.60
  -4  -8  -4  113.99    9.50
   4  -8   4  141.09   12.50
  -4  -8  -4  115.39   10.30
   4  -8   4  111.49    9.70
   4   8   4  100.59   12.80
   5  -8   4    2.00    2.00
  -5  -8  -4   -0.70    3.30
   5  -8   4   -2.20    1.80
   5  -8   4    3.10    1.80
   5  -8   4   -2.30    2.80
   5  -8   4    1.80    2.10
   5   8   4    1.40    6.90
   6  -8   4   60.19    5.70
   6  -8   4   54.89    5.70
   6  -8   4   60.99    6.00
   6  -8   4   56.09    6.30
   7  -8   4    3.20    2.30
   7  -8   4    4.60    2.10
   7  -8   4    7.70    2.40
   7  -8   4    3.10    1.90
   8  -8   4  219.98   13.70
   8  -8   4  190.68   13.10
   8  -8   4  223.68   13.30
   8  -9  -4    3.80    1.90
   8  -9  -4    5.50    2.00
   8  -9  -4    5.10    1.80
   8  -9  -4    6.40    2.10
   8  -9  -4    7.80    2.50
   7  -9  -4  137.39   10.40
   7  -9  -4  146.19   11.10
   7  -9  -4  143.89   10.30
   7  -9  -4  158.58   10.60
   7  -9  -4  145.09   10.90
   6  -9  -4    7.30    2.50
   6  -9  -4    2.20    2.20
   6  -9  -4    4.10    2.40
   6  -9  -4    3.60    2.10
   6  -9  -4    5.10    3.40
   5  -9  -4    8.00    3.00
   5  -9  -4    6.80    2.40
   5  -9  -4    5.70    2.40
   5  -9  -4    8.30    3.50
   5  -9  -4    7.50    2.40
   5  -9  -4    8.50    3.10
  -5  -9   4    7.50    3.40
  -4  -9   4  127.29   12.60
   4  -9  -4  137.69   11.00
   4  -9  -4  146.79   10.40
   4  -9  -4  135.99    9.90
   4  -9  -4  128.99   10.50
   4  -9  -4  116.29   11.70
   4  -9  -4  135.59   10.10
   3  -9  -4    4.90    2.60
   3  -9  -4    9.90    4.40
   3  -9  -4    6.80    2.90
   3  -9  -4    0.70    1.60
  -3  -9   4    2.60    2.00
  -3  -9   4    0.30    2.00
   3  -9  -4    7.20    4.90
   3  -9  -4    5.50    2.00
   2  -9  -4   40.40    5.80
   2  -9  -4   37.30    4.90
   2  -9  -4   40.40    5.60
  -2  -9   4   39.80    4.80
  -2  -9   4   35.10    4.40
   2  -9  -4   43.40    4.90
   2  -9  -4   36.40    4.80
   1  -9  -4   11.80    3.40
  -1  -9   4    6.00    2.10
   1  -9  -4    7.60    2.40
   1  -9  -4   10.10    2.50
   1  -9  -4    7.40    2.10
  -1  -9   4    7.50    3.00
  -1  -9   4    6.30    2.30
   1  -9  -4    7.50    2.70
   1  -9  -4    8.90    1.80
   0  -9  -4  104.79    8.80
   0  -9  -4   73.59    7.20
   0  -9  -4   79.19    6.70
   0  -9  -4   99.69    6.50
   0  -9   4   98.09    8.20
   0  -9   4   77.79    7.30
   0  -9  -4   97.99    7.40
   0  -9   4  106.49    8.20
   0  -9   4   99.09    8.10
  -1  -9  -4   59.19    5.20
  -1  -9  -4   65.09    6.90
  -1  -9  -4   72.89    7.70
   1  -9   4   65.39    6.80
   1  -9   4   61.19    6.30
   1  -9   4   49.10    5.70
   2  -9   4   27.30    4.60
   2  -9   4   28.70    4.30
  -2  -9  -4   19.80    2.90
  -2  -9  -4   22.40    5.20
   2  -9   4   27.70    4.20
  -2  -9  -4   26.60    4.50
   2  -9   4   15.00    3.40
   2   9   4   25.00    9.50
   3  -9   4  145.09   12.40
  -3  -9  -4  180.28   12.90
   3  -9   4  191.08   12.50
   3  -9   4  177.18   12.30
  -3  -9  -4  161.48   12.80
   3  -9   4  171.98   13.00
  -3  -9  -4  159.28   11.10
   4  -9   4   18.40    6.10
   4  -9   4    9.20    2.60
   4  -9   4   16.40    3.40
   4  -9   4   14.40    2.90
   5  -9   4  375.76   24.00
   5  -9   4  397.46   24.30
   5  -9   4  401.36   24.40
   5  -9   4  388.16   25.00
   6  -9   4   21.50    3.80
   6  -9   4   17.70    3.20
   6  -9   4   21.90    5.40
   7  -9   4    5.70    1.60
   7  -9   4    4.40    1.70
   7  -9   4    7.70    1.70
   7  -9   4    9.40    1.90
   7 -10  -4   14.20    2.40
   7 -10  -4   16.60    3.10
   7 -10  -4   15.30    3.40
   7 -10  -4   16.50    2.50
   7 -10  -4   18.20    2.70
   6 -10  -4  111.69    8.70
   6 -10  -4  127.69    9.60
   6 -10  -4  141.69    9.80
   5 -10  -4   16.20    2.90
   5 -10  -4   12.00    2.90
   5 -10  -4    7.20    2.20
   5 -10  -4   16.50    3.20
   5 -10  -4   13.00    2.50
   4 -10  -4   31.10    4.80
   4 -10  -4   35.70    5.00
   4 -10  -4   40.90    4.40
   4 -10  -4   32.80    4.00
   4 -10  -4   32.80    4.00
   3 -10  -4  276.17   17.10
   3 -10  -4  287.97   18.00
   3 -10  -4  242.88   16.40
   3 -10  -4  269.07   16.90
   3 -10  -4  244.58   17.20
   2 -10  -4   27.80    3.70
   2 -10  -4   16.00    3.50
  -2 -10   4   17.00    2.90
   2 -10  -4   18.30    2.90
   2 -10  -4   21.30    3.70
  -1 -10   4   19.30    3.30
   1 -10  -4   25.50    3.60
   1 -10  -4   23.90    4.90
   1 -10  -4   19.10    2.90
   0 -10   4  130.99   10.90
   0 -10  -4  150.88   10.30
   0 -10  -4  157.58   11.60
   0 -10   4  154.38   10.90
   1 -10   4   10.50    2.40
   1 -10   4   15.30    3.50
  -1 -10  -4   13.60    2.40
   1 -10   4   15.70    3.10
  -1 -10  -4   12.60    3.40
  -2 -10  -4  114.69    9.40
   2 -10   4  113.99    9.10
   2 -10   4  118.89    8.80
   2 -10   4  116.39    9.40
   3 -10   4  161.88   12.40
   3 -10   4  185.08   12.20
   3 -10   4  174.58   12.10
   4 -10   4   29.50    4.60
   4 -10   4   27.30    4.00
   4 -10   4   31.30    4.40
   5 -10   4   -0.80    1.40
   5 -10   4    1.90    1.70
   5 -10   4   -0.20    1.60
   5 -11  -4    5.60    1.50
   5 -11  -4    4.90    1.60
   5 -11  -4    5.20    2.10
   4 -11  -4  186.08   11.70
   4 -11  -4  176.88   11.60
   3 -11  -4  100.89    7.20
   3 -11  -4  100.99    7.30
   2 -11  -4    5.40    2.40
   2 -11  -4    1.90    1.60
   2 -11  -4    0.30    1.40
   1 -11  -4   34.50    3.40
  -1 -11   4   29.40    3.40
   1 -11  -4   33.00    3.80
   0 -11  -4   78.59    6.60
   0 -11   4   92.09    6.60
  -1 -11  -4   -0.60    2.00
   1 -11   4    2.10    1.70
   1 -11   4    2.10    2.80
   2 -11   4    2.40    2.00
   2 -11   4    7.00    2.00
   2 -11   4    2.20    2.00
   3 -11   4    1.80    1.40
   3 -11   4    0.80    1.60
   3 -11   4    1.20    2.10
  13   0  -5    2.00    1.80
  12   0  -5    2.50    2.20
  11   0  -5   10.60    5.80
  11   0  -5   11.20    3.70
  10   0  -5   -0.60    2.00
  10   0  -5   -0.10    4.10
   9   0  -5 1091.99   68.09
   9   0  -5 1099.79   65.19
   8   0  -5   -1.70    2.70
   8   0  -5    1.50    1.60
  -7   0   5  756.32   47.60
   7   0  -5  733.63   47.40
   6   0  -5    0.00    1.80
   6   0  -5    5.50    2.80
  -6   0   5    3.00    2.70
  -5   0   5 1501.95   92.79
   5   0  -5 1703.03   93.19
   5   0  -5 1551.74   90.99
   5   0  -5 1601.54   92.19
  -4   0   5    1.60    2.00
   4   0  -5    2.80    2.10
   4   0  -5   -0.30    1.60
  -3   0   5  343.57   22.50
   3   0  -5  347.07   21.70
   3   0  -5  358.96   22.40
  -2   0   5    1.10    1.70
   2   0  -5    1.20    1.30
   2   0  -5    1.70    1.70
   1   0  -5    3.30    1.40
   1   0  -5    3.90    1.80
  -1   0   5    5.80    2.10
   0   0   5    2.00    1.60
  -1   0  -5   14.10    3.00
   1   0   5   11.50    2.70
   2   0   5    4.60    1.80
  -2   0  -5    4.70    2.10
   3   0   5  155.68   10.10
  -3   0  -5  170.48   12.20
   3   0   5  123.79   11.50
   3   0   5  152.68   11.10
   4   0   5   -0.10    3.00
   4   0   5    3.40    1.40
   4   0   5    3.10    2.10
  -4   0  -5    0.60    2.60
  -5   0  -5  301.57   23.20
   5   0   5  375.56   22.50
   5   0   5  332.77   20.40
   5   0   5  293.57   19.90
   6   0   5   -0.50    1.50
   6   0   5    2.30    1.80
   6   0   5    2.00    3.00
   7   0   5   40.50    4.60
   7   0   5   25.80    6.40
   7   0   5   35.30    6.90
   8   0   5   -0.80    1.70
   8   0   5    4.30    2.30
   8   0   5   -0.50    3.80
   9   0   5   20.20    3.40
   9   0   5   14.30    4.20
  10   0   5    2.70    1.90
  10   0   5    0.40    1.70
  11   0   5   73.39    5.60
  13  -1  -5    3.90    1.80
  13   1  -5    4.10    2.10
  12  -1  -5   44.20    5.50
  12   1  -5   49.30    5.80
  11  -1  -5  411.36   25.60
  11  -1  -5  333.67   27.90
  11   1  -5  349.57   28.50
  11   1  -5  410.66   25.40
  10  -1  -5  424.66   27.00
  10  -1  -5  373.96   29.50
  10   1  -5  389.86   29.60
  10   1  -5  428.66   27.10
   9  -1  -5   15.70    3.90
   9  -1  -5   17.20    5.50
   9  -1  -5   14.60    3.20
   9   1  -5   24.40    4.30
   9   1  -5   23.00    6.00
   8  -1  -5    3.10    2.10
   8  -1  -5    1.50    3.40
   8  -1  -5   -6.90    4.20
  -8  -1   5    2.90    5.60
   8   1  -5    1.40    2.00
   8   1  -5   -2.00    2.80
   7  -1  -5   28.70    3.60
   7  -1  -5   22.00    5.60
   7  -1  -5   31.10    6.10
  -7  -1   5   29.60    5.90
   7  -1  -5   29.30    4.00
   7   1  -5   27.50    3.70
   7   1  -5   42.60    6.60
   6  -1  -5 2129.39  116.59
   6  -1  -5 1921.21  114.49
   6  -1  -5 2065.39  114.29
  -6  -1   5 2059.59  116.89
   6   1  -5 1732.43  113.99
   6   1  -5 2106.49  115.89
   5  -1  -5  253.47   17.50
  -5  -1   5  253.97   17.90
   5  -1  -5  249.58   16.00
   5  -1  -5  224.98   16.00
   5  -1  -5  271.37   18.20
   5   1  -5  256.77   16.90
   4  -1  -5  263.77   16.30
  -4  -1   5  251.87   16.60
   4  -1  -5  263.87   16.60
  -4   1   5  206.88   16.00
   4   1  -5  225.38   15.30
   4   1  -5  197.78   15.80
   3  -1  -5 1686.83   96.19
  -3  -1   5 1758.72   96.59
   3  -1  -5 1618.64   95.79
   3   1  -5 1609.04   94.99
  -2  -1   5  391.96   23.40
   2  -1  -5  403.26   23.20
   2  -1  -5  370.56   22.60
   2   1  -5  336.57   22.70
  -2   1   5  328.67   22.60
   1  -1  -5 1397.56   78.99
  -1  -1   5 1426.16   79.29
   1  -1  -5 1412.46   78.69
  -1   1   5 1241.38   78.69
   0  -1   5  658.33   36.40
   0  -1  -5  621.04   35.70
   0  -1   5  535.35   34.40
   0  -1  -5  617.14   36.00
   0   1  -5  584.54   36.10
   1  -1   5  947.91   54.19
   1  -1   5  886.81   52.59
   2  -1   5  103.29    7.30
  -2  -1  -5  123.79    9.00
   2  -1   5  100.69    7.50
  -2   1  -5   93.39    8.50
   2   1   5   82.99    8.20
   3  -1   5 2790.12  164.08
   3  -1   5 2905.31  166.08
   3   1   5 3004.10  164.38
   3   1   5 2666.53  165.88
  -3   1  -5 2807.22  166.28
   3   1   5 3220.28  165.68
  -4  -1  -5    5.60    2.90
   4  -1   5    6.90    2.50
   4  -1   5    3.30    2.50
   4  -1   5    2.50    1.50
   4   1   5    4.80    2.20
  -4   1  -5    1.90    3.30
   4   1   5    0.80    1.60
   5  -1   5   -0.40    3.00
   5  -1   5    3.30    1.70
   5  -1   5    1.90    1.80
   5  -1   5    2.30    1.70
   5  -1   5    2.80    1.50
   5  -1   5   -1.10    2.40
   5   1   5    0.10    2.40
   6  -1   5  829.72   55.69
   6  -1   5  963.70   56.09
   6  -1   5 1024.20   58.49
   6   1   5 1011.40   58.59
   7  -1   5  381.26   23.70
   7  -1   5  368.56   26.40
   7   1   5  398.76   23.80
   7   1   5  354.76   26.40
   8  -1   5    0.80    2.00
   8  -1   5    3.60    2.00
   8  -1   5   -1.80    4.50
   8   1   5    2.60    2.10
   8   1   5   11.40    5.50
   8   1   5    4.30    2.20
   9  -1   5   48.20    5.40
   9   1   5   53.59    6.80
   9   1   5   50.99    5.40
  10  -1   5    9.60    3.00
  10  -1   5   16.80    2.90
  10   1   5   14.80    3.00
  10   1   5   18.20    3.20
  12  -2  -5   30.10    4.70
  12   2  -5   28.10    4.50
  11  -2  -5    1.40    2.30
  11  -2  -5   -3.60    5.00
  11  -2  -5    2.60    2.10
  11   2  -5    5.20    2.90
  10  -2  -5   -0.90    2.10
  10  -2  -5   -4.30    3.80
  10  -2  -5   -0.60    1.60
  10   2  -5    1.80    2.20
  -9  -2   5   19.80    8.40
   9  -2  -5   32.10    7.20
   9  -2  -5   17.50    3.30
   9  -2  -5   25.80    7.80
   9   2  -5   29.20    4.80
   9   2  -5   20.20    5.70
  -8  -2   5    2.20    1.90
   8  -2  -5    1.40    4.90
   8  -2  -5    2.40    1.80
  -8  -2   5    5.90    5.40
   8  -2  -5   -1.00    1.40
   8  -2  -5    1.90    1.60
   8  -2  -5    0.90    1.70
   8  -2  -5    1.70    2.30
   8  -2  -5    3.70    3.40
   8   2  -5    0.00    2.80
   8   2  -5   -0.60    1.70
   7  -2  -5    6.20    2.50
   7  -2  -5   12.00    2.80
   7  -2  -5    9.10    2.70
  -7  -2   5    3.80    1.70
   7  -2  -5    5.00    1.90
  -7  -2   5    6.90    3.90
   7  -2  -5    9.00    4.20
   7  -2  -5    1.40    1.70
   7   2  -5    8.00    3.70
   7   2  -5    2.70    1.70
   6  -2  -5    3.80    1.90
   6  -2  -5    3.70    2.00
  -6  -2   5    3.00    2.80
   6  -2  -5    4.10    3.10
   6  -2  -5    3.60    2.10
   6  -2  -5    4.90    3.00
   6   2  -5    8.70    2.80
   6   2  -5    7.10    1.90
   5  -2  -5   30.00    3.80
  -5  -2   5   33.90    5.70
   5  -2  -5   36.00    4.10
   5  -2  -5   38.90    5.40
   5  -2  -5   37.50    5.50
  -4  -2   5  375.26   23.60
   4  -2  -5  371.96   23.50
   4  -2  -5  325.07   22.80
   4  -2  -5  361.16   23.60
   3  -2  -5  396.66   24.40
   3  -2  -5  362.46   23.80
   3  -2  -5  350.06   22.80
  -3  -2   5  395.86   24.30
   2  -2  -5    6.40    2.40
   2  -2  -5    6.30    2.20
  -2  -2   5    6.80    2.30
   1  -2  -5 2099.49  120.99
  -1  -2   5 2227.88  121.49
   1  -2  -5 2033.10  121.09
   0  -2   5  238.88   16.00
   0  -2  -5  239.78   16.50
   0  -2  -5  235.68   15.80
  -1  -2  -5 1455.25   90.69
  -1  -2  -5 1705.53   89.39
   1  -2   5 1583.14   87.29
   1  -2   5 1428.86   88.09
  -2  -2  -5  194.88   13.70
  -2  -2  -5  201.18   13.70
   2  -2   5  210.08   14.10
   2  -2   5  183.98   12.30
   2  -2   5  170.28   12.40
   3  -2   5   51.09    6.20
   3  -2   5   39.70    4.30
  -3  -2  -5   44.60    4.60
  -3  -2  -5   51.89    5.90
   3  -2   5   53.09    5.10
   3   2   5   39.00    5.30
   4  -2   5   75.39    7.20
   4  -2   5   71.19    6.60
   4  -2   5   73.79    6.40
   4  -2   5   77.09    6.20
  -4  -2  -5   82.29    8.40
   4  -2   5   78.29    6.40
   4  -2   5   86.49    8.60
  -4  -2  -5   73.89    6.60
   4   2   5   80.09    7.90
   5  -2   5    4.30    2.00
   5  -2   5    3.40    3.10
   5  -2   5    8.50    3.90
   5  -2   5    4.40    3.10
   5  -2   5    9.90    2.40
  -5  -2  -5    8.70    3.70
   5  -2   5    6.50    1.80
   5  -2   5    5.00    2.00
   5   2   5    8.90    3.40
   6  -2   5   12.60    2.90
   6  -2   5   14.10    3.00
  -6  -2  -5   13.10    5.50
   6  -2   5    9.10    2.70
   6  -2   5   14.20    4.20
   6  -2   5   10.80    2.50
   6   2   5   11.20    4.50
   7  -2   5  206.68   15.10
   7  -2   5  224.98   15.00
   7  -2   5  217.38   17.50
   7  -2   5  198.98   14.40
   7   2   5  242.28   15.00
   7   2   5  232.28   22.00
   8  -2   5   69.89    6.70
   8  -2   5   55.79    6.20
   8  -2   5   56.49   10.10
   8   2   5   71.59    7.10
   8   2   5   75.29    9.80
   8   2   5   81.59    8.70
   9  -2   5    3.30    2.00
   9  -2   5    6.90    2.50
   9   2   5    7.40    2.30
   9   2   5    0.00    2.30
  10  -2   5    7.40    2.40
  10   2   5    6.30    2.30
  10   2   5    9.30    2.30
  12  -3  -5    2.80    2.30
  12   3  -5    5.90    3.00
  11  -3  -5   75.59    6.40
  11  -3  -5   71.29    8.30
  11   3  -5   67.49    7.10
  10  -3  -5   40.00    8.40
  10  -3  -5   32.20    5.50
  10   3  -5   30.00    5.00
  10   3  -5   36.70    8.50
   9  -3  -5  150.18   12.60
   9  -3  -5  158.08   17.60
  -9  -3   5  162.48   16.50
   9  -3  -5  174.68   12.10
   9  -3  -5  158.68   11.30
   9   3  -5  130.59   11.60
   9   3  -5  154.78   15.00
   8  -3  -5   15.60    3.80
   8  -3  -5   19.90    3.10
  -8  -3   5   16.00    5.20
   8  -3  -5   18.50    5.40
   8  -3  -5   11.60    5.40
  -8  -3   5   16.80    3.50
   8  -3  -5   16.10    3.80
   8  -3  -5   27.50    4.50
   8  -3  -5   16.90    3.10
   8   3  -5   13.80    3.20
   8   3  -5    8.20    4.40
   7  -3  -5   62.69    5.80
   7  -3  -5   56.69    5.70
   7  -3  -5   76.89   10.20
   7  -3  -5   67.19    6.80
  -7  -3   5   57.79   10.20
   7  -3  -5   67.39    6.40
   7  -3  -5   71.79    6.80
   7  -3  -5   68.59    8.60
   7   3  -5   74.69    8.20
   7   3  -5   53.99    8.70
  -6  -3   5  243.28   18.30
   6  -3  -5  240.18   16.60
   6  -3  -5  242.48   15.70
   6  -3  -5  242.08   15.80
   6  -3  -5  249.48   16.10
   6  -3  -5  272.67   18.90
   6  -3  -5  242.38   18.50
   6   3  -5  207.98   16.60
   5  -3  -5  187.38   14.80
   5  -3  -5  180.98   12.90
  -5  -3   5  192.68   14.50
   5  -3  -5  180.98   13.10
   5  -3  -5  196.08   14.60
  -4  -3   5  415.66   26.30
   4  -3  -5  417.56   25.10
   4  -3  -5  427.06   26.30
   4  -3  -5  378.66   25.00
   4  -3  -5  388.86   26.50
   3  -3  -5  811.52   47.60
   3  -3  -5  783.42   48.20
  -3  -3   5  848.02   48.00
   3  -3  -5  792.22   46.70
   3  -3  -5  748.33   46.70
   2  -3  -5  195.38   13.30
   2  -3  -5  193.28   14.20
   2  -3  -5  203.08   13.70
  -2  -3   5  220.18   14.30
   2  -3  -5  186.18   13.00
   1  -3  -5 1016.20   58.99
   1  -3  -5 1050.59   59.39
   1  -3  -5  979.50   58.69
  -1  -3   5  908.61   58.59
   1  -3  -5 1031.40   60.09
  -1  -3   5 1127.19   60.09
   0  -3  -5  663.23   40.00
   0  -3  -5  680.33   40.80
   0  -3   5  717.83   40.70
   0  -3  -5  654.43   39.50
   0  -3   5  645.54   39.90
   1  -3   5   34.80    3.90
  -1  -3  -5   35.50    3.90
   1  -3   5   37.40    4.70
  -2  -3  -5  411.56   25.90
   2  -3   5  375.16   24.70
   2  -3   5  431.26   26.40
  -2  -3  -5  403.56   24.90
  -3  -3  -5    4.40    1.90
   3  -3   5    1.70    1.70
  -3  -3  -5    1.70    2.20
   3  -3   5    2.40    2.50
   3  -3   5   -0.30    1.80
   3  -3   5    4.30    1.50
  -3  -3  -5    2.20    1.20
   4  -3   5   35.90    4.30
   4  -3   5   25.90    4.50
   4  -3   5   35.50    4.00
   4  -3   5   38.90    6.50
  -4  -3  -5   38.10    6.30
   4  -3   5   27.60    3.80
   4  -3   5   34.20    3.80
  -4  -3  -5   39.20    4.60
   4   3   5   34.70    6.00
  -5  -3  -5   16.40    4.60
   5  -3   5   14.40    3.20
   5  -3   5   15.00    2.90
   5  -3   5   14.70    2.60
   5  -3   5   14.50    3.40
   5  -3   5   15.80    2.90
   5  -3   5   11.10    4.30
   5   3   5   12.80    4.50
   6  -3   5   82.79    7.10
  -6  -3  -5   74.89    9.30
   6  -3   5   68.79    6.90
   6  -3   5   79.69    9.80
   6  -3   5   65.89    6.30
   6  -3   5   92.69    7.60
   6  -3   5   73.99    6.70
   6  -3   5   64.89    9.60
   6   3   5   91.19    9.70
   7  -3   5   17.30    3.40
   7  -3   5   21.50    3.90
   7  -3   5   26.90    4.10
  -7  -3  -5   18.10    7.30
   7   3   5   32.90    4.40
   7   3   5   18.20    5.70
   8  -3   5    4.50    2.10
   8  -3   5    0.60    2.60
   8  -3   5   -1.20    2.40
   8  -3   5    6.60    2.30
   8   3   5    4.40    2.30
   8   3   5   -5.30    7.40
   9  -3   5    8.30    2.40
   9  -3   5    5.80    2.60
   9   3   5   11.10    2.90
   9   3   5    9.20    2.40
  10  -3   5   83.79    6.40
  10   3   5   71.59    5.80
  10   3   5   82.89    7.00
  12  -4  -5   35.40    3.80
  12  -4  -5   47.70    4.90
  12   4  -5   30.10    4.50
  11  -4  -5  224.38   16.10
  11  -4  -5  211.28   14.50
  11   4  -5  243.38   15.80
  10  -4  -5   34.50    4.20
  10  -4  -5   50.79    5.00
  10  -4  -5   49.90    5.60
  10  -4  -5   47.00    6.20
  10   4  -5   18.60   11.70
  10   4  -5   48.90    5.70
  -9  -4   5   31.30    7.70
   9  -4  -5   38.00    5.30
   9  -4  -5   38.70    9.40
   9  -4  -5   35.90    8.00
   9  -4  -5   34.30    5.70
   9  -4  -5   31.80    5.20
   9  -4  -5   40.10    4.70
   9  -4  -5   40.30    4.50
   9   4  -5   37.10    4.80
   8  -4  -5    2.40    2.00
   8  -4  -5    1.60    2.30
   8  -4  -5    5.60    2.20
  -8  -4   5    7.40    4.00
   8  -4  -5    3.00    4.00
   8  -4  -5    3.60    2.80
   8  -4  -5    4.10    4.40
   8  -4  -5    3.80    4.50
   8   4  -5   12.70    4.80
   8   4  -5    1.80    2.10
   7  -4  -5  664.53   39.50
   7  -4  -5  664.83   43.50
   7  -4  -5  665.33   40.70
   7  -4  -5  734.03   40.60
  -7  -4   5  657.23   42.80
   7  -4  -5  637.84   39.40
   7  -4  -5  690.33   43.30
  -7  -4   5  618.44   39.00
   7   4  -5  592.94   43.00
   6  -4  -5   10.30    2.60
   6  -4  -5   11.90    2.40
   6  -4  -5   16.50    3.40
   6  -4  -5   10.50    5.40
   6  -4  -5    9.10    3.70
   6  -4  -5    9.80    2.80
  -6  -4   5    7.20    2.10
   6  -4  -5   14.90    3.40
   6   4  -5    3.20    3.00
   6   4  -5    5.20    2.20
   5  -4  -5  388.56   26.40
   5  -4  -5  421.96   26.40
   5  -4  -5  403.36   28.50
  -5  -4   5  422.56   27.80
   5  -4  -5  437.36   26.20
   5  -4  -5  435.26   26.60
   5  -4  -5  431.06   27.90
   4  -4  -5  776.52   45.90
   4  -4  -5  772.22   44.80
   4  -4  -5  726.33   44.30
  -4  -4   5  746.63   45.90
   4  -4  -5  737.63   46.70
   4  -4  -5  755.82   45.00
   3  -4  -5 3715.73  214.78
  -3  -4   5 3406.46  213.88
   3  -4  -5 3962.70  215.38
   3  -4  -5 3850.21  214.58
  -3  -4   5 4018.60  215.78
   3  -4  -5 3794.92  216.58
   2  -4  -5  744.33   44.60
  -2  -4   5  722.73   44.70
   2  -4  -5  764.92   45.10
   2  -4  -5  769.82   46.50
  -2  -4   5  814.82   45.80
   2  -4  -5  736.43   44.80
  -1  -4   5  679.13   38.00
  -1  -4   5  584.54   36.70
   1  -4  -5  657.33   38.70
   1  -4  -5  594.24   36.90
   1  -4  -5  634.94   36.80
   1  -4  -5  648.34   37.30
   1  -4  -5  545.45   37.80
   0  -4   5   96.49    7.60
   0  -4  -5   96.19    7.60
   0  -4  -5   97.29    7.80
   0  -4  -5   86.19   12.00
   0  -4  -5   90.69    7.20
   0  -4  -5  111.29    9.20
   0  -4   5  101.89    8.40
   1  -4   5   22.60    3.70
  -1  -4  -5   25.30    3.70
   1  -4   5   26.00    4.30
   2  -4   5   47.10    5.60
  -2  -4  -5   43.40    5.20
   2  -4   5   43.00    4.40
  -2  -4  -5   40.10    4.60
  -2  -4  -5   40.40    4.10
   2  -4   5   34.60    4.10
   2  -4   5   46.50    4.80
   3  -4   5  472.35   28.40
   3  -4   5  413.16   28.20
   3  -4   5  446.56   28.40
  -3  -4  -5  493.95   29.10
  -3  -4  -5  460.45   28.10
   3  -4   5  446.66   28.80
  -3  -4  -5  499.05   30.30
   3  -4   5  508.15   30.80
   4  -4   5  271.17   18.00
  -4  -4  -5  294.17   18.40
  -4  -4  -5  257.57   17.20
   4  -4   5  266.57   17.40
   4  -4   5  245.38   17.30
  -4  -4  -5  284.97   19.70
   4  -4   5  275.77   20.10
   4  -4   5  262.17   17.50
   4   4   5  271.17   20.50
   5  -4   5  703.23   44.80
   5  -4   5  758.62   43.20
  -5  -4  -5  750.42   43.30
   5  -4   5  716.53   42.90
   5  -4   5  641.54   45.20
   5  -4   5  642.94   42.00
  -5  -4  -5  707.13   45.30
   5   4   5  754.12   46.40
  -6  -4  -5  383.66   28.30
   6  -4   5  389.86   25.20
   6  -4   5  425.06   29.40
   6  -4   5  385.96   24.90
   6  -4   5  393.46   25.60
   6   4   5  424.36   29.30
   7  -4   5   61.39    6.30
   7  -4   5   90.99    7.80
   7  -4   5   81.29    7.20
   7  -4   5   64.79   10.70
  -7  -4  -5   81.99   11.10
   7  -4   5   86.29    7.10
   7   4   5   68.99   10.00
   8  -4   5   79.29    9.00
   8  -4   5   58.59    6.00
   8  -4   5   57.19    5.90
   8   4   5   63.29    5.80
   9  -4   5   16.40    3.00
   9  -4   5   25.70    3.20
   9   4   5   25.00    4.30
   9   4   5   22.00    3.30
  10  -4   5   30.90    3.50
  10   4   5   36.30    4.10
  12  -5  -5    3.20    1.10
  12  -5  -5    5.90    1.90
  11  -5  -5    7.00    2.70
  11  -5  -5    9.40    2.00
  10  -5  -5  138.19   10.10
  10  -5  -5  118.99   10.20
  10  -5  -5  148.59   10.00
  10  -5  -5  148.89   11.80
  -9  -5   5   94.79   12.40
   9  -5  -5  129.19   14.20
   9  -5  -5  107.59    9.30
   9  -5  -5   85.29   12.00
   9  -5  -5  110.29   10.00
   9  -5  -5  123.09   12.20
   8  -5  -5  686.03   40.20
   8  -5  -5  611.24   44.00
   8  -5  -5  656.73   41.50
   8  -5  -5  723.23   40.60
  -8  -5   5  662.73   44.40
   8  -5  -5  595.64   44.70
   8  -5  -5  730.33   41.20
   8  -5  -5  632.94   39.90
   7  -5  -5   39.40    4.90
   7  -5  -5   45.40    5.60
   7  -5  -5   45.40    8.30
   7  -5  -5   49.99    6.10
  -7  -5   5   46.00    7.70
   7  -5  -5   37.90    4.70
   7  -5  -5   45.50    6.00
   7  -5  -5   40.60    7.60
   7   5  -5   24.00   10.30
   6  -5  -5  354.16   25.10
  -6  -5   5  328.87   22.20
   6  -5  -5  387.36   23.70
   6  -5  -5  351.06   23.80
   6  -5  -5  370.66   22.70
   6  -5  -5  374.26   23.10
   6  -5  -5  357.76   22.70
   6  -5  -5  355.36   26.20
  -6  -5   5  342.67   25.00
  -5  -5   5   -0.70    2.40
   5  -5  -5   -0.60    1.70
   5  -5  -5   -1.10    2.80
   5  -5  -5    5.20    2.10
  -5  -5   5    3.70    2.70
   5  -5  -5    3.10    1.90
   5  -5  -5    1.90    2.40
   5  -5  -5    1.30    1.50
   5  -5  -5    0.00    1.60
  -4  -5   5   47.90    5.10
   4  -5  -5   59.99    7.60
   4  -5  -5   58.49    6.00
   4  -5  -5   60.09    6.10
   4  -5  -5   62.09    5.60
   4  -5  -5   59.89    5.40
   4  -5  -5   49.80    6.20
   4  -5  -5   58.29    5.60
  -4  -5   5   64.09    6.70
   3  -5  -5   34.50    5.30
   3  -5  -5   37.20    4.70
   3  -5  -5   32.50    3.90
  -3  -5   5   24.80    3.70
   3  -5  -5   30.70    5.80
  -3  -5   5   29.20    3.50
  -3  -5   5   30.70    4.50
   2  -5  -5   69.69    6.40
  -2  -5   5   78.39    7.00
  -2  -5   5   70.29    6.00
   2  -5  -5   61.09    5.60
   2  -5  -5   71.39    5.90
   2  -5  -5   72.69    6.40
   2  -5  -5   66.89    6.20
   2  -5  -5   67.99    7.60
  -2  -5   5   60.59    5.70
  -1  -5   5   85.79    7.10
  -1  -5   5   96.29    7.90
   1  -5  -5   79.39    7.20
  -1  -5   5   79.79    6.80
   1  -5  -5   80.19    8.50
   1  -5  -5   86.69    6.80
   1  -5  -5   91.39    7.20
   1  -5  -5   92.59    7.30
   0  -5  -5  640.44   40.90
   0  -5   5  687.93   41.20
   0  -5  -5  722.33   41.70
   0  -5   5  723.93   42.30
   0  -5  -5  702.33   43.40
   0  -5  -5  690.53   40.90
   0  -5  -5  706.23   41.70
   0  -5   5  701.43   41.60
   1  -5   5   19.60    3.10
  -1  -5  -5   18.20    3.50
  -1  -5  -5   16.20    3.20
   1  -5   5   20.50    3.90
   1  -5   5   16.60    3.60
   2  -5   5  628.44   38.80
   2  -5   5  652.03   39.50
   2  -5   5  666.83   39.00
   2  -5   5  628.24   38.70
  -2  -5  -5  688.33   39.70
  -2  -5  -5  654.53   38.60
  -3  -5  -5    2.00    2.00
   3  -5   5    1.70    2.10
   3  -5   5   -1.50    1.60
   3  -5   5    0.20    2.30
  -3  -5  -5    0.30    1.30
   3  -5   5    0.30    1.50
   3  -5   5    1.80    1.50
  -3  -5  -5   -1.70    2.10
   4  -5   5  313.57   21.10
   4  -5   5  338.87   21.80
   4  -5   5  322.17   23.40
   4  -5   5  328.07   21.20
  -4  -5  -5  304.77   20.60
  -4  -5  -5  343.87   22.00
  -4  -5  -5  342.07   23.30
   4  -5   5  346.27   23.80
   4   5   5  330.27   24.70
   5  -5   5  148.39   11.60
  -5  -5  -5  153.08   14.00
   5  -5   5  157.98   11.80
   5  -5   5  170.08   11.80
  -5  -5  -5  176.68   14.20
   5   5   5  153.28   15.30
   6  -5   5    4.80    3.90
  -6  -5  -5    3.50    3.90
   6  -5   5    5.50    2.40
   6  -5   5    7.90    2.70
   6  -5   5    5.30    2.50
   6  -5   5    7.30    2.30
   6   5   5    6.00    4.70
   7  -5   5  273.77   17.20
   7  -5   5  259.37   17.60
   7  -5   5  233.38   22.30
  -7  -5  -5  261.77   22.90
   7  -5   5  238.88   16.50
   7  -5   5  264.27   17.30
   7   5   5  282.07   22.90
   8  -5   5    0.50    2.00
   8  -5   5    0.50    1.80
   8  -5   5    0.90    1.70
   8  -5   5    2.70    2.30
   8   5   5    1.60    2.00
   9  -5   5    3.20    1.40
   9   5   5    6.30    2.60
   9   5   5    2.70    1.60
  11  -6  -5   11.70    2.00
  11  -6  -5    9.20    2.30
  11  -6  -5   10.40    2.10
  10  -6  -5   46.70    4.50
  10  -6  -5   40.50    4.60
  10  -6  -5   39.90    4.90
  10  -6  -5   40.40    5.40
   9  -6  -5   51.49    5.70
   9  -6  -5   44.50    6.00
   9  -6  -5   48.50    5.20
   9  -6  -5   45.10    5.80
   9  -6  -5   39.90    9.20
   9  -6  -5   41.60    5.00
  -8  -6   5 1120.99   73.09
   8  -6  -5 1294.07   69.59
   8  -6  -5 1108.89   74.09
   8  -6  -5 1248.48   69.59
   8  -6  -5 1093.29   72.89
   8  -6  -5 1185.98   70.89
   8  -6  -5 1226.68   70.29
   8  -6  -5 1210.98   69.69
   7  -6  -5    1.20    2.60
   7  -6  -5    2.60    3.40
   7  -6  -5   -0.70    1.90
  -7  -6   5    5.00    3.40
   7  -6  -5    2.90    2.70
   7  -6  -5    0.90    2.10
   7  -6  -5    0.70    2.00
   7  -6  -5    5.20    4.30
   6  -6  -5    2.80    2.10
   6  -6  -5   -1.50    3.20
   6  -6  -5    1.60    1.90
   6  -6  -5    0.90    2.80
   6  -6  -5   -1.10    2.70
   6  -6  -5    1.90    2.10
  -6  -6   5   -2.60    2.70
   6  -6  -5    1.10    2.30
  -6  -6   5   -0.20    2.60
   5  -6  -5  109.79   10.70
   5  -6  -5   91.49    9.50
  -5  -6   5   90.59    7.90
   5  -6  -5  106.99    9.20
   5  -6  -5  110.39    8.60
   5  -6  -5   92.99   11.00
   5  -6  -5  104.79    9.00
  -5  -6   5   86.09    9.20
   4  -6  -5  287.07   19.50
   4  -6  -5  284.27   19.20
   4  -6  -5  277.67   18.20
  -4  -6   5  281.37   18.20
   4  -6  -5  283.37   18.20
   4  -6  -5  271.57   18.70
  -4  -6   5  273.67   19.60
   4  -6  -5  281.67   18.20
   4  -6  -5  279.37   21.50
   3  -6  -5    4.80    2.20
   3  -6  -5    5.00    2.00
  -3  -6   5    3.00    2.20
  -3  -6   5    2.20    1.50
   3  -6  -5    6.20    2.40
   3  -6  -5    7.10    2.70
   3  -6  -5    2.90    3.10
   3  -6  -5    9.50    2.40
   3  -6  -5    9.00    2.40
  -3  -6   5   -0.80    2.30
   2  -6  -5  122.89   11.90
   2  -6  -5  133.09   10.10
  -2  -6   5  129.49    9.80
  -2  -6   5  140.49   10.80
   2  -6  -5  129.69   10.30
   2  -6  -5  135.09    9.70
   2  -6  -5  140.19   10.30
   2  -6  -5  130.99    9.60
  -2  -6   5  125.89    9.80
  -1  -6   5  239.18   16.10
   1  -6  -5  247.58   18.70
  -1  -6   5  252.57   16.30
  -1  -6   5  243.28   16.90
  -1  -6   5  253.07   16.60
   1  -6  -5  244.38   16.50
   1  -6  -5  250.87   16.00
   1  -6  -5  242.08   16.70
   1  -6  -5  245.68   16.30
   1  -6  -5  242.28   15.90
   0  -6  -5   70.49    6.00
   0  -6  -5   68.89    6.40
   0  -6   5   71.39    6.10
   0  -6   5   74.39    6.80
   0  -6   5   75.79    6.40
   0  -6  -5   76.39    6.90
   0  -6   5   68.89    6.80
   0  -6  -5   63.49    5.80
   1  -6   5   18.40    3.90
  -1  -6  -5   12.70    2.50
  -1  -6  -5   20.30    3.10
  -1  -6  -5   24.10    4.00
   1  -6   5   18.20    4.00
   1  -6   5   14.90    3.00
  -1  -6  -5   19.20    3.70
   1  -6   5   23.80    3.50
   2  -6   5  329.47   23.60
  -2  -6  -5  347.37   22.10
   2  -6   5  357.06   23.30
  -2  -6  -5  365.76   23.30
   2  -6   5  348.37   22.60
   2  -6   5  361.36   22.40
   2  -6   5  366.76   22.60
  -2  -6  -5  374.46   23.70
  -3  -6  -5  104.79   10.20
   3  -6   5  119.39   10.40
  -3  -6  -5  111.09   10.10
   3  -6   5  116.99    9.00
   3  -6   5  116.19    9.70
   3  -6   5  106.29    8.70
   3  -6   5  117.29    9.10
  -3  -6  -5  108.09    9.50
   4  -6   5  227.38   19.00
   4  -6   5  266.77   17.40
  -4  -6  -5  250.37   19.20
  -4  -6  -5  263.17   16.90
   4  -6   5  250.47   17.40
  -4  -6  -5  267.07   18.30
   4  -6   5  262.17   19.20
   4  -6   5  262.87   17.40
   4   6   5  287.87   21.90
  -5  -6  -5   42.40    7.40
  -5  -6  -5   41.40    6.00
   5  -6   5   30.80    4.70
   5  -6   5   39.50    7.10
   5  -6   5   30.90    4.70
   5  -6   5   33.50    5.20
   5  -6   5   38.70    4.80
   5   6   5   45.20    9.00
   6  -6   5   82.89    7.80
  -6  -6  -5   64.99    9.60
   6  -6   5   73.29   10.20
   6  -6   5   88.59    9.60
   6  -6   5   90.69    7.20
   6  -6   5   76.09    7.80
   6   6   5   79.29   11.10
   7  -6   5  262.57   18.80
   7  -6   5  255.37   16.90
   7  -6   5  260.17   17.30
   7  -6   5  252.07   17.30
   7   6   5  287.47   17.10
   8  -6   5   38.00    4.70
   8  -6   5   36.60    3.80
   8  -6   5   32.40    4.00
   9  -6   5   62.79    5.10
   9  -6   5   70.39    5.50
   9   6   5   72.99    6.30
  10  -7  -5  186.08   11.80
  10  -7  -5  163.38   12.60
  10  -7  -5  181.28   12.00
  10  -7  -5  198.88   15.10
   9  -7  -5    9.80    2.50
   9  -7  -5   10.00    3.20
   9  -7  -5    9.50    2.70
   9  -7  -5    5.00    2.60
   9  -7  -5    8.00    2.30
   8  -7  -5   62.09    6.00
   8  -7  -5   62.29    5.80
   8  -7  -5   28.10   12.20
   8  -7  -5   36.40    9.70
   8  -7  -5   54.79    6.50
   8  -7  -5   56.99    6.50
   8  -7  -5   56.29    6.10
  -8  -7   5   61.39   11.80
   7  -7  -5  325.07   21.60
  -7  -7   5  309.87   22.90
   7  -7  -5  319.97   21.10
   7  -7  -5  306.07   21.90
   7  -7  -5  307.67   20.80
   7  -7  -5  274.77   24.00
   7  -7  -5  297.77   22.50
   7  -7  -5  325.87   20.60
  -6  -7   5  629.14   42.90
   6  -7  -5  710.23   41.10
   6  -7  -5  692.23   40.90
   6  -7  -5  673.43   45.50
   6  -7  -5  674.33   40.90
   6  -7  -5  634.64   42.70
   6  -7  -5  671.83   41.70
   6  -7  -5  743.03   42.60
   5  -7  -5    0.20    2.30
  -5  -7   5    0.70    2.00
   5  -7  -5    5.90    2.60
   5  -7  -5    2.10    2.10
   5  -7  -5    1.70    2.60
   5  -7  -5    0.00    2.40
   5  -7  -5    3.40    2.30
   5  -7  -5    0.80    3.80
  -5  -7   5    3.40    2.80
   4  -7  -5 1581.84   88.29
   4  -7  -5 1580.34   89.49
   4  -7  -5 1512.85   88.69
  -4  -7   5 1491.05   87.89
   4  -7  -5 1500.55   87.89
   4  -7  -5 1495.15   87.79
  -4  -7   5 1461.55   89.39
   4  -7  -5 1527.25   89.29
   4  -7  -5 1566.64   92.49
   3  -7  -5  641.64   43.00
   3  -7  -5  680.73   40.60
   3  -7  -5  687.93   41.00
   3  -7  -5  640.54   40.10
   3  -7  -5  637.84   39.90
   3  -7  -5  652.93   39.30
   3  -7  -5  653.83   39.40
  -3  -7   5  654.43   40.60
   2  -7  -5  529.85   32.80
   2  -7  -5  587.84   32.90
   2  -7  -5  523.25   35.20
   2  -7  -5  518.45   32.30
   2  -7  -5  522.65   32.20
  -2  -7   5  532.55   32.00
  -2  -7   5  499.15   32.00
  -2  -7   5  502.65   32.60
   2  -7  -5  494.45   31.30
  -1  -7   5  384.56   23.20
   1  -7  -5  369.86   22.80
  -1  -7   5  368.96   22.40
   1  -7  -5  367.96   25.80
   1  -7  -5  349.47   22.60
   1  -7  -5  317.77   22.40
  -1  -7   5  332.87   23.00
   1  -7  -5  351.36   22.20
   1  -7  -5  373.86   23.50
   0  -7  -5   28.80    3.60
   0  -7  -5   23.70    4.20
   0  -7   5   18.20    3.50
   0  -7  -5   24.80    5.10
   0  -7   5   20.30    4.10
   0  -7   5   20.80    3.90
   1  -7   5    5.20    2.70
  -1  -7  -5    1.30    1.80
   1  -7   5    1.20    2.00
  -1  -7  -5    2.90    1.90
  -1  -7  -5    0.30    1.50
   1  -7   5    2.50    1.80
   1  -7   5    0.60    2.00
  -1  -7  -5    3.80    2.30
   2  -7   5   23.80    3.90
   2  -7   5   21.20    3.70
   2  -7   5   14.30    3.70
  -2  -7  -5   17.20    3.20
  -2  -7  -5   15.20    5.20
  -2  -7  -5   19.00    4.10
   2  -7   5   17.30    6.10
   3  -7   5    1.80    1.90
  -3  -7  -5    1.70    1.60
   3  -7   5    2.20    2.00
   3  -7   5    1.40    2.00
  -3  -7  -5   -2.50    2.00
   3  -7   5   -1.30    2.00
   4  -7   5  516.35   31.00
  -4  -7  -5  496.15   33.10
   4  -7   5  506.75   32.00
   4  -7   5  439.46   32.50
   4  -7   5  500.35   30.90
   4  -7   5  515.45   31.40
  -4  -7  -5  522.75   32.00
   4   7   5  536.55   36.00
   5  -7   5  115.39    9.80
   5  -7   5  113.39    9.00
   5  -7   5  109.99    9.70
   5  -7   5   97.79   10.40
  -5  -7  -5  110.29   11.20
   5  -7   5  120.79    9.10
   5   7   5  122.79   13.30
   6  -7   5    7.10    2.50
   6  -7   5    9.50    3.30
   6  -7   5    4.60    2.40
   6  -7   5   11.50    2.80
   7  -7   5    4.70    2.20
   7  -7   5    4.30    2.10
   7  -7   5    5.80    2.50
   7  -7   5    4.10    2.00
   7   7   5    4.00    1.70
   8  -7   5  239.38   15.60
   8  -7   5  252.27   15.30
   8  -7   5  249.88   15.40
   8  -7   5  237.28   15.20
   9  -8  -5   74.69    6.60
   9  -8  -5   62.49    7.10
   9  -8  -5   71.99    6.00
   9  -8  -5   86.49    6.70
   9  -8  -5   72.69    6.70
   8  -8  -5   13.30    3.50
   8  -8  -5   10.70    2.80
   8  -8  -5   12.70    2.70
   8  -8  -5    8.30    2.20
   8  -8  -5    7.10    2.90
   7  -8  -5   77.19    6.80
   7  -8  -5   71.69    8.30
   7  -8  -5   78.19    7.00
   7  -8  -5   73.69    6.90
   7  -8  -5   82.59    7.70
   6  -8  -5   29.00    7.20
   6  -8  -5   27.70    4.90
   6  -8  -5   38.40    4.60
   6  -8  -5   31.20    4.60
   6  -8  -5   30.50    4.50
  -6  -8   5   16.70    5.90
   6  -8  -5   38.70    5.90
   5  -8  -5   79.19    7.70
   5  -8  -5   83.89   12.30
   5  -8  -5   68.79    6.90
  -5  -8   5   62.19    7.80
   5  -8  -5   73.29    7.80
   5  -8  -5   74.29    6.90
   5  -8  -5   72.49    7.80
   5  -8  -5   79.29    7.10
   4  -8  -5   45.70    5.80
   4  -8  -5   29.80    7.30
   4  -8  -5   53.19    6.30
   4  -8  -5   51.69    5.50
   4  -8  -5   47.90    5.30
  -4  -8   5   46.90    5.10
   4  -8  -5   46.80    5.30
  -4  -8   5   53.69    6.30
   4  -8  -5   44.00    5.90
   3  -8  -5  275.27   18.40
   3  -8  -5  262.77   18.10
   3  -8  -5  311.47   20.00
  -3  -8   5  281.77   18.50
   3  -8  -5  287.07   19.20
   3  -8  -5  289.77   18.70
   3  -8  -5  294.57   23.80
   3  -8  -5  289.37   19.30
  -3  -8   5  270.57   19.20
   2  -8  -5   22.00    3.70
   2  -8  -5   25.20    3.90
  -2  -8   5   23.20    3.90
   2  -8  -5   26.30    3.60
   2  -8  -5   24.30    4.60
   2  -8  -5   24.20    4.50
  -1  -8   5   35.70    6.00
   1  -8  -5   45.30    5.10
   1  -8  -5   46.90    5.00
   1  -8  -5   41.00    5.20
  -1  -8   5   50.69    5.40
  -1  -8   5   46.40    5.00
   1  -8  -5   55.09    6.10
   0  -8   5  604.74   38.00
   0  -8  -5  578.54   36.60
   0  -8  -5  639.54   37.10
   0  -8   5  619.64   37.10
   0  -8   5  650.23   37.80
   0  -8  -5  616.04   38.20
   1  -8   5  231.58   16.50
   1  -8   5  247.38   16.10
   1  -8   5  229.18   15.70
  -1  -8  -5  249.48   16.70
  -1  -8  -5  223.38   15.90
  -1  -8  -5  227.68   15.30
   1  -8   5  210.18   16.20
   2  -8   5    1.70    2.10
  -2  -8  -5    1.40    1.70
   2  -8   5    1.00    2.00
   2  -8   5    2.60    2.70
  -2  -8  -5    2.30    2.20
   2  -8   5    1.70    2.10
  -2  -8  -5    0.70    2.20
  -3  -8  -5  153.38   12.10
   3  -8   5  140.59   12.20
  -3  -8  -5  146.99   12.30
   3  -8   5  167.48   14.60
   3  -8   5  164.78   11.60
   3  -8   5  152.28   12.20
   3   8   5  142.09   14.80
   4  -8   5   94.49    7.90
   4  -8   5  103.39    9.00
   4  -8   5   96.29    8.20
   4  -8   5   80.09    7.30
   4  -8   5   77.59    9.70
  -4  -8  -5  104.09   10.60
  -4  -8  -5   98.89    8.60
   4   8   5  103.79   11.90
   5  -8   5   23.90    3.50
   5  -8   5   29.80    6.50
   5  -8   5   22.60    3.70
   5  -8   5   21.50    3.40
   6  -8   5  162.28   11.40
   6  -8   5  159.98   11.20
   6  -8   5  186.98   12.50
   6  -8   5  151.18   11.70
   7  -8   5   99.09    7.50
   7  -8   5  121.89   10.20
   7  -8   5  124.29    8.00
   7  -8   5   96.29    7.60
   8  -9  -5   62.19    5.30
   8  -9  -5   53.59    5.10
   8  -9  -5   64.69    5.70
   8  -9  -5   54.09    5.40
   8  -9  -5   65.99    5.40
   7  -9  -5    4.20    2.40
   7  -9  -5    4.50    2.00
   7  -9  -5    6.10    2.20
   7  -9  -5    5.00    2.60
   7  -9  -5    4.70    2.00
   6  -9  -5   10.80    2.60
   6  -9  -5    9.90    2.70
   6  -9  -5    6.30    2.80
   6  -9  -5   11.40    3.20
   6  -9  -5   14.70    3.00
   5  -9  -5  185.18   13.40
   5  -9  -5  163.38   12.30
   5  -9  -5  193.68   14.70
   5  -9  -5  188.98   12.80
   5  -9  -5  186.78   12.80
   4  -9  -5  136.69   10.40
   4  -9  -5  171.38   11.20
  -4  -9   5  137.19   11.40
   4  -9  -5  133.79   11.40
   4  -9  -5  151.38   10.90
   4  -9  -5  167.68   12.10
   4  -9  -5  136.99   15.00
   4  -9  -5  149.69   11.40
   3  -9  -5    3.30    3.50
   3  -9  -5   10.30    2.70
   3  -9  -5    8.80    2.60
   3  -9  -5    9.40    2.40
  -3  -9   5    3.10    2.50
  -3  -9   5    4.60    2.10
   3  -9  -5    0.70    2.40
   3  -9  -5    5.30    2.70
  -2  -9   5  191.18   14.40
   2  -9  -5  204.38   14.50
  -2  -9   5  222.28   14.70
   2  -9  -5  220.68   15.50
   2  -9  -5  243.78   15.20
   2  -9  -5  182.18   15.50
   1  -9  -5  301.97   18.50
   1  -9  -5  330.37   20.90
  -1  -9   5  290.47   19.30
  -1  -9   5  272.87   19.10
   1  -9  -5  322.77   20.30
   1  -9  -5  252.47   18.90
   0  -9   5    4.20    2.20
   0  -9  -5    1.70    2.00
   0  -9   5    3.70    2.60
   0  -9  -5    3.30    2.00
   0  -9  -5    1.90    2.00
   0  -9   5    7.20    2.60
   0  -9   5    7.10    2.50
   0  -9  -5    4.20    2.40
   1  -9   5  219.48   15.30
   1  -9   5  217.68   14.70
   1  -9   5  209.68   14.30
  -1  -9  -5  211.08   15.30
  -1  -9  -5  198.08   13.80
  -2  -9  -5  901.11   53.39
  -2  -9  -5  849.91   54.69
  -2  -9  -5  854.21   51.69
   2  -9   5  899.91   53.39
   2  -9   5  909.71   52.69
   2  -9   5  925.61   52.69
   3  -9   5   27.90    4.30
   3  -9   5   35.80    4.50
  -3  -9  -5   44.00    7.70
   4  -9   5   34.00    5.10
   4  -9   5   30.60    4.30
   4  -9   5   35.00    4.30
   5  -9   5    3.90    1.90
   5  -9   5    5.00    2.20
   5  -9   5    5.90    2.00
   5  -9   5    9.30    2.70
   6  -9   5   39.70    5.70
   6  -9   5   35.10    4.00
   6  -9   5   33.10    3.50
   7 -10  -5    3.90    1.60
   7 -10  -5    2.10    2.40
   7 -10  -5    0.80    1.60
   7 -10  -5    4.30    1.60
   6 -10  -5  288.47   18.10
   6 -10  -5  274.77   17.50
   6 -10  -5  261.17   17.30
   6 -10  -5  306.87   17.70
   5 -10  -5   95.79    7.50
   5 -10  -5  109.29    8.10
   5 -10  -5  112.79    8.10
   5 -10  -5  110.49    8.70
   5 -10  -5  108.59    8.50
   4 -10  -5   82.99    6.70
   4 -10  -5   79.89    7.40
   4 -10  -5   76.99    7.00
   4 -10  -5   77.29    6.50
   4 -10  -5   82.99    6.80
  -3 -10   5    2.30    2.10
   3 -10  -5    6.40    2.00
   3 -10  -5    6.70    2.10
   3 -10  -5    6.50    2.80
   3 -10  -5    9.80    2.60
   2 -10  -5    2.70    1.80
   2 -10  -5    2.90    1.80
  -2 -10   5    1.10    1.70
   2 -10  -5    5.50    2.50
   1 -10  -5    1.80    1.80
  -1 -10   5    0.40    1.60
   1 -10  -5    6.10    1.90
   1 -10  -5    1.50    2.20
   0 -10  -5   98.69    8.30
   0 -10  -5   87.89    6.90
   0 -10   5   80.99    7.30
   0 -10   5   86.79    7.60
   1 -10   5  149.88   10.30
   1 -10   5  137.99   10.30
  -1 -10  -5  120.59    9.20
  -1 -10  -5  136.49   10.50
   2 -10   5   13.20    4.20
   2 -10   5    4.70    2.10
  -2 -10  -5    6.40    1.80
  -2 -10  -5    5.00    2.40
   2 -10   5    6.00    2.60
   3 -10   5  314.07   19.40
   3 -10   5  305.67   19.30
   3 -10   5  303.87   20.00
   4 -10   5   23.80    4.90
   4 -10   5   17.30    2.70
   4 -10   5   21.80    3.10
   4 -11  -5    2.80    1.30
   4 -11  -5    4.70    1.60
   4 -11  -5    8.60    2.40
   3 -11  -5   -0.70    1.10
   3 -11  -5    3.90    1.50
   3 -11  -5    1.60    1.90
   2 -11  -5   12.40    2.10
   2 -11  -5   19.50    2.50
  -2 -11   5   14.90    3.30
   2 -11  -5   16.80    3.00
  -1 -11   5    2.70    1.50
   1 -11  -5    0.50    1.90
   1 -11  -5    1.80    1.30
   0 -11  -5    0.00    1.20
   0 -11  -5    1.80    1.70
   0 -11   5    0.40    1.30
   1 -11   5   35.70    3.80
  -1 -11  -5   31.60    3.80
   1 -11   5   28.40    5.10
   2 -11   5    1.30    1.30
   2 -11   5   -1.40    3.00
   2 -11   5   -0.20    1.60
  13   0  -6    1.20    1.90
  12   0  -6  126.99   10.30
  11   0  -6   -1.70    6.70
  11   0  -6    1.80    2.10
 -11   0   6    2.30    1.60
  10   0  -6  492.55   32.00
  10   0  -6  459.65   33.80
   9   0  -6    0.50    2.20
   9   0  -6    0.90    3.90
   8   0  -6  374.06   26.20
   8   0  -6  354.46   23.60
  -7   0   6    6.20    4.50
   7   0  -6   -2.80    2.40
   7   0  -6   -3.60    4.50
   7   0  -6    1.50    1.60
   6   0  -6 1696.43  105.29
  -6   0   6 1670.73  105.29
   6   0  -6 2000.70  103.19
   5   0  -6   -4.30    2.00
   5   0  -6    2.70    2.10
   5   0  -6    0.00    1.30
  -5   0   6   -4.30    2.50
  -4   0   6  851.01   54.39
   4   0  -6  957.80   53.69
  -3   0   6    6.00    2.20
   3   0  -6    1.90    1.90
   3   0  -6    0.70    1.40
   2   0  -6 1452.65   85.59
   2   0  -6 1537.35   86.79
   1   0  -6    1.10    1.60
  -1   0   6    6.10    1.70
   1   0  -6    1.20    1.20
  -1   0   6   -0.30    1.70
   0   0   6 1442.36   79.79
   0   0   6 1297.67   78.09
   0   0  -6 1364.06   79.59
   1   0   6    4.00    1.80
  -1   0  -6    2.60    1.90
   1   0   6    7.70    2.70
   2   0   6   13.30    2.70
   2   0   6    8.10    1.90
  -2   0  -6    7.00    2.80
   2   0   6    7.20    3.00
   3   0   6    3.80    1.90
  -3   0  -6   -0.60    2.00
   4   0   6 1979.10  104.99
   4   0   6 1680.63  104.39
   4   0   6 2036.90  106.29
  -4   0  -6 1610.54  107.09
   5   0   6   -0.90    1.30
   5   0   6    5.40    1.90
   5   0   6   -1.20    2.50
  -5   0  -6   -8.10    4.90
   6   0   6  551.94   36.70
   6   0   6  587.54   34.50
   6   0   6  569.64   34.80
   7   0   6    1.30    2.00
   7   0   6    5.80    4.40
   7   0   6    1.10    1.90
   7   0   6    2.50    2.00
   8   0   6  109.59   13.80
   8   0   6  155.68   10.40
   8   0   6  124.89   10.00
   9   0   6    2.60    1.60
   9   0   6    1.10    1.60
  10   0   6    4.70    2.30
  10   0   6    3.00    1.70
  13  -1  -6   -0.70    1.50
  13   1  -6    1.80    1.60
  12  -1  -6   16.30    3.60
  12   1  -6   10.50    3.30
  11  -1  -6  307.17   21.00
  11   1  -6  300.07   20.70
  10  -1  -6   17.20    4.20
 -10  -1   6   12.20    2.50
  10  -1  -6   28.90    6.60
  10   1  -6    3.10    5.30
  10   1  -6   22.70    4.50
  -9  -1   6  165.88   12.10
   9  -1  -6  179.58   16.20
   9   1  -6  186.18   13.80
   9   1  -6  172.28   15.80
   8  -1  -6  231.18   17.10
  -8  -1   6  163.08   17.10
   8  -1  -6  160.68   17.70
   8   1  -6  174.68   15.30
   8   1  -6  194.08   13.60
  -7  -1   6  183.88   15.30
   7  -1  -6  153.58   12.30
   7  -1  -6  176.98   16.10
   7  -1  -6  177.38   15.20
   7   1  -6  170.48   13.90
  -6  -1   6    4.50    2.70
   6  -1  -6    0.00    1.40
   6  -1  -6    0.90    2.90
   6  -1  -6    4.90    3.00
   6   1  -6    1.20    2.10
   6   1  -6   -0.30    1.40
   5  -1  -6  918.41   51.69
   5  -1  -6  829.02   49.90
   5  -1  -6  901.41   52.09
   5   1  -6  799.72   49.50
   5   1  -6  901.01   50.79
   5   1  -6  723.43   55.09
  -4  -1   6    6.20    2.70
   4  -1  -6    5.70    1.60
   4  -1  -6    3.50    2.20
   4  -1  -6    2.60    2.40
  -4   1   6    0.90    2.60
   4   1  -6    2.20    1.70
  -3  -1   6   10.10    2.20
  -3  -1   6   14.00    3.60
   3  -1  -6   10.70    3.10
   3  -1  -6   11.00    3.20
  -3   1   6    6.30    2.60
  -2  -1   6   87.99    6.40
   2  -1  -6  103.39    8.00
  -2  -1   6  104.99    8.20
   2   1  -6   77.49    5.90
   2   1  -6   75.79    7.20
  -2   1   6   72.39    7.20
   1  -1  -6 1563.54   81.09
  -1  -1   6 1480.05   81.79
  -1  -1   6 1261.27   79.89
   1   1  -6 1303.27   82.09
   0  -1   6   14.10    2.40
   0  -1   6   14.90    3.30
   0  -1   6   12.70    1.90
   0   1   6   10.30    2.80
   1  -1   6  467.35   27.20
   1  -1   6  475.15   27.00
  -1   1  -6  398.06   28.50
   1   1   6  465.75   27.00
   2  -1   6    3.80    2.50
   2  -1   6    4.60    1.70
   2  -1   6    4.10    1.60
  -2  -1  -6    2.70    2.20
   2   1   6    4.30    2.90
  -2   1  -6    1.20    2.40
   2   1   6    3.60    2.00
   2   1   6    0.60    1.40
  -3  -1  -6  430.86   26.60
   3  -1   6  428.56   28.50
  -3  -1  -6  412.46   24.50
   3  -1   6  360.86   24.10
   3  -1   6  400.96   24.80
   3  -1   6  368.36   24.20
   3   1   6  381.56   25.30
   4  -1   6  207.68   14.50
  -4  -1  -6  218.08   16.40
   4  -1   6  192.88   12.90
   4  -1   6  200.98   13.10
   4   1   6  170.28   13.00
   4   1   6  207.58   14.90
   5  -1   6  235.58   22.90
   5  -1   6  316.77   19.00
   5  -1   6  323.57   18.70
   5  -1   6  308.97   18.70
   5  -1   6  310.87   18.40
  -5  -1  -6  259.67   21.60
   5   1   6  250.47   18.00
   5   1   6  249.88   18.40
   5   1   6  336.97   21.30
   6  -1   6  177.58   12.40
   6  -1   6  166.18   12.90
   6  -1   6  197.28   12.80
   6  -1   6  184.38   12.90
   6  -1   6  160.88   14.60
   6   1   6  207.18   13.00
   6   1   6  179.28   12.30
   6   1   6  178.08   15.00
   7  -1   6   12.00    2.90
   7  -1   6    9.50    2.80
   7  -1   6   15.30    2.70
   7  -1   6    0.80    4.80
   7   1   6    9.50    4.70
   7   1   6   10.50    3.00
   7   1   6   16.60    3.30
   8  -1   6    8.90    2.70
   8  -1   6    6.00    2.40
   8  -1   6    4.80    2.30
   8   1   6   12.50    5.20
   8   1   6   14.50    3.30
   8   1   6    7.50    2.60
   9  -1   6   58.59    5.40
   9   1   6   53.29    5.40
   9   1   6   50.99    5.30
  10  -1   6    9.20    2.10
  10   1   6    4.30    1.90
  10   1   6    9.60    2.20
  13   2  -6  149.29   11.70
  12  -2  -6   26.90    4.50
 -12   2   6   23.90    3.00
  12   2  -6   32.60    4.30
  11  -2  -6   27.60    5.00
  11   2  -6   28.20    7.00
  10  -2  -6  124.79   10.60
  10   2  -6  107.19   13.30
  10   2  -6  117.69   10.10
   9  -2  -6 1030.10   66.39
   9  -2  -6 1121.29   63.59
  -9  -2   6 1042.10   61.49
   9  -2  -6  898.21   77.49
   9   2  -6 1136.29   66.29
   8  -2  -6   91.89   12.90
  -8  -2   6  103.89   12.30
   8  -2  -6  126.99   10.10
  -8  -2   6  129.09    8.90
   8  -2  -6  122.59   12.40
   8  -2  -6  101.79    8.40
   8  -2  -6  105.49    8.40
   8   2  -6  123.99    9.50
   8   2  -6  101.59   11.50
   7  -2  -6   -0.20    3.40
   7  -2  -6    3.00    3.20
   7  -2  -6    2.00    2.00
   7  -2  -6    6.00    2.00
   7  -2  -6   -2.90    2.10
  -7  -2   6    3.40    3.00
  -7  -2   6    0.00    1.30
   7  -2  -6    0.30    1.50
   7   2  -6    0.10    3.00
   7   2  -6   -1.90    1.60
   6  -2  -6   71.19    6.40
   6  -2  -6   79.39    8.70
  -6  -2   6   79.39    8.10
   6  -2  -6   76.19    6.60
  -6  -2   6   59.99    5.80
   6  -2  -6   64.39    7.90
   6   2  -6   58.89    6.60
  -5  -2   6 1011.90   57.59
   5  -2  -6  893.81   54.99
   5  -2  -6 1003.20   57.29
   5  -2  -6 1036.20   57.59
   5  -2  -6  889.61   55.19
  -5  -2   6  835.92   54.39
   4  -2  -6 2210.48  124.79
   4  -2  -6 2284.97  124.99
  -4  -2   6 2253.27  125.19
   4  -2  -6 2163.38  123.09
   4  -2  -6 2054.09  123.19
   4   2  -6 2001.10  122.79
   3  -2  -6  197.48   12.80
   3  -2  -6  189.58   13.90
   3  -2  -6  204.08   14.10
  -3  -2   6  213.18   14.50
   3  -2  -6  176.38   12.60
  -3  -2   6  168.88   12.30
   2  -2  -6  219.18   14.50
   2  -2  -6  207.48   14.30
  -2  -2   6  183.88   12.90
   2  -2  -6  201.08   13.20
   1  -2  -6    7.30    2.50
   1  -2  -6    7.20    1.90
  -1  -2   6    8.60    2.80
   1  -2  -6    6.50    2.40
   1   2  -6    5.70    3.00
   0  -2   6  986.30   56.39
   0  -2  -6  880.51   54.59
   0  -2  -6  943.11   55.79
   0  -2  -6  970.30   55.99
   1  -2   6  429.76   26.00
   1  -2   6  355.46   23.90
  -1  -2  -6  376.36   24.00
  -1  -2  -6  432.96   25.70
   1  -2   6  391.06   22.70
   2  -2   6 1137.99   67.19
  -2  -2  -6 1295.17   69.29
   2   2   6 1065.69   66.69
   3  -2   6   63.49    6.10
   3  -2   6   78.79    6.20
   3  -2   6   80.29    7.10
  -3  -2  -6   74.99    6.50
  -3  -2  -6   77.19    8.20
   3  -2   6   82.59    8.30
   3  -2   6   71.99    6.10
   3   2   6   72.39    7.60
   4  -2   6    5.40    1.80
   4  -2   6    8.50    3.80
  -4  -2  -6    3.60    2.20
   4  -2   6    2.40    2.80
  -4  -2  -6    1.20    2.90
   4  -2   6    6.10    3.20
   4  -2   6    0.00    2.00
   4  -2   6    5.00    1.90
   4  -2   6    5.20    2.10
   4   2   6    1.80    2.10
   5  -2   6    2.50    2.00
  -5  -2  -6   -5.70    3.20
   5  -2   6    5.30    3.70
   5  -2   6    1.90    1.50
   5  -2   6   -2.20    4.20
   5  -2   6    0.20    1.50
   5  -2   6   -2.90    1.90
   5   2   6    3.10    2.00
   5   2   6    1.20    2.80
   6  -2   6  221.88   14.80
   6  -2   6  197.98   14.30
   6  -2   6  243.28   14.50
   6  -2   6  194.48   16.50
  -6  -2  -6  180.38   17.90
   6  -2   6  207.78   14.30
   6   2   6  211.38   17.20
   7  -2   6   34.20    5.10
   7  -2   6   54.09    5.40
   7  -2   6   42.70    5.30
   7  -2   6   49.30    5.10
   7   2   6   48.50    8.40
   7   2   6   63.39    5.70
   8  -2   6  291.17   18.00
   8  -2   6  276.57   18.40
   8   2   6  265.77   18.90
   8   2   6  296.97   18.50
   9  -2   6    6.50    2.30
   9   2   6    8.20    2.40
   9   2   6    8.10    2.70
  10  -2   6  147.59    9.40
  10   2   6  136.49    9.30
  10   2   6  121.79    9.50
  12  -3  -6  212.38   15.00
  12   3  -6  219.78   14.80
  11  -3  -6  371.96   25.70
  11  -3  -6  297.67   22.00
  11   3  -6  366.56   22.70
  10  -3  -6   44.60    4.80
  10  -3  -6   53.89    9.40
  10  -3  -6   38.00    6.10
  10   3  -6   50.09    6.10
   9  -3  -6   34.30    4.50
   9  -3  -6   34.10   12.10
   9  -3  -6   39.90    4.50
   9  -3  -6   50.89    9.30
   9  -3  -6   51.29    6.30
   9   3  -6   49.60    5.70
   8  -3  -6   59.59    6.60
   8  -3  -6   60.49    6.60
  -8  -3   6   57.39    5.60
   8  -3  -6   56.29    9.40
   8  -3  -6   61.59   10.50
   8  -3  -6   53.19    6.30
  -8  -3   6   63.29    9.80
   8   3  -6   46.40    5.70
   8   3  -6   42.00    7.60
   7  -3  -6  196.98   14.40
  -7  -3   6  215.48   14.50
   7  -3  -6  236.18   16.00
   7  -3  -6  214.48   17.70
   7  -3  -6  192.78   14.40
   7  -3  -6  241.28   15.40
   7  -3  -6  243.08   15.60
   7  -3  -6  220.48   18.10
  -7  -3   6  224.98   18.00
   7   3  -6  203.18   16.80
   6  -3  -6    4.50    2.10
   6  -3  -6    1.90    2.20
  -6  -3   6    2.80    2.90
   6  -3  -6    3.60    2.20
   6  -3  -6    5.00    3.30
   6  -3  -6    6.90    2.30
   6  -3  -6    2.90    1.80
   6   3  -6    3.40    2.60
   5  -3  -6  472.75   28.80
   5  -3  -6  428.16   28.60
   5  -3  -6  451.95   26.30
  -5  -3   6  392.16   25.80
   5  -3  -6  343.27   28.10
   5  -3  -6  438.06   26.60
   5  -3  -6  424.26   26.70
  -5  -3   6  442.86   28.50
   5  -3  -6  429.46   26.00
  -4  -3   6   62.99    6.90
   4  -3  -6   60.49    6.80
   4  -3  -6   51.09    5.30
   4  -3  -6   58.79    5.70
   4  -3  -6   56.79    6.70
  -4  -3   6   55.29    5.00
   3  -3  -6 1119.69   64.29
  -3  -3   6 1133.19   65.89
   3  -3  -6  987.30   64.19
   3  -3  -6 1179.88   65.69
   3  -3  -6 1120.19   65.99
   2  -3  -6  112.49    8.60
  -2  -3   6  105.59    8.30
   2  -3  -6  126.19    9.70
   2  -3  -6  125.49   10.10
  -2  -3   6  122.19   10.00
   2  -3  -6  115.89    8.70
   1  -3  -6  788.32   46.20
   1  -3  -6  794.82   46.80
  -1  -3   6  682.03   45.00
  -1  -3   6  824.32   46.90
   0  -3  -6  212.88   14.30
   0  -3   6  180.28   13.10
   0  -3  -6  189.38   13.20
   0  -3  -6  198.08   14.40
   0  -3   6  218.68   14.80
   1  -3   6  398.06   25.30
  -1  -3  -6  388.96   25.20
   1  -3   6  438.36   27.10
  -1  -3  -6  422.46   26.50
   2  -3   6  114.09    8.50
   2  -3   6  121.19    9.00
  -2  -3  -6  121.49   10.30
  -2  -3  -6  120.49    9.10
   2  -3   6  133.49   10.90
  -2  -3  -6  110.19    8.50
  -3  -3  -6  145.59   10.70
   3  -3   6  151.58   12.80
   3  -3   6  146.89   10.20
   3  -3   6  140.39   10.20
  -3  -3  -6  139.79   10.10
   3  -3   6  133.49   10.00
  -3  -3  -6  146.29   12.30
   3  -3   6  143.89   10.60
   3   3   6  152.68   12.50
  -4  -3  -6  366.56   22.60
  -4  -3  -6  378.56   25.00
   4  -3   6  317.87   21.60
   4  -3   6  349.17   22.30
   4  -3   6  364.46   21.90
   4  -3   6  371.56   25.50
   4  -3   6  291.57   21.40
   4   3   6  363.96   24.80
   5  -3   6  262.37   16.80
   5  -3   6  257.57   21.00
  -5  -3  -6  209.18   19.20
   5  -3   6  265.37   17.00
   5  -3   6  267.57   17.50
   5   3   6  268.97   20.10
   6  -3   6   33.70    4.30
   6  -3   6   40.10    4.90
   6  -3   6   46.20    5.20
   6  -3   6   40.40    8.40
  -6  -3  -6   35.40    7.70
   6  -3   6   50.99    5.00
   7  -3   6  119.99   10.50
   7  -3   6  119.99    9.60
  -7  -3  -6  124.49   15.60
   7  -3   6  117.09    9.70
   7   3   6  112.09   12.40
   7   3   6  136.29    9.80
   8  -3   6   21.60    3.90
   8  -3   6   26.90    3.90
   8  -3   6   22.00    3.40
   8   3   6   23.70    5.50
   8   3   6   28.00    4.20
   9  -3   6    3.20    1.80
   9  -3   6    5.10    2.70
   9   3   6    3.60    2.20
   9   3   6    4.40    2.40
  10  -3   6   81.99    6.20
  10   3   6   79.69    6.60
  10   3   6   81.39    5.70
  12  -4  -6   13.40    2.90
  11  -4  -6   67.09    6.70
  11  -4  -6   60.09    6.40
  10  -4  -6  584.24   40.20
  -9  -4   6   42.90    9.80
   9  -4  -6   44.80    6.00
   9  -4  -6   54.59   10.50
   9  -4  -6   36.20    7.70
   9  -4  -6   47.10    5.70
   9  -4  -6   36.00    5.90
   9  -4  -6   33.70    4.30
   9  -4  -6   36.80    4.50
   8  -4  -6  782.22   46.00
   8  -4  -6  816.22   49.60
   8  -4  -6  737.63   48.80
   8  -4  -6  675.73   44.10
   8  -4  -6  762.02   44.40
  -8  -4   6  692.13   43.90
  -8  -4   6  764.22   49.00
   7  -4  -6    5.00    4.10
  -7  -4   6    4.80    3.60
   7  -4  -6    3.70    2.50
  -7  -4   6    5.40    1.80
   7  -4  -6    7.20    3.10
   7  -4  -6    4.00    2.40
   7  -4  -6    2.10    2.10
   7  -4  -6    9.50    4.10
   7   4  -6    4.70    4.50
  -6  -4   6    3.70    1.70
   6  -4  -6    1.90    1.80
  -6  -4   6    2.60    2.70
   6  -4  -6    2.70    3.40
   6  -4  -6    8.20    2.70
   6  -4  -6    8.60    3.00
   6  -4  -6    2.90    3.00
   6  -4  -6    3.20    2.20
   6  -4  -6    4.40    2.00
   6   4  -6    2.40    3.50
  -5  -4   6    0.90    1.50
   5  -4  -6   -1.00    1.50
  -5  -4   6   -4.10    1.90
   5  -4  -6    2.40    1.70
   5  -4  -6    3.20    2.10
   5  -4  -6    2.10    2.80
   5  -4  -6    3.10    2.30
   5  -4  -6    0.40    1.60
  -4  -4   6  668.43   41.70
   4  -4  -6  694.43   41.90
   4  -4  -6  710.23   42.10
   4  -4  -6  737.23   45.00
  -4  -4   6  656.13   41.80
  -4  -4   6  744.93   44.30
   4  -4  -6  757.02   44.10
   4  -4  -6  728.73   43.30
   3  -4  -6 4108.99  221.68
   3  -4  -6 3659.73  219.78
   3  -4  -6 3821.32  219.88
  -3  -4   6 4090.09  222.18
   3  -4  -6 4061.09  222.78
  -3  -4   6 3496.55  219.78
   3  -4  -6 4093.59  220.58
  -3  -4   6 3706.93  219.98
   3  -4  -6 3996.10  220.68
   2  -4  -6  762.72   44.80
   2  -4  -6  736.03   46.60
   2  -4  -6  765.82   45.10
   2  -4  -6  783.02   45.80
  -2  -4   6  793.22   46.30
  -2  -4   6  704.63   44.60
   1  -4  -6   45.90    5.30
   1  -4  -6   41.30    4.60
  -1  -4   6   49.10    5.80
  -1  -4   6   51.29    4.90
   1  -4  -6   45.80    6.00
   1  -4  -6   47.40    4.80
  -1  -4   6   35.70    4.60
   0  -4  -6   44.40    5.90
   0  -4   6   44.50    4.60
   0  -4  -6   43.90    4.70
   0  -4  -6   41.30    4.10
   0  -4   6   37.70    4.00
   0  -4  -6   42.80    5.10
   0  -4   6   45.20    5.50
  -1  -4  -6  362.56   26.20
   1  -4   6  400.36   25.10
  -1  -4  -6  440.06   26.80
   1  -4   6  461.55   27.50
   1  -4   6  398.96   25.10
   2  -4   6 1614.14   96.29
   2  -4   6 1838.62   99.09
   2  -4   6 1543.25   96.19
  -2  -4  -6 1679.53   98.19
   2  -4   6 1627.54   96.19
   2  -4   6 1659.23   96.89
  -2  -4  -6 1703.43   96.29
  -2  -4  -6 1793.02   97.19
   3  -4   6   35.80    4.50
   3  -4   6   35.50    5.20
  -3  -4  -6   42.90    5.00
  -3  -4  -6   28.50    5.70
  -3  -4  -6   45.80    4.40
   3  -4   6   37.90    4.30
   3  -4   6   39.00    6.50
   3  -4   6   31.80    4.00
   3   4   6   41.30    7.30
   4  -4   6  474.95   29.30
  -4  -4  -6  505.15   32.30
  -4  -4  -6  512.95   30.20
   4  -4   6  446.46   32.10
   4  -4   6  421.66   28.90
   4  -4   6  485.25   29.90
   4   4   6  495.15   32.90
   5  -4   6  127.79    9.30
   5  -4   6  125.69   12.40
   5  -4   6  121.69    9.30
   5  -4   6  115.39    9.40
  -5  -4  -6  105.89   11.70
   5   4   6  119.49   12.60
   6  -4   6    0.40    2.00
  -6  -4  -6   -5.60    4.00
   6  -4   6    2.00    1.80
   6  -4   6    2.40    1.90
   6  -4   6   -7.80    5.00
   6  -4   6    2.60    2.00
   6   4   6   -1.70    3.60
   7  -4   6   42.80    5.20
   7  -4   6   51.59    5.40
   7  -4   6   52.09    5.90
   7   4   6   51.99    5.50
   8  -4   6   64.29    5.80
   8  -4   6   63.99    6.10
   8  -4   6   56.59    5.80
   8   4   6   71.09    6.20
   9  -4   6  142.59    9.20
   9  -4   6  140.09    9.40
   9   4   6  112.19    8.60
   9   4   6  121.09    9.70
  12  -5  -6    7.60    1.90
  11  -5  -6    3.40    2.40
  11  -5  -6    3.20    1.20
  10  -5  -6   19.10    3.30
  10  -5  -6   12.70    4.50
  10  -5  -6   19.80    3.20
   9  -5  -6  131.09   10.60
   9  -5  -6  109.79   13.10
   9  -5  -6  129.89   10.90
   9  -5  -6  121.19   10.40
   9  -5  -6  125.59    9.60
   9  -5  -6  125.29    9.60
   8  -5  -6   71.49    7.80
   8  -5  -6   75.19    7.60
   8  -5  -6   53.49   10.00
   8  -5  -6   75.79    6.90
   8  -5  -6   70.99    9.80
   8  -5  -6   80.39    7.90
  -8  -5   6   73.99   11.20
   8  -5  -6   72.89    7.00
   7  -5  -6  235.88   19.50
   7  -5  -6  267.27   18.40
  -7  -5   6  247.48   19.70
   7  -5  -6  241.38   20.50
   7  -5  -6  243.38   16.50
  -7  -5   6  237.68   16.10
   7  -5  -6  246.58   16.90
   7  -5  -6  246.28   16.60
   6  -5  -6 1227.58   68.49
   6  -5  -6 1174.08   70.39
   6  -5  -6 1172.88   68.69
   6  -5  -6 1051.59   69.49
  -6  -5   6 1097.69   67.09
   6  -5  -6 1233.48   67.89
   6  -5  -6 1157.18   71.59
  -6  -5   6 1115.89   70.19
   5  -5  -6   24.50    3.90
   5  -5  -6   17.10    4.00
  -5  -5   6   22.70    4.90
  -5  -5   6   13.10    2.90
   5  -5  -6   20.50    4.20
   5  -5  -6   13.90    4.90
   5  -5  -6   19.80    3.70
   5  -5  -6   20.80    3.50
   5  -5  -6   23.70    4.90
  -4  -5   6  503.75   34.40
   4  -5  -6  604.74   36.80
   4  -5  -6  573.04   34.90
  -4  -5   6  563.14   34.90
   4  -5  -6  565.74   34.90
   4  -5  -6  607.84   38.50
   4  -5  -6  589.54   34.90
   4  -5  -6  604.04   35.80
   4  -5  -6  587.34   35.90
  -4  -5   6  617.64   37.20
   3  -5  -6 1943.91  111.39
   3  -5  -6 2095.99  111.49
  -3  -5   6 1886.01  117.69
   3  -5  -6 1945.11  110.99
   3  -5  -6 1956.50  110.49
  -3  -5   6 1843.52  110.39
   3  -5  -6 1959.10  110.49
  -3  -5   6 1815.92  110.39
  -2  -5   6  147.69   10.50
   2  -5  -6  143.59   12.50
  -2  -5   6  132.69   10.10
   2  -5  -6  143.39   10.20
   2  -5  -6  144.09   10.10
   2  -5  -6  139.59   11.10
   2  -5  -6  146.19   10.90
   2  -5  -6  139.69   10.50
  -2  -5   6  146.59   11.70
   1  -5  -6   26.90    3.30
  -1  -5   6   28.20    3.50
   1  -5  -6   26.20    4.20
   1  -5  -6   26.80    4.40
  -1  -5   6   34.90    4.70
   1  -5  -6   32.40    5.90
  -1  -5   6   22.40    3.30
   1  -5  -6   26.60    5.30
   0  -5  -6    2.70    1.90
   0  -5   6   -1.30    1.40
   0  -5   6    1.90    2.10
   0  -5   6    1.20    1.40
   0  -5  -6    2.90    1.60
   0  -5   6    0.10    1.50
  -1  -5  -6  182.78   14.40
  -1  -5  -6  212.78   13.80
  -1  -5  -6  212.18   15.20
   1  -5   6  218.28   14.70
   1  -5   6  207.28   13.90
  -1  -5  -6  209.58   14.50
   1  -5   6  198.08   13.90
   1  -5   6  216.58   15.80
   2  -5   6  195.68   14.10
   2  -5   6  191.98   15.20
  -2  -5  -6  197.68   13.30
   2  -5   6  187.88   13.40
   2  -5   6  192.98   13.40
  -2  -5  -6  220.38   14.50
  -2  -5  -6  199.58   14.90
   2  -5   6  188.78   13.30
  -3  -5  -6   84.49    7.50
   3  -5   6   73.79    8.70
  -3  -5  -6   76.39    8.20
   3  -5   6   80.89    7.40
   3  -5   6   72.89    7.40
  -3  -5  -6   78.59    7.50
   3  -5   6   65.59    6.50
   4  -5   6  733.33   45.10
   4  -5   6  784.02   45.40
   4  -5   6  753.52   45.30
   4  -5   6  666.73   47.70
  -4  -5  -6  802.42   48.30
  -4  -5  -6  782.62   47.00
   4   5   6  799.32   49.90
   5  -5   6  104.39    8.40
   5  -5   6  116.79    9.20
   5  -5   6   78.89    7.80
   5  -5   6  100.39   11.40
   5  -5   6  100.99    8.40
  -5  -5  -6  103.09   11.00
   5   5   6   94.19   11.80
   6  -5   6  245.98   16.90
   6  -5   6  241.08   20.70
   6  -5   6  255.07   17.50
  -6  -5  -6  211.58   19.70
   6   5   6  264.57   21.10
   7  -5   6   69.09    6.10
   7  -5   6   68.79    8.00
   7  -5   6   62.89    6.10
   7  -5   6   58.19    5.90
   8  -5   6   66.89    5.90
   8  -5   6   82.49    7.50
   8  -5   6   67.49    6.20
   8   5   6   53.09    5.30
   9  -5   6    6.80    1.90
   9   5   6    4.90    1.90
   9   5   6    6.20    2.20
  11  -6  -6   -1.40    1.70
  11  -6  -6   -0.20    1.30
  11  -6  -6   -0.70    1.00
  10  -6  -6    2.60    2.40
  10  -6  -6    3.40    2.50
  10  -6  -6    3.20    1.80
   9  -6  -6   55.49    5.60
   9  -6  -6   50.99    6.00
   9  -6  -6   51.59    5.40
   9  -6  -6   52.79    6.50
   8  -6  -6   47.30    6.60
  -8  -6   6   41.80    7.90
   8  -6  -6   55.99    6.70
   8  -6  -6   48.80    8.30
   8  -6  -6   49.10    6.50
   8  -6  -6   43.50    8.80
   7  -6  -6   68.89    6.70
   7  -6  -6   63.09    7.30
   7  -6  -6   67.19    6.80
  -7  -6   6   51.39    8.70
   7  -6  -6   64.69    7.20
   7  -6  -6   65.99    8.60
   7  -6  -6   52.99    9.60
   7  -6  -6   68.09    6.40
   6  -6  -6  364.96   28.60
   6  -6  -6  392.16   24.90
  -6  -6   6  386.76   24.40
  -6  -6   6  393.06   27.50
   6  -6  -6  370.46   27.00
   6  -6  -6  397.46   24.80
   6  -6  -6  394.66   26.10
   6  -6  -6  407.76   24.90
   6  -6  -6  403.96   25.80
   5  -6  -6  398.76   26.10
   5  -6  -6  426.36   25.10
   5  -6  -6  386.36   24.80
   5  -6  -6  389.36   28.90
  -5  -6   6  375.76   26.90
   5  -6  -6  374.06   26.70
   5  -6  -6  407.56   25.80
   5  -6  -6  391.36   24.90
   4  -6  -6  415.56   28.90
   4  -6  -6  379.66   24.90
  -4  -6   6  398.66   27.00
   4  -6  -6  406.96   26.20
   4  -6  -6  412.06   26.80
  -4  -6   6  382.56   25.00
   4  -6  -6  416.06   25.90
  -3  -6   6  531.85   33.30
  -3  -6   6  560.44   35.10
   3  -6  -6  572.04   34.70
   3  -6  -6  571.14   34.40
  -3  -6   6  509.85   33.10
   3  -6  -6  503.45   32.80
   3  -6  -6  576.54   36.90
   3  -6  -6  544.65   33.10
   3  -6  -6  572.54   33.30
   3  -6  -6  541.75   33.70
   2  -6  -6  232.08   16.40
   2  -6  -6  241.48   15.50
  -2  -6   6  232.58   16.90
   2  -6  -6  248.78   16.50
   2  -6  -6  237.28   15.50
   2  -6  -6  228.88   15.80
  -2  -6   6  215.18   15.10
   2  -6  -6  241.98   18.70
   2  -6  -6  215.58   15.00
  -2  -6   6  229.18   15.70
  -2  -6   6  240.78   15.70
   1  -6  -6    2.00    1.60
  -1  -6   6    3.50    2.00
   1  -6  -6    2.00    2.00
   1  -6  -6   -0.90    1.70
  -1  -6   6    2.60    1.70
  -1  -6   6    0.00    1.90
   1  -6  -6   -0.20    2.60
   1  -6  -6    1.50    1.80
   1  -6  -6    1.40    1.80
  -1  -6   6   -0.70    1.40
   0  -6   6   95.89    7.70
   0  -6  -6   91.49    7.40
   0  -6  -6   95.89    7.70
   0  -6   6   99.89    8.60
   0  -6   6   95.19    7.90
   0  -6  -6   96.39    8.40
   0  -6   6   99.19    9.00
  -1  -6  -6   10.00    2.40
  -1  -6  -6    5.00    2.50
  -1  -6  -6   10.00    2.10
   1  -6   6    7.90    2.90
  -1  -6  -6   11.80    3.20
   1  -6   6   10.80    2.60
   1  -6   6    9.30    3.10
   1  -6   6   10.90    3.00
  -2  -6  -6   65.89    5.90
  -2  -6  -6   60.99    7.00
   2  -6   6   65.19    6.00
   2  -6   6   65.49    6.80
  -2  -6  -6   59.39    6.60
   2  -6   6   63.29    7.30
   2  -6   6   54.99    6.20
   2  -6   6   57.19    6.00
   3  -6   6    0.20    1.80
  -3  -6  -6    3.10    2.50
   3  -6   6    3.20    2.70
  -3  -6  -6    2.40    2.60
   3  -6   6    2.30    2.20
   3  -6   6    0.40    1.70
  -3  -6  -6    1.00    1.60
   3  -6   6   -0.80    1.60
   3   6   6   -1.70    3.60
  -4  -6  -6    6.20    3.70
   4  -6   6    5.40    2.30
  -4  -6  -6    3.20    2.60
   4  -6   6    2.90    2.60
   4  -6   6    6.30    3.60
   4  -6   6    5.60    2.50
   4   6   6   -3.40    3.80
  -5  -6  -6  599.64   41.90
   5  -6   6  608.04   39.40
   5  -6   6  724.03   40.00
   5  -6   6  632.64   39.70
   5  -6   6  718.63   41.90
   5  -6   6  575.24   41.60
   5   6   6  682.73   44.30
   6  -6   6   71.19    6.80
   6  -6   6   80.79    6.80
   6  -6   6   68.49    7.30
   6  -6   6   82.89    7.00
   6   6   6   84.49   14.60
   7  -6   6   67.69    7.10
   7  -6   6   73.29    6.60
   7  -6   6   78.79    6.50
   7  -6   6   74.19    6.80
   7   6   6   70.79    6.80
   8  -6   6  138.39   10.50
   8  -6   6  169.88   10.70
   8  -6   6  157.68   10.60
   8   6   6  180.48   11.90
   8   6   6  151.28   10.50
  10  -7  -6  183.28   11.20
  10  -7  -6  161.48   11.20
  10  -7  -6  165.98   12.20
   9  -7  -6   58.59    6.30
   9  -7  -6   58.29    5.40
   9  -7  -6   51.09    5.60
   9  -7  -6   56.39    5.60
   9  -7  -6   61.49    6.10
   8  -7  -6   19.80    3.90
   8  -7  -6   25.70    4.70
   8  -7  -6   28.30    4.10
   8  -7  -6   27.60    4.10
   8  -7  -6   31.90    5.20
   7  -7  -6  144.99   11.30
   7  -7  -6  145.19   15.20
   7  -7  -6  149.49   12.00
   7  -7  -6  135.59   10.80
   7  -7  -6  138.99   12.90
   7  -7  -6  141.99   10.90
   7  -7  -6  136.99   11.40
   6  -7  -6   77.59    7.00
   6  -7  -6   77.89    7.20
  -6  -7   6   77.59    8.70
   6  -7  -6   78.89    8.10
   6  -7  -6   77.09    7.90
   6  -7  -6   67.69    8.40
   6  -7  -6   79.59   10.80
   6  -7  -6   71.79    7.10
   5  -7  -6   29.80    5.20
  -5  -7   6   35.20    4.30
   5  -7  -6   31.90    4.70
   5  -7  -6   31.50    4.70
   5  -7  -6   27.70    7.10
   5  -7  -6   35.50    5.60
   5  -7  -6   33.70    4.90
  -5  -7   6   32.90    6.10
   5  -7  -6   38.80    6.50
   4  -7  -6  879.61   56.39
   4  -7  -6  880.51   53.59
  -4  -7   6  881.41   54.09
  -4  -7   6  877.91   52.09
   4  -7  -6  899.71   52.09
   4  -7  -6  923.21   52.29
   4  -7  -6  904.11   53.49
   4  -7  -6  812.72   51.69
   4  -7  -6  862.91   52.99
   3  -7  -6  138.29   11.40
   3  -7  -6  148.49   11.30
   3  -7  -6  135.99   13.60
   3  -7  -6  138.09   11.70
   3  -7  -6  149.09   10.70
   3  -7  -6  130.09   10.00
  -3  -7   6  132.19   11.70
  -3  -7   6  149.59   10.70
   3  -7  -6  141.09   10.50
   2  -7  -6    5.50    2.30
  -2  -7   6    6.70    2.60
  -2  -7   6    4.70    2.40
   2  -7  -6    5.90    3.60
  -2  -7   6    2.70    1.80
   2  -7  -6   12.00    3.10
   2  -7  -6    7.60    2.70
   2  -7  -6    4.70    2.10
   2  -7  -6    8.40    3.50
   2  -7  -6    9.30    3.10
   1  -7  -6  294.87   20.70
  -1  -7   6  320.67   20.40
  -1  -7   6  299.17   21.10
   1  -7  -6  305.47   19.70
  -1  -7   6  305.37   20.60
   1  -7  -6  318.17   21.00
   1  -7  -6  328.77   20.10
   0  -7   6  180.48   14.20
   0  -7  -6  178.88   12.50
   0  -7  -6  190.48   14.00
   0  -7  -6  194.18   13.10
   0  -7   6  186.98   13.10
   0  -7   6  193.18   14.00
   0  -7   6  195.18   13.50
   0  -7  -6  184.18   14.70
   1  -7   6   39.70    4.70
  -1  -7  -6   39.00    5.20
  -1  -7  -6   40.50    5.80
   1  -7   6   39.40    4.90
  -1  -7  -6   36.70    4.60
   1  -7   6   37.10    6.80
   1  -7   6   30.20    5.20
  -1  -7  -6   37.10    4.00
   2  -7   6  127.09   14.90
  -2  -7  -6  174.18   11.60
   2  -7   6  161.18   11.80
   2  -7   6  172.38   12.80
  -2  -7  -6  158.88   12.60
   2  -7   6  161.68   12.00
  -2  -7  -6  145.89   15.20
  -3  -7  -6  179.78   15.00
   3  -7   6  180.68   13.00
  -3  -7  -6  189.18   12.90
  -3  -7  -6  202.18   14.40
   3  -7   6  202.08   13.80
   3  -7   6  191.68   13.40
   3  -7   6  190.58   14.30
   3  -7   6  168.68   14.70
   3   7   6  190.78   17.60
   4  -7   6  158.58   14.50
  -4  -7  -6  198.58   15.20
  -4  -7  -6  184.48   13.70
   4  -7   6  179.38   12.50
   4  -7   6  189.38   13.70
   4  -7   6  167.58   14.20
   4   7   6  169.28   16.90
   5  -7   6  685.03   40.60
   5  -7   6  691.23   40.60
   5  -7   6  672.83   41.50
   5  -7   6  673.13   40.80
   6  -7   6    1.50    1.70
   6  -7   6   -0.60    1.70
   6  -7   6    1.30    1.80
   6  -7   6   -0.80    1.80
   7  -7   6    0.70    1.40
   7  -7   6   -0.70    1.40
   7  -7   6    0.60    1.50
   7  -7   6    1.50    1.80
   7   7   6   -0.40    1.40
   9  -8  -6    5.00    2.40
   9  -8  -6    6.50    2.00
   9  -8  -6    6.70    2.10
   9  -8  -6    6.80    2.10
   8  -8  -6   74.49    6.70
   8  -8  -6   80.49    7.50
   8  -8  -6   78.99    7.30
   8  -8  -6   88.59    7.00
   8  -8  -6   85.79    7.00
   7  -8  -6   51.39    7.60
   7  -8  -6   35.40    4.60
   7  -8  -6   37.90    4.70
   7  -8  -6   41.90    4.60
   7  -8  -6   26.60    5.10
   6  -8  -6   50.99    7.40
   6  -8  -6   58.89    6.00
   6  -8  -6   59.69    6.70
   6  -8  -6   63.49    6.00
   6  -8  -6   56.59   10.00
   6  -8  -6   45.00    6.20
   6  -8  -6   51.29    5.80
  -5  -8   6  418.76   25.00
   5  -8  -6  382.76   27.50
   5  -8  -6  423.16   27.20
   5  -8  -6  402.66   25.50
   5  -8  -6  371.06   26.70
   5  -8  -6  407.76   26.20
   5  -8  -6  439.76   26.90
   5  -8  -6  381.16   29.50
   4  -8  -6    3.40    2.50
   4  -8  -6    4.90    2.90
  -4  -8   6    3.60    2.10
   4  -8  -6    3.50    2.10
   4  -8  -6    0.60    4.00
   4  -8  -6    3.70    2.30
  -4  -8   6    3.00    2.70
   4  -8  -6    3.30    2.30
   4  -8  -6    2.70    2.10
   3  -8  -6    6.80    2.50
   3  -8  -6    4.40    2.30
  -3  -8   6    9.20    2.30
   3  -8  -6    6.80    2.30
   3  -8  -6    9.80    3.20
   3  -8  -6    6.50    2.80
  -3  -8   6    2.80    2.40
   3  -8  -6    9.50    4.60
   3  -8  -6    7.70    2.80
   2  -8  -6  330.07   21.50
  -2  -8   6  282.97   20.90
   2  -8  -6  331.57   20.40
  -2  -8   6  308.77   20.40
   2  -8  -6  305.47   20.80
   2  -8  -6  294.27   20.40
   2  -8  -6  311.17   20.00
  -2  -8   6  340.27   20.70
  -1  -8   6  172.08   12.80
  -1  -8   6  159.48   11.70
  -1  -8   6  182.48   12.70
   1  -8  -6  175.98   12.60
   1  -8  -6  178.88   13.30
   1  -8  -6  173.18   12.10
  -1  -8   6  141.19   12.50
   1  -8  -6  168.68   11.80
   0  -8   6  129.09    9.50
   0  -8  -6  122.39   10.10
   0  -8  -6  100.19    9.20
   0  -8   6   96.79    9.50
   0  -8   6  123.59    9.30
   0  -8   6  108.79    9.70
   0  -8  -6  115.99    8.60
   0  -8  -6  116.89    9.10
   1  -8   6   38.50    5.90
  -1  -8  -6   45.50    5.90
   1  -8   6   50.19    6.20
  -1  -8  -6   48.10    5.20
   1  -8   6   56.99    5.90
  -1  -8  -6   49.10    6.00
   1  -8   6   45.30    5.40
  -2  -8  -6  525.95   30.50
   2  -8   6  407.26   30.10
   2  -8   6  477.65   30.30
  -2  -8  -6  412.36   31.70
   2  -8   6  540.65   31.20
   3  -8   6    3.30    2.70
  -3  -8  -6    2.60    3.20
   3  -8   6    2.50    2.10
   3  -8   6   -1.30    2.90
   3  -8   6    5.30    2.50
  -3  -8  -6    2.70    2.40
  -3  -8  -6    0.90    1.50
   3   8   6   -6.00    5.10
   4  -8   6  317.17   20.90
   4  -8   6  352.36   25.40
  -4  -8  -6  300.27   23.10
   4  -8   6  353.66   21.40
   5  -8   6   34.80    4.70
   5  -8   6   40.20    4.70
   5  -8   6   35.60    4.40
   5  -8   6   31.90    4.10
   6  -8   6   41.70    4.40
   6  -8   6   31.10    3.30
   6  -8   6   47.00    5.70
   6  -8   6   41.20    4.00
   6   8   6   30.10    3.60
   8  -9  -6    3.60    1.70
   8  -9  -6    2.80    1.80
   8  -9  -6    3.50    1.50
   7  -9  -6  343.97   20.70
   7  -9  -6  329.77   21.20
   7  -9  -6  322.57   21.30
   7  -9  -6  327.87   21.40
   7  -9  -6  335.07   20.60
   6  -9  -6  121.09    9.40
   6  -9  -6  127.79   10.10
   6  -9  -6  137.29   10.60
   6  -9  -6  138.69    9.80
   6  -9  -6  129.19    9.60
   5  -9  -6   28.20    4.60
   5  -9  -6   22.40    3.30
   5  -9  -6   18.80    3.80
   5  -9  -6   19.50    3.40
   5  -9  -6   23.50    3.70
   4  -9  -6   65.99    6.10
   4  -9  -6   49.90    5.30
  -4  -9   6   61.09    5.50
   4  -9  -6   60.89    6.60
   4  -9  -6   61.29    5.90
   4  -9  -6   65.29    7.10
   3  -9  -6   57.59    5.60
   3  -9  -6   49.80    6.00
  -3  -9   6   54.59    5.40
  -3  -9   6   44.80    5.80
   3  -9  -6   46.00    5.80
   3  -9  -6   53.29    5.40
  -2  -9   6    7.70    2.60
   2  -9  -6    7.80    3.20
   2  -9  -6    6.30    2.30
   2  -9  -6    4.30    2.70
   2  -9  -6    5.70    2.40
  -2  -9   6    3.30    2.60
   1  -9  -6   14.50    3.60
  -1  -9   6    9.10    2.70
  -1  -9   6   15.40    3.80
   1  -9  -6   15.40    2.80
   1  -9  -6   12.60    2.80
  -1  -9   6   11.70    4.50
   1  -9  -6   11.80    3.20
   0  -9  -6  101.19    7.80
   0  -9   6   91.59    8.50
   0  -9  -6   95.69    8.70
   0  -9   6   95.59    8.20
   0  -9   6  105.59    8.70
   0  -9   6   98.79    7.80
   0  -9  -6   84.39    7.10
   0  -9  -6   91.79    8.10
  -1  -9  -6  668.13   41.10
   1  -9   6  715.43   41.50
  -1  -9  -6  699.63   42.50
   1  -9   6  696.33   42.60
   1  -9   6  702.53   41.80
  -2  -9  -6   12.60    4.20
   2  -9   6    9.40    3.70
   2  -9   6   10.30    2.70
   2  -9   6   10.60    2.80
  -2  -9  -6    6.30    1.90
   3  -9   6   44.50    5.10
   3  -9   6   44.60    4.80
  -3  -9  -6   33.90    5.00
   3  -9   6   34.40    5.30
   4  -9   6   -0.40    1.60
   4  -9   6    0.10    2.00
   4  -9   6    0.20    1.80
   5  -9   6   73.59    7.00
   5  -9   6   77.59    6.10
   5  -9   6   83.09    6.50
   6 -10  -6    1.70    1.70
   6 -10  -6    1.80    1.60
   6 -10  -6    1.40    1.70
   5 -10  -6  103.89    8.10
   5 -10  -6   90.99    7.90
   4 -10  -6   13.90    2.70
   4 -10  -6   10.80    2.70
   4 -10  -6   11.60    3.00
  -3 -10   6    4.20    1.70
   3 -10  -6    4.40    1.90
   3 -10  -6    7.20    2.00
   3 -10  -6    8.10    2.80
  -2 -10   6   44.50    4.40
   2 -10  -6   41.10    5.10
   2 -10  -6   32.50    5.10
   2 -10  -6   47.70    4.60
  -1 -10   6   50.29    4.90
   1 -10  -6   42.40    5.30
   1 -10  -6   49.60    4.80
   1 -10  -6   45.10    4.40
   0 -10  -6   98.69    7.60
   0 -10  -6  108.09    8.80
   0 -10   6  105.19    8.00
   0 -10   6   90.49    8.00
  -1 -10  -6   88.39    6.70
  -1 -10  -6   98.39    7.90
   1 -10   6   92.59    7.10
   1 -10   6   87.19    7.80
   1 -10   6   88.29    7.40
   2 -10   6   24.50    4.00
  -2 -10  -6   20.40    3.40
   2 -10   6   25.30    3.90
   2 -10   6   18.60    2.80
   3 -10   6   11.40    2.20
   3 -10   6   19.90    4.30
   3 -10   6   13.60    2.40
   4 -10   6   65.69    4.70
   4 -10   6   41.90    4.30
   4 -10   6   55.79    4.90
   4 -11  -6   50.69    4.30
   4 -11  -6   36.50    3.60
   3 -11  -6   17.40    2.80
   2 -11  -6   14.50    2.60
   2 -11  -6   18.40    2.30
  -2 -11   6   11.30    2.00
   1 -11  -6    5.00    1.80
  -1 -11   6   13.40    2.20
   1 -11  -6    8.90    1.70
   0 -11  -6    5.20    1.30
   0 -11  -6    2.40    1.70
   0 -11   6    6.90    1.80
  -1 -11  -6   46.10    5.00
   1 -11   6   51.29    4.40
  13   0  -7   38.70    4.40
  12   0  -7    1.50    1.90
  11   0  -7   90.29    9.50
 -11   0   7   92.59    7.20
  10   0  -7    1.10    2.40
  10   0  -7   -1.30    4.30
 -10   0   7    2.30    2.00
   9   0  -7   12.20    4.70
   9   0  -7    5.50    2.70
   8   0  -7    0.10    3.40
   8   0  -7   -1.50    1.50
   7   0  -7  132.49   10.00
   7   0  -7  111.69   12.50
   6   0  -7    1.10    1.30
  -6   0   7    3.20    4.10
   6   0  -7    5.00    3.70
   6   0  -7    0.70    2.40
   5   0  -7   28.90    5.50
   5   0  -7   33.70    5.20
  -5   0   7   32.90    6.20
   5   0  -7   23.80    3.20
   4   0  -7    1.70    1.50
  -4   0   7    3.40    2.60
   3   0  -7   81.69    6.90
   3   0  -7   86.29    7.90
  -3   0   7   75.49    7.90
  -2   0   7   -3.60    2.00
   2   0  -7    3.10    1.40
   2   0  -7    1.50    1.90
  -1   0   7 2154.38  129.89
  -1   0   7 2352.86  128.19
   0   0  -7    1.20    1.90
   0   0   7   -1.70    1.90
   0   0   7    0.30    1.20
  -1   0  -7  253.97   18.60
   1   0   7  289.87   17.10
   1   0   7  255.97   18.80
   2   0   7    0.40    1.50
  -2   0  -7    2.70    2.30
   2   0   7   -3.30    2.80
   2   0   7    0.80    1.40
   2   0   7    0.70    1.20
  -3   0  -7  619.14   44.00
   3   0   7  714.03   41.40
   3   0   7  710.43   44.80
   3   0   7  774.72   43.10
  -4   0  -7   -0.20    4.70
   4   0   7    1.20    1.60
   4   0   7    1.00    1.60
   4   0   7    4.50    2.70
   5   0   7  339.97   20.90
   5   0   7  293.57   22.00
   5   0   7  326.97   20.40
   6   0   7    1.00    1.80
   6   0   7    2.60    1.70
   6   0   7    0.40    1.70
   7   0   7  178.68   18.50
   7   0   7  242.38   16.80
   7   0   7  200.78   13.70
   7   0   7  214.38   14.50
   8   0   7   -1.30    1.80
   8   0   7   -0.50    1.60
   9   0   7  113.89    8.40
   9   0   7   89.19    7.60
  13  -1  -7    2.30    1.90
  13   1  -7   -0.60    2.30
  12  -1  -7    2.00    2.20
  12   1  -7    3.90    2.20
 -12   1   7   -1.30    1.40
  11  -1  -7  172.78   12.70
  11   1  -7  156.08   13.20
 -11   1   7  147.09   10.90
  10  -1  -7  335.77   22.90
  10  -1  -7  334.97   26.10
  10   1  -7  330.87   22.50
  10   1  -7  347.77   26.60
   9  -1  -7    7.60    4.40
  -9  -1   7    3.50    1.90
   9  -1  -7    4.40    2.60
   9   1  -7    3.70    4.20
   9   1  -7    5.30    2.70
   8  -1  -7   76.59    7.50
   8  -1  -7   70.59    9.50
  -8  -1   7   97.79    8.20
   8  -1  -7   49.30   16.60
   8   1  -7   77.79    7.30
   8   1  -7   70.99    9.60
   7  -1  -7   95.69    7.90
   7  -1  -7   90.49    9.50
   7  -1  -7   58.49    9.90
  -7  -1   7   85.39   10.30
  -7  -1   7   87.19    7.30
   7   1  -7   81.59    9.10
   7   1  -7   76.99    7.10
   6  -1  -7  432.06   27.10
  -6  -1   7  452.75   30.00
  -6  -1   7  396.66   26.30
   6  -1  -7  465.65   29.30
   6  -1  -7  449.36   29.90
   6   1  -7  413.16   28.00
   5  -1  -7    0.80    2.40
  -5  -1   7    3.40    1.70
   5  -1  -7   -0.60    1.20
   5  -1  -7   -0.70    2.00
  -5  -1   7   -2.80    2.20
   5   1  -7    1.40    1.50
   5   1  -7   -0.40    3.30
   5   1  -7    0.20    1.80
  -4  -1   7   31.30    6.70
   4  -1  -7   24.90    4.40
   4  -1  -7   23.10    5.00
  -4  -1   7   21.80    3.30
   4  -1  -7   24.10    3.20
  -4   1   7   23.70    4.70
   4   1  -7   21.00    4.20
   4   1  -7   17.80    3.10
   3  -1  -7 3765.02  204.18
  -3  -1   7 3453.55  203.88
  -2  -1   7 2921.81  192.58
   2  -1  -7 3679.43  194.98
  -2  -1   7 3529.15  195.08
   2  -1  -7 3524.25  193.88
   1  -1  -7    7.90    2.40
  -1  -1   7   10.60    3.10
   1  -1  -7   10.20    3.10
  -1  -1   7    8.50    2.20
   1   1  -7    5.60    2.60
  -1   1   7    2.20    2.90
   0  -1  -7  113.49    7.30
   0  -1   7  101.99    7.30
   0  -1   7   93.49    8.70
   0  -1   7   91.49    6.60
   0   1  -7   85.89    8.70
   0   1   7   77.59    8.40
   0   1   7  100.39    7.30
   1  -1   7   62.19    5.10
  -1  -1  -7   54.79    6.20
   1  -1   7   65.39    6.90
  -1  -1  -7   45.00    7.10
   1  -1   7   51.79    4.70
   1   1   7   49.50    4.80
  -1   1  -7   44.60    6.80
   2  -1   7    4.80    1.90
   2  -1   7    1.20    2.50
   2  -1   7    6.70    2.00
  -2  -1  -7    3.60    2.80
   2  -1   7    5.80    1.50
  -2  -1  -7    6.90    1.90
   2   1   7    2.70    2.00
  -2   1  -7   -0.60    3.30
   2   1   7    3.70    1.70
  -3  -1  -7   58.09    8.10
   3  -1   7   64.99    6.30
   3  -1   7   68.09    6.00
  -3  -1  -7   58.59    5.80
   3  -1   7   63.29    5.40
   3   1   7   70.09    5.50
   3   1   7   55.19    5.30
   3   1   7   71.39    7.10
   4  -1   7  223.28   14.30
   4  -1   7  218.48   15.60
  -4  -1  -7  175.68   16.90
   4  -1   7  229.38   14.30
   4  -1   7  239.28   14.80
   4  -1   7  215.28   14.10
   4   1   7  215.78   14.00
   4   1   7  180.58   14.10
   4   1   7  212.78   15.90
   5  -1   7  142.39   12.60
   5  -1   7  160.78   11.00
  -5  -1  -7  125.59   15.20
   5  -1   7  143.49   10.50
   5  -1   7  162.68   10.60
   5  -1   7  161.18   10.60
   5   1   7  132.09   12.10
   5   1   7  122.49   10.30
   5   1   7  134.89   10.80
   6  -1   7  225.08   15.30
   6  -1   7  201.68   15.30
   6  -1   7  233.88   15.30
   6  -1   7  245.68   15.20
   6   1   7  273.87   24.90
   6   1   7  237.58   15.30
   6   1   7  197.78   14.50
   7  -1   7   21.30    3.10
   7  -1   7   18.10    4.80
   7   1   7   17.80    3.60
   7   1   7   15.80    6.50
   7   1   7   19.70    3.80
   8  -1   7   35.60    4.40
   8   1   7   26.80    4.10
   8   1   7   35.60    4.30
   9   1   7   33.90    4.30
  12  -2  -7   19.20    3.50
  12   2  -7   26.80    3.80
 -12   2   7   19.00    2.70
  11  -2  -7   72.09   10.50
  11   2  -7   86.19    8.00
  10  -2  -7   40.70    6.50
  10  -2  -7   55.79   10.10
 -10  -2   7   50.79    5.20
  10   2  -7   61.69    6.50
  10   2  -7   37.50    9.20
   9  -2  -7  479.05   33.30
   9  -2  -7  391.66   28.60
  -9  -2   7  473.75   28.70
   9  -2  -7  508.85   30.50
   9   2  -7  489.35   29.70
   8  -2  -7  117.99    9.10
   8  -2  -7  153.18   11.20
  -8  -2   7  118.69   14.10
   8  -2  -7  105.19   14.40
   8  -2  -7  143.79   13.50
  -8  -2   7  125.19    9.60
   8  -2  -7  107.59    9.10
   8   2  -7  141.19   10.30
   8   2  -7  121.19   12.90
   7  -2  -7  362.66   26.40
   7  -2  -7  382.16   24.30
   7  -2  -7  341.97   27.00
  -7  -2   7  349.17   23.10
  -7  -2   7  392.86   27.60
   7   2  -7  394.26   25.90
   6  -2  -7   17.50    3.50
   6  -2  -7   20.30    4.90
   6  -2  -7   21.60    5.50
  -6  -2   7   19.80    3.10
   6  -2  -7   17.10    3.40
  -6  -2   7   19.90    4.70
  -6  -2   7   21.90    3.80
   6   2  -7   24.50    4.30
   6   2  -7   17.50    2.90
  -5  -2   7  871.11   56.39
  -5  -2   7 1021.80   59.89
  -5  -2   7  920.11   56.59
   5  -2  -7  972.90   57.29
   5  -2  -7 1041.90   59.49
   5  -2  -7 1031.30   56.79
  -4  -2   7    9.30    2.40
  -4  -2   7   15.10    4.00
   4  -2  -7   19.90    4.30
   4  -2  -7   14.90    2.90
   4  -2  -7   16.30    4.10
   4   2  -7   10.40    2.10
   3  -2  -7  225.98   15.80
   3  -2  -7  252.87   17.40
  -3  -2   7  217.58   15.60
   3  -2  -7  276.87   17.90
  -3  -2   7  262.07   18.00
   2  -2  -7    9.40    3.00
  -2  -2   7   13.00    3.60
   2  -2  -7    9.20    3.10
  -2  -2   7    8.00    2.20
   2  -2  -7    8.00    2.00
  -1  -2   7   66.69    5.90
   1  -2  -7   77.19    7.70
  -1  -2   7   81.09    7.90
   1  -2  -7   74.89    7.80
   1  -2  -7   69.29    5.90
   0  -2  -7  117.99    8.70
   0  -2   7  117.29    8.60
  -1  -2  -7  334.27   21.00
  -1  -2  -7  316.47   18.70
   1  -2   7  275.67   18.30
   1  -2   7  299.77   20.90
   1  -2   7  294.97   18.80
  -1  -2  -7  291.47   18.80
   1   2   7  272.67   18.50
  -2  -2  -7  163.98   12.80
   2  -2   7  153.68   11.00
  -2  -2  -7  131.19   10.50
  -2  -2  -7  166.38   10.70
   2  -2   7  146.49   10.30
   2  -2   7  152.58   10.50
   2  -2   7  146.59   12.80
   2   2   7  143.09   10.30
   3  -2   7  569.74   34.10
  -3  -2  -7  603.34   34.80
  -3  -2  -7  603.44   37.40
   3  -2   7  556.44   34.50
   3  -2   7  554.34   34.00
   3   2   7  601.64   36.90
   3   2   7  518.65   33.70
  -4  -2  -7    2.20    3.40
   4  -2   7   -0.80    1.80
   4  -2   7   -6.20    6.90
   4  -2   7    0.10    1.40
   4  -2   7   -7.20    3.70
   4  -2   7    1.70    1.60
   4  -2   7    1.80    1.80
   4   2   7   -0.60    2.50
   4   2   7   -2.00    2.00
   4   2   7    0.70    1.50
   5  -2   7  223.08   15.50
   5  -2   7  220.08   14.90
   5  -2   7  225.68   14.90
   5   2   7  218.88   17.50
   6  -2   7  146.19   10.50
   6  -2   7  136.39   10.20
   6  -2   7  142.69   10.80
   6   2   7  128.89   12.80
   7  -2   7  144.09   10.40
   7  -2   7  149.29   10.20
   7  -2   7  115.79   10.20
   7   2   7  145.79   10.50
   7   2   7  119.89   14.90
   7   2   7  146.29   10.90
   8  -2   7   16.50    3.50
   8  -2   7   25.70    3.70
   8   2   7   27.00    3.90
   8   2   7   24.40    3.90
   9  -2   7    3.50    1.80
   9   2   7   -1.30    1.80
   9   2   7    8.10    2.10
  12  -3  -7  454.55   28.30
  11  -3  -7    1.50    2.30
  11   3  -7    6.60    2.70
  10  -3  -7   72.99   13.20
  10  -3  -7   80.59    6.60
  10   3  -7   86.89    8.50
   9  -3  -7   43.50    9.20
   9  -3  -7   36.10    4.20
   9  -3  -7   41.10    6.20
  -9  -3   7   51.59   10.80
  -9  -3   7   35.70    4.50
   9  -3  -7   22.30    3.70
   9  -3  -7   29.60    7.40
   9   3  -7   20.70    4.30
   8  -3  -7  307.77   19.30
  -8  -3   7  338.87   19.60
   8  -3  -7  280.27   19.10
   8  -3  -7  345.17   24.00
   8   3  -7  264.47   22.00
   8   3  -7  266.27   19.40
   7  -3  -7   81.59    7.10
  -7  -3   7   74.79    9.80
   7  -3  -7   91.49   10.70
   7  -3  -7   78.39    7.20
  -7  -3   7  104.49    7.50
   7  -3  -7   92.79   10.50
   7  -3  -7  111.49    8.90
   7   3  -7   62.89    9.50
   6  -3  -7  601.64   36.90
  -6  -3   7  611.84   37.00
   6  -3  -7  651.23   40.60
   6  -3  -7  630.84   38.10
  -6  -3   7  542.05   39.70
   6  -3  -7  662.13   38.00
   6  -3  -7  563.64   36.90
   6  -3  -7  680.33   37.60
   5  -3  -7   95.39    7.90
  -5  -3   7   89.09    9.50
  -5  -3   7   81.89    7.10
   5  -3  -7   84.49    7.20
   5  -3  -7   97.39    9.70
   5  -3  -7   91.89    9.70
   5  -3  -7   98.59    7.80
  -5  -3   7   80.19    7.10
   5  -3  -7  100.29    8.10
  -4  -3   7   32.80    6.00
   4  -3  -7   31.50    4.20
   4  -3  -7   46.60    6.30
   4  -3  -7   37.20    4.30
  -4  -3   7   33.10    3.80
  -4  -3   7   32.00    3.80
   4  -3  -7   37.20    4.00
   4  -3  -7   37.20    6.10
  -3  -3   7   14.20    2.90
   3  -3  -7   21.30    3.20
   3  -3  -7   15.00    3.00
   3  -3  -7   19.90    4.40
   3  -3  -7   19.20    4.10
  -3  -3   7   13.80    4.00
   2  -3  -7  607.84   35.40
  -2  -3   7  568.54   35.50
   2  -3  -7  537.15   35.50
  -2  -3   7  644.54   37.80
  -2  -3   7  536.45   35.10
   2  -3  -7  641.04   37.60
   2  -3  -7  639.34   37.40
   1  -3  -7  465.05   28.90
  -1  -3   7  501.35   29.70
  -1  -3   7  404.26   27.20
   1  -3  -7  423.16   27.40
   1  -3  -7  467.55   29.20
  -1  -3   7  422.56   27.30
   1  -3  -7  464.55   27.60
   0  -3   7  249.48   17.20
   0  -3   7  275.77   17.80
   0  -3  -7  265.87   17.30
   0  -3   7  314.97   20.10
   0  -3  -7  303.87   17.60
   0  -3  -7  267.47   17.80
   0  -3   7  261.97   17.30
   1  -3   7 1191.48   71.49
  -1  -3  -7 1309.07   73.99
  -1  -3  -7 1203.08   71.99
   1  -3   7 1258.97   72.19
  -1  -3  -7 1248.68   71.59
   1  -3   7 1351.96   74.69
   1  -3   7 1137.09   71.79
   2  -3   7 1310.97   76.99
   2  -3   7 1253.57   74.39
  -2  -3  -7 1332.27   73.99
  -2  -3  -7 1324.87   76.49
   2  -3   7 1256.57   73.79
   2  -3   7 1264.67   74.39
  -2  -3  -7 1280.27   74.49
   2  -3   7 1219.38   73.79
   3  -3   7  180.18   12.30
  -3  -3  -7  171.48   12.80
  -3  -3  -7  194.38   15.30
  -3  -3  -7  182.48   12.40
   3  -3   7  185.08   12.90
   3  -3   7  166.28   12.00
   3  -3   7  170.78   12.20
   3  -3   7  191.98   16.80
   3   3   7  172.08   14.70
   4  -3   7  315.87   21.90
   4  -3   7  356.56   23.40
  -4  -3  -7  365.46   23.10
   4  -3   7  385.86   26.70
   4  -3   7  341.37   22.20
   4  -3   7  364.66   22.90
   4   3   7  357.76   25.40
   5  -3   7   54.99    5.40
   5  -3   7   58.69    5.80
   5  -3   7   62.69    6.70
   5  -3   7   65.09    6.10
   5   3   7   60.89    8.70
   6  -3   7  100.49    8.80
  -6  -3  -7  102.39   14.00
   6  -3   7  109.29    8.60
   6  -3   7  100.49    8.30
   6   3   7  102.49   11.50
   7  -3   7   16.90    3.30
   7  -3   7   17.10    3.20
   7   3   7   12.90    3.10
   7   3   7    8.60   10.60
   8  -3   7   32.70    4.10
   8   3   7   40.60    4.60
   8   3   7   33.80    4.90
   9  -3   7   11.50    2.30
   9   3   7   15.90    2.40
   9   3   7   15.10    2.90
  12  -4  -7    7.00    2.50
  11  -4  -7    3.50    1.80
  11  -4  -7    6.50    2.70
  10  -4  -7  107.49    7.80
  10  -4  -7   85.49    7.60
  10  -4  -7  107.29    9.30
   9  -4  -7   17.70    7.90
   9  -4  -7   41.90    5.90
   9  -4  -7   33.60    6.50
  -9  -4   7   32.70    8.70
   9  -4  -7   30.80    5.40
   9  -4  -7   35.40    6.90
   8  -4  -7   -0.30    1.70
   8  -4  -7    2.90    2.40
   8  -4  -7    0.50    2.60
  -8  -4   7   -3.20    1.60
   8  -4  -7   -3.40    3.50
   8  -4  -7    0.50    1.90
   7  -4  -7   15.10    5.20
  -7  -4   7   16.20    3.10
   7  -4  -7   13.70    3.80
   7  -4  -7   10.20    3.00
  -7  -4   7   16.90    5.40
   7  -4  -7   15.10    3.90
   7  -4  -7   15.20    5.20
   7  -4  -7   12.90    2.90
   7  -4  -7   14.80    3.80
   6  -4  -7   35.50    4.90
   6  -4  -7   39.40    5.70
   6  -4  -7   42.20    7.60
  -6  -4   7   26.40    6.00
   6  -4  -7   40.30    5.20
   6  -4  -7   45.10    5.60
   6  -4  -7   36.30    4.40
  -6  -4   7   37.10    4.40
   6  -4  -7   33.90    7.10
  -5  -4   7   26.40    4.30
  -5  -4   7   36.80    4.20
   5  -4  -7   40.20    6.60
   5  -4  -7   38.80    5.60
   5  -4  -7   42.60    5.10
   5  -4  -7   31.50    6.50
   5  -4  -7   35.90    5.20
   5  -4  -7   35.90    4.60
  -5  -4   7   38.10    6.60
   5  -4  -7   29.10    4.10
  -4  -4   7   94.09    8.00
   4  -4  -7  108.99    8.80
   4  -4  -7  110.39    8.30
   4  -4  -7  106.59    8.20
   4  -4  -7  104.29    8.70
  -4  -4   7  109.39   10.30
  -4  -4   7   90.99    7.80
   4  -4  -7  107.19   11.20
   4  -4  -7   98.19    7.80
   3  -4  -7    3.40    2.10
  -3  -4   7    5.20    2.10
   3  -4  -7    4.10    2.00
   3  -4  -7    0.80    2.30
  -3  -4   7    4.10    2.80
   3  -4  -7    2.60    1.50
   3  -4  -7    3.80    2.10
  -3  -4   7    6.00    1.80
   3  -4  -7    0.20    2.50
   3  -4  -7    5.60    2.10
   2  -4  -7    0.40    1.40
  -2  -4   7    1.90    1.40
  -2  -4   7    2.00    1.80
   2  -4  -7   -0.70    1.90
   2  -4  -7   -1.40    2.10
   2  -4  -7    1.80    1.30
   2  -4  -7    1.30    1.50
  -2  -4   7   -3.00    1.80
  -1  -4   7  113.59    8.90
   1  -4  -7  125.99   11.10
   1  -4  -7  126.59   10.50
  -1  -4   7  130.19   11.10
   1  -4  -7  120.39    8.90
   1  -4  -7  136.19    9.70
  -1  -4   7  115.99    8.80
   1  -4  -7  128.59    9.50
   0  -4  -7  611.34   37.50
   0  -4   7  607.34   37.50
   0  -4  -7  611.44   38.10
   0  -4  -7  663.13   37.70
   0  -4   7  640.64   38.30
   0  -4   7  619.54   37.60
   0  -4   7  675.43   40.30
   1  -4   7    4.30    1.80
   1  -4   7    1.90    1.80
   1  -4   7    4.00    2.90
  -1  -4  -7    4.00    2.10
  -1  -4  -7    5.30    1.90
  -1  -4  -7    5.60    4.10
   1  -4   7    4.20    1.60
   2  -4   7  103.99    8.50
  -2  -4  -7  130.49    9.60
   2  -4   7  103.19   10.70
  -2  -4  -7  115.79    8.60
   2  -4   7  114.99    9.30
   2  -4   7  112.99    8.70
  -2  -4  -7  115.99   10.60
   2  -4   7   98.69    8.30
   3  -4   7    3.20    3.20
   3  -4   7    2.30    1.80
   3  -4   7    1.90    1.50
  -3  -4  -7    3.90    3.10
   3  -4   7    5.40    2.30
  -3  -4  -7    1.70    2.10
   3  -4   7    5.30    2.50
   3   4   7    4.80    3.50
   4  -4   7  516.75   33.20
   4  -4   7  542.95   33.10
   4  -4   7  513.75   33.10
  -4  -4  -7  612.54   36.10
   4  -4   7  531.35   36.70
   4   4   7  575.54   37.50
   5  -4   7  196.38   14.50
   5  -4   7  192.68   13.60
   5  -4   7  196.38   13.80
   5  -4   7  215.48   18.40
   5  -4   7  207.38   14.10
  -5  -4  -7  200.38   17.10
   5   4   7  203.78   17.70
   6  -4   7   26.70    3.80
   6  -4   7   36.10    5.00
   6  -4   7   43.80    5.30
   6  -4   7   35.70    5.40
   6   4   7   27.10    6.90
   7  -4   7    8.10    2.30
   7  -4   7    5.50    2.20
   7  -4   7    5.00    2.30
   7   4   7   12.10    2.90
   8  -4   7    7.40    2.00
   8  -4   7    6.40    2.00
   8  -4   7    7.90    2.90
   8   4   7    7.60    2.90
   8   4   7    5.30    2.50
   9  -4   7   -0.50    1.10
   9   4   7   -0.10    1.20
   9   4   7    2.80    1.80
  11  -5  -7    2.50    1.30
  11  -5  -7    2.00    2.00
  10  -5  -7  107.69    9.70
  10  -5  -7  118.79    8.60
  10  -5  -7  118.79    8.60
   9  -5  -7    3.20    7.50
   9  -5  -7   -0.10    5.70
   9  -5  -7   13.70    3.80
   9  -5  -7   11.70    2.80
   9  -5  -7    9.40    2.50
  -9  -5   7    3.60    7.10
   8  -5  -7  347.17   26.80
   8  -5  -7  383.86   23.20
   8  -5  -7  331.27   27.00
   8  -5  -7  367.56   22.90
   8  -5  -7  372.26   24.00
  -8  -5   7  341.47   26.80
   8  -5  -7  370.16   23.50
   8  -5  -7  353.56   24.30
   7  -5  -7   22.30    9.40
  -7  -5   7   16.30    5.80
   7  -5  -7   12.10    3.70
  -7  -5   7    8.30    2.70
   7  -5  -7   11.90    3.50
   7  -5  -7   10.10    3.60
   7  -5  -7    8.90    2.70
   7  -5  -7   10.10    3.10
   6  -5  -7    1.40    3.10
  -6  -5   7    8.80    2.40
  -6  -5   7    0.40    2.80
   6  -5  -7    5.50    4.40
   6  -5  -7    6.60    2.90
   6  -5  -7    5.20    2.30
   6  -5  -7    9.90    3.70
   6  -5  -7    3.90    2.90
   6  -5  -7    3.50    2.40
   5  -5  -7 1938.41  114.29
   5  -5  -7 1910.11  112.69
   5  -5  -7 1977.40  111.29
  -5  -5   7 1831.62  109.99
   5  -5  -7 1822.42  112.49
  -5  -5   7 1911.61  113.09
   5  -5  -7 2024.20  111.09
   4  -5  -7   31.00    4.00
   4  -5  -7   29.70    5.60
   4  -5  -7   29.50    4.90
   4  -5  -7   35.00    6.80
  -4  -5   7   36.60    4.30
   4  -5  -7   30.80    4.50
  -4  -5   7   39.70    6.70
   4  -5  -7   26.10    4.20
  -4  -5   7   23.90    4.20
   4  -5  -7   31.30    5.10
  -3  -5   7   42.80    6.00
   3  -5  -7   34.90    6.80
   3  -5  -7   35.50    4.60
  -3  -5   7   41.50    4.60
   3  -5  -7   43.50    5.80
   3  -5  -7   37.10    4.90
  -3  -5   7   39.00    4.70
   3  -5  -7   36.10    4.90
   3  -5  -7   41.10    4.80
  -3  -5   7   23.60    6.60
   3  -5  -7   33.60    4.20
   2  -5  -7  370.06   22.60
  -2  -5   7  366.96   24.80
  -2  -5   7  365.56   22.80
   2  -5  -7  367.96   24.30
   2  -5  -7  375.06   23.50
   2  -5  -7  346.87   22.50
  -2  -5   7  338.17   23.00
   2  -5  -7  356.46   25.50
   1  -5  -7    6.10    2.10
  -1  -5   7    7.20    2.20
  -1  -5   7    8.70    2.80
   1  -5  -7    7.50    3.50
   1  -5  -7    8.10    2.50
  -1  -5   7    8.50    2.20
   1  -5  -7    9.10    2.90
  -1  -5   7    6.40    3.20
   1  -5  -7    9.30    2.40
   0  -5  -7  779.92   46.20
   0  -5   7  745.93   45.40
   0  -5   7  801.52   47.90
   0  -5   7  774.52   46.20
   0  -5  -7  713.43   44.90
   0  -5  -7  813.12   45.40
   0  -5   7  742.93   45.40
   1  -5   7   76.89    6.60
  -1  -5  -7   68.19    7.00
   1  -5   7   85.39    8.70
  -1  -5  -7   68.19    7.80
  -1  -5  -7   66.69    6.40
   1  -5   7   74.59    6.50
   1  -5   7   70.99    7.10
  -2  -5  -7  186.28   14.90
   2  -5   7  181.68   13.10
  -2  -5  -7  185.88   12.90
   2  -5   7  173.18   13.30
   2  -5   7  193.18   13.80
   2  -5   7  186.08   12.90
   2  -5   7  177.88   15.20
  -2  -5  -7  187.98   13.70
   3  -5   7  115.89   12.50
  -3  -5  -7  140.99   12.50
   3  -5   7  148.09   10.80
  -3  -5  -7  138.79   13.90
   3  -5   7  138.79   10.40
  -3  -5  -7  140.79   10.50
   3  -5   7  153.48   10.70
   3   5   7  156.18   14.60
   4  -5   7  110.59    8.80
   4  -5   7  112.59    9.00
   4  -5   7  109.29    8.80
  -4  -5  -7  113.39    9.70
  -4  -5  -7  110.19   11.40
   4  -5   7  103.99    9.50
   4  -5   7  104.99   13.00
   4   5   7  103.49   12.40
  -5  -5  -7    6.60    4.80
   5  -5   7   11.50    2.80
   5  -5   7   11.90    3.10
   5  -5   7   14.40    6.20
   5  -5   7   13.10    3.50
   5  -5   7   12.90    3.20
   5   5   7   13.90    6.00
   6  -5   7  185.48   12.30
   6  -5   7  162.68   12.00
   6  -5   7  157.08   11.50
   6  -5   7  177.98   12.80
   7  -5   7   24.70    3.20
   7  -5   7   24.60    3.60
   8  -5   7    1.50    1.40
   8  -5   7    1.00    2.30
   8  -5   7    3.80    1.50
   8   5   7    2.40    1.40
   8   5   7    0.90    1.90
  11  -6  -7    4.80    2.00
  11  -6  -7    3.70    1.10
  10  -6  -7   44.60    4.50
  10  -6  -7   39.20    5.50
  10  -6  -7   42.80    5.00
   9  -6  -7  133.99    9.90
   9  -6  -7  139.19   12.40
   9  -6  -7  125.69    9.60
   8  -6  -7    4.70    8.90
   8  -6  -7   21.50    3.90
   8  -6  -7   18.40    3.60
   8  -6  -7   26.50    4.40
   8  -6  -7   26.70    4.90
   8  -6  -7   16.30    3.90
  -8  -6   7   14.10    6.00
   7  -6  -7   50.99    5.50
   7  -6  -7   50.99    6.20
   7  -6  -7   50.99    5.80
  -7  -6   7   42.90    5.40
   7  -6  -7   53.19    7.80
  -7  -6   7   38.40    7.20
   7  -6  -7   55.19    6.60
   7  -6  -7   49.70    6.30
   7  -6  -7   45.10    8.70
  -6  -6   7 1885.81  107.69
   6  -6  -7 1799.02  112.49
   6  -6  -7 1898.01  107.89
   6  -6  -7 1927.41  107.89
   6  -6  -7 1901.81  108.79
   6  -6  -7 1918.81  107.99
   6  -6  -7 1862.21  109.19
   6  -6  -7 1783.12  110.99
   5  -6  -7 4166.58  235.28
   5  -6  -7 3989.20  230.18
   5  -6  -7 4136.89  230.38
   5  -6  -7 4244.48  231.48
  -5  -6   7 4045.40  230.48
   5  -6  -7 3926.31  232.78
   5  -6  -7 3852.91  231.88
   5  -6  -7 4148.79  230.38
   4  -6  -7  127.99   11.40
  -4  -6   7  130.49   10.10
  -4  -6   7  112.39   11.50
   4  -6  -7  136.19   10.10
   4  -6  -7  107.69   12.50
   4  -6  -7  138.19   10.80
   4  -6  -7  124.59    9.90
   4  -6  -7  136.79   11.10
   4  -6  -7  131.09    9.90
   3  -6  -7  106.19    9.10
   3  -6  -7   96.99    9.40
  -3  -6   7  100.19    8.60
   3  -6  -7  103.19    8.10
   3  -6  -7   97.49   11.20
  -3  -6   7   96.59    9.90
   3  -6  -7  114.69    8.60
   3  -6  -7  107.39    8.60
  -3  -6   7  108.79    8.60
   3  -6  -7  102.59    9.20
   2  -6  -7   10.90    4.40
   2  -6  -7   14.20    3.00
   2  -6  -7   14.90    3.70
  -2  -6   7   14.40    3.20
  -2  -6   7   16.50    4.20
   2  -6  -7   15.40    3.80
  -2  -6   7    6.70    2.60
   1  -6  -7  310.37   24.50
  -1  -6   7  337.77   23.60
  -1  -6   7  356.06   22.10
   1  -6  -7  340.37   23.10
  -1  -6   7  332.37   21.50
  -1  -6   7  335.97   22.40
   1  -6  -7  349.37   22.60
   1  -6  -7  359.16   21.80
   0  -6  -7  169.08   12.80
   0  -6  -7  161.38   11.90
   0  -6   7  173.28   13.00
   0  -6  -7  168.28   13.40
   0  -6   7  170.88   13.90
   0  -6   7  173.78   12.30
  -1  -6  -7  137.99   12.20
  -1  -6  -7  148.39   11.70
  -1  -6  -7  153.78   10.90
   1  -6   7  143.79   12.60
   1  -6   7  153.88   12.00
   1  -6   7  152.88   11.00
   1  -6   7  139.79   10.90
  -2  -6  -7  109.59   10.20
   2  -6   7   98.59   10.40
   2  -6   7  104.59    8.60
   2  -6   7  108.69    9.50
  -2  -6  -7  106.79    9.40
   2  -6   7   95.09    8.30
  -2  -6  -7  101.89    8.30
  -3  -6  -7  561.24   33.30
   3  -6   7  543.25   32.20
   3  -6   7  522.75   33.10
   3  -6   7  510.45   32.20
  -3  -6  -7  494.95   34.30
   3  -6   7  503.65   34.60
  -3  -6  -7  517.35   31.90
   3  -6   7  515.05   31.90
   3   6   7  544.95   37.20
   4  -6   7  642.84   39.70
   4  -6   7  595.64   42.40
  -4  -6  -7  694.23   40.80
   4  -6   7  654.13   39.80
   4  -6   7  623.14   40.30
  -4  -6  -7  617.44   42.30
   4  -6   7  732.73   40.80
   4   6   7  724.23   45.40
   5  -6   7    5.40    2.40
   5  -6   7    6.50    2.90
   5  -6   7    6.50    2.30
   5  -6   7    5.40    2.50
  -5  -6  -7   -0.20    4.60
   5   6   7   13.50    6.40
   6  -6   7   39.60    4.60
   6  -6   7   41.80    5.00
   6  -6   7   46.50    4.70
   6  -6   7   42.80    5.00
   7  -6   7   95.19    7.50
   7  -6   7  105.69    9.10
   7  -6   7   95.09    7.10
   7  -6   7   94.39    7.00
   7   6   7   80.49    6.70
   8  -6   7    0.20    1.00
   8  -6   7    1.60    1.20
   8   6   7   -1.80    1.60
  10  -7  -7   25.70    3.00
  10  -7  -7   27.50    4.50
  10  -7  -7   27.80    3.30
   9  -7  -7   20.30    3.30
   9  -7  -7   16.70    2.90
   9  -7  -7   18.00    3.70
   8  -7  -7   18.30    4.80
   8  -7  -7   19.00    4.00
   8  -7  -7   23.40    3.70
   8  -7  -7   19.40    3.70
   7  -7  -7   30.50    4.20
  -7  -7   7   22.20    5.40
   7  -7  -7   23.80    4.00
   7  -7  -7   29.20    7.40
   7  -7  -7   25.70    6.40
   7  -7  -7   20.70    4.50
   7  -7  -7   21.40    4.30
   7  -7  -7   20.20    3.90
   6  -7  -7  320.37   22.10
  -6  -7   7  313.27   23.90
   6  -7  -7  383.56   23.20
   6  -7  -7  353.86   23.10
   6  -7  -7  328.27   21.70
   6  -7  -7  333.47   26.00
   6  -7  -7  300.77   23.60
   6  -7  -7  336.57   22.40
  -6  -7   7  351.06   23.70
   5  -7  -7  404.66   25.50
   5  -7  -7  372.36   29.60
   5  -7  -7  398.26   25.30
   5  -7  -7  413.46   25.60
   5  -7  -7  393.36   27.50
  -5  -7   7  396.06   27.80
  -5  -7   7  424.16   25.60
   5  -7  -7  420.56   26.50
   5  -7  -7  416.16   27.00
   4  -7  -7    3.10    2.10
   4  -7  -7    6.90    2.80
  -4  -7   7    5.70    3.20
   4  -7  -7    5.60    2.60
   4  -7  -7   -0.90    3.70
   4  -7  -7    4.40    2.70
   4  -7  -7    5.50    2.50
  -4  -7   7    2.60    1.90
   4  -7  -7    3.00    2.30
  -3  -7   7    2.30    1.80
   3  -7  -7    3.20    2.50
   3  -7  -7    1.20    2.00
   3  -7  -7    1.00    1.90
   3  -7  -7   -3.70    1.80
   3  -7  -7    0.90    2.20
   2  -7  -7   63.09    5.90
   2  -7  -7   55.89    5.80
   2  -7  -7   56.29    6.70
  -2  -7   7   49.80    5.90
  -2  -7   7   46.00    6.60
   2  -7  -7   60.49    8.30
   2  -7  -7   58.19    6.50
   1  -7  -7   16.00    3.30
  -1  -7   7   15.30    2.80
  -1  -7   7   15.80    4.50
   1  -7  -7   16.50    3.90
   1  -7  -7   17.20    3.10
  -1  -7   7   13.10    3.60
  -1  -7   7   17.00    3.40
   0  -7   7   14.40    5.40
   0  -7   7   15.90    3.10
   0  -7   7   10.30    2.80
   0  -7  -7   12.60    3.40
   0  -7  -7    9.00    2.70
   0  -7  -7    8.80    2.50
   0  -7   7   16.40    3.90
   1  -7   7  139.69   12.70
  -1  -7  -7  153.08   12.40
   1  -7   7  157.48   12.40
  -1  -7  -7  150.38   12.70
   1  -7   7  168.78   11.90
   1  -7   7  160.98   11.70
  -1  -7  -7  161.58   11.40
   2  -7   7  176.58   15.10
   2  -7   7  191.88   13.50
   2  -7   7  192.98   14.40
  -2  -7  -7  194.78   13.30
  -2  -7  -7  184.18   14.90
  -2  -7  -7  197.98   14.40
   2  -7   7  188.18   13.60
   3  -7   7    9.40    3.90
   3  -7   7    2.00    2.50
  -3  -7  -7    7.50    2.40
  -3  -7  -7   10.80    3.40
   3  -7   7    6.60    3.10
   3  -7   7   11.90    4.40
  -3  -7  -7    9.70    3.50
   3   7   7   21.20    6.10
   4  -7   7   69.59    6.70
   4  -7   7   91.29    7.70
  -4  -7  -7   89.19    8.10
   4  -7   7   81.19    7.80
   4  -7   7   76.39    7.00
   4   7   7   89.89   16.70
   5  -7   7  344.97   21.20
   5  -7   7  335.77   22.00
   5  -7   7  335.87   21.10
   5  -7   7  335.07   21.40
   6  -7   7   28.00    3.50
   6  -7   7   25.00    3.80
   6  -7   7   33.00    3.90
   6  -7   7   25.80    3.40
   7  -7   7    0.20    1.20
   7  -7   7    2.60    1.70
   7  -7   7    0.70    1.10
   7  -7   7    0.00    1.30
   7   7   7    3.80    1.40
   9  -8  -7  218.08   13.90
   9  -8  -7  224.48   15.90
   8  -8  -7   49.20    4.80
   8  -8  -7   49.20    5.60
   8  -8  -7   50.09    5.10
   7  -8  -7    5.00    2.60
   7  -8  -7    4.90    2.70
   7  -8  -7    3.70    2.10
   7  -8  -7    0.00    1.60
   6  -8  -7  153.68   10.90
   6  -8  -7  135.59   10.70
   6  -8  -7  151.28   12.00
   6  -8  -7  148.89   11.00
   6  -8  -7  159.08   11.80
  -5  -8   7   89.39    7.20
   5  -8  -7   91.09    8.50
   5  -8  -7   83.69    8.00
   5  -8  -7   84.39    7.40
   5  -8  -7   86.89    7.60
   5  -8  -7   82.39   12.80
   5  -8  -7   82.09    7.30
  -4  -8   7   33.70    4.20
  -4  -8   7   22.90    4.90
   4  -8  -7   34.20    5.30
   4  -8  -7   20.00    4.80
   4  -8  -7   23.80    4.10
   4  -8  -7   22.30    6.10
   4  -8  -7   30.60    5.70
   4  -8  -7   32.20    5.20
   3  -8  -7   57.19    5.90
  -3  -8   7   42.40    6.40
   3  -8  -7   49.50    8.80
   3  -8  -7   50.19    6.50
  -3  -8   7   60.89    6.30
   3  -8  -7   44.30    5.80
   3  -8  -7   60.39    6.70
  -2  -8   7    1.00    2.60
   2  -8  -7   -1.30    1.80
   2  -8  -7    3.10    2.60
  -2  -8   7   -1.20    2.20
  -2  -8   7    2.50    1.90
   2  -8  -7    1.30    2.00
   1  -8  -7  253.87   19.20
  -1  -8   7  321.47   19.90
   1  -8  -7  299.57   20.50
   1  -8  -7  305.47   19.50
   1  -8  -7  326.87   20.80
  -1  -8   7  312.97   20.30
  -1  -8   7  276.87   20.70
   0  -8   7   32.30    5.40
   0  -8   7   37.90    6.30
   0  -8  -7   35.60    6.30
   0  -8  -7   46.20    6.50
   0  -8  -7   47.10    6.40
   0  -8   7   37.00    5.60
   0  -8  -7   39.00    5.60
  -1  -8  -7  208.08   14.70
   1  -8   7  197.08   13.70
  -1  -8  -7  183.58   13.20
   1  -8   7  172.08   14.90
   1  -8   7  192.58   13.70
  -1  -8  -7  190.58   14.70
   1  -8   7  203.68   14.60
  -2  -8  -7    8.50    2.40
   2  -8   7    6.20    2.80
  -2  -8  -7    3.80    2.90
   2  -8   7    9.20    3.20
   2  -8   7    5.90    2.60
   2  -8   7    3.20    3.10
  -2  -8  -7    4.90    3.60
   2   8   7    0.90    4.90
   3  -8   7   39.70    5.30
  -3  -8  -7   42.90    7.50
   3  -8   7   39.60    4.70
   4  -8   7  181.18   13.40
   4  -8   7  180.88   12.60
   4  -8   7  195.28   13.00
   5  -8   7   70.59    6.20
   5  -8   7   76.69    6.80
   6  -8   7   -0.30    1.30
   6  -8   7    2.70    1.30
   6  -8   7    2.00    1.80
   6  -8   7    0.20    1.50
   8  -9  -7   16.80    2.90
   8  -9  -7   20.30    2.80
   8  -9  -7   20.10    2.80
   7  -9  -7    1.50    1.80
   7  -9  -7    1.30    1.60
   7  -9  -7    0.00    1.40
   6  -9  -7   76.29    6.20
   6  -9  -7   77.99    6.50
   6  -9  -7   63.99    6.60
   5  -9  -7   40.20    4.80
   5  -9  -7   45.70    4.90
   5  -9  -7   40.20    5.20
   4  -9  -7   82.19    7.60
  -4  -9   7   70.89    6.20
   4  -9  -7   69.79    6.50
   4  -9  -7   73.99    6.70
  -3  -9   7   63.39    5.90
   3  -9  -7   53.69    5.60
   3  -9  -7   53.09    5.60
   3  -9  -7   64.19    7.80
   2  -9  -7   29.90    5.10
  -2  -9   7   25.50    3.90
   2  -9  -7   24.90    3.60
   2  -9  -7   28.30    4.10
  -1  -9   7   40.90    4.90
   1  -9  -7   42.50    5.40
   1  -9  -7   34.00    4.20
  -1  -9   7   32.60    5.10
   1  -9  -7   40.50    4.60
   0  -9  -7  250.27   16.50
   0  -9   7  259.87   17.50
   0  -9   7  250.97   16.40
   0  -9   7  259.87   17.10
  -1  -9  -7  134.89    9.90
  -1  -9  -7  141.19   11.10
   1  -9   7  141.59   10.30
   1  -9   7  140.79   11.20
   1  -9   7  143.59   10.50
  -2  -9  -7  529.55   33.60
  -2  -9  -7  523.35   32.30
   2  -9   7  549.65   33.70
   2  -9   7  558.24   33.00
   2  -9   7  567.54   33.00
   3  -9   7    2.00    2.00
  -3  -9  -7    1.80    2.30
   3  -9   7    2.10    1.80
   3  -9   7   -0.90    2.40
   4  -9   7   38.80    4.40
   4  -9   7   36.90    4.70
   4  -9   7   43.50    4.10
   6 -10  -7    0.90    1.30
   6 -10  -7    0.20    1.30
   6 -10  -7   -0.40    1.30
   5 -10  -7   95.29    7.30
   5 -10  -7  103.79    7.50
   5 -10  -7  110.99    9.30
   4 -10  -7    1.40    1.70
  -4 -10   7    2.20    2.30
   4 -10  -7    4.00    1.70
   4 -10  -7    0.90    1.80
   3 -10  -7    0.60    1.70
   3 -10  -7    1.50    2.20
   3 -10  -7    0.80    1.80
  -3 -10   7    0.50    1.40
  -2 -10   7  161.08   11.00
   2 -10  -7  171.28   12.00
   2 -10  -7  149.09   11.00
   2 -10  -7  160.28   10.50
   1 -10  -7  197.28   12.80
   1 -10  -7  168.28   13.00
  -1 -10   7  145.29   13.40
   0 -10   7   54.69    5.90
   0 -10  -7   57.29    5.80
   0 -10  -7   58.69    5.00
   0 -10   7   52.79    6.90
   1 -10   7   93.09    7.00
  -1 -10  -7   85.59    7.30
   1 -10   7   87.89    6.50
  -1 -10  -7   87.49    6.40
   1 -10   7   76.59    7.30
   2 -10   7   33.70    3.50
  -2 -10  -7   41.60    5.10
   2 -10   7   31.10    3.70
   2 -10   7   33.20    4.30
   3 -10   7  114.99    8.20
   3 -10   7  107.89    7.70
 -12   0   8   37.70    4.30
  12   0  -8   41.00    5.20
 -11   0   8    0.40    1.50
  11   0  -8   -2.90    2.10
 -10   0   8   66.19    6.10
  10   0  -8   66.09    7.10
  10   0  -8   51.09   11.50
   9   0  -8    2.00    5.80
   9   0  -8    1.10    2.20
   8   0  -8  149.69   10.90
   8   0  -8  104.29   12.20
  -8   0   8  132.39   10.00
   7   0  -8    1.40    2.60
   7   0  -8    0.90    1.50
   6   0  -8  698.13   39.50
   6   0  -8  578.54   37.10
   6   0  -8  572.74   40.50
  -5   0   8   -6.20    3.80
   5   0  -8    0.60    1.40
   5   0  -8   -2.20    1.90
   4   0  -8  136.19   10.00
   4   0  -8  101.79   10.60
  -4   0   8  115.79   11.40
   4   0  -8  123.19    8.80
  -3   0   8    3.50    1.60
  -3   0   8    6.70    3.00
   3   0  -8    4.00    2.70
  -3   0   8    2.80    1.70
  -2   0   8 1649.04  108.89
  -2   0   8 1931.61  106.99
   2   0  -8 2021.80  107.39
  -1   0   8   -3.70    2.90
  -1   0   8    0.20    1.60
   1   0  -8    2.90    2.40
   0   0  -8 2603.84  144.99
   0   0   8 2407.16  142.29
  -1   0  -8    2.00    2.90
   1   0   8    2.60    3.70
  -1   0  -8    1.00    2.50
   1   0   8    1.00    1.30
   1   0   8    2.50    1.90
   2   0   8   50.79    4.80
   2   0   8   41.10    4.20
  -2   0  -8   40.70    6.80
   2   0   8   40.70    5.10
   3   0   8    1.80    1.90
   3   0   8   -1.10    1.30
   3   0   8    1.50    2.90
   4   0   8  157.88   11.00
   4   0   8  136.39   12.30
   4   0   8  160.48   11.50
   5   0   8    2.10    5.20
   5   0   8   -1.20    1.70
   5   0   8   -0.30    2.40
   5   0   8    2.50    1.70
   6   0   8    1.30    1.90
   6   0   8    1.80    1.80
   7   0   8    0.70    1.70
   7   0   8    0.30    2.00
   8   0   8  633.94   37.80
   9   0   8    0.40    1.40
  12  -1  -8   -0.90    1.80
  12   1  -8    0.40    2.20
 -12   1   8   -1.90    1.40
  11  -1  -8  106.19    8.90
 -11  -1   8   87.29    7.20
 -11   1   8   95.29    7.60
  11   1  -8   93.19    8.70
  10  -1  -8    7.90    3.30
  10  -1  -8    7.70    8.90
 -10  -1   8    2.80    2.00
  10   1  -8   12.00    9.50
  10   1  -8    1.10    2.60
  -9  -1   8   58.59    6.00
   9  -1  -8   76.79    9.20
   9  -1  -8   66.09    6.90
   9   1  -8   46.10    6.00
   9   1  -8   40.20    9.60
   8  -1  -8    3.30    3.20
  -8  -1   8    1.00    1.80
   8  -1  -8    4.80    2.00
   8  -1  -8   -1.50    1.60
   8   1  -8    2.00    2.10
   8   1  -8    4.10    4.20
   7  -1  -8  238.28   15.50
  -7  -1   8  207.88   18.90
   7  -1  -8  211.78   17.30
   7  -1  -8  186.88   14.10
  -7  -1   8  230.98   14.90
  -7  -1   8  246.88   14.90
   7  -1  -8  197.08   19.10
   7   1  -8  191.18   14.70
   6  -1  -8   15.70    4.40
  -6  -1   8   20.70    3.30
   6  -1  -8   17.30    3.40
   6  -1  -8   19.90    6.10
  -6  -1   8   12.90    3.20
  -6  -1   8    9.10    5.30
   6   1  -8   24.10    5.10
   6   1  -8   15.30    2.70
  -5  -1   8  146.69   11.50
   5  -1  -8  189.38   12.10
  -5  -1   8  159.78   14.40
   5  -1  -8  175.08   13.60
  -5  -1   8  164.08   11.50
   5  -1  -8  173.08   14.60
   5   1  -8  163.68   12.40
   4  -1  -8   21.00    4.60
   4  -1  -8   14.50    2.80
  -4  -1   8   18.80    3.30
   4  -1  -8   19.50    4.10
   4  -1  -8   19.30    3.10
  -4  -1   8   17.40    4.20
   4   1  -8   13.50    2.70
   4   1  -8   12.00    4.50
  -3  -1   8   86.09    6.90
   3  -1  -8   97.39    8.00
   3  -1  -8   74.89    8.10
  -3  -1   8   84.89    6.30
  -3  -1   8  100.99    9.10
   3  -1  -8   68.39    6.40
   3   1  -8   66.79    6.10
  -2  -1   8  671.53   44.00
  -2  -1   8  663.43   39.60
  -1  -1   8 1410.56   82.19
  -1   1   8 1445.16   82.29
   0  -1  -8   31.60    5.40
   0  -1   8   34.20    3.90
   0  -1   8   27.50    3.30
   0  -1   8   33.10    5.60
   0  -1  -8   24.50    3.40
   0  -1  -8   34.90    3.80
   0   1  -8   21.10    5.00
   0   1   8   32.50    4.00
  -1  -1  -8  165.78   12.80
  -1  -1  -8  127.29   10.20
   1  -1   8  173.08   10.90
  -1  -1  -8  148.59   11.20
   1  -1   8  147.29   10.10
   1  -1   8  132.29   12.60
   2  -1   8    3.30    1.70
   2  -1   8   -0.90    1.30
  -2  -1  -8    2.10    3.20
   2  -1   8    2.40    1.60
   2  -1   8   -4.60    3.10
  -2  -1  -8    4.10    2.00
   2  -1   8    0.90    2.50
   2   1   8    0.50    1.30
   2   1   8   -0.90    1.40
   2   1   8    0.40    1.90
   3  -1   8    2.40    3.60
   3  -1   8    5.90    2.50
   3  -1   8    4.40    1.70
   3   1   8    5.70    3.20
   3   1   8    5.90    1.90
   3   1   8    3.50    2.10
   4  -1   8   93.49    7.50
   4  -1   8   92.29    7.50
  -4  -1  -8   90.29   12.30
   4  -1   8   97.99    8.30
   4   1   8   92.79    9.40
   4   1   8   94.69    7.80
   4   1   8   80.99    7.80
   5  -1   8  228.28   14.80
   5  -1   8  215.98   15.20
   5  -1   8  209.08   14.50
   5   1   8  228.38   14.60
   5   1   8  203.18   16.80
   6  -1   8   48.80    6.40
   6  -1   8   61.09    5.80
   6   1   8   64.29    6.10
   6   1   8   53.49    5.90
   7  -1   8   63.79    6.00
   7   1   8   58.89    5.90
   8  -1   8   61.69    5.60
   8   1   8   64.79    5.80
   8   1   8   50.59    6.00
   9  -1   8   43.70    4.20
   9   1   8   47.10    4.40
  12  -2  -8  316.97   20.40
 -12   2   8  312.97   19.10
 -11  -2   8    3.40    2.00
  11   2  -8    4.60    2.80
 -10  -2   8  421.16   26.40
  10  -2  -8  504.55   39.10
  10  -2  -8  454.65   28.30
  10   2  -8  390.96   28.60
   9  -2  -8  310.17   22.90
   9  -2  -8  329.57   21.30
   9   2  -8  234.18   18.60
   8  -2  -8 1388.86   78.19
   8  -2  -8 1299.67   84.19
  -8  -2   8 1369.96   89.59
   8   2  -8 1343.97   78.89
   7  -2  -8  989.60   62.19
   7  -2  -8 1259.87   67.09
   7   2  -8  986.30   64.19
  -6  -2   8   30.60    6.60
  -6  -2   8   27.60    4.00
   6  -2  -8   24.90    4.30
   6  -2  -8   27.20    3.50
   6  -2  -8   26.60    6.20
   6  -2  -8   32.60    6.50
   6  -2  -8   30.70    4.10
   5  -2  -8  112.89   10.50
   5  -2  -8  106.99    8.80
  -5  -2   8  106.39    8.10
  -5  -2   8   94.79    8.20
   5  -2  -8  110.19   11.10
  -5  -2   8  120.79   11.50
   5  -2  -8  102.69    8.20
  -4  -2   8  491.25   34.40
   4  -2  -8  568.04   32.60
  -4  -2   8  474.95   31.40
  -4  -2   8  502.75   31.90
   4  -2  -8  601.04   35.20
   4  -2  -8  555.64   34.20
   4  -2  -8  515.25   32.20
  -3  -2   8  424.16   26.60
   3  -2  -8  383.76   23.50
   3  -2  -8  326.97   23.40
   3  -2  -8  416.46   26.30
   3  -2  -8  382.16   25.30
  -3  -2   8  362.46   23.50
   2  -2  -8   25.20    4.70
   2  -2  -8   19.50    3.20
  -2  -2   8   20.80    2.90
   2  -2  -8   28.00    5.20
  -2  -2   8   20.50    3.30
  -2  -2   8   23.70    4.80
   2  -2  -8   22.80    3.40
  -2  -2   8   20.10    3.50
  -1  -2   8   16.20    4.10
  -1  -2   8   11.50    2.00
   1  -2  -8    4.70    1.80
   1  -2  -8    6.90    3.00
   1  -2  -8    9.40    2.30
   0  -2   8  261.97   16.70
   0  -2  -8  262.27   17.00
   0  -2   8  253.47   17.00
   0  -2   8  248.58   16.50
   0  -2   8  252.27   19.30
   0  -2  -8  288.37   19.50
   0   2   8  273.47   17.80
   1  -2   8  155.88   11.60
   1  -2   8  156.78   11.10
  -1  -2  -8  178.68   14.10
   1  -2   8  180.98   14.30
  -1  -2  -8  162.98   11.40
   1   2   8  157.68   11.50
  -2  -2  -8  440.06   29.40
   2  -2   8  399.96   25.90
  -2  -2  -8  470.35   26.50
   2  -2   8  422.66   26.60
  -2  -2  -8  434.86   26.60
   2  -2   8  415.86   25.90
   2   2   8  405.26   26.20
   3  -2   8   58.89    5.80
  -3  -2  -8   48.40    5.50
   3  -2   8   44.00    4.90
  -3  -2  -8   52.99    8.50
   3  -2   8   52.39    5.50
   3  -2   8   41.50    8.10
   3  -2   8   46.20    4.90
   3   2   8   51.99    4.80
   3   2   8   46.00    7.20
   3   2   8   45.50    5.00
   4  -2   8   72.59    6.60
   4  -2   8   62.89    5.70
   4  -2   8   54.09    5.60
  -4  -2  -8   49.30    8.80
   4  -2   8   71.79    6.00
   4   2   8   68.29    8.30
   4   2   8   51.79    5.80
   4   2   8   51.89    5.40
   5  -2   8    2.30    2.50
   5  -2   8    8.00    2.50
   5  -2   8    3.70    2.00
   5   2   8    5.10    3.70
   5   2   8    2.60    2.00
   6  -2   8  245.88   16.20
   6  -2   8  201.28   16.20
   6  -2   8  242.28   16.50
   6   2   8  246.78   18.10
   7  -2   8   35.30    4.20
   7   2   8   38.10    4.40
   7   2   8   31.50    4.20
   8  -2   8    1.90    1.80
   8  -2   8    0.20    1.60
   8   2   8    4.70    1.90
   8   2   8   -0.20    2.20
   9  -2   8   25.30    3.10
   9   2   8   24.10    3.00
 -12   3   8  171.28   11.10
  11  -3  -8   51.99    5.90
  10  -3  -8    3.30    2.60
  10  -3  -8    7.50    8.50
   9  -3  -8   75.39    7.10
  -9  -3   8   99.29    7.90
   9  -3  -8   90.69    8.40
   9  -3  -8  108.99    9.30
   9  -3  -8   89.19   11.20
  -8  -3   8  391.16   23.30
  -8  -3   8  308.37   27.50
   8  -3  -8  387.46   24.50
   8  -3  -8  324.87   22.50
   8  -3  -8  392.16   23.10
   7  -3  -8 1039.50   69.89
  -7  -3   8 1126.69   70.79
   7  -3  -8 1104.19   69.79
  -7  -3   8 1098.89   65.99
   7  -3  -8 1199.28   67.29
   7  -3  -8 1190.38   65.99
   6  -3  -8   14.00    4.80
   6  -3  -8    8.70    2.30
   6  -3  -8   16.80    3.30
  -6  -3   8   12.90    2.70
   6  -3  -8   11.50    3.20
  -6  -3   8   10.30    4.40
   6  -3  -8   19.40    5.50
  -6  -3   8   13.40    3.20
   5  -3  -8  308.37   26.50
   5  -3  -8  272.87   20.00
   5  -3  -8  261.37   17.90
  -5  -3   8  242.18   19.80
  -5  -3   8  259.17   17.10
   5  -3  -8  262.17   17.20
   5  -3  -8  250.57   16.80
  -4  -3   8  540.75   35.00
   4  -3  -8  551.94   32.00
   4  -3  -8  572.34   34.90
   4  -3  -8  500.05   31.60
   4  -3  -8  518.25   32.40
  -4  -3   8  492.65   31.60
   4  -3  -8  510.75   34.40
   3  -3  -8   96.99    9.30
   3  -3  -8  103.39    8.00
  -3  -3   8   95.59    7.70
   3  -3  -8  114.69   10.50
   3  -3  -8   80.79    8.00
  -3  -3   8  125.89   10.80
  -3  -3   8   99.49    7.70
   3  -3  -8  118.59   10.50
  -2  -3   8  216.28   15.10
  -2  -3   8  240.68   17.60
   2  -3  -8  229.38   15.60
  -2  -3   8  204.38   14.40
   2  -3  -8  243.48   17.30
   2  -3  -8  244.18   17.20
  -2  -3   8  209.08   14.60
   2  -3  -8  222.78   15.40
   2  -3  -8  232.28   14.90
  -1  -3   8  691.53   42.60
  -1  -3   8  668.93   42.50
   1  -3  -8  704.53   42.70
   1  -3  -8  751.02   45.30
   1  -3  -8  771.42   45.30
  -1  -3   8  720.83   43.20
   1  -3  -8  695.13   42.70
  -1  -3   8  810.22   46.20
   0  -3   8   29.30    4.40
   0  -3  -8   28.60    4.20
   0  -3   8   26.40    5.80
   0  -3   8   25.40    3.70
   0  -3  -8   30.70    5.60
   0  -3   8   26.50    3.20
   0  -3  -8   27.10    3.80
   1  -3   8    3.60    2.70
   1  -3   8    1.60    1.90
   1  -3   8    5.60    2.30
   1  -3   8    2.30    1.70
  -1  -3  -8    2.30    1.70
  -1  -3  -8    3.10    2.00
   1  -3   8    4.80    1.60
   1   3   8    2.20    2.20
   2  -3   8  214.18   14.50
  -2  -3  -8  199.78   17.10
   2  -3   8  211.88   14.60
  -2  -3  -8  239.28   14.90
   2  -3   8  216.68   18.30
   2  -3   8  227.88   15.30
   2  -3   8  226.78   14.70
  -2  -3  -8  235.28   15.40
   2   3   8  194.88   14.50
   2   3   8  220.88   17.40
  -3  -3  -8  171.98   15.90
  -3  -3  -8  202.38   14.00
   3  -3   8  204.28   13.40
   3  -3   8  223.68   14.30
   3  -3   8  177.98   13.30
   3   3   8  203.08   16.30
   3   3   8  162.18   13.00
   4  -3   8   17.10    3.60
   4  -3   8   11.90    3.00
   4  -3   8   10.60    2.50
   4  -3   8   16.90    3.30
  -4  -3  -8   16.30    5.20
   4   3   8   12.30    5.00
   4   3   8    9.00    2.40
   5  -3   8  359.26   22.50
  -5  -3  -8  347.37   27.40
   5  -3   8  364.06   22.60
   5  -3   8  371.06   23.30
   5   3   8  328.57   25.60
   6  -3   8   -0.60    1.70
   6  -3   8    1.00    2.30
   6  -3   8    0.00    1.70
   6   3   8    0.90    4.70
   7  -3   8   91.99    7.60
   7  -3   8  104.49    7.60
   7  -3   8   87.69    7.90
   7   3   8   91.69    8.10
   7   3   8  100.19    8.00
   8  -3   8    0.80    1.70
   8  -3   8    4.80    1.60
   8   3   8   -0.90    1.50
   8   3   8    0.10    1.90
  12  -4  -8   50.59    4.90
 -12   4   8   41.20    3.80
  11  -4  -8   25.00    4.40
  10  -4  -8   54.49    5.40
  10  -4  -8   77.29    8.20
  10  -4  -8   56.49    5.20
   9  -4  -8   45.20    5.10
  -9  -4   8   51.29    5.00
   9  -4  -8   37.70    4.60
   9  -4  -8   50.69    6.10
   9  -4  -8   37.00   14.80
  -9  -4   8   43.60   13.60
   9  -4  -8   41.90    9.10
   8  -4  -8  192.48   13.10
   8  -4  -8  193.18   14.40
  -8  -4   8  196.38   13.40
   8  -4  -8  196.78   18.10
   8  -4  -8  156.48   16.50
  -8  -4   8  165.28   17.50
   8  -4  -8  204.28   13.60
   7  -4  -8  158.18   12.10
   7  -4  -8  148.19   11.00
   7  -4  -8  145.29   14.30
  -7  -4   8  144.49   14.60
   7  -4  -8  125.99   10.40
  -7  -4   8  146.29   10.90
   7  -4  -8  157.08   14.70
  -6  -4   8    4.70    2.20
   6  -4  -8    6.60    2.80
   6  -4  -8    5.50    2.40
   6  -4  -8    5.40    3.90
   6  -4  -8    6.80    2.30
  -6  -4   8    6.10    4.00
   6  -4  -8    8.30    4.40
   5  -4  -8  189.98   13.80
   5  -4  -8  164.38   12.40
  -5  -4   8  187.28   12.90
   5  -4  -8  198.98   16.20
  -5  -4   8  160.08   12.60
  -5  -4   8  177.18   15.60
   5  -4  -8  191.68   13.00
   5  -4  -8  198.68   16.00
   4  -4  -8  233.28   17.70
   4  -4  -8  233.68   15.50
   4  -4  -8  224.88   18.10
  -4  -4   8  256.07   18.50
   4  -4  -8  206.98   15.00
  -4  -4   8  218.28   15.20
  -4  -4   8  226.38   15.50
   4  -4  -8  232.28   16.10
   3  -4  -8   24.20    4.10
  -3  -4   8   22.10    3.50
   3  -4  -8   21.80    5.20
   3  -4  -8   23.30    3.40
  -3  -4   8   13.70    3.80
   3  -4  -8   21.50    5.20
  -3  -4   8   26.30    5.50
   3  -4  -8   21.70    3.60
  -3  -4   8   27.30    4.50
   2  -4  -8  836.22   50.19
   2  -4  -8  876.11   52.69
  -2  -4   8  829.62   50.09
   2  -4  -8  900.11   50.39
   2  -4  -8  907.91   53.49
   2  -4  -8  838.52   50.89
  -2  -4   8  865.61   50.89
  -2  -4   8  794.12   50.19
   1  -4  -8   71.69    7.80
   1  -4  -8   67.89    6.00
   1  -4  -8   59.29    6.20
   1  -4  -8   74.09    8.20
  -1  -4   8   55.59    9.50
  -1  -4   8   64.29    5.90
  -1  -4   8   63.79    6.50
   1  -4  -8   62.29    6.00
  -1  -4   8   66.49    5.90
   0  -4   8  387.96   24.70
   0  -4   8  349.77   24.40
   0  -4  -8  410.16   27.20
   0  -4   8  404.86   25.50
   0  -4  -8  432.46   24.90
   0  -4  -8  391.86   25.30
   0  -4   8  416.76   27.90
  -1  -4  -8   76.79    7.20
  -1  -4  -8   79.39    6.80
   1  -4   8   69.59    6.50
   1  -4   8   84.79    7.60
  -1  -4  -8   78.89    8.60
   1  -4   8   77.99    6.70
   1  -4   8   66.19    6.90
   1  -4   8   71.99    9.00
   1   4   8   79.19    6.70
   2  -4   8  200.88   14.00
   2  -4   8  207.28   15.00
  -2  -4  -8  222.58   15.00
  -2  -4  -8  203.58   14.10
   2  -4   8  206.38   14.10
  -2  -4  -8  214.58   16.80
   2  -4   8  217.78   14.90
   2   4   8  174.78   13.80
   3  -4   8  774.12   46.00
   3  -4   8  816.42   50.39
   3  -4   8  828.22   46.20
  -3  -4  -8  653.03   48.60
   3  -4   8  750.82   46.10
   3  -4   8  847.22   48.40
   3   4   8  760.92   49.90
   4  -4   8  367.16   23.60
  -4  -4  -8  370.56   27.10
   4  -4   8  364.66   28.40
   4  -4   8  398.56   23.60
  -4  -4  -8  390.26   24.60
   4  -4   8  363.16   23.50
   4  -4   8  353.96   24.20
   4   4   8  371.26   27.60
   5  -4   8  111.59    9.80
   5  -4   8  107.99    9.00
  -5  -4  -8   92.79   11.80
   5  -4   8   84.99    7.70
   5   4   8   89.49   11.80
   6  -4   8   91.19    7.70
   6  -4   8   99.49    7.90
   7  -4   8    1.10    1.50
   7  -4   8    0.90    2.00
   7  -4   8    0.50    1.70
   7   4   8    2.90    2.20
   8  -4   8  268.47   15.50
   8  -4   8  235.48   15.60
   8   4   8  237.48   16.20
   8   4   8  258.47   15.80
  11  -5  -8   45.60    4.00
  11  -5  -8   56.39    5.60
  10  -5  -8   11.10    3.10
  10  -5  -8    7.40    2.20
  10  -5  -8   15.20    3.40
   9  -5  -8   42.50    4.50
   9  -5  -8   31.30    5.50
   9  -5  -8   39.50    5.00
   8  -5  -8   14.30    3.80
  -8  -5   8   12.80    6.50
   8  -5  -8   13.40    6.40
  -8  -5   8    8.60    2.50
   8  -5  -8   18.40    3.90
   8  -5  -8   15.40    5.90
   7  -5  -8    5.70    2.90
  -7  -5   8    9.30    4.40
   7  -5  -8    4.40    4.60
  -7  -5   8    1.70    1.90
   7  -5  -8    4.30    4.10
   7  -5  -8    3.20    2.50
   7  -5  -8    3.00    2.00
   6  -5  -8 1911.61  107.39
  -6  -5   8 1850.91  106.49
   6  -5  -8 1791.52  109.79
   6  -5  -8 1759.02  110.79
   6  -5  -8 1834.42  107.59
  -6  -5   8 1787.82  109.99
   6  -5  -8 1975.30  106.49
   6  -5  -8 1847.32  106.19
   5  -5  -8   35.40    4.60
   5  -5  -8   39.90    8.10
  -5  -5   8   38.90    5.10
   5  -5  -8   47.80    5.50
   5  -5  -8   40.70    5.60
  -5  -5   8   34.40    6.70
   5  -5  -8   39.90    6.90
   5  -5  -8   36.20    5.80
  -4  -5   8   31.90    4.60
   4  -5  -8   34.20    4.70
   4  -5  -8   29.00    5.00
   4  -5  -8   29.20    6.60
   4  -5  -8   31.00    4.30
  -4  -5   8   21.70    4.10
   4  -5  -8   27.10    5.70
  -4  -5   8   38.10    6.70
  -3  -5   8  604.54   38.40
   3  -5  -8  678.63   40.00
   3  -5  -8  654.63   42.50
  -3  -5   8  633.24   39.30
  -3  -5   8  654.63   41.80
   3  -5  -8  663.33   41.40
  -2  -5   8  249.38   17.60
   2  -5  -8  245.78   19.60
  -2  -5   8  251.67   16.60
   2  -5  -8  253.77   17.60
  -2  -5   8  252.57   19.20
   2  -5  -8  268.57   16.90
   2  -5  -8  262.97   18.90
  -2  -5   8  247.08   17.40
   2  -5  -8  251.57   16.80
  -1  -5   8   16.80    3.80
   1  -5  -8   19.70    4.20
   1  -5  -8   15.50    3.20
  -1  -5   8   16.10    4.60
   1  -5  -8   19.10    3.90
  -1  -5   8   13.10    2.90
   0  -5   8   18.40    5.10
   0  -5   8   17.40    3.90
   0  -5  -8   22.60    4.90
   0  -5  -8   22.20    3.70
   0  -5  -8   18.80    3.90
   0  -5   8   21.20    3.60
   1  -5   8  301.87   20.10
   1  -5   8  324.57   23.20
  -1  -5  -8  323.97   20.30
  -1  -5  -8  307.67   22.40
   1  -5   8  319.57   21.20
   1  -5   8  319.97   20.40
  -1  -5  -8  311.17   21.00
   1   5   8  298.27   20.10
  -2  -5  -8   51.09    6.00
   2  -5   8   39.00    7.40
  -2  -5  -8   50.89    5.40
   2  -5   8   47.10    5.50
   2  -5   8   43.10    5.30
  -2  -5  -8   45.80    7.30
   2  -5   8   39.60    4.90
   2  -5   8   50.39    6.20
   3  -5   8  180.48   13.00
   3  -5   8  181.68   13.10
   3  -5   8  205.78   13.60
  -3  -5  -8  186.68   13.20
   3  -5   8  186.08   14.10
  -3  -5  -8  195.88   16.30
   3  -5   8  182.58   16.10
  -3  -5  -8  191.98   14.20
   3   5   8  189.98   17.20
   4  -5   8    2.70    2.10
   4  -5   8   -0.30    2.00
   4  -5   8   -0.40    2.10
  -4  -5  -8   -6.70    3.60
   4  -5   8    1.50    1.90
  -4  -5  -8    0.90    2.40
   4  -5   8   11.10    5.70
   4   5   8    3.90    4.80
   5  -5   8  105.89    8.50
   5  -5   8  104.39    8.30
   5  -5   8   96.79    8.00
   5  -5   8  107.09    9.00
   5   5   8  105.29   12.70
   6  -5   8    5.30    1.90
   6  -5   8    8.20    2.60
   6  -5   8    2.90    1.80
   6  -5   8    5.60    2.20
   7  -5   8   27.50    3.60
   7  -5   8   27.20    3.50
   7  -5   8   29.60    4.90
   7   5   8   32.20    3.90
  11  -6  -8    1.00    0.90
  11  -6  -8    0.50    1.50
  10  -6  -8   93.29    6.90
  10  -6  -8  111.19    8.50
  10  -6  -8   85.09    6.70
   9  -6  -8   10.60    3.20
   9  -6  -8   16.70    3.30
   9  -6  -8   15.70    2.90
   8  -6  -8   42.50    5.20
   8  -6  -8   48.60    4.90
   8  -6  -8   34.70    5.60
   7  -6  -8   52.89    6.50
   7  -6  -8   45.90    7.90
  -7  -6   8   42.30    7.70
   7  -6  -8   67.79    6.20
   7  -6  -8   56.69    6.80
   7  -6  -8   39.50    8.40
  -7  -6   8   51.49    5.40
   6  -6  -8  227.98   17.10
   6  -6  -8  244.78   15.90
   6  -6  -8  215.68   18.30
   6  -6  -8  227.28   19.90
   6  -6  -8  250.17   16.20
  -6  -6   8  245.48   16.10
  -6  -6   8  211.78   18.60
   6  -6  -8  231.68   16.90
   5  -6  -8  219.88   17.60
   5  -6  -8  197.58   18.30
  -5  -6   8  226.18   15.30
   5  -6  -8  212.48   15.00
   5  -6  -8  222.28   14.90
   5  -6  -8  213.68   16.10
  -5  -6   8  201.38   17.10
   5  -6  -8  210.18   15.70
   4  -6  -8 1221.48   72.49
  -4  -6   8 1172.08   73.99
   4  -6  -8 1216.38   73.79
   4  -6  -8 1283.77   71.29
  -4  -6   8 1256.57   71.59
   4  -6  -8 1212.18   71.19
   4  -6  -8 1170.68   75.29
   3  -6  -8  602.74   40.70
   3  -6  -8  621.24   39.10
   3  -6  -8  596.54   36.70
  -3  -6   8  586.74   37.10
  -3  -6   8  575.64   39.20
   3  -6  -8  623.74   36.80
   3  -6  -8  629.14   41.80
  -3  -6   8  621.74   37.20
  -2  -6   8    2.50    1.80
   2  -6  -8    1.20    2.10
   2  -6  -8    4.90    3.80
   2  -6  -8   -0.70    2.10
  -2  -6   8    8.10    2.30
  -2  -6   8    2.50    2.50
   2  -6  -8    2.40    2.10
  -2  -6   8    4.40    3.10
   2  -6  -8    3.50    2.80
  -1  -6   8    1.80    3.30
  -1  -6   8    1.20    2.00
  -1  -6   8    1.10    3.10
   1  -6  -8    3.40    2.20
  -1  -6   8    3.20    1.90
   1  -6  -8    1.00    2.00
   1  -6  -8   -1.90    3.30
   0  -6   8  272.47   18.20
   0  -6  -8  274.77   18.10
   0  -6   8  239.88   19.90
   0  -6   8  280.27   19.20
   0  -6   8  281.37   18.30
   0  -6  -8  288.07   19.10
   0  -6  -8  277.67   20.10
   1  -6   8   43.90    5.40
   1  -6   8   48.20    6.20
   1  -6   8   47.30    5.20
  -1  -6  -8   38.30    7.80
  -1  -6  -8   39.20    5.00
  -1  -6  -8   44.70    5.90
   2  -6   8  132.19   10.20
  -2  -6  -8  134.79   11.10
   2  -6   8  140.19   10.50
   2  -6   8  123.39   12.70
  -2  -6  -8  131.89   12.30
  -2  -6  -8  132.99   10.20
   2  -6   8  137.49   11.20
   3  -6   8  114.19    9.10
   3  -6   8  109.69    9.10
  -3  -6  -8  100.29   11.10
  -3  -6  -8  117.09    9.00
  -3  -6  -8  110.29    9.70
   3  -6   8  114.19    9.90
   3  -6   8   95.19   11.30
   3   6   8  119.59   12.90
   4  -6   8  176.08   12.70
   4  -6   8  184.78   12.50
  -4  -6  -8  184.38   13.60
   4  -6   8  169.28   12.20
   4  -6   8  166.48   13.20
   4   6   8  204.08   17.90
   5  -6   8    7.80    2.60
   5  -6   8    4.60    2.10
   5  -6   8    6.90    2.00
   5  -6   8    3.90    1.90
   6  -6   8    0.00    1.80
   6  -6   8    1.40    1.50
   6  -6   8   -1.30    1.30
   6  -6   8    1.50    1.70
   7  -6   8    5.40    1.70
   7  -6   8    4.40    1.30
  10  -7  -8    1.40    1.40
  10  -7  -8    1.50    1.20
  10  -7  -8    2.80    1.90
   9  -7  -8  202.88   14.50
   9  -7  -8  230.28   15.50
   9  -7  -8  233.98   14.30
   8  -7  -8   74.49    6.90
   8  -7  -8   71.09    6.40
   8  -7  -8   82.09    7.50
  -7  -7   8  300.87   20.60
   7  -7  -8  334.07   21.10
   7  -7  -8  357.76   21.40
   7  -7  -8  340.47   22.40
   6  -7  -8  102.89    9.50
   6  -7  -8   81.19   12.50
  -6  -7   8  104.49    8.40
   6  -7  -8   96.59    8.50
  -6  -7   8  109.69   12.30
   6  -7  -8  109.89    8.50
   5  -7  -8  258.97   16.90
   5  -7  -8  235.48   18.80
   5  -7  -8  259.57   17.90
   5  -7  -8  230.08   20.50
   5  -7  -8  262.77   18.10
  -5  -7   8  225.18   18.80
   4  -7  -8  332.27   20.80
   4  -7  -8  330.97   20.80
   4  -7  -8  299.07   22.60
   4  -7  -8  311.07   24.80
  -4  -7   8  343.47   21.20
   4  -7  -8  324.67   22.10
  -4  -7   8  291.67   22.90
   3  -7  -8   94.89    7.90
   3  -7  -8   83.79    9.00
   3  -7  -8   91.79    8.70
  -3  -7   8   76.19    7.70
  -3  -7   8   96.39    8.20
   3  -7  -8   88.09    7.70
   3  -7  -8   84.69   10.70
  -3  -7   8   77.59    8.90
   2  -7  -8   62.79    6.30
  -2  -7   8   62.69    6.70
   2  -7  -8   60.89    7.10
  -2  -7   8   68.29    6.60
  -2  -7   8   64.99    7.80
   2  -7  -8   60.89    6.20
  -2  -7   8   57.49    6.10
  -1  -7   8  391.66   24.90
   1  -7  -8  377.06   24.20
  -1  -7   8  410.56   25.80
   1  -7  -8  397.36   25.80
   1  -7  -8  389.46   24.60
  -1  -7   8  393.66   24.50
   1  -7  -8  370.66   26.30
   0  -7   8  153.48   10.80
   0  -7  -8  130.29   11.30
   0  -7   8  129.99   12.20
   0  -7  -8  146.99   10.70
   0  -7   8  150.88   10.90
   0  -7  -8  125.39   12.00
   0  -7   8  145.89   11.70
   1  -7   8   59.09    7.90
  -1  -7  -8   67.89    7.20
  -1  -7  -8   61.39    7.70
   1  -7   8   67.39    6.60
   1  -7   8   63.79    6.40
   1  -7   8   57.99    7.00
  -1  -7  -8   71.09    6.40
  -2  -7  -8   66.19    7.10
   2  -7   8   69.89    7.30
   2  -7   8   63.79    6.40
  -2  -7  -8   63.79    6.20
   2  -7   8   75.79   13.30
   2  -7   8   64.09    6.50
   2   7   8   59.49   13.10
   3  -7   8  111.09    9.00
   3  -7   8  128.69    9.70
  -3  -7  -8  114.09    9.90
   3  -7   8  117.79   10.00
   4  -7   8  177.58   12.10
   4  -7   8  165.68   12.80
   4  -7   8  180.28   12.50
   5  -7   8   18.80    3.20
   5  -7   8   23.20    3.50
   5  -7   8   22.60    3.90
   6  -7   8    2.80    1.50
   6  -7   8    3.10    1.60
   6  -7   8    3.00    1.70
   6  -7   8    1.50    1.20
   6   7   8    1.70    1.40
   9  -8  -8   23.10    2.70
   9  -8  -8   23.40    2.80
   9  -8  -8   16.10    2.80
   8  -8  -8   74.59    6.50
   8  -8  -8   82.79    7.30
   8  -8  -8   83.39    6.30
   7  -8  -8   69.69    6.30
   7  -8  -8   63.39    6.80
   7  -8  -8   77.39    6.20
   6  -8  -8    9.40    2.80
   6  -8  -8    8.80    3.10
   6  -8  -8    8.60    2.40
  -6  -8   8   10.20    3.30
   5  -8  -8  153.08   11.70
  -5  -8   8  170.08   11.90
   5  -8  -8  168.98   11.90
   5  -8  -8  169.68   13.00
  -4  -8   8  134.59   10.20
   4  -8  -8  130.89   11.70
   4  -8  -8  133.69   11.20
   4  -8  -8  138.49   10.30
   4  -8  -8  135.69   10.20
   4  -8  -8  123.29   13.60
   3  -8  -8  131.79   10.30
  -3  -8   8  144.19   10.80
   3  -8  -8  138.89   11.50
   3  -8  -8  145.59   10.60
  -2  -8   8   13.60    3.10
   2  -8  -8   19.20    4.10
  -2  -8   8   10.10    3.50
   2  -8  -8   17.00    3.40
   2  -8  -8   15.50    3.10
   1  -8  -8   16.60    7.30
  -1  -8   8   17.00    3.70
   1  -8  -8   12.70    3.50
  -1  -8   8   12.80    3.10
   1  -8  -8   15.70    3.20
  -1  -8   8   11.20    2.90
  -1  -8   8   14.10    6.40
   1  -8  -8   10.50    2.60
   0  -8   8    4.00    2.40
   0  -8   8   -0.60    2.80
   0  -8   8    4.10    3.00
   0  -8   8    6.10    2.40
   0  -8  -8    2.10    3.50
   0  -8  -8    5.60    3.00
   0  -8  -8    6.00    2.30
   0   8   8    6.90    3.00
   1  -8   8  193.48   13.70
  -1  -8  -8  195.78   14.60
   1  -8   8  204.28   15.60
  -1  -8  -8  187.98   13.50
   1  -8   8  211.78   14.00
   2  -8   8   95.59    7.70
   2  -8   8   80.09    7.10
  -2  -8  -8   81.89    7.00
   2  -8   8   78.89    8.00
  -2  -8  -8   82.89    7.80
   3  -8   8  584.84   35.70
  -3  -8  -8  574.34   35.60
   3  -8   8  560.64   34.70
   3  -8   8  607.54   35.10
   4  -8   8  581.44   34.60
   4  -8   8  556.94   34.50
   5  -8   8   53.79    5.10
   5  -8   8   49.10    4.20
   7  -9  -8   19.20    3.80
   7  -9  -8   18.80    2.70
   7  -9  -8   24.60    3.00
   6  -9  -8   10.70    2.80
   5  -9  -8   38.40    5.00
   5  -9  -8   35.10    4.20
  -5  -9   8   35.40    3.80
   5  -9  -8   34.50    4.20
   4  -9  -8   14.90    3.50
   4  -9  -8   15.00    2.90
  -4  -9   8   19.80    4.00
   4  -9  -8   20.00    3.10
   3  -9  -8  153.48   11.70
   3  -9  -8  137.59   10.50
  -3  -9   8  153.68   10.90
   3  -9  -8  156.58   10.80
   2  -9  -8    3.10    2.10
  -2  -9   8    3.80    2.20
   2  -9  -8   -0.70    2.00
   2  -9  -8    0.30    1.70
   1  -9  -8   85.29    7.80
  -1  -9   8   73.89    7.20
   1  -9  -8   82.59    6.90
  -1  -9   8   80.19    7.10
   0  -9  -8   16.30    2.90
   0  -9   8   12.90    3.40
   0  -9  -8   10.70    3.40
   0  -9   8   12.50    2.70
   0  -9   8   18.40    3.50
   1  -9   8  233.68   15.20
   1  -9   8  232.18   15.90
  -1  -9  -8  210.08   14.60
  -1  -9  -8  223.18   15.70
   1  -9   8  247.38   15.50
  -2  -9  -8    2.80    2.10
   2  -9   8    2.00    1.80
   2  -9   8    1.20    1.90
   2  -9   8    2.60    2.10
   3  -9   8   58.09    5.20
   3  -9   8   60.49    6.40
   3  -9   8   60.19    5.20
   5 -10  -8   79.79    5.80
   5 -10  -8   73.09    6.30
   5 -10  -8   71.19    5.60
   4 -10  -8  139.09    9.60
   4 -10  -8  158.88   10.10
   4 -10  -8  142.89   11.20
   3 -10  -8    2.70    1.60
   3 -10  -8    2.30    1.40
   3 -10  -8    1.60    1.80
  -3 -10   8   -0.20    1.10
  -2 -10   8    5.40    1.90
   2 -10  -8    5.40    2.10
   2 -10  -8    8.60    2.10
  -1 -10   8  100.99    7.40
   1 -10  -8  107.09    8.20
   1 -10  -8   86.59    7.00
   0 -10  -8    8.00    1.80
   0 -10   8    3.80    1.70
   0 -10   8   12.10    3.30
   1 -10   8  115.89    7.80
   1 -10   8   95.09    7.20
  -1 -10  -8  114.69    8.30
 -12   0   9    1.60    1.20
  12   0  -9   -1.30    2.00
 -11   0   9   74.39    6.20
  11   0  -9   72.49    7.00
 -10   0   9    0.60    1.90
  10   0  -9    3.20    2.20
   9   0  -9  260.87   17.80
  -9   0   9  251.57   17.10
   9   0  -9  249.18   20.50
   8   0  -9    0.60    4.40
  -8   0   9   -0.80    1.60
  -7   0   9    1.20    1.90
   7   0  -9   -0.70    1.80
  -7   0   9    1.80    1.60
   7   0  -9   -2.10    3.50
  -6   0   9    0.20    1.60
   6   0  -9   -1.80    1.60
  -6   0   9    2.60    2.20
   6   0  -9   -0.10    3.70
   5   0  -9  105.89    9.60
  -5   0   9  100.99    8.20
   5   0  -9   77.59   10.30
  -5   0   9  104.39    7.90
  -4   0   9    3.70    2.10
  -4   0   9    0.90    1.20
   4   0  -9    5.30    2.80
   3   0  -9  105.29   10.70
  -3   0   9   87.19   11.10
  -3   0   9  118.09    8.10
   3   0  -9   98.79    8.60
  -3   0   9  117.39    8.70
  -2   0   9    2.70    3.90
  -2   0   9   -1.50    1.70
  -2   0   9    1.30    1.30
   1   0  -9  612.54   37.30
  -1   0   9  664.63   39.00
   1   0  -9  544.15   39.90
  -1   0   9  688.33   38.00
   0   0  -9    5.30    3.50
   0   0   9    3.80    1.30
   0   0   9   -2.20    2.00
   0   0   9   -1.10    1.40
   1   0   9  147.39   11.40
   1   0   9  170.08   11.90
   1   0   9  176.28   11.40
   2   0   9    2.70    1.70
   2   0   9    0.70    1.60
   2   0   9    1.60    3.50
   3   0   9  423.66   25.40
   3   0   9  371.56   24.40
   4   0   9    0.30    2.10
   4   0   9    0.90    2.00
   5   0   9  390.06   24.10
   5   0   9  427.96   24.60
   5   0   9  335.77   24.20
   6   0   9    0.00    1.60
   6   0   9    3.60    1.70
   7   0   9  793.92   46.70
   8   0   9    0.60    1.60
  12  -1  -9   31.80    4.10
 -12   1   9   24.60    3.00
 -11  -1   9   14.30    3.10
  11  -1  -9   11.80    3.10
  11   1  -9   21.50    5.50
 -11   1   9   20.50    3.10
  10  -1  -9  113.79    9.60
 -10  -1   9  102.09    8.50
 -10   1   9  114.19    8.90
   9  -1  -9  245.38   16.30
  -9  -1   9  245.38   15.40
   9  -1  -9  229.68   19.30
  -9   1   9  208.58   15.10
   9   1  -9  185.28   15.30
  -8  -1   9    4.60    2.20
  -8  -1   9    1.10    3.50
   8  -1  -9   -9.80    4.10
   8  -1  -9    1.50    2.00
   8   1  -9    0.90    2.60
  -7  -1   9   59.59    5.90
  -7  -1   9   56.09    5.50
   7  -1  -9   42.20    5.30
   7  -1  -9   52.29    8.50
   7   1  -9   38.30    7.00
  -6  -1   9  152.88   10.60
   6  -1  -9  121.59   14.40
  -6  -1   9  115.89   17.60
   6  -1  -9  122.79   10.20
   6  -1  -9  143.29   10.00
  -6  -1   9  149.39   10.20
   6  -1  -9  135.89   12.40
   6   1  -9  114.89   11.40
   5  -1  -9  160.18   12.30
  -5  -1   9  140.99   15.50
  -5  -1   9  180.08   12.30
   5  -1  -9  185.08   14.50
   5  -1  -9  201.18   16.80
  -5  -1   9  190.58   12.80
  -4  -1   9 1251.97   71.69
  -4  -1   9 1208.68   71.09
   3  -1  -9  127.89   12.00
  -3  -1   9  105.19   11.10
  -3  -1   9  112.39    8.30
  -3  -1   9  119.19    9.00
  -3   1   9  102.49    8.20
   2  -1  -9  313.17   20.90
  -2  -1   9  324.87   24.10
   2  -1  -9  324.57   20.90
  -2  -1   9  340.77   20.90
  -2  -1   9  381.56   21.80
  -1  -1   9 1532.25   84.69
  -1  -1   9 1502.85   84.69
  -1  -1   9 1302.57   87.79
   1  -1  -9 1293.67   84.59
   1  -1  -9 1663.63   88.99
  -1  -1   9 1567.14   85.39
   0  -1  -9   20.70    3.40
   0  -1   9   16.70    2.80
   0  -1  -9   19.50    3.20
   0  -1  -9   18.50    5.40
   0  -1   9   20.50    3.60
   0  -1   9   18.50    3.00
   0  -1   9   13.60    4.30
   0   1   9   14.40    2.60
   0   1   9   27.70    4.10
  -1  -1  -9   81.49    9.20
   1  -1   9   58.09    5.20
   1  -1   9   64.69    5.60
  -1  -1  -9   51.69    5.60
   1  -1   9   66.59    6.10
   1  -1   9   44.50    7.90
   1   1   9   55.79    6.50
   1   1   9   59.19    5.80
   2  -1   9  701.23   37.70
   2  -1   9  548.05   36.40
  -2  -1  -9  523.95   39.90
   2   1   9  660.23   37.30
   2   1   9  630.84   37.00
   2   1   9  611.34   38.60
  -3  -1  -9    3.70   10.60
   3  -1   9    1.20    1.80
   3  -1   9   -1.30    1.80
   3  -1   9    1.30    2.00
   3   1   9    1.40    1.90
   3   1   9    5.70    3.80
   3   1   9    0.20    1.90
   4  -1   9  192.38   14.20
   4  -1   9  197.28   13.50
   4  -1   9  193.28   13.40
   4   1   9  219.68   14.20
   4   1   9  180.68   13.20
   5  -1   9   62.49    6.40
   5  -1   9   58.09    5.80
   5  -1   9   45.80    5.40
   5   1   9   60.39    5.90
   6  -1   9   31.50    4.10
   6  -1   9   21.70    4.00
   6  -1   9   32.50    4.00
   6   1   9   22.00    3.00
   6   1   9   22.10    3.60
   7  -1   9    9.20    2.50
   7  -1   9   10.40    2.20
   7   1   9    8.60    4.70
   7   1   9   12.10    2.80
   8  -1   9    4.90    1.90
   8   1   9    4.10    1.80
  12  -2  -9   65.79    6.20
 -12   2   9   70.49    5.30
  11  -2  -9   86.49    7.50
 -11  -2   9   71.49    5.90
 -11   2   9   78.99    6.50
  10  -2  -9   27.80    4.70
 -10  -2   9   34.70    4.20
   9  -2  -9  751.22   48.30
   9  -2  -9  777.42   44.80
  -9  -2   9  659.73   44.10
   8  -2  -9  111.19   14.90
  -8  -2   9  120.19    9.70
   8  -2  -9  128.49   10.50
   8  -2  -9  121.89    9.30
   7  -2  -9   32.40    7.20
  -7  -2   9   45.20    8.70
  -7  -2   9   23.90    4.40
   7  -2  -9   37.40    5.10
  -7  -2   9   47.60    5.10
   7  -2  -9   42.50    7.90
   7  -2  -9   35.20    4.80
   6  -2  -9  680.63   42.30
   6  -2  -9  675.53   41.50
  -6  -2   9  620.74   47.60
   6  -2  -9  716.53   45.00
   6  -2  -9  790.02   47.00
  -6  -2   9  694.53   41.80
  -5  -2   9   21.20    6.60
  -5  -2   9   29.30    4.00
  -5  -2   9   26.20    4.30
   5  -2  -9   35.80    6.70
   5  -2  -9   27.00    4.10
   5  -2  -9   23.50    6.00
   5  -2  -9   22.20    4.00
  -5  -2   9   25.10    3.90
   5  -2  -9   23.00    3.00
   4  -2  -9   10.50    2.00
   4  -2  -9    6.70    4.00
   4  -2  -9    5.80    2.20
   4  -2  -9    6.30    3.60
  -4  -2   9    7.30    2.20
  -4  -2   9   13.60    4.90
  -4  -2   9    9.10    2.20
   4  -2  -9    5.30    2.30
  -4  -2   9    6.80    2.50
   3  -2  -9  189.08   12.40
  -3  -2   9  172.28   12.50
  -3  -2   9  167.68   11.90
   3  -2  -9  158.98   11.70
  -3  -2   9  191.08   15.80
   3  -2  -9  194.68   15.30
  -3  -2   9  172.98   11.80
   3  -2  -9  168.18   13.90
  -2  -2   9   58.39    5.80
  -2  -2   9   61.29    5.40
  -2  -2   9   65.59    5.50
   2  -2  -9   63.69    5.50
  -2  -2   9   70.19    8.70
   2  -2  -9   70.69    8.10
   2  -2  -9   47.00    5.30
   2  -2  -9   67.89    7.50
  -2   2   9   55.49    5.60
   1  -2  -9   11.10    2.50
  -1  -2   9   14.20    3.10
   1  -2  -9   14.70    3.60
  -1  -2   9   20.50    5.00
  -1  -2   9   16.00    2.70
  -1  -2   9   14.10    2.70
  -1   2   9    9.80    3.00
   0  -2   9   44.60    4.70
   0  -2   9   48.10    4.80
   0  -2  -9   44.80    7.60
   0  -2  -9   52.49    5.10
   0  -2  -9   46.10    5.00
   0  -2   9   48.10    5.20
   0  -2   9   64.19    8.70
   0   2   9   49.90    5.50
  -1  -2  -9   63.29    6.10
   1  -2   9   71.19    6.10
  -1  -2  -9   77.29    6.40
  -1  -2  -9   79.19    9.40
   1  -2   9   74.39    6.30
   1  -2   9   72.59    6.80
   1  -2   9   61.59    5.90
   1   2   9   68.59    6.50
  -2  -2  -9  655.63   42.00
   2  -2   9  698.93   41.60
   2  -2   9  743.73   42.60
  -2  -2  -9  757.22   46.50
   2  -2   9  715.43   41.70
   2   2   9  679.13   44.00
   2   2   9  669.83   42.00
   3  -2   9  661.23   45.20
   3  -2   9  775.72   45.60
   3  -2   9  778.22   45.80
   3   2   9  713.03   48.00
   3   2   9  851.41   46.30
   3   2   9  851.11   45.80
   4  -2   9  154.78   11.20
   4  -2   9  132.09   10.10
   4  -2   9  148.69   10.40
   4   2   9  133.69    9.90
   4   2   9  116.39   12.40
   5  -2   9   94.09    8.10
   5  -2   9  101.69    8.90
   5   2   9   75.69    6.80
   5   2   9   74.39   13.60
   6  -2   9   81.99    7.70
   6  -2   9   78.19    6.90
   6  -2   9   76.39    7.00
   6   2   9   77.89    7.10
   6   2   9   87.59    7.20
   7  -2   9   60.19    5.30
   7  -2   9   52.49    4.70
   7   2   9   41.30    5.60
   7   2   9   56.39    5.30
   8  -2   9   36.60    3.90
   8   2   9   39.30    4.10
  12  -3  -9  104.89    8.00
 -12   3   9  102.19    7.20
  11  -3  -9   78.09    7.20
  10  -3  -9   57.59    6.30
 -10  -3   9   56.59    5.40
  -9  -3   9    1.40    1.90
   9  -3  -9    1.30    1.70
   9  -3  -9   -0.30    1.60
   9  -3  -9   -1.70    5.70
   9  -3  -9    0.70    2.30
   8  -3  -9  532.75   31.40
  -8  -3   9  500.65   31.60
   8  -3  -9  470.45   37.10
   8  -3  -9  515.75   35.90
   8  -3  -9  530.25   32.80
   7  -3  -9  631.14   41.70
   7  -3  -9  565.14   36.10
   7  -3  -9  572.84   40.10
   7  -3  -9  629.84   37.50
  -7  -3   9  593.14   36.40
   6  -3  -9   75.09    7.10
  -6  -3   9   55.59    6.10
   6  -3  -9   51.39    8.80
   6  -3  -9   71.99    6.60
  -6  -3   9   62.09    6.10
  -6  -3   9   64.39   10.40
   6  -3  -9   47.30    8.30
  -5  -3   9  185.18   17.20
   5  -3  -9  214.78   17.50
   5  -3  -9  201.08   15.10
  -5  -3   9  216.48   14.80
   5  -3  -9  238.68   15.50
   5  -3  -9  214.28   18.00
  -4  -3   9   13.00    2.70
   4  -3  -9   13.60    4.90
   4  -3  -9   15.20    3.20
  -4  -3   9    8.30    2.60
  -4  -3   9   14.00    4.80
  -4  -3   9    7.60    2.60
   4  -3  -9   10.10    2.40
   4  -3  -9   14.50    4.80
   4  -3  -9   11.00    3.10
  -3  -3   9  373.96   24.60
   3  -3  -9  396.86   25.30
   3  -3  -9  424.46   25.10
  -3  -3   9  413.56   29.80
   3  -3  -9  366.96   24.50
   3  -3  -9  421.96   27.70
  -3  -3   9  406.86   25.30
   3  -3  -9  427.16   28.20
  -3  -3   9  369.46   24.30
  -2  -3   9  106.09    8.60
  -2  -3   9  105.99    8.60
   2  -3  -9  118.49   11.40
   2  -3  -9  103.59    9.00
   2  -3  -9  111.19    8.60
   2  -3  -9  123.19    9.10
  -2  -3   9  131.79   12.10
  -2  -3   9  117.59    9.30
   2  -3  -9  120.49   11.10
  -1  -3   9   22.60    4.00
   1  -3  -9   25.80    3.80
  -1  -3   9   29.60    4.00
  -1  -3   9   29.60    3.70
  -1  -3   9   24.00    6.30
   1  -3  -9   25.90    4.20
   0  -3   9    0.10    3.60
   0  -3  -9    7.40    2.60
   0  -3  -9    8.60    2.50
   0  -3   9    7.30    2.20
   0  -3  -9    7.50    3.90
   0  -3   9    9.20    2.40
   0  -3   9   10.50    3.00
   0   3   9    8.70    2.80
   1  -3   9  125.39   10.20
   1  -3   9  163.08   14.50
   1  -3   9  157.18   10.50
  -1  -3  -9  159.78   13.70
   1  -3   9  141.19   11.10
  -1  -3  -9  122.59   10.70
   1  -3   9  159.58   11.50
   2  -3   9   50.29    9.50
   2  -3   9   73.19    6.10
   2  -3   9   69.19    6.90
  -2  -3  -9   64.49    6.40
  -2  -3  -9   63.79    8.30
   2  -3   9   58.39    5.80
   2  -3   9   69.89    6.30
  -2  -3  -9   68.29    6.80
   2   3   9   51.09    8.30
   2   3   9   69.89    6.40
   3  -3   9  392.56   24.50
   3  -3   9  366.86   23.30
  -3  -3  -9  365.66   27.90
   3  -3   9  377.76   23.60
  -3  -3  -9  388.96   24.40
   3   3   9  369.66   23.20
   3   3   9  346.37   26.60
   4  -3   9    7.40    2.40
   4  -3   9    5.90    2.40
   4  -3   9    5.30    2.70
   4  -3   9    7.60    2.40
  -4  -3  -9   17.10    6.50
   4   3   9    8.20    2.30
   4   3   9   10.90    5.30
   5  -3   9  221.38   14.90
   5  -3   9  204.78   14.00
   5  -3   9  207.98   14.00
   5   3   9  169.78   17.40
   6  -3   9   58.19    6.30
   6  -3   9   74.09    6.30
   6  -3   9   76.99    6.50
   6   3   9   75.59    6.60
   7  -3   9   15.10    2.50
   7  -3   9   11.40    2.90
   7   3   9   19.10    3.10
   7   3   9   11.20    3.10
   8  -3   9   38.80    3.70
   8   3   9   42.90    4.00
  11  -4  -9   10.80    2.80
  10  -4  -9    9.00    2.40
   9  -4  -9   11.10    2.90
   9  -4  -9    5.90    6.90
  -9  -4   9    9.90    2.40
   9  -4  -9   11.70    3.50
   9  -4  -9    7.00    2.10
  -8  -4   9   66.69    7.80
  -8  -4   9   58.99   11.20
   8  -4  -9   65.59   10.60
   8  -4  -9   51.39   11.10
   8  -4  -9   58.29    6.90
   7  -4  -9 1514.85   86.09
   7  -4  -9 1452.15   90.89
   7  -4  -9 1606.64   86.59
  -7  -4   9 1428.66   91.19
  -7  -4   9 1516.55   86.69
   7  -4  -9 1488.75   87.49
   7  -4  -9 1406.56   90.49
   6  -4  -9   66.09    6.70
   6  -4  -9   82.69   10.00
  -6  -4   9   64.29    6.50
   6  -4  -9   52.29    5.70
   6  -4  -9   63.69    8.90
  -6  -4   9   67.49   10.20
   6  -4  -9   78.09    7.90
   5  -4  -9  936.81   58.39
  -5  -4   9  887.71   54.59
   5  -4  -9  962.40   55.69
   5  -4  -9  997.30   54.49
  -5  -4   9  881.21   54.59
   5  -4  -9  792.22   57.19
   5  -4  -9  998.80   54.79
   4  -4  -9   81.49    7.60
   4  -4  -9   68.29    9.00
   4  -4  -9   74.69    7.00
  -4  -4   9   72.69    6.80
   4  -4  -9   72.49    9.20
  -4  -4   9   62.89    9.10
  -4  -4   9   71.19    6.80
  -4  -4   9   71.79    7.00
   3  -4  -9   51.39    6.00
  -3  -4   9   48.40    5.30
  -3  -4   9   59.49    6.20
   3  -4  -9   54.59    6.10
  -3  -4   9   51.29    7.60
   3  -4  -9   56.89    7.90
  -3  -4   9   56.29    8.20
   3  -4  -9   55.09    7.80
   2  -4  -9   24.00    3.90
  -2  -4   9   32.30    4.90
   2  -4  -9   27.50    6.10
   2  -4  -9   29.60    4.80
   2  -4  -9   28.90    6.00
  -2  -4   9   22.00    3.80
  -2  -4   9   31.80    5.90
  -2  -4   9   28.00    6.20
  -1  -4   9   20.60    5.20
  -1  -4   9   25.10    4.50
  -1  -4   9   20.70    4.10
   1  -4  -9   22.80    4.00
   0  -4   9  543.65   34.10
   0  -4  -9  609.64   35.10
   0  -4  -9  592.84   34.40
   0  -4  -9  559.04   37.20
   0  -4   9  565.84   35.00
   0  -4   9  522.25   34.00
   0   4   9  550.14   34.50
   1  -4   9  223.38   19.70
  -1  -4  -9  282.67   18.20
   1  -4   9  260.17   18.00
   1  -4   9  256.07   17.10
   1  -4   9  264.57   17.20
  -1  -4  -9  288.17   17.50
  -1  -4  -9  216.28   19.30
   1   4   9  270.37   17.60
   2  -4   9   62.99    6.20
  -2  -4  -9   57.99    6.20
   2  -4   9   67.69    6.20
  -2  -4  -9   66.09    6.90
   2  -4   9   71.69   10.10
   2  -4   9   54.69    5.80
   2  -4   9   73.89    7.10
  -2  -4  -9   54.49    8.70
   2   4   9   54.49    9.20
   3  -4   9  359.36   27.20
   3  -4   9  340.87   23.20
   3  -4   9  376.36   22.60
  -3  -4  -9  379.36   23.60
   3  -4   9  354.86   22.70
   3  -4   9  337.47   22.30
  -3  -4  -9  328.47   25.80
   3   4   9  350.86   26.50
   3   4   9  362.66   22.10
   4  -4   9   29.70    4.10
   4  -4   9   40.40    5.60
  -4  -4  -9   34.40    8.70
   4  -4   9   37.30    4.60
   4   4   9   21.80    3.30
   4   4   9   45.10    8.30
   5  -4   9  217.28   16.10
   5  -4   9  197.08   13.70
   5  -4   9  196.18   13.60
   6  -4   9    0.50    1.50
   6  -4   9   -0.40    1.60
   6  -4   9   -0.90    1.70
   6   4   9    1.20    2.00
   7  -4   9   85.29    7.40
   7  -4   9   96.49    6.70
   7  -4   9   80.59    6.50
   7   4   9  102.39    7.10
   7   4   9   82.19    7.10
  11  -5  -9    8.30    2.30
  10  -5  -9   50.99    5.50
  10  -5  -9   53.69    4.60
  10  -5  -9   39.00    4.20
   9  -5  -9    8.70    2.50
   9  -5  -9    5.20    1.90
  -9  -5   9    1.90    3.10
   9  -5  -9   11.20    3.30
   8  -5  -9   50.79    6.40
   8  -5  -9   58.19    6.00
   8  -5  -9   56.49    5.40
  -8  -5   9   52.99    5.50
   8  -5  -9   60.19   13.80
   8  -5  -9   42.70    8.30
   7  -5  -9  138.89   11.60
  -7  -5   9  132.79   11.50
   7  -5  -9  142.89   11.70
   7  -5  -9  147.09   14.60
   7  -5  -9  116.29   13.70
  -7  -5   9  158.78   15.10
   7  -5  -9  145.59   10.90
   6  -5  -9    4.50    4.00
  -6  -5   9    9.00    4.40
   6  -5  -9   10.10    3.10
   6  -5  -9    8.80    2.60
  -6  -5   9    6.40    2.70
   6  -5  -9    1.80    4.00
   6  -5  -9    6.30    2.90
   5  -5  -9  408.46   26.40
   5  -5  -9  438.36   26.80
   5  -5  -9  429.26   27.80
  -5  -5   9  395.16   30.60
   5  -5  -9  428.46   35.50
  -5  -5   9  437.76   27.00
  -4  -5   9  358.06   22.60
   4  -5  -9  335.47   24.80
   4  -5  -9  343.07   22.00
   4  -5  -9  353.96   22.20
   4  -5  -9  296.77   23.80
   4  -5  -9  363.56   26.10
  -4  -5   9  350.66   22.40
   3  -5  -9  127.69   12.50
  -3  -5   9  119.89   12.50
   3  -5  -9  143.99   10.60
  -3  -5   9  131.29   10.80
   3  -5  -9  140.49   13.50
  -3  -5   9  131.79   10.40
   3  -5  -9  133.39   10.30
   3  -5  -9  144.49   11.30
   2  -5  -9  669.03   44.90
  -2  -5   9  711.83   43.20
   2  -5  -9  732.63   43.30
   2  -5  -9  766.22   42.60
   2  -5  -9  703.83   42.30
   2  -5  -9  698.33   45.90
  -2  -5   9  695.63   42.50
  -2  -5   9  697.73   45.70
  -2  -5   9  681.43   42.10
  -1  -5   9  133.89   13.60
  -1  -5   9  162.58   11.50
   1  -5  -9  155.98   11.30
   1  -5  -9  160.58   12.40
   1  -5  -9  155.38   11.40
  -1  -5   9  153.28   12.90
  -1  -5   9  150.88   11.30
   0  -5  -9 1024.60   63.59
   0  -5   9 1042.60   60.69
   0  -5  -9 1047.70   62.39
   0  -5   9 1033.70   60.69
   0  -5  -9 1085.09   60.79
   0  -5   9  907.81   63.49
   0  -5   9 1079.29   61.89
  -1  -5  -9   10.00    3.30
   1  -5   9   10.20    2.80
  -1  -5  -9    6.50    2.70
   1  -5   9    6.40    3.00
   1  -5   9   10.50    2.80
   1   5   9    5.30    2.40
  -2  -5  -9   92.59   10.90
  -2  -5  -9  114.59    9.70
   2  -5   9  100.29   11.70
   2  -5   9  101.19    8.60
   2  -5   9  112.09    9.50
   2  -5   9  111.79    8.60
  -2  -5  -9  107.19    8.70
   2   5   9   94.29   11.90
  -3  -5  -9    5.60    4.40
   3  -5   9    7.80    2.90
   3  -5   9   -4.10    5.30
   3  -5   9    6.90    3.60
   3  -5   9    3.20    2.00
  -3  -5  -9    3.20    2.70
   3   5   9    5.40    2.00
   3   5   9   -1.60    5.40
   4  -5   9   70.99    6.40
   4  -5   9   73.59    7.00
   4  -5   9   82.79    6.70
   4  -5   9   75.99    7.50
   4   5   9  111.79   14.50
   5  -5   9   15.00    3.00
   5  -5   9   10.10    2.80
   5  -5   9   12.50    2.50
   5  -5   9   16.90    3.70
   6  -5   9   26.50    4.20
   6  -5   9   28.00    3.40
   6  -5   9   30.50    4.10
   6   5   9   35.30    5.60
   7  -5   9   11.50    2.00
   7   5   9   17.30    2.80
  10  -6  -9    2.30    1.90
  10  -6  -9    3.60    1.40
  10  -6  -9    5.00    1.50
   9  -6  -9   34.40    5.10
   9  -6  -9   37.40    4.70
   9  -6  -9   36.50    4.20
  -8  -6   9   15.40    2.80
   8  -6  -9   20.50    3.50
   8  -6  -9   24.40    3.60
   8  -6  -9   21.80    4.90
  -7  -6   9    5.70    2.30
   7  -6  -9    6.40    2.40
   7  -6  -9    5.20    2.90
   7  -6  -9    3.20    2.50
   7  -6  -9   11.10    5.60
   7  -6  -9    5.50    5.70
   6  -6  -9   42.00    7.90
   6  -6  -9   49.00    6.10
  -6  -6   9   27.70    6.60
  -6  -6   9   35.10    5.20
   6  -6  -9   42.00    7.70
   5  -6  -9   62.39   10.30
  -5  -6   9   53.79    6.00
   5  -6  -9   52.89    6.20
   5  -6  -9   49.70    6.40
   5  -6  -9   55.69    5.80
  -4  -6   9 1006.00   67.09
   4  -6  -9 1098.19   64.09
   4  -6  -9 1116.69   65.29
   4  -6  -9 1178.28   64.29
   4  -6  -9 1063.89   68.39
  -4  -6   9 1033.00   64.09
   4  -6  -9 1044.10   66.89
  -4  -6   9 1191.68   64.69
   3  -6  -9   81.19    9.30
   3  -6  -9   83.99    7.60
  -3  -6   9   72.89    9.50
   3  -6  -9   88.19    7.60
  -3  -6   9   91.39    7.90
  -3  -6   9   73.89    7.70
   3  -6  -9   93.89   10.70
   3  -6  -9   82.79    8.30
   2  -6  -9    4.50    2.50
   2  -6  -9    5.40    2.60
  -2  -6   9    3.00    3.50
  -2  -6   9    2.60    2.10
  -2  -6   9    6.60    2.70
  -2  -6   9    3.50    2.20
   2  -6  -9    5.90    2.70
  -1  -6   9  619.24   37.10
  -1  -6   9  570.24   38.90
  -1  -6   9  588.14   36.10
   1  -6  -9  564.84   38.40
  -1  -6   9  595.54   35.90
   1  -6  -9  608.24   37.00
   1  -6  -9  554.54   35.50
   1  -6  -9  623.84   36.10
   0  -6   9  111.09    8.90
   0  -6  -9  107.19    9.60
   0  -6  -9  112.39    8.90
   0  -6  -9   84.79   10.40
   0  -6   9   89.79   10.80
   0  -6   9  121.99   10.00
   0  -6   9  105.39    8.90
   0   6   9  111.29    9.00
   1  -6   9    9.60    2.60
  -1  -6  -9    8.00    3.40
   1  -6   9   -1.10    3.90
   1  -6   9    7.20    2.70
   1  -6   9    5.40    2.90
  -1  -6  -9    7.60    3.30
  -1  -6  -9    5.30    2.50
   1   6   9    3.10    2.50
  -2  -6  -9   25.60    4.80
   2  -6   9   27.10    4.10
   2  -6   9   10.80    7.30
  -2  -6  -9   15.20    5.10
   2  -6   9   21.80    4.50
   2  -6   9   24.40    4.00
  -2  -6  -9   25.20    4.20
   2   6   9   31.80    7.30
   3  -6   9   19.20    4.00
  -3  -6  -9   22.80    4.30
   3  -6   9   17.70    3.40
   3  -6   9   18.60    3.40
   3   6   9   26.40   10.00
   4  -6   9   19.70    3.40
   4  -6   9   27.60    3.70
   4  -6   9   22.70    3.60
   4  -6   9   33.90    4.80
   5  -6   9   19.10    3.30
   5  -6   9   22.30    3.30
   5  -6   9   18.60    2.70
   5  -6   9   20.30    2.80
   6  -6   9   54.89    5.20
   6  -6   9   62.39    5.20
   6   6   9   62.69    5.20
   9  -7  -9    6.80    1.70
   9  -7  -9    7.10    2.30
   9  -7  -9    6.60    2.10
   8  -7  -9   12.10    2.40
   8  -7  -9   12.40    3.10
   8  -7  -9   12.20    2.80
  -7  -7   9  509.95   35.20
   7  -7  -9  593.74   34.60
   7  -7  -9  596.44   35.80
   7  -7  -9  600.74   34.80
   6  -7  -9  862.81   52.39
   6  -7  -9  845.42   50.99
   6  -7  -9  860.01   51.09
  -6  -7   9  898.91   51.29
  -5  -7   9   12.50    5.50
  -5  -7   9   14.00    3.10
   5  -7  -9   19.10    5.00
   5  -7  -9   17.60    3.60
   5  -7  -9   17.80    4.30
   5  -7  -9   15.70    6.40
   5  -7  -9   21.30    3.70
   4  -7  -9   66.59    7.00
   4  -7  -9   78.09    6.90
   4  -7  -9   79.69   10.30
   4  -7  -9   66.09    8.40
  -4  -7   9   65.29    6.70
   4  -7  -9   72.59    7.60
  -3  -7   9   55.39    6.90
   3  -7  -9   62.69   10.10
  -3  -7   9   74.09   10.80
  -3  -7   9   52.99    7.90
   3  -7  -9   60.99    6.90
  -2  -7   9    4.40    2.40
  -2  -7   9    1.80    3.50
   2  -7  -9    2.50    2.80
  -2  -7   9    1.60    2.60
   2  -7  -9    6.30    4.40
   2  -7  -9    3.70    3.20
  -1  -7   9  160.78   11.50
   1  -7  -9  147.99   13.50
   1  -7  -9  166.38   12.30
   1  -7  -9  163.78   12.70
  -1  -7   9  162.58   12.70
  -1  -7   9  143.39   13.30
   0  -7   9  182.78   14.00
   0  -7   9  183.78   13.20
   0  -7   9  204.48   21.40
   0  -7   9  191.08   13.20
   0  -7  -9  192.88   13.20
   0  -7  -9  148.69   18.00
   0  -7  -9  185.98   14.00
   1  -7   9   62.69    6.90
  -1  -7  -9   60.69    6.00
   1  -7   9   60.19    6.00
   1  -7   9   63.99    6.30
  -1  -7  -9   59.39    6.80
  -1  -7  -9   51.09    7.60
   2  -7   9  130.89    9.90
  -2  -7  -9  137.29   11.90
   2  -7   9  118.59    9.50
  -2  -7  -9  120.09    9.40
   2  -7   9  138.79   13.60
   3  -7   9   10.90    2.50
  -3  -7  -9   14.00    3.40
   3  -7   9   12.10    2.90
   3  -7   9   17.50    3.60
   4  -7   9  353.16   21.30
   4  -7   9  316.47   21.20
   4  -7   9  331.57   20.90
   5  -7   9    1.90    1.20
   5  -7   9    2.60    2.10
   5  -7   9   -0.50    1.40
   8  -8  -9    1.00    2.40
   8  -8  -9    5.20    1.60
   8  -8  -9    3.60    1.70
   7  -8  -9  184.68   12.20
   7  -8  -9  138.49   11.60
   6  -8  -9   56.59    5.40
  -6  -8   9   54.79    5.30
   6  -8  -9   60.59    6.20
   6  -8  -9   56.79    5.60
  -5  -8   9   24.40    3.70
   5  -8  -9   17.30    3.30
   5  -8  -9   21.30    4.10
   5  -8  -9   28.60    3.90
   4  -8  -9   24.00    4.20
   4  -8  -9   20.40    3.50
   4  -8  -9   17.30    3.30
  -4  -8   9   21.00    3.50
   3  -8  -9   67.99    6.20
   3  -8  -9   46.50    8.10
   3  -8  -9   54.79    5.80
  -3  -8   9   61.19    6.20
  -2  -8   9    5.50    3.20
   2  -8  -9    6.40    2.40
  -2  -8   9    8.00    2.50
   2  -8  -9    3.60    2.50
   2  -8  -9    5.10    2.30
   1  -8  -9   46.80    8.40
  -1  -8   9   52.19    5.40
  -1  -8   9   47.00    5.50
   1  -8  -9   45.40    5.30
  -1  -8   9   54.69    6.10
   0  -8  -9    0.80    2.20
   0  -8   9    0.20    1.70
   0  -8   9    0.50    2.40
   0  -8   9   -1.40    1.80
   0  -8  -9    0.50    1.80
  -1  -8  -9   99.89    7.80
   1  -8   9  104.79    8.20
   1  -8   9  101.29    8.90
   1  -8   9   93.59    7.80
  -1  -8  -9   94.69    8.60
   2  -8   9   47.10    5.30
  -2  -8  -9   38.30    5.00
   2  -8   9   37.30    4.50
   2  -8   9   46.00    4.80
   3  -8   9    1.80    2.00
   3  -8   9    2.20    1.60
   3  -8   9    5.40    2.30
   4  -8   9    0.60    1.50
   4  -8   9    1.40    1.40
   4  -8   9   -1.10    1.50
   6  -9  -9   47.30    4.30
   6  -9  -9   45.10    4.50
  -5  -9   9    4.80    1.70
   5  -9  -9    9.20    2.30
   5  -9  -9    9.00    2.70
   5  -9  -9    9.00    2.10
  -4  -9   9  124.99    9.20
   4  -9  -9  128.69    9.10
   4  -9  -9  125.19    9.80
   3  -9  -9  119.69    8.90
   3  -9  -9  120.79    9.60
  -2  -9   9  102.59    8.10
   2  -9  -9  107.99    8.70
   2  -9  -9  102.59    8.00
   1  -9  -9   75.39    7.10
  -1  -9   9   76.69    7.80
   1  -9  -9   79.39    6.60
  -1  -9   9   75.39    6.50
   0  -9   9   63.79    6.60
   0  -9   9   50.59    6.20
   0  -9  -9   48.40    5.80
   0  -9   9   61.89    5.00
   0  -9  -9   56.19    5.80
   1  -9   9    5.00    2.40
  -1  -9  -9    2.00    2.10
   1  -9   9    3.70    1.80
   1  -9   9    3.10    1.60
  -1  -9  -9    2.30    1.60
   2  -9   9   49.00    4.50
  -2  -9  -9   48.60    5.30
   2  -9   9   38.90    4.60
   2  -9   9   51.59    4.40
   3 -10  -9  168.08   11.10
  -3 -10   9  136.29   10.30
   3 -10  -9  173.58   10.40
   2 -10  -9    0.00    1.60
   2 -10  -9    2.10    1.40
  -2 -10   9    3.00    1.30
   1 -10  -9   24.50    3.40
  -1 -10   9   30.40    3.30
 -12   0  10   20.80    2.80
  11   0 -10    1.20    2.80
 -11   0  10    0.60    2.00
  10   0 -10  114.39   10.20
 -10   0  10  159.18   10.40
   9   0 -10   -0.60    2.60
  -9   0  10   -2.40    4.80
  -9   0  10    1.10    2.30
  -8   0  10  321.27   21.30
  -8   0  10  336.87   21.40
   7   0 -10   -0.70    1.90
  -7   0  10   -0.60    1.70
  -6   0  10  807.22   47.20
   6   0 -10  717.23   50.79
  -6   0  10  847.22   47.80
  -5   0  10    0.50    2.90
   5   0 -10   -6.90    6.10
  -5   0  10    1.50    2.10
   4   0 -10   21.90    6.50
  -4   0  10   30.90    4.70
  -4   0  10   30.30    3.80
  -3   0  10   -0.50    1.20
  -3   0  10   -0.20    1.80
  -2   0  10    7.30    2.60
  -2   0  10    4.10    1.90
  -1   0  10    0.60    1.40
  -1   0  10    3.30    2.20
   0   0  10  646.34   35.20
   0   0  10  499.15   33.90
   1   0  10    2.20    2.00
   1   0  10   -1.60    1.80
   1   0  10    1.90    1.60
   2   0  10   10.20    2.70
   3   0  10    1.80    1.90
   3   0  10    3.70    2.20
   4   0  10  471.95   28.80
   4   0  10  416.66   28.30
   4   0  10  485.35   30.90
   5   0  10    4.50    2.50
   5   0  10    2.80    1.90
   5   0  10    0.80    1.50
   6   0  10    3.30    2.00
   6   0  10    1.70    3.60
   7   0  10    2.20    1.80
 -12  -1  10   73.59    5.90
 -12   1  10   87.19    5.90
 -11  -1  10    8.40    2.00
  11  -1 -10    3.70    3.20
 -11   1  10    5.30    2.10
 -10  -1  10   11.20    2.80
  10  -1 -10   14.80    3.50
 -10   1  10   11.40    2.90
   9  -1 -10   17.70    4.00
   9  -1 -10   11.50    9.10
  -9  -1  10   29.10    4.20
  -9   1  10   28.80    4.70
  -9   1  10   21.60    3.70
  -8  -1  10   11.20    2.80
   8  -1 -10    8.30    6.40
   8  -1 -10    6.70    2.80
  -8  -1  10   -1.10    3.10
  -8   1  10    7.30    2.60
  -8   1  10    6.10    2.70
   7  -1 -10  497.05   32.80
  -7  -1  10  450.45   29.10
  -6  -1  10  344.17   20.70
   6  -1 -10  288.17   20.30
   6  -1 -10  269.17   22.20
  -6  -1  10  335.57   20.30
  -5  -1  10   33.50    5.10
   5  -1 -10   31.60    7.90
  -5  -1  10   30.70    4.00
   5  -1 -10   23.20    4.20
  -5   1  10   33.90    4.80
   4  -1 -10  338.27   25.90
   4  -1 -10  338.17   23.70
   4  -1 -10  392.16   28.60
  -4  -1  10  437.56   24.60
  -4   1  10  408.26   24.40
  -4   1  10  435.76   25.20
   3  -1 -10  393.26   26.20
  -3  -1  10  471.85   26.80
  -3  -1  10  457.05   27.30
   3  -1 -10  403.36   26.70
  -3   1  10  440.16   26.50
   2  -1 -10   34.00    7.30
  -2  -1  10   38.00    4.80
  -2  -1  10   34.10    4.00
   2  -1 -10   24.80    3.70
  -2  -1  10   24.40    7.00
   2  -1 -10   30.40    4.10
  -2  -1  10   37.70    4.00
  -2   1  10   37.20    4.80
  -2   1  10   32.10    3.70
  -1  -1  10  191.28   12.80
   1  -1 -10  201.48   13.00
  -1  -1  10  207.18   13.60
   1  -1 -10  156.98   15.90
  -1  -1  10  196.58   12.80
   1  -1 -10  159.78   12.60
  -1   1  10  193.98   13.60
   0  -1  10  138.09   10.10
   0  -1 -10  138.59   14.10
   0  -1 -10  135.09   10.20
   0   1  10  130.99    9.90
   0   1  10  165.28   11.20
   1  -1  10  200.88   13.30
   1  -1  10  219.58   14.10
  -1  -1 -10  158.18   17.40
   1  -1  10  165.28   12.80
   1   1  10  205.38   13.90
   1   1  10  192.98   13.10
   2  -1  10  279.77   20.20
   2  -1  10  348.37   21.80
   2  -1  10  347.97   20.90
   2   1  10  331.47   20.70
   3  -1  10   82.09    6.80
   3  -1  10   70.29    6.90
   3  -1  10   82.69    7.80
   3   1  10   74.59    7.20
   3   1  10   78.09    7.00
   4  -1  10   31.00    5.10
   4  -1  10   22.50    4.30
   4   1  10   35.00    4.80
   5  -1  10  345.37   23.00
   5  -1  10  365.46   22.20
   5  -1  10  335.37   21.90
   5   1  10  328.67   22.10
   5   1  10  382.56   22.10
   6  -1  10    2.10    1.80
   6  -1  10   -2.70    2.60
   6   1  10   -0.30    1.80
   6   1  10    1.30    2.10
   7  -1  10    0.10    1.70
   7  -1  10    0.10    1.40
   7   1  10    1.90    1.50
  12  -2 -10   17.90    4.80
 -12   2  10    7.30    1.50
  11  -2 -10    1.50    1.90
 -11   2  10   -1.70    2.00
  10  -2 -10    4.70    2.40
 -10  -2  10   12.10    2.60
 -10   2  10   13.70    3.00
  -9  -2  10  110.59    8.70
   9  -2 -10   72.69   13.90
   9  -2 -10  109.29    9.40
  -8  -2  10   28.60    4.40
   8  -2 -10   30.60    4.90
   8  -2 -10   32.60    8.10
  -7  -2  10  211.68   14.60
  -7  -2  10  213.28   14.50
   7  -2 -10  188.38   14.60
   6  -2 -10  131.99   10.40
  -6  -2  10  125.19    9.90
   6  -2 -10  132.59   10.00
   6  -2 -10  110.39   13.70
   6  -2 -10  129.79   12.50
  -6  -2  10  128.09   10.10
  -5  -2  10  756.32   46.60
   5  -2 -10  748.43   49.80
   5  -2 -10  876.41   48.10
  -5  -2  10  853.31   47.90
  -5  -2  10  842.32   47.40
   5  -2 -10  676.43   51.19
   4  -2 -10  910.21   53.69
  -4  -2  10  803.12   48.10
   4  -2 -10  751.72   50.69
  -4  -2  10  830.42   49.10
   4  -2 -10  816.02   48.90
   3  -2 -10   -1.90    1.50
  -3  -2  10   -1.50    1.50
   3  -2 -10   -1.90    3.20
   3  -2 -10    2.50    3.60
  -3  -2  10   -0.20    1.50
   3  -2 -10   -1.00    1.40
  -3  -2  10   -4.30    4.00
  -3  -2  10    4.30    1.70
  -3   2  10    0.60    1.40
  -2  -2  10   16.50    3.00
  -2  -2  10   25.20    4.30
  -2  -2  10    6.50    5.10
  -2  -2  10   22.10    3.40
   2  -2 -10   24.30    3.50
   2  -2 -10   15.00    3.20
  -2   2  10   15.80    2.70
  -2   2  10   18.80    3.90
   1  -2 -10   14.70    2.90
  -1  -2  10   11.60    5.70
  -1  -2  10   13.80    3.20
  -1  -2  10   10.30    2.60
   1  -2 -10    7.80    2.40
   1  -2 -10   15.50    5.10
  -1   2  10   15.20    3.60
   0  -2 -10  101.59   11.30
   0  -2  10   86.79    7.20
   0  -2 -10   83.09    7.40
   0  -2  10   77.69    7.00
   0  -2  10   76.39    7.60
   0  -2 -10   90.49    7.60
   0   2  10   89.09    7.90
   1  -2  10   13.40    4.20
   1  -2  10   12.30    3.00
   1  -2  10    8.50    2.30
   1  -2  10   14.40    2.70
  -1  -2 -10   17.80    3.40
  -1  -2 -10   14.50    5.80
   1   2  10   23.50    4.20
   1   2  10    8.90    4.20
   2  -2  10  207.18   14.20
   2  -2  10  229.38   15.60
   2  -2  10  217.88   14.70
   2   2  10  235.88   14.70
   2   2  10  190.68   16.80
   2   2  10  204.18   14.90
   3  -2  10  112.79    9.40
   3  -2  10  106.29    8.40
   3  -2  10  114.99    8.90
   3   2  10   99.99    8.90
   3   2  10  127.39    9.00
   3   2  10   88.19   11.60
   4  -2  10  158.48   12.10
   4  -2  10  159.98   11.20
   4  -2  10  171.98   12.30
   4   2  10  142.09   11.00
   5  -2  10   94.99    7.40
   5  -2  10   69.19    7.40
   5  -2  10   83.19    7.00
   5   2  10   88.39    7.30
   5   2  10   80.89    6.70
   6  -2  10   59.59    5.70
   6  -2  10   85.99    9.00
   6  -2  10   54.39    7.30
   6   2  10   71.99    6.10
   7  -2  10   -1.00    1.40
   7  -2  10    2.40    1.40
   7   2  10    2.10    1.60
 -11  -3  10   22.30    4.40
  11  -3 -10   28.30    5.00
  10  -3 -10  178.28   12.70
 -10   3  10  159.58   11.80
  -9  -3  10  237.08   15.50
   9  -3 -10  213.08   16.70
  -8  -3  10  203.98   17.20
   8  -3 -10  229.48   14.40
   7  -3 -10 1987.90  111.59
   7  -3 -10 1899.91  112.49
  -7  -3  10 1984.40  111.89
   7  -3 -10 1886.41  115.59
   6  -3 -10    3.30    4.40
  -6  -3  10    1.30    1.90
   6  -3 -10    4.60    4.00
  -6  -3  10    7.30    5.80
   6  -3 -10    2.90    2.30
   6  -3 -10    2.30    1.90
   6  -3 -10    2.50    2.40
  -5  -3  10  116.19    9.30
   5  -3 -10  130.59   12.60
   5  -3 -10  135.99    9.80
   5  -3 -10  115.49    9.70
   5  -3 -10   97.19    8.50
  -5  -3  10   96.29   12.50
  -5  -3  10  116.49    9.50
   5  -3 -10  120.89   12.80
   4  -3 -10   20.10    3.90
   4  -3 -10   15.50    3.00
   4  -3 -10   28.20    6.20
   4  -3 -10   22.50    4.00
  -4  -3  10   27.10    6.90
   4  -3 -10   16.20    5.40
  -4  -3  10   20.10    3.90
  -4  -3  10   19.10    3.50
  -3  -3  10  387.76   22.70
  -3  -3  10  364.06   21.90
   3  -3 -10  305.37   22.00
   3  -3 -10  332.57   25.10
  -3  -3  10  378.06   26.70
   3  -3 -10  297.97   23.80
  -3   3  10  321.37   22.90
   2  -3 -10   56.69    6.70
  -2  -3  10   64.39    6.60
  -2  -3  10   67.19    9.60
  -2  -3  10   59.69    6.80
   2  -3 -10   62.09    6.30
  -2  -3  10   62.49    6.00
  -1  -3  10   91.79    8.00
  -1  -3  10   85.69   12.10
  -1  -3  10  100.09    8.80
   1  -3 -10  109.29    8.80
   1  -3 -10  109.99    8.40
   1  -3 -10   93.09   10.60
  -1  -3  10  102.79    8.20
  -1   3  10  103.39    8.90
   0  -3 -10    6.20    2.70
   0  -3 -10    9.80    4.40
   0  -3 -10    5.90    2.30
   0  -3  10    6.10    4.90
   0  -3  10    8.60    2.90
   0  -3  10    7.70    2.50
   0  -3  10    7.60    2.20
   0   3  10   10.40    3.10
   1  -3  10 1244.18   71.39
   1  -3  10 1150.98   69.89
   1  -3  10 1228.38   70.49
  -1  -3 -10 1276.27   75.29
   1  -3  10 1220.48   70.49
   1   3  10 1148.39   73.29
  -2  -3 -10  311.47   22.10
  -2  -3 -10  351.16   26.00
   2  -3  10  348.87   21.50
   2  -3  10  349.27   21.90
   2  -3  10  343.67   22.60
   2  -3  10  383.76   22.00
   2   3  10  344.17   21.70
   2   3  10  325.27   24.70
   2   3  10  312.07   21.80
   3  -3  10   11.70    3.30
  -3  -3 -10    8.00    7.20
   3  -3  10    6.80    2.10
   3  -3  10   12.30    2.80
   3  -3  10   14.30    3.00
   3   3  10    9.80    2.80
   3   3  10    6.20    2.70
   3   3  10   17.00    6.20
   4  -3  10   80.19    7.80
   4  -3  10   85.79    7.40
   4  -3  10   76.49    7.00
   4   3  10   97.49    7.10
   5  -3  10   17.30    3.10
   5  -3  10   17.20    3.80
   5  -3  10   15.30    3.00
   6  -3  10   -0.70    2.00
   6  -3  10    0.40    1.60
   6  -3  10    9.50    4.00
   6   3  10    2.30    2.20
   6   3  10   -1.00    1.70
   7  -3  10   23.10    2.70
   7  -3  10   18.00    2.50
   7   3  10   19.40    2.90
  11  -4 -10    0.00    1.50
 -11   4  10    2.20    1.50
  10  -4 -10  127.39   10.00
   9  -4 -10    0.50    2.10
  -9  -4  10   -0.90    1.70
   9  -4 -10   -2.10    1.60
   9  -4 -10   -0.40    2.20
   8  -4 -10  141.69   15.40
   8  -4 -10  161.38   11.70
   8  -4 -10  160.58   12.60
  -8  -4  10  166.98   12.00
   8  -4 -10  164.18   11.20
  -7  -4  10   81.79    7.60
  -7  -4  10   69.59   12.10
   7  -4 -10   76.69   10.50
   7  -4 -10   77.69    8.50
   7  -4 -10  101.19   12.90
   7  -4 -10   83.79    8.30
   7  -4 -10   98.39    8.10
   6  -4 -10  260.87   17.00
  -6  -4  10  252.27   21.20
  -6  -4  10  250.17   16.90
   6  -4 -10  247.18   20.40
   6  -4 -10  232.98   16.10
   6  -4 -10  221.68   19.80
   6  -4 -10  252.17   17.60
   5  -4 -10   30.50    5.00
   5  -4 -10   27.30    4.20
  -5  -4  10   25.00    4.10
   5  -4 -10   26.50    4.40
  -5  -4  10   24.50    8.40
  -5  -4  10   19.40    4.10
   5  -4 -10   15.90    8.90
  -4  -4  10  279.17   21.90
   4  -4 -10  237.08   20.90
   4  -4 -10  278.97   21.90
   4  -4 -10  323.07   21.30
   4  -4 -10  303.67   18.50
  -4  -4  10  254.67   17.90
  -4  -4  10  272.07   18.50
   4  -4 -10  280.57   18.60
   3  -4 -10  169.88   12.40
  -3  -4  10  160.38   11.70
   3  -4 -10  163.28   11.90
  -3  -4  10  163.78   11.50
   3  -4 -10  127.69   13.70
  -3  -4  10  155.78   14.80
   3  -4 -10  141.19   14.20
  -3  -4  10  167.58   15.00
   3  -4 -10  160.58   11.60
  -2  -4  10  463.95   27.80
  -2  -4  10  425.76   27.80
   2  -4 -10  456.15   27.90
   2  -4 -10  448.36   28.70
  -2  -4  10  437.06   31.60
  -1  -4  10   55.49    8.40
  -1  -4  10   66.59    6.30
  -1  -4  10   63.69    6.20
   1  -4 -10   55.29    8.10
  -1  -4  10   64.89    7.30
   1  -4 -10   68.79    6.50
   0  -4 -10   12.70    3.50
   0  -4  10   15.50    4.00
   0  -4  10   14.00    4.90
   0  -4 -10    9.50    3.00
   0  -4 -10    7.50    4.90
   0  -4  10   10.40    2.80
   0  -4  10   13.10    3.20
   0   4  10   13.60    3.70
  -1  -4 -10  236.28   15.40
   1  -4  10  209.28   15.80
  -1  -4 -10  225.78   15.90
   1  -4  10  209.88   21.00
  -1  -4 -10  218.68   18.30
   1  -4  10  221.28   15.20
   1  -4  10  224.88   15.10
   1   4  10  240.08   15.70
   1   4  10  188.08   17.90
   2  -4  10  152.48   17.00
   2  -4  10  189.78   13.50
  -2  -4 -10  204.28   13.50
   2  -4  10  148.79   11.90
  -2  -4 -10  163.88   16.20
   2  -4  10  185.08   12.50
   2  -4  10  181.48   12.70
   2   4  10  203.98   12.50
   2   4  10  154.58   12.30
   2   4  10  156.98   15.80
   3  -4  10    3.00    1.90
   3  -4  10   -0.50    1.60
   3  -4  10    2.70    2.50
  -3  -4 -10   -8.80    6.50
   3  -4  10    2.50    2.10
   3   4  10   -0.30    1.60
   3   4  10    0.70    6.30
   4  -4  10   10.00    2.60
   4  -4  10    8.10    2.20
   4  -4  10    8.40    2.40
   4   4  10    4.40    2.40
   5  -4  10   63.39    6.30
   5  -4  10   57.89    5.60
   5  -4  10   59.59    5.80
   6  -4  10   39.70    4.10
   6  -4  10   25.70    3.30
   6  -4  10   29.70    3.80
   6   4  10   29.50    4.10
  10  -5 -10   36.40    4.40
  -9  -5  10   35.40    4.00
   9  -5 -10   34.10    4.30
   9  -5 -10   40.00    4.00
   9  -5 -10   45.40    5.20
   8  -5 -10   91.49    7.40
  -8  -5  10   92.19    7.90
   8  -5 -10   94.19    7.90
   8  -5 -10  105.49   10.50
  -7  -5  10  152.68   10.80
   7  -5 -10  137.19   15.10
   7  -5 -10  110.39   13.70
   7  -5 -10  127.79    9.90
   7  -5 -10  138.59   10.50
   7  -5 -10  139.49   11.30
  -6  -5  10   94.79    9.00
   6  -5 -10   83.49    8.20
   6  -5 -10   88.69   11.20
   6  -5 -10   77.79    8.10
   6  -5 -10   89.89   10.40
   6  -5 -10   72.19   10.70
  -6  -5  10   76.49   11.20
   5  -5 -10  525.15   36.00
   5  -5 -10  477.95   35.90
  -5  -5  10  537.25   32.60
  -5  -5  10  468.55   35.60
   5  -5 -10  552.54   32.20
   5  -5 -10  536.85   32.40
  -5  -5  10  538.75   32.50
   5  -5 -10  534.35   33.30
   4  -5 -10   86.49   10.60
   4  -5 -10   93.29   10.70
   4  -5 -10   86.29    8.00
  -4  -5  10   85.49   10.60
  -4  -5  10   81.79    7.80
  -4  -5  10   87.99    8.10
   4  -5 -10   97.29    8.70
   4  -5 -10   87.69    7.80
  -3  -5  10  391.76   24.60
   3  -5 -10  396.26   23.80
  -3  -5  10  367.06   23.80
   3  -5 -10  375.46   23.70
  -3  -5  10  364.16   23.30
   3  -5 -10  357.56   27.10
   3  -5 -10  353.76   26.70
   3  -5 -10  376.56   24.50
  -3  -5  10  344.87   27.00
  -2  -5  10  903.61   52.69
  -2  -5  10  787.82   54.99
   2  -5 -10  869.21   52.49
   2  -5 -10  924.01   51.79
  -2  -5  10  871.71   51.79
  -2  -5  10  861.11   51.49
   1  -5 -10   91.89    7.50
  -1  -5  10   76.49    7.10
   1  -5 -10   56.69    8.70
  -1  -5  10   78.29    7.20
   1  -5 -10   72.19    7.60
  -1  -5  10   78.79    8.00
  -1  -5  10   71.49    9.40
  -1   5  10   79.19    7.90
   0  -5 -10   13.90    3.90
   0  -5  10   13.10    3.00
   0  -5 -10   10.20    2.90
   0  -5 -10    8.20    4.90
   0  -5  10   11.20    4.60
   0  -5  10    9.10    3.30
   0  -5  10   12.60    2.90
   0   5  10   15.30    3.40
   1  -5  10  176.88   13.20
  -1  -5 -10  137.39   15.00
   1  -5  10  155.58   15.90
   1  -5  10  160.48   12.20
  -1  -5 -10  175.28   13.10
   1  -5  10  178.38   12.20
  -1  -5 -10  176.48   12.40
   1   5  10  172.78   12.70
   2  -5  10    0.30    1.80
   2  -5  10   -0.10    1.90
   2  -5  10    3.10    6.80
   2  -5  10    3.20    2.10
  -2  -5 -10    2.10    2.50
  -2  -5 -10    3.80    5.90
   2   5  10    5.10    1.80
  -3  -5 -10   31.10    5.10
   3  -5  10   24.60    3.50
   3  -5  10   24.00    3.90
   3  -5  10   33.80    5.20
   4  -5  10    1.00    1.70
   4  -5  10    3.80    2.80
   4  -5  10    4.90    2.50
   4  -5  10    2.10    2.00
   5  -5  10   93.69    7.30
   5  -5  10  121.89    8.60
   6  -5  10   54.39    4.40
   6  -5  10   67.79    5.50
   6   5  10   53.29    5.30
   6   5  10   74.79    5.30
  10  -6 -10   79.69    6.20
  10  -6 -10   62.89    5.10
   9  -6 -10   12.10    2.80
   9  -6 -10    9.70    2.10
   8  -6 -10   42.50    4.60
   8  -6 -10   53.19    5.30
  -8  -6  10   45.70    5.00
   8  -6 -10   53.89    5.80
   7  -6 -10    7.20    2.70
  -7  -6  10    9.70    2.70
   7  -6 -10   10.00    2.90
   7  -6 -10    9.50    2.40
   6  -6 -10   86.29   17.50
  -6  -6  10  124.59    9.70
   6  -6 -10  115.09    9.90
   6  -6 -10  112.89    9.40
   6  -6 -10  124.99    9.30
   5  -6 -10   42.80    5.50
  -5  -6  10   40.30    5.20
   5  -6 -10   39.40   10.00
   5  -6 -10   42.10    5.70
  -5  -6  10   65.49   14.40
   5  -6 -10   38.30    4.90
   4  -6 -10   13.20    4.90
   4  -6 -10   11.40    3.70
  -4  -6  10   12.50    4.80
  -4  -6  10   14.40    3.40
   4  -6 -10   17.40    6.10
   4  -6 -10   12.90    3.50
  -3  -6  10   14.50    3.50
   3  -6 -10   21.20    4.50
  -3  -6  10   25.10    4.30
  -3  -6  10   16.20    5.20
   3  -6 -10   20.70    3.70
   3  -6 -10   15.70    3.50
  -2  -6  10   36.50    5.60
   2  -6 -10   35.80    6.90
  -2  -6  10   21.10    6.60
  -2  -6  10   29.00    4.40
   2  -6 -10   39.50    5.90
   2  -6 -10   38.30    4.80
  -1  -6  10  445.36   33.10
   1  -6 -10  524.65   31.40
   1  -6 -10  454.75   33.00
  -1  -6  10  514.95   31.30
   1  -6 -10  469.45   32.60
  -1   6  10  510.75   30.90
   0  -6 -10  231.58   20.40
   0  -6  10  272.57   18.30
   0  -6  10  238.98   23.30
   0  -6  10  286.37   19.10
   0  -6 -10  282.57   19.00
   0  -6 -10  289.87   18.60
   0  -6  10  286.47   18.20
   0   6  10  273.87   18.50
  -1  -6 -10  105.19    9.20
  -1  -6 -10   77.69   11.40
   1  -6  10  108.69    9.40
   1  -6  10  111.19    8.60
   1  -6  10  100.29    8.30
  -1  -6 -10  109.19    8.60
   1   6  10   77.89   11.50
   2  -6  10   42.90    7.30
   2  -6  10   36.70    4.40
   2  -6  10   40.20    4.70
   2   6  10   29.40    3.90
   3  -6  10   14.90    2.70
   3  -6  10   14.90    3.40
   3  -6  10   17.40    3.30
   4  -6  10   85.59    7.00
   4  -6  10   62.69    5.90
   4  -6  10   90.49    6.80
   5  -6  10    1.90    1.50
   5  -6  10    2.00    1.60
   5  -6  10    1.70    1.60
   9  -7 -10   10.90    2.10
   9  -7 -10    6.60    1.60
   9  -7 -10    7.00    2.10
   8  -7 -10  103.09    7.30
   8  -7 -10  107.59    7.70
   8  -7 -10  111.69    8.60
  -8  -7  10   82.59    8.00
   7  -7 -10  132.09   11.10
   7  -7 -10  152.68   10.70
  -7  -7  10  148.79   10.40
   7  -7 -10  165.08   10.60
  -6  -7  10  177.38   12.10
   6  -7 -10  160.98   12.70
   6  -7 -10  167.18   11.70
   6  -7 -10  171.18   12.00
   5  -7 -10   29.60    5.60
  -5  -7  10   27.00    4.30
   5  -7 -10   24.30    3.80
   4  -7 -10   13.80    3.10
   4  -7 -10   16.90    3.30
   4  -7 -10   21.40    4.40
  -4  -7  10   15.80    3.40
   3  -7 -10    2.70    2.10
   3  -7 -10    4.10    2.60
   3  -7 -10    1.80    2.20
  -3  -7  10   -1.70    3.00
  -3  -7  10    4.10    2.30
  -2  -7  10  355.06   23.20
   2  -7 -10  375.26   23.70
   2  -7 -10  373.96   24.70
  -2  -7  10  399.16   24.10
  -1  -7  10   81.19   10.80
  -1  -7  10   83.49    7.30
  -1  -7  10   84.99    7.10
   1  -7 -10   87.29    7.40
   1  -7 -10   81.19    7.80
  -1   7  10   63.09    8.10
   0  -7  10    2.30    1.90
   0  -7  10    2.80    3.10
   0  -7 -10    1.90    2.10
   0  -7  10    4.60    2.40
   0   7  10    4.00    2.60
   1  -7  10  107.19    8.40
   1  -7  10  101.09    9.10
  -1  -7 -10  103.59    9.00
   1  -7  10  108.99    8.40
  -1  -7 -10  103.19    8.40
   2  -7  10    0.90    1.60
   2  -7  10    4.40    2.00
   2  -7  10    1.40    2.10
  -2  -7 -10    1.00    2.20
   3  -7  10   66.59    6.40
   3  -7  10   70.69    5.70
   4  -7  10    1.80    1.80
   4  -7  10    0.50    1.20
   4  -7  10    1.40    1.70
   7  -8 -10   95.79    6.90
   7  -8 -10   80.29    6.40
   6  -8 -10  658.63   35.50
  -6  -8  10  532.15   35.10
   6  -8 -10  609.24   36.30
  -5  -8  10    9.20    2.60
   5  -8 -10    5.00    2.60
   5  -8 -10   10.10    2.60
   5  -8 -10    7.90    2.40
   4  -8 -10   85.19    7.10
   4  -8 -10   89.39    7.10
   4  -8 -10   79.29    7.70
  -4  -8  10   91.29    7.50
   3  -8 -10    2.00    2.00
  -3  -8  10   -0.20    1.80
   3  -8 -10    1.20    2.10
   2  -8 -10   22.80    4.20
  -2  -8  10   17.20    3.60
  -2  -8  10   20.20    3.40
   2  -8 -10   22.50    3.60
  -2   8  10   32.10    4.40
  -1  -8  10   74.39    7.20
   1  -8 -10   76.79    7.40
  -1  -8  10   76.79    6.40
  -1  -8  10   87.59    6.90
   1  -8 -10   72.09    6.50
  -1   8  10   62.49    9.90
   0  -8  10   67.59    6.00
   0  -8 -10   67.39    5.80
   0  -8 -10   70.49    6.70
   0  -8  10   63.79    5.80
   0  -8  10   56.09    6.50
   1  -8  10    9.80    2.50
   1  -8  10    8.40    2.90
   1  -8  10    9.20    2.40
  -1  -8 -10    9.70    2.50
  -1  -8 -10    7.60    3.00
  -2  -8 -10  272.07   19.00
   2  -8  10  285.47   19.20
   2  -8  10  291.37   18.00
   2  -8  10  308.47   18.10
   3  -8  10    0.00    1.20
   3  -8  10   -1.80    1.50
   3  -8  10    0.80    1.30
   5  -9 -10  184.68   12.60
  -4  -9  10   58.79    5.00
   4  -9 -10   55.49    4.90
   4  -9 -10   48.30    5.80
   3  -9 -10  276.37   17.60
  -3  -9  10  298.27   17.80
   3  -9 -10  273.87   18.40
   2  -9 -10    4.30    1.90
   2  -9 -10    8.00    2.40
  -2  -9  10    8.30    2.00
   1  -9 -10   18.20    3.60
  -1  -9  10   14.00    2.50
   1  -9 -10   19.70    2.80
  -1  -9  10   14.10    3.80
   0  -9  10    4.50    2.10
   0  -9 -10    1.30    1.40
   0  -9  10    1.30    1.50
   0  -9 -10    1.10    1.80
   0  -9  10   -2.30    2.10
 -11   0  11  408.46   24.70
 -10   0  11    1.90    1.80
  -8   0  11   -0.10    2.60
  -7   0  11   49.40    5.80
  -7   0  11   42.90    5.20
  -6   0  11   -0.60    1.50
  -6   0  11   -2.00    2.00
  -5   0  11 1250.47   72.69
  -4   0  11    3.60    2.50
  -4   0  11    0.70    1.50
  -3   0  11   54.89    5.60
  -3   0  11   61.69    6.50
  -2   0  11   -2.10    1.70
  -2   0  11    1.60    1.50
  -1   0  11  122.29   10.00
  -1   0  11  118.89    9.20
  -1   0  11  120.39    9.20
   0   0  11   -0.10    1.50
   0   0  11    1.40    1.90
   0   0  11    0.90    2.10
   1   0  11  639.54   36.40
   1   0  11  640.04   37.10
   1   0  11  520.35   36.50
   2   0  11    1.20    2.20
   2   0  11    2.90    2.00
   3   0  11    2.30    2.00
   3   0  11    5.00    2.50
   3   0  11    6.60    3.10
   4   0  11    0.70    1.60
   4   0  11    0.10    1.80
   4   0  11   -1.60    2.50
   5   0  11   11.30    2.70
   5   0  11   17.80    3.10
   6   0  11    1.10    1.50
   6   0  11   -0.70    1.80
 -11  -1  11    5.90    1.80
 -11   1  11    6.60    1.90
 -10  -1  11  251.27   16.10
  10  -1 -11  242.78   18.30
 -10   1  11  236.38   16.00
  -9  -1  11    5.80    2.30
   9  -1 -11    4.90    2.50
  -9   1  11    6.80    2.50
  -9   1  11   11.10    2.80
  -8  -1  11    5.30    2.40
   8  -1 -11    1.80    2.40
  -8  -1  11    5.20    2.90
  -8   1  11    0.40    2.30
  -8   1  11    1.40    2.20
  -7  -1  11  151.48   11.80
  -7  -1  11  158.38   11.60
  -7   1  11  161.88   12.10
  -7   1  11  145.59   11.30
  -6  -1  11  674.63   41.60
  -6  -1  11  715.73   42.80
  -6  -1  11  716.33   42.40
  -6   1  11  702.93   42.80
  -6   1  11  715.53   42.30
  -5  -1  11  241.88   16.20
  -5  -1  11  283.37   18.20
  -5  -1  11  233.68   15.70
  -5   1  11  229.58   16.00
  -5   1  11  225.68   16.70
  -4  -1  11   17.40    4.50
  -4  -1  11   12.20    2.60
  -4  -1  11   12.40    2.90
  -4   1  11   13.40    2.80
  -4   1  11   10.20    3.70
   3  -1 -11   -3.90    8.30
  -3  -1  11    1.90    1.60
   3  -1 -11   -1.00    1.70
  -3  -1  11    4.40    2.30
  -3  -1  11    1.40    1.70
  -3   1  11    0.20    2.20
  -3   1  11    1.50    1.60
   2  -1 -11   49.99    5.80
  -2  -1  11   55.99    5.30
  -2  -1  11   62.09    5.60
  -2  -1  11   58.09    6.30
  -2   1  11   62.49    6.50
  -2   1  11   42.60    5.10
  -1  -1  11  136.49   10.10
  -1  -1  11  130.69    9.90
   0  -1  11   81.29    7.30
   0  -1  11   86.09    7.30
   0  -1  11  103.39    8.40
   0   1  11   96.99    7.70
   0   1  11   92.79    8.30
   0   1  11   74.99    7.00
   1  -1  11 1364.86   78.39
   1  -1  11 1234.48   76.89
   1  -1  11 1329.67   77.49
   1   1  11 1372.26   78.39
   1   1  11 1390.86   77.59
   2  -1  11  390.26   26.50
   2  -1  11  428.36   27.00
   2  -1  11  462.25   28.10
   2   1  11  457.35   27.90
   2   1  11  448.26   27.10
   3  -1  11    3.00    1.90
   3  -1  11    1.60    1.90
   3  -1  11    4.00    2.60
   3   1  11    3.70    2.10
   3   1  11    0.20    2.30
   4  -1  11    6.00    2.10
   4  -1  11   -1.10    1.70
   4  -1  11    2.00    2.30
   4   1  11    1.20    2.80
   4   1  11    3.40    2.10
   4   1  11   -2.70    1.60
   5  -1  11   -2.30    3.00
   5  -1  11    2.30    1.70
   5  -1  11    4.10    2.00
   5   1  11    1.00    2.00
   5   1  11    1.70    1.90
   6  -1  11   24.80    2.90
   6  -1  11   15.90    2.60
   6   1  11   20.80    3.00
 -11  -2  11  133.09    9.00
 -10  -2  11   72.89    6.10
  10  -2 -11   66.79    6.60
 -10   2  11   71.79    6.30
  -9  -2  11  470.45   28.80
   9  -2 -11  490.25   29.40
  -9   2  11  443.56   28.70
  -9   2  11  458.05   28.70
   8  -2 -11   37.80    5.30
  -8  -2  11   42.90    5.10
  -8   2  11   43.40    5.30
  -8   2  11   44.20    5.90
   7  -2 -11   33.70    8.00
  -7  -2  11   40.60    4.80
  -7  -2  11   39.40    5.10
   7  -2 -11   37.30    5.40
  -7   2  11   36.70    5.50
  -7   2  11   29.40    4.60
  -6  -2  11  726.13   43.90
   6  -2 -11  725.43   43.90
  -6  -2  11  717.93   43.60
  -6   2  11  731.53   43.50
   5  -2 -11  435.76   30.00
  -5  -2  11  549.45   31.70
  -5  -2  11  553.14   31.20
   5  -2 -11  422.66   35.50
  -5  -2  11  503.15   30.40
   5  -2 -11  459.55   33.50
  -5   2  11  530.85   30.90
  -5   2  11  538.55   31.80
   4  -2 -11   24.70    3.90
  -4  -2  11   37.60    4.60
   4  -2 -11   28.80    4.50
  -4  -2  11   40.20    4.50
   4  -2 -11   19.90    6.70
  -4   2  11   41.80    4.40
  -4   2  11   41.30    6.10
  -3  -2  11  182.38   12.30
  -3  -2  11  174.68   12.00
   3  -2 -11  143.69   11.50
  -3   2  11  172.98   11.90
   2  -2 -11   43.20    4.70
  -2  -2  11   42.80    4.80
   2  -2 -11   23.00    7.00
  -2  -2  11   41.80    4.70
   2  -2 -11   27.70    4.30
  -2   2  11   29.80    3.60
  -1  -2  11  431.86   27.10
  -1  -2  11  453.65   27.30
  -1  -2  11  413.16   27.70
  -1   2  11  450.85   28.40
   0  -2  11    3.60    2.40
   0  -2 -11    8.20    5.90
   0  -2  11    6.00    2.20
   0  -2  11    5.50    2.90
   0  -2  11    3.90    2.30
   0   2  11   10.30    3.20
   0   2  11    6.80    5.30
   1  -2  11  574.14   33.60
   1  -2  11  539.45   34.50
   1  -2  11  501.25   32.90
   1  -2  11  544.25   33.60
   1   2  11  573.54   34.40
   1   2  11  588.34   33.80
   2  -2  11  129.99   10.80
   2  -2  11  155.38   12.10
   2  -2  11  159.08   11.40
   2   2  11  160.78   11.90
   2   2  11  162.58   11.50
   3  -2  11    4.00    2.80
   3  -2  11    1.70    1.90
   3  -2  11    2.40    1.60
   3   2  11    4.60    2.40
   3   2  11    2.30    2.70
   4  -2  11  125.49   10.00
   4  -2  11  126.19    9.50
   4  -2  11  114.39    9.00
   4   2  11  128.59    9.20
   5  -2  11  117.49    8.80
   5  -2  11  126.89    9.60
   5  -2  11  125.39    9.20
   5   2  11  122.29    9.20
   6  -2  11   26.20    3.20
   6  -2  11   25.90    3.20
   6   2  11   35.50    3.80
  11  -3 -11    3.60    2.90
 -11  -3  11   -1.50    1.70
 -11   3  11    1.20    1.30
 -10  -3  11  155.38   10.20
  10  -3 -11  125.79   10.60
 -10   3  11  143.09   11.10
 -10   3  11  148.89   10.40
   9  -3 -11   60.49    6.40
  -9  -3  11   67.39    6.20
  -9   3  11   66.59    6.60
  -9   3  11   63.89    6.20
  -8  -3  11   25.60    4.10
   8  -3 -11   23.20    4.40
   7  -3 -11  282.37   25.60
   7  -3 -11  192.18   14.00
   7  -3 -11  238.98   15.80
  -7  -3  11  208.28   18.50
  -6  -3  11   80.29    7.90
  -6  -3  11   92.89    7.90
   6  -3 -11   84.09   12.90
   6  -3 -11  103.69   11.80
   6  -3 -11   75.19    6.70
   6  -3 -11   85.59    7.90
   5  -3 -11  120.29   12.70
   5  -3 -11  120.69    9.90
  -5  -3  11  127.69   10.10
   5  -3 -11  113.29    8.90
   5  -3 -11  114.39   14.00
  -5  -3  11  126.39    9.30
  -5  -3  11  119.59    9.70
  -5   3  11  114.79    9.40
   4  -3 -11  104.89   12.90
  -4  -3  11  115.79    9.10
  -4  -3  11  122.19    9.60
  -4  -3  11  131.89   10.30
   4  -3 -11  113.69    9.10
  -4  -3  11  124.19   14.80
   4  -3 -11  123.59   14.80
   3  -3 -11  263.37   17.70
  -3  -3  11  276.67   18.80
  -3  -3  11  292.97   18.00
   3  -3 -11  231.68   18.60
  -3  -3  11  291.07   18.30
  -3   3  11  282.97   18.90
  -3   3  11  261.87   17.50
  -2  -3  11  875.51   53.19
  -2  -3  11  897.01   54.09
   2  -3 -11  846.92   53.19
   2  -3 -11  945.61   58.49
   2  -3 -11  905.51   54.19
  -2  -3  11  952.20   53.59
  -2   3  11  910.51   54.19
  -1  -3  11  354.76   23.30
   1  -3 -11  399.76   30.10
   1  -3 -11  392.16   23.70
  -1  -3  11  363.86   28.90
  -1  -3  11  359.56   23.40
  -1  -3  11  364.06   24.20
  -1   3  11  358.56   24.10
   0  -3 -11  195.98   13.00
   0  -3  11  183.28   12.80
   0  -3  11  186.68   13.70
   0  -3  11  187.38   12.80
   0  -3 -11  147.89   12.50
   0  -3 -11  175.38   16.40
   0   3  11  180.78   13.40
   0   3  11  159.78   15.30
  -1  -3 -11  180.38   17.60
   1  -3  11  171.28   12.30
   1  -3  11  171.78   13.10
  -1  -3 -11  163.08   12.30
   1  -3  11  176.58   12.20
   1   3  11  135.99   15.60
   1   3  11  175.38   12.80
   1   3  11  175.58   12.30
   2  -3  11  104.19    8.20
   2  -3  11  117.89    9.70
   2  -3  11   99.69    8.20
   2  -3  11  128.09   10.00
   2   3  11  116.49    9.40
   2   3  11  111.39    8.90
   3  -3  11   -0.20    1.50
   3  -3  11    0.70    1.70
   3  -3  11    3.60    2.20
   3  -3  11    0.10    2.40
   3   3  11    1.30    1.70
   3   3  11    7.90    2.90
   4  -3  11    3.50    2.30
   4  -3  11    1.10    1.40
   4  -3  11    4.50    1.90
   4   3  11    5.20    2.50
   5  -3  11    1.40    1.40
   5  -3  11    4.20    2.60
   5   3  11    2.20    1.90
   5   3  11   -0.30    4.90
   6  -3  11    1.20    1.30
   6  -3  11    2.00    1.10
   6   3  11    2.30    1.60
[truncated: 5,307,876 more chars]
