# Supplementary material for: Crystal engineering of ionic cocrystals comprising Na/K salts of hesperetin with hesperetin molecules and solubility modulation
Source: IUCrJ. 2023 Apr 21;10(Pt 3):329–40. doi: 10.1107/S205225252300266X (PMC10161764; doi:10.1107/S205225252300266X)
Supplement: Supplementary file 2 [file m-10-00329-HESK_3H2Osup2.hkl]

data_HESK_3H2O                                                                  
_shelx_title ' HESK_3H2O_a.res in Pbca'                                         
_shelx_refln_list_code          4                                               
_shelx_F_calc_maximum      397.05                                               
_exptl_crystal_F_000      1648.00                                               
_reflns_d_resolution_high  0.8399                                               
                                                                                
loop_                                                                           
 _space_group_symop_operation_xyz                                               
 'x, y, z'                                                                      
 '-x+1/2, -y, z+1/2'                                                            
 '-x, y+1/2, -z+1/2'                                                            
 'x+1/2, -y+1/2, -z'                                                            
 '-x, -y, -z'                                                                   
 'x-1/2, y, -z-1/2'                                                             
 'x, -y-1/2, z-1/2'                                                             
 '-x-1/2, y-1/2, z'                                                             
                                                                                
_cell_length_a    13.9343                                                       
_cell_length_b     7.8657                                                       
_cell_length_c    31.4425                                                       
_cell_angle_alpha  90.000                                                       
_cell_angle_beta   90.000                                                       
_cell_angle_gamma  90.000                                                       
                                                                                
_shelx_F_squared_multiplier     1.000                                           
                                                                                
loop_                                                                           
 _refln_index_h                                                                 
 _refln_index_k                                                                 
 _refln_index_l                                                                 
 _refln_F_squared_calc                                                          
 _refln_F_squared_meas                                                          
 _refln_F_squared_sigma                                                         
 _refln_observed_status                                                         
   2   0   0      25442.01      27554.35       942.97 o                         
   4   0   0      15169.14      15481.15       530.68 o                         
   6   0   0      37617.45      42201.32      1771.36 o                         
   8   0   0      48172.43      54268.37      2279.28 o                         
  10   0   0       3868.94       3935.54        99.02 o                         
  12   0   0       7350.08       7395.02       183.86 o                         
  14   0   0       1456.54       1796.94        58.01 o                         
  16   0   0       6594.83       7293.03       253.39 o                         
   2   1   0       2390.79       2670.36        80.31 o                         
   4   1   0       6432.69       6194.38       185.30 o                         
   6   1   0      10256.42      11038.08       294.55 o                         
   8   1   0       2496.02       2603.07        81.03 o                         
  10   1   0         30.55         46.33         3.61 o                         
  12   1   0       1974.72       2174.76        43.98 o                         
  14   1   0        589.50        753.95        20.96 o                         
  16   1   0       1010.90       1077.74        32.29 o                         
   0   2   0         22.17        115.25         9.47 o                         
   2   2   0       1238.39       1120.01        39.88 o                         
   4   2   0       9444.19       8964.25       267.78 o                         
   6   2   0       3696.28       3865.73       168.55 o                         
   8   2   0        714.41        631.16        14.44 o                         
  10   2   0       1657.32       1675.10        59.45 o                         
  12   2   0          3.05         76.26         5.02 o                         
  14   2   0         27.12         20.32         4.36 o                         
  16   2   0        713.16        690.79        23.98 o                         
   2   3   0        778.31        698.43        34.55 o                         
   4   3   0       6451.46       5535.87       333.11 o                         
   6   3   0      15045.56      14389.21       430.30 o                         
   8   3   0       2648.14       2820.17        81.52 o                         
  10   3   0       2442.72       2234.01       135.94 o                         
  12   3   0        431.03        526.46        20.01 o                         
  14   3   0       2119.32       2131.58       138.85 o                         
   0   4   0      22173.00      23277.51       979.45 o                         
   2   4   0          3.81         40.04         7.19 o                         
   4   4   0        645.13        760.68        39.52 o                         
   6   4   0       1125.82       1215.36        33.68 o                         
   8   4   0       1334.24       1223.44        40.25 o                         
  10   4   0       5506.89       5506.34       190.06 o                         
  12   4   0       1562.69       1642.40        85.81 o                         
  14   4   0        201.41        200.32        16.44 o                         
   2   5   0         29.90        137.41         8.95 o                         
   4   5   0        232.29        278.26        21.65 o                         
   6   5   0        198.49        264.28        10.39 o                         
   8   5   0        620.62        635.27        19.34 o                         
  10   5   0        514.85        554.37        19.58 o                         
  12   5   0        132.42        137.05        13.29 o                         
  14   5   0        802.96        786.16        30.47 o                         
   0   6   0       4120.76       4156.25       128.85 o                         
   2   6   0       1530.06       1637.37        41.29 o                         
   4   6   0        387.48        417.77        16.45 o                         
   6   6   0       1322.22       1169.86        62.75 o                         
   8   6   0        783.83        721.00        26.62 o                         
  10   6   0       4192.01        779.51       934.39 o                         
  12   6   0          0.23         17.86        10.26 o                         
   2   7   0        853.00       1100.83        30.65 o                         
   4   7   0       1584.09       1628.57        62.25 o                         
   6   7   0        123.28        143.28        14.80 o                         
   8   7   0         15.19         20.52        18.94 o                         
  10   7   0        735.07       1015.69        49.08 o                         
   0   8   0       2327.86       2792.93       254.17 o                         
   2   8   0        521.53        611.88        29.41 o                         
   4   8   0        207.64        241.09        17.32 o                         
   6   8   0       2036.30       1921.00       133.40 o                         
   8   8   0       1028.33        907.60        66.31 o                         
   2   9   0          6.99          8.21         8.32 o                         
   4   9   0        319.29        329.78        22.89 o                         
   1   1   1         26.00         22.62         1.53 o                         
   2   1   1        908.78       1050.10        23.09 o                         
   3   1   1          7.01          9.39         2.00 o                         
   4   1   1      10588.73      10350.19       205.50 o                         
   5   1   1          2.01          7.03         1.68 o                         
   6   1   1       3424.78       3606.64        73.16 o                         
   7   1   1        146.31        158.00        14.17 o                         
   8   1   1         17.48         33.13         3.66 o                         
   9   1   1       3480.64       3688.82        53.70 o                         
  10   1   1        705.87        685.80        10.36 o                         
  11   1   1          5.75         15.49         2.32 o                         
  12   1   1       2956.63       2990.01        41.09 o                         
  13   1   1         17.13         15.63         2.93 o                         
  14   1   1       1940.05       2143.64        35.21 o                         
  15   1   1        922.69        988.44        18.74 o                         
  16   1   1          8.48         23.54         2.83 o                         
   0   2   1       5715.80       5785.46       140.69 o                         
   1   2   1       3297.52       3512.05        94.40 o                         
   2   2   1       9184.48       9463.25       247.63 o                         
   3   2   1        647.60        590.07        15.46 o                         
   4   2   1       3377.01       3200.65        69.02 o                         
   5   2   1       6838.56       6321.93       143.80 o                         
   6   2   1       5367.87       5590.33       195.95 o                         
   7   2   1       1119.45       1203.66        29.74 o                         
   8   2   1        838.74        725.94        12.08 o                         
   9   2   1         21.78         19.77         2.01 o                         
  10   2   1         30.78         62.10         3.05 o                         
  11   2   1       4394.13       4419.01        75.81 o                         
  12   2   1       2284.87       2227.13        36.92 o                         
  13   2   1        753.05        685.98        15.54 o                         
  14   2   1         11.44         11.88         3.14 o                         
  15   2   1          1.34          3.29         3.17 o                         
  16   2   1        311.65        354.31         9.64 o                         
   1   3   1        102.52        170.35         6.78 o                         
   2   3   1       1657.80       1636.71        51.89 o                         
   3   3   1          3.98         37.92         8.69 o                         
   4   3   1       2654.49       2701.85        83.58 o                         
   5   3   1       1086.52       1199.91        34.95 o                         
   6   3   1        719.16        775.21        25.63 o                         
   7   3   1       1500.67       1391.58        30.70 o                         
   8   3   1       1608.44       1647.14        32.09 o                         
   9   3   1        476.66        435.54        13.69 o                         
  10   3   1        623.56        643.55        24.83 o                         
  11   3   1        108.26        204.50        13.40 o                         
  12   3   1       1769.14       1801.95        39.15 o                         
  13   3   1         57.85         62.06         4.42 o                         
  14   3   1        331.65        360.16        17.97 o                         
  15   3   1          6.67         19.02         3.40 o                         
   0   4   1       3914.74       4071.41       110.36 o                         
   1   4   1       2509.77       2499.65        48.71 o                         
   2   4   1       3135.58       3532.70        76.39 o                         
   3   4   1        619.23        611.77        23.20 o                         
   4   4   1        140.52        162.31        11.26 o                         
   5   4   1       3039.75       2751.04        86.97 o                         
   6   4   1       6361.71       5462.73        88.98 o                         
   7   4   1          2.66         12.52         2.75 o                         
   8   4   1        201.69        213.12         7.37 o                         
   9   4   1       1245.22       1194.82        40.76 o                         
  10   4   1       2570.92       2582.54        77.56 o                         
  11   4   1          9.70         24.37         4.06 o                         
  12   4   1       1470.72       1490.91        60.04 o                         
  13   4   1       1393.65       1400.24        55.09 o                         
  14   4   1         82.79         94.30         5.50 o                         
   1   5   1       5304.10       5583.17        97.98 o                         
   2   5   1       4245.83       4342.60        73.74 o                         
   3   5   1        215.76        308.98         8.34 o                         
   4   5   1       1612.54       1567.44        31.15 o                         
   5   5   1        902.39        823.11        22.47 o                         
   6   5   1       1137.70       1009.44        45.24 o                         
   7   5   1       2723.54       2504.09        80.56 o                         
   8   5   1          1.01         19.40         3.42 o                         
   9   5   1       1960.93       1868.79        52.70 o                         
  10   5   1       1632.61       1667.19        34.54 o                         
  11   5   1       3011.00       2671.64       107.89 o                         
  12   5   1        695.55        761.23        29.37 o                         
  13   5   1         49.27         41.51         3.91 o                         
  14   5   1        893.56        828.43        34.14 o                         
   0   6   1        496.88        576.07        27.22 o                         
   1   6   1        124.33        126.02         5.06 o                         
   2   6   1          7.89         63.07         5.13 o                         
   3   6   1          0.99         16.95         3.43 o                         
   4   6   1       1557.86       1489.70        54.34 o                         
   5   6   1         35.40         87.38        13.97 o                         
   6   6   1        972.21        884.05        40.47 o                         
   7   6   1         15.63         14.29         7.91 o                         
   8   6   1        359.43        375.65        17.68 o                         
   9   6   1         59.48         59.89        12.52 o                         
  10   6   1        499.79        418.48        87.56 o                         
  11   6   1         34.42        166.82        78.92 o                         
  12   6   1        186.55        136.29         9.57 o                         
   1   7   1        163.73        172.11         6.66 o                         
   2   7   1       3527.46       3700.75        65.16 o                         
   3   7   1         20.57         37.01         4.03 o                         
   4   7   1       2632.31       2600.16        61.63 o                         
   5   7   1         93.94         84.03         6.56 o                         
   6   7   1        766.38        591.04        59.67 o                         
   7   7   1         21.82         36.64         5.55 o                         
   8   7   1          0.88         11.53         5.68 o                         
   9   7   1        994.06        905.46        50.76 o                         
  10   7   1       2112.45       1692.98       179.18 o                         
   0   8   1         29.98        216.57       112.44 o                         
   1   8   1         13.76         20.51         6.26 o                         
   2   8   1          8.90         68.78        11.61 o                         
   3   8   1       1469.88       1500.26        41.12 o                         
   4   8   1         60.79         95.07         7.80 o                         
   5   8   1         76.69        105.58        12.99 o                         
   6   8   1         95.36        173.75        18.16 o                         
   7   8   1          0.64          6.03         5.65 o                         
   8   8   1         69.70        215.83       121.56 o                         
   1   9   1        126.08        321.20        60.48 o                         
   2   9   1          2.97         10.26         6.38 o                         
   3   9   1        127.94        169.47        12.76 o                         
   4   9   1        157.80        179.72        11.01 o                         
   0   0   2       1441.29       1304.79        34.87 o                         
   1   0   2        452.12        535.44        11.69 o                         
   2   0   2       1469.88       1548.21        33.04 o                         
   3   0   2       5609.22       6047.83       180.16 o                         
   4   0   2         15.17         28.57         2.15 o                         
   5   0   2      15390.67      15859.79       421.97 o                         
   6   0   2        555.65        497.35        17.69 o                         
   7   0   2       2569.66       2939.98        90.37 o                         
   8   0   2       7786.93       8723.63       262.65 o                         
   9   0   2        364.52        382.24         9.79 o                         
  10   0   2          3.11         23.17         3.11 o                         
  11   0   2       2919.61       3179.49        60.05 o                         
  12   0   2          0.95         12.01         3.60 o                         
  13   0   2         28.77         53.42         4.76 o                         
  14   0   2       2241.50       2242.27        53.95 o                         
  15   0   2       1858.45       1977.59        47.56 o                         
  16   0   2        156.72        150.96         7.90 o                         
   1   1   2       8739.05       8992.89       287.59 o                         
   2   1   2       1959.51       1738.24        43.50 o                         
   3   1   2       5876.33       5699.35       120.77 o                         
   4   1   2       1144.54       1033.38        20.80 o                         
   5   1   2        793.34        749.75        17.45 o                         
   6   1   2       1278.44       1608.05        33.43 o                         
   7   1   2      12142.41      13877.26       261.66 o                         
   8   1   2        906.79        883.87        18.02 o                         
   9   1   2        981.46        869.88        14.03 o                         
  10   1   2       1194.11       1140.32        15.81 o                         
  11   1   2       1208.72       1289.70        19.06 o                         
  12   1   2        514.94        577.81        10.32 o                         
  13   1   2         19.32         27.25         3.10 o                         
  14   1   2        346.13        382.94         8.98 o                         
  15   1   2         63.09         96.78         4.26 o                         
  16   1   2        292.60        344.34         8.60 o                         
   0   2   2       7571.75       7793.85       318.95 o                         
   1   2   2      45650.34      46248.67      1117.53 o                         
   2   2   2       8140.51       8239.59       206.96 o                         
   3   2   2       1703.83       1714.04        43.47 o                         
   4   2   2        175.34        150.31        16.41 o                         
   5   2   2       3668.54       3238.98        70.17 o                         
   6   2   2       1714.95       1964.90        50.47 o                         
   7   2   2        214.63        254.68         9.02 o                         
   8   2   2         13.10         25.06         2.08 o                         
   9   2   2        215.49        227.12         5.06 o                         
  10   2   2        645.14        660.35        14.43 o                         
  11   2   2       2264.80       2457.21        45.54 o                         
  12   2   2        140.85        152.28         5.91 o                         
  13   2   2         16.73         19.48         3.19 o                         
  14   2   2         19.96         23.97         3.17 o                         
  15   2   2        204.83        179.40         6.95 o                         
  16   2   2         61.96         99.91         8.20 o                         
   1   3   2       1864.28       1907.88        47.95 o                         
   2   3   2        110.92        132.57         7.22 o                         
   3   3   2       8192.80       8371.69       224.42 o                         
   4   3   2       1032.52       1136.71        33.49 o                         
   5   3   2       1540.59       1342.82        38.76 o                         
   6   3   2         12.46         16.70         4.79 o                         
   7   3   2        773.13        754.86        16.21 o                         
   8   3   2         57.23         60.83         5.85 o                         
   9   3   2         85.60         68.03         4.76 o                         
  10   3   2         22.52         49.95         3.91 o                         
  11   3   2       9545.90       8835.55       367.93 o                         
  12   3   2         40.70         59.86         4.45 o                         
  13   3   2        174.19        172.21         7.43 o                         
  14   3   2        101.83        117.46         7.13 o                         
  15   3   2       1365.09       1352.89        56.14 o                         
   0   4   2         35.03         88.65        15.00 o                         
   1   4   2       1124.69       1139.61        23.46 o                         
   2   4   2         29.46         58.77         8.35 o                         
   3   4   2        656.15        646.64        18.89 o                         
   4   4   2         60.89         47.34         6.53 o                         
   5   4   2        619.79        820.58        24.29 o                         
   6   4   2        261.18        281.91        13.06 o                         
   7   4   2       1835.44       1743.17        57.45 o                         
   8   4   2       2114.44       1945.66        45.62 o                         
   9   4   2         67.09         80.19         4.76 o                         
  10   4   2        453.38        510.13        17.68 o                         
  11   4   2         70.95         70.83         5.03 o                         
  12   4   2          9.25         39.18         8.94 o                         
  13   4   2        144.40        210.73         7.91 o                         
  14   4   2        111.16        110.07         5.07 o                         
   1   5   2       3894.34       4478.27        79.13 o                         
   2   5   2         10.54         58.58        12.86 o                         
   3   5   2          3.63         42.32         3.43 o                         
   4   5   2        107.80        232.98         9.78 o                         
   5   5   2         80.25         98.28         8.25 o                         
   6   5   2        659.35        540.33        23.90 o                         
   7   5   2       2009.07       1947.63        59.30 o                         
   8   5   2       1064.15        957.51        20.06 o                         
   9   5   2        887.41        817.73        17.93 o                         
  10   5   2         48.50         80.09        11.90 o                         
  11   5   2          3.02         91.06        22.95 o                         
  12   5   2        702.92        672.80        27.02 o                         
  13   5   2        218.02        170.32         7.17 o                         
  14   5   2        241.84        156.29        18.94 o                         
   0   6   2        203.79        229.51        10.38 o                         
   1   6   2        659.27        724.12        13.57 o                         
   2   6   2       1143.02       1150.39        23.71 o                         
   3   6   2         24.12         41.92         3.77 o                         
   4   6   2        197.43        268.49        11.02 o                         
   5   6   2       4337.80       4045.43       161.79 o                         
   6   6   2        366.02        341.83        25.57 o                         
   7   6   2        142.06        122.19         9.88 o                         
   8   6   2        197.21        194.77         9.18 o                         
   9   6   2       1020.09        836.14       101.94 o                         
  10   6   2         23.88        148.72        18.23 o                         
  11   6   2       3105.62       2632.80       132.30 o                         
  12   6   2         79.22        113.41         7.34 o                         
   1   7   2        249.84        315.67        10.01 o                         
   2   7   2          6.28        165.06        20.15 o                         
   3   7   2         73.35         89.77         4.72 o                         
   4   7   2        749.62        806.38        27.18 o                         
   5   7   2        306.21        253.50        20.37 o                         
   6   7   2          6.95         35.78         5.52 o                         
   7   7   2         16.04         73.53        15.59 o                         
   8   7   2         80.60        128.46        16.51 o                         
   9   7   2         89.92        184.26        29.17 o                         
  10   7   2          5.19        223.62        82.10 o                         
   0   8   2         24.72         19.27         9.22 o                         
   1   8   2         18.24         32.55         6.24 o                         
   2   8   2        439.07        374.24        15.60 o                         
   3   8   2        895.24       1118.40        42.72 o                         
   4   8   2        112.91        116.72         8.45 o                         
   5   8   2       1067.85       1366.32        48.60 o                         
   6   8   2       1103.36       1418.08        91.37 o                         
   7   8   2         32.23         26.92         5.40 o                         
   8   8   2         26.37         33.94        11.16 o                         
   1   9   2       1595.90       1961.76       101.17 o                         
   2   9   2         24.16         33.94         6.31 o                         
   3   9   2        177.71        219.77        22.56 o                         
   4   9   2         43.87        110.50         8.21 o                         
   1   1   3       4537.82       4332.13        91.35 o                         
   2   1   3        665.74        723.79        16.41 o                         
   3   1   3      11567.90      11308.73       238.00 o                         
   4   1   3         60.46         92.11         3.61 o                         
   5   1   3       4894.25       4862.98        88.29 o                         
   6   1   3      11831.00      13415.14       253.09 o                         
   7   1   3       2064.99       2048.30        40.48 o                         
   8   1   3       4397.89       4827.81        78.52 o                         
   9   1   3       4399.58       4471.89        59.59 o                         
  10   1   3          4.51         20.95         2.30 o                         
  11   1   3       2521.60       2528.54        34.93 o                         
  12   1   3       1844.62       1763.42        25.75 o                         
  13   1   3       1109.26       1073.24        17.37 o                         
  14   1   3        237.83        305.51         8.27 o                         
  15   1   3       1504.32       1618.15        27.99 o                         
  16   1   3        366.57        405.27         8.71 o                         
   0   2   3     157649.59     144813.86     12045.10 o                         
   1   2   3      14047.58      14062.51       294.87 o                         
   2   2   3      32762.28      32291.05       722.46 o                         
   3   2   3       9429.33       9128.02       205.83 o                         
   4   2   3        487.99        439.64        12.56 o                         
   5   2   3       4503.93       3817.80        92.09 o                         
   6   2   3       3203.24       2901.88        81.45 o                         
   7   2   3          5.82          6.64         2.37 o                         
   8   2   3        365.43        328.90         6.93 o                         
   9   2   3        249.14        257.92         6.50 o                         
  10   2   3          3.37          7.78         2.54 o                         
  11   2   3       8639.85       8461.91       148.53 o                         
  12   2   3        652.53        654.63        12.03 o                         
  13   2   3         20.39         26.11         3.09 o                         
  14   2   3        548.14        494.84        12.28 o                         
  15   2   3        351.24        365.82         8.69 o                         
  16   2   3        109.75         98.44         4.84 o                         
   1   3   3        345.34        360.75         9.54 o                         
   2   3   3       2944.77       2651.85        81.29 o                         
   3   3   3        212.48        291.72        16.36 o                         
   4   3   3        226.14        248.24        20.05 o                         
   5   3   3        652.83        633.35        19.19 o                         
   6   3   3        859.29        791.56        23.31 o                         
   7   3   3        126.89        136.01         6.21 o                         
   8   3   3         31.08         41.39         3.31 o                         
   9   3   3          0.95          8.81         2.41 o                         
  10   3   3        345.34        388.86        17.05 o                         
  11   3   3         20.71         65.03         5.98 o                         
  12   3   3        450.58        388.00        13.75 o                         
  13   3   3         27.67         31.76         3.88 o                         
  14   3   3         30.46         41.34         3.85 o                         
  15   3   3         12.46         43.76         3.90 o                         
   0   4   3       2889.47       2876.35        79.05 o                         
   1   4   3         44.21         42.01         3.38 o                         
   2   4   3        210.55        178.26         6.47 o                         
   3   4   3        136.90        137.81         8.87 o                         
   4   4   3          1.09         29.35         5.72 o                         
   5   4   3      10977.38      10768.14       263.88 o                         
   6   4   3       1253.73       1259.17        26.31 o                         
   7   4   3         47.89         39.23         6.00 o                         
   8   4   3        295.11        309.76        10.22 o                         
   9   4   3         50.15         58.78         4.33 o                         
  10   4   3        143.63        287.80         9.29 o                         
  11   4   3       1157.12       1178.19        43.01 o                         
  12   4   3         51.66         31.95         3.92 o                         
  13   4   3       2211.48       2107.68        82.34 o                         
  14   4   3         77.55        101.25         5.62 o                         
   1   5   3       5736.86       5835.80        85.90 o                         
   2   5   3         78.90        120.24         5.81 o                         
   3   5   3       1373.65       1293.69        26.64 o                         
   4   5   3       4582.99       4443.97        82.51 o                         
   5   5   3       2401.87       2161.67        77.44 o                         
   6   5   3        259.04        227.70        13.58 o                         
   7   5   3       6119.65       5415.29       252.57 o                         
   8   5   3        847.06        726.15        14.76 o                         
   9   5   3        473.98        462.49        11.95 o                         
  10   5   3          1.32          6.46         3.55 o                         
  11   5   3         13.79         45.57         4.41 o                         
  12   5   3         38.71         81.25         7.04 o                         
  13   5   3        543.21        521.84        26.20 o                         
   0   6   3       1370.78       1375.05        31.47 o                         
   1   6   3         25.86         59.21         4.72 o                         
   2   6   3         35.21         75.15         4.75 o                         
   3   6   3        177.08        177.79         6.66 o                         
   4   6   3        140.81        147.91         5.42 o                         
   5   6   3        175.22        228.84        19.97 o                         
   6   6   3        163.48        220.43        15.20 o                         
   7   6   3        136.04        136.15         7.26 o                         
   8   6   3          9.65         21.40         5.76 o                         
   9   6   3        231.63        320.59        18.64 o                         
  10   6   3       1245.65       1097.43        42.42 o                         
  11   6   3        402.60        343.78        29.60 o                         
  12   6   3        201.48        215.41         9.96 o                         
   1   7   3       1384.56       1384.26        24.26 o                         
   2   7   3       1181.04       1169.05        21.74 o                         
   3   7   3         72.88         73.60         4.55 o                         
   4   7   3         45.87        129.17         9.59 o                         
   5   7   3         54.61         40.50         7.96 o                         
   6   7   3        396.86        320.36        23.88 o                         
   7   7   3        612.16        602.91        21.37 o                         
   8   7   3        260.03        264.27        18.91 o                         
   9   7   3        845.71        717.11        41.22 o                         
  10   7   3        917.07        830.28        33.88 o                         
   0   8   3         12.76         67.55        18.15 o                         
   1   8   3          2.83          0.26         5.61 o                         
   2   8   3         89.14        109.19        10.24 o                         
   3   8   3        966.52       1092.56        39.10 o                         
   4   8   3         28.58         54.11         6.42 o                         
   5   8   3        350.65        452.02        47.31 o                         
   6   8   3         10.10        124.05        50.79 o                         
   7   8   3         52.82         44.24         6.17 o                         
   8   8   3        103.02        106.68        10.58 o                         
   1   9   3        201.33        462.61        46.94 o                         
   2   9   3         15.17         12.79         6.09 o                         
   3   9   3         40.19         66.67         8.20 o                         
   4   9   3        534.88        438.53        18.19 o                         
   1   0   4       2492.75       2512.35        56.98 o                         
   2   0   4        249.48        275.25         7.05 o                         
   3   0   4      12752.61      12787.40       287.16 o                         
   4   0   4       1624.04       1745.20        48.00 o                         
   5   0   4      20196.44      20975.33       622.07 o                         
   6   0   4      24957.42      26418.72       784.93 o                         
   7   0   4       1882.34       2352.94        73.19 o                         
   8   0   4        472.94        497.56        19.06 o                         
   9   0   4        285.59        251.41         8.20 o                         
  10   0   4       7683.96       7404.61       141.62 o                         
  11   0   4       9162.24       9383.16       170.49 o                         
  12   0   4       5357.06       5897.52       119.89 o                         
  13   0   4       1271.13       1134.92        24.97 o                         
  14   0   4         13.92         16.40         4.55 o                         
  15   0   4          2.08          9.72         4.26 o                         
  16   0   4        924.64       1023.08        25.82 o                         
   1   1   4        582.52        651.66        13.58 o                         
   2   1   4        105.61         77.83         3.69 o                         
   3   1   4       1927.41       2140.43        43.45 o                         
   4   1   4       4871.76       4952.38        79.30 o                         
   5   1   4       1826.43       1603.41        37.70 o                         
   6   1   4       1620.99       1919.61        39.57 o                         
   7   1   4        455.35        419.72        10.35 o                         
   8   1   4       3362.17       3749.84        61.32 o                         
   9   1   4        569.11        582.35         9.99 o                         
  10   1   4        840.34        906.30        13.91 o                         
  11   1   4       1708.26       1719.04        24.54 o                         
  12   1   4       4197.55       4297.69        58.09 o                         
  13   1   4        243.18        248.03         7.43 o                         
  14   1   4        119.80        133.81         5.35 o                         
  15   1   4         90.98        103.88         4.86 o                         
  16   1   4         64.05         80.02         3.76 o                         
   0   2   4       9225.30       8283.39       266.14 o                         
   1   2   4      28419.35      29672.99       624.01 o                         
   2   2   4        167.51        215.17         6.59 o                         
   3   2   4        308.39        277.51         9.72 o                         
   4   2   4       1374.62       1417.77        31.68 o                         
   5   2   4        108.87         83.54         4.50 o                         
   6   2   4       3681.05       3338.15       162.18 o                         
   7   2   4        333.58        375.62        10.54 o                         
   8   2   4        550.88        499.72        10.48 o                         
   9   2   4        737.61        731.84        14.60 o                         
  10   2   4        116.86        103.57         4.54 o                         
  11   2   4         89.28        116.67         4.98 o                         
  12   2   4         10.94         12.45         2.88 o                         
  13   2   4       1640.16       1656.31        33.24 o                         
  14   2   4          2.85          3.03         3.08 o                         
  15   2   4        262.12        310.51         9.78 o                         
  16   2   4        341.73        366.19        10.63 o                         
   1   3   4       1073.72        984.54        28.89 o                         
   2   3   4      18754.83      19155.21       509.22 o                         
   3   3   4         72.51         82.17         5.22 o                         
   4   3   4      25229.50      24805.27       762.17 o                         
   5   3   4        783.76        767.02        24.29 o                         
   6   3   4       4726.98       4662.67       116.83 o                         
   7   3   4         57.45         38.51         3.63 o                         
   8   3   4        565.50        556.18        20.11 o                         
   9   3   4       1081.50       1041.94        36.88 o                         
  10   3   4       5229.56       4871.98       211.23 o                         
  11   3   4         12.65         20.78         3.93 o                         
  12   3   4       1667.40       1720.22        48.66 o                         
  13   3   4          1.25          9.27         3.41 o                         
  14   3   4         51.28         63.57         4.24 o                         
  15   3   4        761.05        783.23        27.41 o                         
   0   4   4       1891.41       2222.01        69.01 o                         
   1   4   4       1892.47       2016.93        39.86 o                         
   2   4   4       1701.23       1707.14        38.30 o                         
   3   4   4       1373.84       1389.42        40.66 o                         
   4   4   4       1369.45       1567.75        52.50 o                         
   5   4   4          1.65         10.33         5.76 o                         
   6   4   4       2558.99       2296.38       110.47 o                         
   7   4   4          0.49         10.55         3.67 o                         
   8   4   4        461.16        461.11        15.59 o                         
   9   4   4         66.51         82.93         6.15 o                         
  10   4   4       2963.67       3109.15        79.83 o                         
  11   4   4        872.79       1013.42        40.87 o                         
  12   4   4         70.18         94.95         5.24 o                         
  13   4   4        188.26        206.16        10.97 o                         
  14   4   4        242.49        231.75        15.10 o                         
   1   5   4        194.49        224.84         7.64 o                         
   2   5   4        238.37        200.80         6.62 o                         
   3   5   4        991.67       1064.65        19.80 o                         
   4   5   4       1659.92       1693.01        29.75 o                         
   5   5   4       2855.66       2577.73       107.05 o                         
   6   5   4       1422.36       1248.21        62.67 o                         
   7   5   4        548.78        508.10        13.16 o                         
   8   5   4        179.15        165.34         9.19 o                         
   9   5   4       2083.85       2010.49        75.03 o                         
  10   5   4        140.58        144.38        10.31 o                         
  11   5   4        355.24        384.54        16.58 o                         
  12   5   4        113.72        129.25         9.16 o                         
  13   5   4         11.15         14.32         3.28 o                         
   0   6   4       2922.70       2976.00        88.96 o                         
   1   6   4        441.85        454.60        12.09 o                         
   2   6   4        535.05        599.41        12.91 o                         
   3   6   4        986.51        995.03        19.31 o                         
   4   6   4          1.01         17.31         3.32 o                         
   5   6   4       1541.52       1395.06        43.13 o                         
   6   6   4        769.97        583.37        44.04 o                         
   7   6   4          7.63         22.48         5.15 o                         
   8   6   4        997.77        830.02        51.86 o                         
   9   6   4       1110.14        985.01        87.65 o                         
  10   6   4        386.13        377.14        30.83 o                         
  11   6   4        114.94        180.89        11.46 o                         
  12   6   4          0.00         16.22         6.09 o                         
   1   7   4         56.76        104.35         8.42 o                         
   2   7   4        209.57        345.98        10.60 o                         
   3   7   4          3.18         13.88         3.66 o                         
   4   7   4       1897.62       1970.96        60.90 o                         
   5   7   4         70.78         90.25         7.71 o                         
   6   7   4        158.64        169.57        16.67 o                         
   7   7   4         69.20        141.13        13.51 o                         
   8   7   4        147.05        162.13         9.27 o                         
   9   7   4        237.04        261.21        18.07 o                         
  10   7   4        344.02        373.48        28.94 o                         
   0   8   4        707.89        847.08        37.21 o                         
   1   8   4          0.72          2.86         5.46 o                         
   2   8   4         52.32         46.34         9.01 o                         
   3   8   4        700.13        710.68        66.41 o                         
   4   8   4         97.36        129.87        10.88 o                         
   5   8   4       1013.47        759.31        83.94 o                         
   6   8   4          5.68         18.55         5.80 o                         
   7   8   4          4.33          9.82         4.79 o                         
   8   8   4         24.36         28.74        17.94 o                         
   1   9   4        439.41        423.50        18.32 o                         
   2   9   4         16.37          6.66         5.44 o                         
   3   9   4        155.51        190.39        13.48 o                         
   4   9   4        257.36        372.71        16.72 o                         
   1   1   5       2165.62       2048.46        37.27 o                         
   2   1   5        128.59        127.17         3.97 o                         
   3   1   5       4258.97       4050.05        70.22 o                         
   4   1   5       6482.50       5954.16       102.82 o                         
   5   1   5        528.77        608.36        25.55 o                         
   6   1   5       9234.35       9136.44       209.18 o                         
   7   1   5       1816.28       2286.78        50.34 o                         
   8   1   5         11.86         55.43         2.86 o                         
   9   1   5        831.67        946.26        16.62 o                         
  10   1   5       2116.32       2082.72        28.98 o                         
  11   1   5        165.08        200.63         5.55 o                         
  12   1   5        701.01        766.82        15.97 o                         
  13   1   5        450.15        388.66        11.76 o                         
  14   1   5        654.01        701.99        14.03 o                         
  15   1   5         15.17         16.94         3.17 o                         
  16   1   5         50.12         62.09         3.28 o                         
   0   2   5      89921.81      87134.54      3327.61 o                         
   1   2   5      10769.96      10721.38       272.67 o                         
   2   2   5       3621.61       3601.74        68.45 o                         
   3   2   5       4976.33       4498.51       110.86 o                         
   4   2   5        216.87        231.47         8.13 o                         
   5   2   5      14307.77      13683.73       288.39 o                         
   6   2   5      11825.01      10577.44       262.03 o                         
   7   2   5       4938.97       5011.70       114.58 o                         
   8   2   5       2311.93       2411.41        51.08 o                         
   9   2   5       3997.29       3708.27        66.86 o                         
  10   2   5       4912.05       4874.13        85.13 o                         
  11   2   5        499.87        483.21        12.47 o                         
  12   2   5        144.69        118.35         6.29 o                         
  13   2   5        563.74        564.99        15.34 o                         
  14   2   5        170.39        166.80         5.82 o                         
  15   2   5        142.75        127.58         7.72 o                         
  16   2   5       2975.23       3309.73        63.55 o                         
   1   3   5       6988.75       7238.78       177.36 o                         
   2   3   5        238.43        193.03         9.58 o                         
   3   3   5       4827.78       5078.90       137.50 o                         
   4   3   5       2643.95       2713.26        75.76 o                         
   5   3   5        220.40        224.65        12.78 o                         
   6   3   5         29.64         21.07         3.67 o                         
   7   3   5       1673.10       1576.98        34.55 o                         
   8   3   5        281.12        287.93        10.56 o                         
   9   3   5        204.79        192.71         6.33 o                         
  10   3   5       1555.19       1673.55        42.27 o                         
  11   3   5        354.43        364.38        14.14 o                         
  12   3   5        186.23        176.84        12.90 o                         
  13   3   5        524.85        503.94        13.53 o                         
  14   3   5        959.76        970.49        30.57 o                         
  15   3   5          4.42         11.28         3.53 o                         
   0   4   5      37399.64      40070.21      1190.13 o                         
   1   4   5       7721.29       8560.39       171.31 o                         
   2   4   5         76.33        134.29        10.67 o                         
   3   4   5          0.05          7.83         4.83 o                         
   4   4   5       1002.90        842.45        22.78 o                         
   5   4   5          3.69         11.46         3.10 o                         
   6   4   5       2847.57       2444.50       107.27 o                         
   7   4   5        211.56        204.96         9.59 o                         
   8   4   5       1698.35       1390.12       124.39 o                         
   9   4   5        564.52        520.54        18.35 o                         
  10   4   5       6201.72       6088.97       229.52 o                         
  11   4   5         48.08         63.61         6.74 o                         
  12   4   5        630.90        687.26        24.14 o                         
  13   4   5        125.17        115.34         5.79 o                         
  14   4   5        337.73        295.33        14.41 o                         
   1   5   5        147.58        147.44         6.42 o                         
   2   5   5        455.91        513.33        12.89 o                         
   3   5   5       2145.89       2249.90        35.74 o                         
   4   5   5       1032.73        975.31        18.47 o                         
   5   5   5          4.24          8.96         3.28 o                         
   6   5   5         87.18         64.45         5.81 o                         
   7   5   5        187.69        189.58        14.47 o                         
   8   5   5        373.91        330.41        14.42 o                         
   9   5   5        328.82        362.13        11.58 o                         
  10   5   5        322.74        298.31        13.05 o                         
  11   5   5       2608.90       2426.71       105.08 o                         
  12   5   5        663.21        647.42        21.13 o                         
  13   5   5        315.53        269.53        10.93 o                         
   0   6   5       1104.18       1099.03        28.15 o                         
   1   6   5       1166.51       1215.16        29.22 o                         
   2   6   5        235.70        250.46         7.68 o                         
   3   6   5         20.10         55.50         4.10 o                         
   4   6   5        506.34        505.48        16.27 o                         
   5   6   5         96.24        104.44         6.10 o                         
   6   6   5         70.83         62.36         7.54 o                         
   7   6   5        250.24        239.08        14.23 o                         
   8   6   5        765.86        733.38        37.95 o                         
   9   6   5          5.31         34.25         6.52 o                         
  10   6   5        105.97         63.12         6.52 o                         
  11   6   5         54.61         42.83         7.50 o                         
  12   6   5        239.54        206.08        10.04 o                         
   1   7   5        711.74        842.66        17.00 o                         
   2   7   5       2443.51       2551.54        48.61 o                         
   3   7   5         19.42         16.32         3.84 o                         
   4   7   5       1029.17       1020.87        41.38 o                         
   5   7   5          1.14          8.56         4.67 o                         
   6   7   5        968.73        809.61        64.12 o                         
   7   7   5        298.77        300.04        16.12 o                         
   8   7   5        254.94        195.43        13.06 o                         
   9   7   5        316.38        347.74        17.01 o                         
  10   7   5        629.51        459.75        18.42 o                         
   0   8   5       1384.72       1695.91        73.80 o                         
   1   8   5         46.36         51.19         6.82 o                         
   2   8   5          5.34          1.49         5.61 o                         
   3   8   5        256.14        291.19        18.93 o                         
   4   8   5        305.19        329.35        29.58 o                         
   5   8   5          3.56         41.77         9.39 o                         
   6   8   5        292.99        241.71        13.09 o                         
   7   8   5         59.86         49.00         6.03 o                         
   8   8   5        211.18        178.96        28.41 o                         
   1   9   5         23.81         54.65         6.88 o                         
   2   9   5         94.99        135.69        18.91 o                         
   3   9   5         95.70        142.37        11.50 o                         
   4   9   5         47.03        111.96         6.95 o                         
   0   0   6      40947.39      38696.61      2425.44 o                         
   1   0   6       2843.69       2726.25        67.02 o                         
   2   0   6       1279.89       1347.37        36.12 o                         
   3   0   6      54496.16      56405.55      1929.08 o                         
   4   0   6        280.33        318.50        13.84 o                         
   5   0   6       1738.19       1352.35        49.15 o                         
   6   0   6        355.75        623.21        25.08 o                         
   7   0   6        692.75        714.10        28.49 o                         
   8   0   6         84.27        107.33         5.56 o                         
   9   0   6        439.27        443.26        11.29 o                         
  10   0   6        609.27        620.11        15.10 o                         
  11   0   6       7246.79       7247.48       139.07 o                         
  12   0   6       1501.16       1498.64        31.79 o                         
  13   0   6       4184.09       4189.55       148.56 o                         
  14   0   6        547.49        572.40        17.04 o                         
  15   0   6       1581.27       1585.63        39.08 o                         
  16   0   6        928.08       1078.52        26.88 o                         
   1   1   6       1370.56       1229.40        21.95 o                         
   2   1   6       1026.53       1006.94        19.20 o                         
   3   1   6       2267.77       2228.84        39.18 o                         
   4   1   6       3462.43       3622.17        63.07 o                         
   5   1   6        954.83        876.81        19.50 o                         
   6   1   6       1610.08       1967.35        43.35 o                         
   7   1   6        241.75        314.86        10.14 o                         
   8   1   6       1325.69       1511.58        24.97 o                         
   9   1   6         39.58         58.70         2.91 o                         
  10   1   6         21.40         32.58         2.67 o                         
  11   1   6         88.91        113.76         4.11 o                         
  12   1   6       4151.57       4157.87        59.02 o                         
  13   1   6        520.13        537.26        12.47 o                         
  14   1   6         35.44         33.74         3.50 o                         
  15   1   6         12.16         13.15         2.99 o                         
  16   1   6          7.82          9.15         2.34 o                         
   0   2   6      16590.16      16573.89       595.82 o                         
   1   2   6      40712.73      42389.70       836.49 o                         
   2   2   6       5069.99       5610.34       109.49 o                         
   3   2   6       6686.00       6412.07       135.91 o                         
   4   2   6       1804.03       2031.01        44.94 o                         
   5   2   6       1297.03       1236.14        32.59 o                         
   6   2   6       4112.48       3923.55        93.92 o                         
   7   2   6        178.25        182.06         6.10 o                         
   8   2   6         31.59         33.25         2.51 o                         
   9   2   6       1986.30       1987.88        44.21 o                         
  10   2   6       1073.95       1011.31        25.54 o                         
  11   2   6       1165.28       1096.27        21.65 o                         
  12   2   6        104.21        124.95         4.48 o                         
  13   2   6        908.78        834.92        14.93 o                         
  14   2   6         61.50         78.24         4.34 o                         
  15   2   6        147.09        163.17         5.96 o                         
   1   3   6       5282.98       5158.82       367.78 o                         
   2   3   6       5279.12       5398.45       133.23 o                         
   3   3   6        128.08        189.61        14.00 o                         
   4   3   6       3815.95       3373.80        85.01 o                         
   5   3   6       1058.21        871.95        24.57 o                         
   6   3   6       1512.36       1480.81        32.27 o                         
   7   3   6       2329.17       2121.99        67.83 o                         
   8   3   6        404.31        434.63        16.91 o                         
   9   3   6       4004.02       3665.14       190.63 o                         
  10   3   6       6410.34       6083.26       231.99 o                         
  11   3   6         58.28         54.70         3.56 o                         
  12   3   6       2215.26       2277.95        76.85 o                         
  13   3   6         54.65         63.40         4.62 o                         
  14   3   6        171.15        214.95         7.28 o                         
  15   3   6        821.72        827.43        23.41 o                         
   0   4   6      17883.02      20594.07       613.30 o                         
   1   4   6       4719.07       5131.51       103.71 o                         
   2   4   6       2723.85       2825.36        61.80 o                         
   3   4   6        486.25        369.23        37.00 o                         
   4   4   6         55.51        106.40         7.41 o                         
   5   4   6         19.33         35.72         4.55 o                         
   6   4   6         46.97         36.31         5.27 o                         
   7   4   6          0.22          2.36         3.97 o                         
   8   4   6         23.09         22.23         3.81 o                         
   9   4   6        124.13        140.89         5.77 o                         
  10   4   6        280.74        299.81        16.50 o                         
  11   4   6        233.80        282.09        27.45 o                         
  12   4   6        124.72        141.83        10.37 o                         
  13   4   6        196.10        200.76         7.89 o                         
  14   4   6         18.21         33.38         3.66 o                         
   1   5   6       4508.57       4808.26        73.60 o                         
   2   5   6       3555.80       3662.63        56.63 o                         
   3   5   6         55.47         54.96         3.78 o                         
   4   5   6       2620.95       2531.62        43.91 o                         
   5   5   6        474.86        423.13        19.51 o                         
   6   5   6        512.60        417.38        18.56 o                         
   7   5   6       3178.87       2886.70       150.18 o                         
   8   5   6         18.36         32.16         4.33 o                         
   9   5   6       1495.43       1525.62        71.73 o                         
  10   5   6        329.64        349.35        13.79 o                         
  11   5   6         99.01        100.91         8.55 o                         
  12   5   6       1843.12       1764.51        68.85 o                         
  13   5   6        666.01        617.34        34.23 o                         
   0   6   6        636.82        606.70        18.07 o                         
   1   6   6       1967.17       2171.65        35.27 o                         
   2   6   6        533.23        543.98        11.92 o                         
   3   6   6        539.11        586.88        12.63 o                         
   4   6   6         79.81        111.35         5.24 o                         
   5   6   6        478.48        417.90        21.28 o                         
   6   6   6        445.62        421.85        31.36 o                         
   7   6   6         54.00         39.60         7.10 o                         
   8   6   6        852.26        848.13        27.94 o                         
   9   6   6        404.87        373.58        20.51 o                         
  10   6   6         20.44         28.54         5.79 o                         
  11   6   6       1867.42       1714.88       135.20 o                         
  12   6   6        183.07        176.63         8.67 o                         
   1   7   6        438.77        509.63        12.77 o                         
   2   7   6        667.15        726.57        19.29 o                         
   3   7   6         77.44         89.71         5.79 o                         
   4   7   6         16.13         19.31         7.68 o                         
   5   7   6         30.12         22.14         4.95 o                         
   6   7   6         97.49         73.36         9.16 o                         
   7   7   6         17.73         20.80         8.66 o                         
   8   7   6         46.04         75.30         7.01 o                         
   9   7   6       1030.35        953.69        47.33 o                         
  10   7   6        222.23        215.66        21.85 o                         
   0   8   6       1146.63       1290.25        56.42 o                         
   1   8   6         28.67         45.40         7.03 o                         
   2   8   6         50.85         99.37         7.89 o                         
   3   8   6        285.14        291.75        14.94 o                         
   4   8   6        235.40        226.25        18.26 o                         
   5   8   6        385.52        334.72        12.69 o                         
   6   8   6        151.31        165.28        14.27 o                         
   7   8   6         66.22         63.04         5.89 o                         
   8   8   6        558.06        486.04        27.29 o                         
   1   9   6        164.03        303.02        16.66 o                         
   2   9   6        677.16        624.44        19.05 o                         
   3   9   6        600.47        552.27        17.12 o                         
   1   1   7      16841.77      16642.48       297.90 o                         
   2   1   7        888.77        823.37        15.90 o                         
   3   1   7        364.96        349.65         7.49 o                         
   4   1   7       6276.77       6759.12       128.17 o                         
   5   1   7        328.40        240.28         7.24 o                         
   6   1   7        973.44       1046.81        33.29 o                         
   7   1   7       3826.41       4029.91       100.49 o                         
   8   1   7         12.83         23.81         2.33 o                         
   9   1   7       1400.21       1208.68        18.15 o                         
  10   1   7        439.94        410.61         8.03 o                         
  11   1   7       3583.07       3411.92        47.53 o                         
  12   1   7        282.03        318.31         7.52 o                         
  13   1   7        902.45        881.85        17.24 o                         
  14   1   7         18.19         13.02         3.09 o                         
  15   1   7        653.96        726.57        15.60 o                         
  16   1   7         66.62         50.79         2.94 o                         
   0   2   7      12282.00      13457.43       557.28 o                         
   1   2   7      29205.00      29970.04       591.74 o                         
   2   2   7       5759.02       5520.23       218.17 o                         
   3   2   7      11809.92      11443.75       320.14 o                         
   4   2   7        665.52        756.24        17.36 o                         
   5   2   7      23269.92      22383.96       470.71 o                         
   6   2   7       8550.42       8174.29       173.09 o                         
   7   2   7        572.68        582.45        11.73 o                         
   8   2   7       1552.08       1550.30        25.25 o                         
   9   2   7       2050.76       2072.76        33.35 o                         
  10   2   7       2824.00       2806.02        41.41 o                         
  11   2   7       4518.90       4438.89        74.85 o                         
  12   2   7       1773.85       1837.69        36.63 o                         
  13   2   7        439.65        542.04        10.61 o                         
  14   2   7        725.43        720.72        14.80 o                         
  15   2   7        124.23         97.35         6.23 o                         
   1   3   7       5044.96       5452.58       124.08 o                         
   2   3   7       1620.54       1893.14        44.92 o                         
   3   3   7       4871.86       4721.58       148.38 o                         
   4   3   7        964.70        921.16        60.64 o                         
   5   3   7        932.49       1017.52        34.11 o                         
   6   3   7        877.59        832.69        21.20 o                         
   7   3   7        667.99        666.22        26.18 o                         
   8   3   7         79.33         83.91         5.57 o                         
   9   3   7        157.14        202.89        12.36 o                         
  10   3   7       1875.83       1817.96        42.07 o                         
  11   3   7          1.37         12.12         2.97 o                         
  12   3   7       1492.93       1465.96        48.46 o                         
  13   3   7        392.49        438.36        11.31 o                         
  14   3   7         23.80         23.69         3.48 o                         
  15   3   7         21.11         43.35         4.06 o                         
   0   4   7        729.53        753.84        26.57 o                         
   1   4   7        245.19        410.56        11.98 o                         
   2   4   7       5647.58       6145.52       131.39 o                         
   3   4   7        298.64        262.33         9.93 o                         
   4   4   7        501.31        647.97        15.27 o                         
   5   4   7       6791.16       6894.51       139.10 o                         
   6   4   7        556.60        559.35        25.03 o                         
   7   4   7        430.43        386.55        18.35 o                         
   8   4   7        878.23        792.20        41.04 o                         
   9   4   7       1368.77       1386.84        58.56 o                         
  10   4   7        173.49        188.00        11.05 o                         
  11   4   7       2752.09       2588.64       134.60 o                         
  12   4   7         12.13          6.65         3.54 o                         
  13   4   7        650.71        598.81        43.29 o                         
  14   4   7         19.72         28.73         3.42 o                         
   1   5   7       1482.17       1626.36        27.42 o                         
   2   5   7        110.11        153.26         5.57 o                         
   3   5   7        128.20        152.34         5.28 o                         
   4   5   7       1441.56       1498.52        26.62 o                         
   5   5   7          3.32          9.20         3.84 o                         
   6   5   7         10.30         12.01         3.84 o                         
   7   5   7       1358.40       1328.19        32.96 o                         
   8   5   7          0.04          3.11         4.47 o                         
   9   5   7        163.53        130.22         7.29 o                         
  10   5   7        252.33        219.10        10.49 o                         
  11   5   7        183.51        130.29         8.89 o                         
  12   5   7         17.68         22.95         4.74 o                         
  13   5   7          6.64          6.90         3.54 o                         
   0   6   7        880.96        884.14        22.23 o                         
   1   6   7       1999.75       2123.02        34.61 o                         
   2   6   7        219.72        288.34         9.81 o                         
   3   6   7        564.81        569.92        12.48 o                         
   4   6   7          1.92          6.74         3.38 o                         
   5   6   7         50.78         94.91         6.44 o                         
   6   6   7         56.66         37.51         8.19 o                         
   7   6   7         11.08          9.27         4.72 o                         
   8   6   7        282.61        295.13        18.24 o                         
   9   6   7          8.37          6.91         5.50 o                         
  10   6   7        501.13        505.78        36.12 o                         
  11   6   7       1235.09       1216.70        51.35 o                         
  12   6   7        224.76        211.43        11.78 o                         
   1   7   7        163.88        228.34         9.14 o                         
   2   7   7        881.16        863.21        17.48 o                         
   3   7   7       1983.06       2165.42        41.18 o                         
   4   7   7         40.44         34.69         5.46 o                         
   5   7   7        549.36        479.75        16.61 o                         
   6   7   7         40.01         63.52         8.14 o                         
   7   7   7       1131.80       1051.70        30.65 o                         
   8   7   7        309.65        310.11        13.22 o                         
   9   7   7         26.16         46.77         7.58 o                         
  10   7   7        293.06        265.42        11.93 o                         
   0   8   7       1088.52       1213.14        49.17 o                         
   1   8   7        756.56        765.86        24.50 o                         
   2   8   7        149.11        205.87        10.64 o                         
   3   8   7        627.58        604.14        25.33 o                         
   4   8   7         49.16         63.70         7.78 o                         
   5   8   7        269.60        293.80        15.99 o                         
   6   8   7         67.47         74.63        10.46 o                         
   7   8   7        453.19        427.64        18.71 o                         
   8   8   7        884.29        782.39        27.62 o                         
   1   9   7        528.70        736.27        23.63 o                         
   2   9   7          0.85         21.35         6.02 o                         
   3   9   7         18.86         36.54         9.88 o                         
   0   0   8         81.53         86.83        12.63 o                         
   1   0   8        236.95        289.50         9.93 o                         
   2   0   8      11288.56      10728.32       260.72 o                         
   3   0   8        328.54        249.56         9.01 o                         
   4   0   8        558.05        622.90        29.59 o                         
   5   0   8      37513.36      39583.96      1356.94 o                         
   6   0   8      17944.87      19374.10       666.64 o                         
   7   0   8       4775.13       5537.93       194.02 o                         
   8   0   8       1645.38       1545.22        31.39 o                         
   9   0   8        301.93        286.23         8.64 o                         
  10   0   8          1.85         14.96         3.47 o                         
  11   0   8       1080.35       1141.38        24.98 o                         
  12   0   8       2952.72       3051.63        60.74 o                         
  13   0   8       2610.00       2615.02        55.55 o                         
  14   0   8         70.28         98.38         6.49 o                         
  15   0   8        885.59        982.25        27.71 o                         
  16   0   8        146.81        144.60         7.05 o                         
   1   1   8       3026.62       2734.84        49.95 o                         
   2   1   8         73.47         77.96         3.20 o                         
   3   1   8       4255.07       4537.99        86.40 o                         
   4   1   8       4133.30       4507.63       102.70 o                         
   5   1   8       5279.60       5441.17       199.87 o                         
   6   1   8        176.26        195.87         7.27 o                         
   7   1   8       3067.47       3409.53        85.65 o                         
   8   1   8       2084.12       2132.48        36.37 o                         
   9   1   8       4625.24       4634.39        64.84 o                         
  10   1   8         53.52         60.56         3.50 o                         
  11   1   8       1240.37       1328.98        20.63 o                         
  12   1   8        247.32        264.95         6.68 o                         
  13   1   8         67.11         53.64         3.60 o                         
  14   1   8        180.77        194.82         6.42 o                         
  15   1   8        102.88        134.59         5.13 o                         
  16   1   8         18.10         19.16         2.53 o                         
   0   2   8       3799.89       3830.11       167.26 o                         
   1   2   8         34.90         29.12         2.58 o                         
   2   2   8        321.90        310.99         8.50 o                         
   3   2   8       3760.15       3458.98        75.04 o                         
   4   2   8         13.86          6.08         2.76 o                         
   5   2   8       1672.60       1486.96        38.26 o                         
   6   2   8       1147.85       1216.55        44.92 o                         
   7   2   8        132.72        112.24         4.59 o                         
   8   2   8        340.95        372.68        12.01 o                         
   9   2   8        128.16        159.19         4.81 o                         
  10   2   8        101.17         96.76         4.03 o                         
  11   2   8       3231.68       3225.67        58.52 o                         
  12   2   8        320.55        318.62         7.90 o                         
  13   2   8        555.71        514.29        14.38 o                         
  14   2   8        101.40        112.33         4.91 o                         
  15   2   8         54.04         63.79         3.90 o                         
   1   3   8      14427.99      14403.64       324.66 o                         
   2   3   8       9533.13      11407.87       304.59 o                         
   3   3   8         84.38         53.11         4.30 o                         
   4   3   8         22.80         31.20         3.21 o                         
   5   3   8       5605.30       5269.31       192.74 o                         
   6   3   8        207.79        225.21        12.60 o                         
   7   3   8       1468.40       1071.85        46.28 o                         
   8   3   8         18.65         25.78         4.07 o                         
   9   3   8       7538.88       7204.82       283.87 o                         
  10   3   8        785.77        766.81        25.08 o                         
  11   3   8        385.46        455.48        10.78 o                         
  12   3   8        464.92        477.86        15.51 o                         
  13   3   8       1783.60       1827.91        63.91 o                         
  14   3   8        168.18        152.78         5.95 o                         
  15   3   8       2739.90       2755.87        81.35 o                         
   0   4   8        537.23        440.56        19.63 o                         
   1   4   8       2264.64       2536.52        56.14 o                         
   2   4   8         64.76         76.55         4.96 o                         
   3   4   8        822.79        880.01        18.54 o                         
   4   4   8        331.07        335.03        10.48 o                         
   5   4   8        973.56        857.82        33.44 o                         
   6   4   8         84.50         93.53         4.43 o                         
   7   4   8        176.72        167.99        11.42 o                         
   8   4   8        225.49        182.30         6.76 o                         
   9   4   8       1842.78       1666.13        86.39 o                         
  10   4   8         38.17         39.51         4.15 o                         
  11   4   8         91.84         81.67         5.31 o                         
  12   4   8        885.02        844.81        42.11 o                         
  13   4   8        429.73        440.93        18.20 o                         
  14   4   8        946.72        855.54        26.46 o                         
   1   5   8        735.49        627.36        11.93 o                         
   2   5   8       1257.24       1221.97        20.33 o                         
   3   5   8       2816.25       2868.89        46.55 o                         
   4   5   8        501.86        553.72        15.83 o                         
   5   5   8       2068.69       1947.72        58.72 o                         
   6   5   8         46.23         49.97         4.22 o                         
   7   5   8        554.29        543.94        14.62 o                         
   8   5   8         19.12         46.29         4.71 o                         
   9   5   8        689.64        694.81        31.97 o                         
  10   5   8         26.60         26.90         4.15 o                         
  11   5   8        313.83        313.82        15.52 o                         
  12   5   8          6.63         15.50         3.64 o                         
  13   5   8         46.22         41.31         4.34 o                         
   0   6   8        290.09        336.59        12.73 o                         
   1   6   8         33.72         44.49         4.18 o                         
   2   6   8       1935.79       2022.87        34.40 o                         
   3   6   8       1785.49       1720.04        45.17 o                         
   4   6   8         11.80         11.28         3.93 o                         
   5   6   8       3006.23       2780.72        70.58 o                         
   6   6   8        707.21        673.40        33.87 o                         
   7   6   8          5.68          7.27         5.88 o                         
   8   6   8       1236.26       1223.16        41.68 o                         
   9   6   8        744.83        714.29        46.45 o                         
  10   6   8        104.46         66.71         7.06 o                         
  11   6   8       1312.57       1321.15        82.14 o                         
  12   6   8         24.96         22.84         4.94 o                         
   1   7   8       1188.97       1175.82        23.89 o                         
   2   7   8         67.01         75.29         5.65 o                         
   3   7   8         83.09         96.86        12.24 o                         
   4   7   8         12.29         13.72         5.61 o                         
   5   7   8        228.09        255.60        10.50 o                         
   6   7   8        424.95        353.21        41.60 o                         
   7   7   8        268.78        321.43        13.88 o                         
   8   7   8        192.96        153.60         9.46 o                         
   9   7   8        592.10        573.82        40.17 o                         
  10   7   8        466.44        466.09        16.61 o                         
   0   8   8         14.42         46.39         9.94 o                         
   1   8   8        586.54        531.09        18.90 o                         
   2   8   8         88.32         63.26         6.89 o                         
   3   8   8         99.10         54.44         6.94 o                         
   4   8   8         44.67         33.33         7.27 o                         
   5   8   8         76.85         77.76         8.35 o                         
   6   8   8         34.51         54.77         6.86 o                         
   7   8   8         47.38         37.77         5.41 o                         
   1   9   8        452.86        399.51        15.38 o                         
   2   9   8         82.45         61.72         5.64 o                         
   1   1   9       6583.26       6496.65       117.32 o                         
   2   1   9       4884.25       4550.73        86.78 o                         
   3   1   9       5640.89       5905.79       112.08 o                         
   4   1   9      14684.17      13825.75       392.87 o                         
   5   1   9       2895.65       3007.03       139.49 o                         
   6   1   9       3134.15       3356.94        84.07 o                         
   7   1   9       3082.16       3093.44        71.68 o                         
   8   1   9         66.26         66.28         3.32 o                         
   9   1   9        799.76        751.58        12.20 o                         
  10   1   9        389.95        390.26        10.19 o                         
  11   1   9       1424.11       1418.20        21.96 o                         
  12   1   9        557.32        609.43        11.03 o                         
  13   1   9       1076.15        946.19        17.75 o                         
  14   1   9       1010.41       1105.64        20.09 o                         
  15   1   9        269.29        325.04         8.04 o                         
  16   1   9          7.17          6.53         4.37 o                         
   0   2   9      10649.86      10336.07       676.74 o                         
   1   2   9         87.56        129.87         5.78 o                         
   2   2   9        353.35        369.17         9.41 o                         
   3   2   9        510.48        649.97        18.81 o                         
   4   2   9       8181.10       8754.94       165.95 o                         
   5   2   9       2360.89       1949.22        48.67 o                         
   6   2   9       8750.71       8051.51       294.93 o                         
   7   2   9        727.06        813.19        17.99 o                         
   8   2   9        668.91        644.32        11.27 o                         
   9   2   9        572.84        582.19        12.16 o                         
  10   2   9       3956.04       3956.34        76.62 o                         
  11   2   9        348.07        377.49         8.60 o                         
  12   2   9        168.67        241.29         7.24 o                         
  13   2   9       3374.92       3496.87        58.06 o                         
  14   2   9          8.84         17.50         3.56 o                         
  15   2   9        126.32        131.84         5.38 o                         
   1   3   9        167.71        245.99         8.98 o                         
   2   3   9       1716.58       2122.04        52.68 o                         
   3   3   9          0.18         16.94         2.68 o                         
   4   3   9         41.54         70.14         4.36 o                         
   5   3   9         81.18         84.78         4.70 o                         
   6   3   9          0.30         -2.92         3.06 o                         
   7   3   9        486.35        497.44        19.10 o                         
   8   3   9        285.29        304.35         9.92 o                         
   9   3   9         50.33         49.04         3.70 o                         
  10   3   9        281.25        274.43        11.24 o                         
  11   3   9         16.63         25.01         4.21 o                         
  12   3   9        839.70        827.04        30.75 o                         
  13   3   9         56.27         66.56         5.23 o                         
  14   3   9         13.55          5.33         3.38 o                         
  15   3   9          1.01          8.10         3.17 o                         
   0   4   9      49276.25      55154.46      1638.53 o                         
   1   4   9       9920.26      11681.70       247.63 o                         
   2   4   9       1689.93       2020.79        35.50 o                         
   3   4   9       1626.80       1868.46        38.17 o                         
   4   4   9         98.85        170.66         5.97 o                         
   5   4   9       1495.80       1454.49        35.42 o                         
   6   4   9       1611.06       1273.10        68.06 o                         
   7   4   9        360.19        343.59        12.67 o                         
   8   4   9        724.45        618.24        27.42 o                         
   9   4   9        603.94        601.08        32.37 o                         
  10   4   9       2182.47       2086.85        85.27 o                         
  11   4   9        444.39        417.32        14.03 o                         
  12   4   9        684.15        666.96        34.08 o                         
  13   4   9        173.35        167.89        10.52 o                         
  14   4   9          8.90         14.72         3.17 o                         
   1   5   9        854.56        754.32        13.61 o                         
   2   5   9        281.74        242.42         7.06 o                         
   3   5   9          1.70         14.33         3.23 o                         
   4   5   9       1333.17       1321.30        27.45 o                         
   5   5   9        988.08        990.06        29.70 o                         
   6   5   9       1684.02       1571.94        65.39 o                         
   7   5   9        937.28        949.66        26.46 o                         
   8   5   9          1.86         12.26         3.90 o                         
   9   5   9        948.80       1015.45        45.26 o                         
  10   5   9        233.61        252.69        15.19 o                         
  11   5   9        169.11        174.71        12.89 o                         
  12   5   9       1473.77       1306.57        78.84 o                         
  13   5   9         49.29         57.24         4.99 o                         
   0   6   9       2319.77       2370.71        54.44 o                         
   1   6   9        343.38        313.01         9.15 o                         
   2   6   9       1016.54       1170.84        22.35 o                         
   3   6   9        604.24        646.90        14.26 o                         
   4   6   9          0.05         -3.80         3.80 o                         
   5   6   9        298.28        273.77         9.83 o                         
   6   6   9        187.89        178.32         7.52 o                         
   7   6   9         23.58         30.18         8.35 o                         
   8   6   9        496.76        488.58        15.53 o                         
   9   6   9         15.30         38.97         5.89 o                         
  10   6   9        988.22        982.03        54.49 o                         
  11   6   9        508.66        524.23        28.58 o                         
  12   6   9         23.36         13.95         4.23 o                         
   1   7   9        644.96        653.69        16.26 o                         
   2   7   9        427.38        485.32        13.01 o                         
   3   7   9        416.02        431.79        15.04 o                         
   4   7   9       2286.19       2354.75        59.58 o                         
   5   7   9        401.27        365.78        12.28 o                         
   6   7   9        508.18        475.43        30.43 o                         
   7   7   9        558.42        607.83        20.47 o                         
   8   7   9          1.83          1.88         4.91 o                         
   9   7   9        502.02        469.41        20.15 o                         
  10   7   9        745.37        555.16        34.36 o                         
   0   8   9        658.99        770.98        34.07 o                         
   1   8   9         28.46         62.13         7.59 o                         
   2   8   9         34.97         51.63         6.65 o                         
   3   8   9         97.52        120.88         8.39 o                         
   4   8   9         16.96         19.05         6.19 o                         
   5   8   9        212.98        278.95        23.79 o                         
   6   8   9        225.78        172.11        14.68 o                         
   7   8   9          5.95          9.22         6.12 o                         
   1   9   9         22.16         21.82         6.53 o                         
   2   9   9        164.54        114.94         7.32 o                         
   0   0  10      27660.35      25072.64       860.03 o                         
   1   0  10       3060.86       2919.09        79.04 o                         
   2   0  10         59.74         81.45         4.55 o                         
   3   0  10       4610.16       4991.41       122.73 o                         
   4   0  10         70.65        147.88         9.10 o                         
   5   0  10        263.81        238.25        12.92 o                         
   6   0  10        155.20        109.61        10.21 o                         
   7   0  10       2130.43       2251.75        57.97 o                         
   8   0  10       1742.80       1810.76        38.91 o                         
   9   0  10         51.38         57.57         4.47 o                         
  10   0  10       1550.63       1650.15        36.87 o                         
  11   0  10         41.56         50.15         4.75 o                         
  12   0  10        541.56        693.24        17.04 o                         
  13   0  10        939.61        830.46        19.90 o                         
  14   0  10         64.07         61.74         5.60 o                         
  15   0  10        193.21        224.86        14.14 o                         
   1   1  10          7.20          5.63         1.89 o                         
   2   1  10        746.08        816.69        17.62 o                         
   3   1  10        347.31        369.92         9.27 o                         
   4   1  10        808.16       1037.12        29.42 o                         
   5   1  10       5062.60       5153.60       179.85 o                         
   6   1  10        761.95        627.26        18.61 o                         
   7   1  10         74.50        103.34         3.97 o                         
   8   1  10       1452.18       1447.92        22.65 o                         
   9   1  10         15.74         19.23         2.49 o                         
  10   1  10       1770.09       1720.01        25.85 o                         
  11   1  10       1157.96       1236.54        19.66 o                         
  12   1  10        173.66        234.55         6.55 o                         
  13   1  10        109.24        133.49         5.41 o                         
  14   1  10        285.11        297.29         7.90 o                         
  15   1  10         17.38         15.73         2.95 o                         
   0   2  10       2441.50       2266.40       139.77 o                         
   1   2  10        250.92        276.01        11.44 o                         
   2   2  10         90.74        165.19         6.88 o                         
   3   2  10         18.16         52.69         3.50 o                         
   4   2  10       4910.70       5223.55       105.33 o                         
   5   2  10       1746.62       1697.97        63.57 o                         
   6   2  10       3392.15       3559.80       132.43 o                         
   7   2  10       1168.24       1203.09        20.70 o                         
   8   2  10        512.97        482.76         9.61 o                         
   9   2  10        364.07        340.36         9.71 o                         
  10   2  10       1345.13       1436.86        24.14 o                         
  11   2  10        463.88        426.37        14.65 o                         
  12   2  10        207.91        210.03         9.14 o                         
  13   2  10        780.68        758.82        15.66 o                         
  14   2  10        868.49        852.84        18.02 o                         
  15   2  10          9.50         15.95         3.00 o                         
   1   3  10      12073.88      13233.13       353.88 o                         
   2   3  10       3792.47       3616.69       365.02 o                         
   3   3  10         45.87         25.33         3.34 o                         
   4   3  10        123.41        109.86         6.98 o                         
   5   3  10       1029.28       1035.55        29.38 o                         
   6   3  10       6530.51       5815.49       187.31 o                         
   7   3  10       4155.44       4066.46       129.52 o                         
   8   3  10         15.21         16.09         3.13 o                         
   9   3  10         27.46         42.37         6.10 o                         
  10   3  10       3509.49       3612.75       109.00 o                         
  11   3  10        606.36        605.63        19.11 o                         
  12   3  10       1223.40       1167.95        39.94 o                         
  13   3  10        598.04        544.99        13.59 o                         
  14   3  10       1009.43       1043.82        35.70 o                         
  15   3  10        124.39         95.10         4.40 o                         
   0   4  10         94.62        162.00         9.05 o                         
   1   4  10       3459.80       3768.99        59.86 o                         
   2   4  10         39.94         61.96         3.64 o                         
   3   4  10        484.71        555.07        12.52 o                         
   4   4  10         53.44         36.16         3.62 o                         
   5   4  10         16.23         16.59         2.73 o                         
   6   4  10        110.47         90.07         5.51 o                         
   7   4  10        339.79        316.91        11.71 o                         
   8   4  10        298.13        297.45        16.95 o                         
   9   4  10          5.83         20.56         3.71 o                         
  10   4  10        254.20        237.68        11.98 o                         
  11   4  10        352.92        405.59        12.44 o                         
  12   4  10        613.70        618.54        32.17 o                         
  13   4  10         55.43         55.32         4.25 o                         
  14   4  10        107.86        115.35         6.54 o                         
   1   5  10        761.73        822.50        15.25 o                         
   2   5  10        245.62        273.59         7.53 o                         
   3   5  10       2835.94       3056.40        49.61 o                         
   4   5  10       4469.29       4433.83        79.92 o                         
   5   5  10         59.82         52.05         4.03 o                         
   6   5  10        423.50        344.36        23.28 o                         
   7   5  10        437.53        458.27        13.17 o                         
   8   5  10        428.00        395.94        16.17 o                         
   9   5  10          4.94         -6.16         6.33 o                         
  10   5  10         15.92          9.85         4.22 o                         
  11   5  10          0.42         -4.38         4.38 o                         
  12   5  10       1171.30       1094.10        50.60 o                         
  13   5  10          0.34         -3.52         3.52 o                         
   0   6  10       4062.74       4089.86        96.64 o                         
   1   6  10         36.43         56.08         5.11 o                         
   2   6  10        115.61        100.54         5.90 o                         
   3   6  10         60.13         46.85         5.09 o                         
   4   6  10        393.00        328.93        10.01 o                         
   5   6  10        100.64        108.82         7.42 o                         
   6   6  10       1429.74       1370.01        46.26 o                         
   7   6  10        402.07        408.85        13.42 o                         
   8   6  10       1205.92       1170.56        39.26 o                         
   9   6  10        746.64        575.27        64.23 o                         
  10   6  10        956.56        847.93        49.58 o                         
  11   6  10        276.20        275.37        15.38 o                         
   1   7  10        173.60        125.51         6.62 o                         
   2   7  10         25.20         30.08         6.25 o                         
   3   7  10        233.44        226.69         9.45 o                         
   4   7  10         40.07         35.10         5.33 o                         
   5   7  10          0.25          7.11         5.22 o                         
   6   7  10         21.65         17.54         5.97 o                         
   7   7  10       2059.43       1821.04        58.93 o                         
   8   7  10        155.87        202.23         9.51 o                         
   9   7  10         12.08          9.55         6.32 o                         
  10   7  10         27.97         24.15         5.88 o                         
   0   8  10       1621.75       1557.05        60.14 o                         
   1   8  10          2.30         15.89         6.23 o                         
   2   8  10        247.85        281.66        24.81 o                         
   3   8  10          7.87         22.13         5.99 o                         
   4   8  10         60.80         75.42         6.41 o                         
   5   8  10       1040.48        906.07        34.12 o                         
   6   8  10        131.45        118.86         9.90 o                         
   7   8  10          5.18          6.51         4.27 o                         
   1   9  10          0.02          1.29         4.90 o                         
   1   1  11       4749.02       4409.39        76.79 o                         
   2   1  11      33265.68      33064.56       653.26 o                         
   3   1  11       5757.15       5722.50       115.02 o                         
   4   1  11       1942.75       1676.04        48.18 o                         
   5   1  11        152.77        134.03         6.65 o                         
   6   1  11       1604.46       1673.96        44.07 o                         
   7   1  11       4505.24       4899.26        74.38 o                         
   8   1  11         41.88         49.65         2.72 o                         
   9   1  11        461.22        447.66         8.45 o                         
  10   1  11       5137.07       5114.89        72.02 o                         
  11   1  11       1657.27       1801.79        27.64 o                         
  12   1  11       1568.90       1544.54        26.74 o                         
  13   1  11         12.44         17.68         3.33 o                         
  14   1  11         83.78         85.49         4.30 o                         
  15   1  11        590.66        623.05        12.49 o                         
   0   2  11       1785.97       1692.73       116.90 o                         
   1   2  11       3905.39       3940.63        84.45 o                         
   2   2  11      10853.38      10751.79       257.49 o                         
   3   2  11       3556.26       3769.57        96.35 o                         
   4   2  11          2.59         12.50         2.43 o                         
   5   2  11        529.84        545.13        17.22 o                         
   6   2  11      14742.97      14268.65       426.69 o                         
   7   2  11       1063.85       1069.01        24.89 o                         
   8   2  11       4182.15       3875.42        69.15 o                         
   9   2  11       3660.65       3471.25        73.38 o                         
  10   2  11        160.17        189.33         6.07 o                         
  11   2  11        736.31        723.41        17.52 o                         
  12   2  11         10.31         23.14         3.46 o                         
  13   2  11         37.56         35.88         3.85 o                         
  14   2  11       1066.41       1131.22        22.86 o                         
  15   2  11         76.97         70.27         4.15 o                         
   1   3  11       4907.90       5405.22       123.88 o                         
   2   3  11        251.93        294.87        10.64 o                         
   3   3  11       3098.95       3404.76        88.98 o                         
   4   3  11        294.74        279.83        13.37 o                         
   5   3  11        846.98        849.68        42.11 o                         
   6   3  11          6.38          8.13         2.91 o                         
   7   3  11       4523.80       4446.58       148.27 o                         
   8   3  11        870.31        911.45        34.67 o                         
   9   3  11        842.23        786.14        31.40 o                         
  10   3  11        514.43        472.63        18.38 o                         
  11   3  11       3481.93       3399.01        91.99 o                         
  12   3  11        412.24        394.51        15.53 o                         
  13   3  11          9.45          3.55         3.63 o                         
  14   3  11        219.11        232.63         8.47 o                         
   0   4  11         34.69         21.63         7.06 o                         
   1   4  11       2079.25       1935.19        33.21 o                         
   2   4  11       1685.32       2079.40        35.85 o                         
   3   4  11         56.95         65.91         4.03 o                         
   4   4  11         10.41         24.11         3.03 o                         
   5   4  11       1773.97       1782.80        48.66 o                         
   6   4  11        140.48        136.50         6.53 o                         
   7   4  11          1.90          9.88         3.25 o                         
   8   4  11       2836.53       2810.29       106.76 o                         
   9   4  11         76.48         86.28         4.89 o                         
  10   4  11         50.64         59.13         5.68 o                         
  11   4  11        187.04        184.34        12.08 o                         
  12   4  11        675.03        628.26        25.18 o                         
  13   4  11          5.81          6.80         3.68 o                         
  14   4  11        636.61        646.23        27.71 o                         
   1   5  11       4998.30       5387.28        88.33 o                         
   2   5  11       2512.67       2619.21        44.60 o                         
   3   5  11       1044.97       1080.62        19.82 o                         
   4   5  11        355.03        400.48        13.36 o                         
   5   5  11        977.15        820.39        33.56 o                         
   6   5  11        434.74        452.49        25.25 o                         
   7   5  11       5362.08       5040.35       209.52 o                         
   8   5  11         20.96         28.72         4.89 o                         
   9   5  11       1006.24        926.18        49.84 o                         
  10   5  11        602.75        581.74        41.66 o                         
  11   5  11        583.90        553.35        25.02 o                         
  12   5  11       1375.38       1473.93        61.55 o                         
  13   5  11         61.61         45.55         4.91 o                         
   0   6  11       1102.95       1100.94        30.49 o                         
   1   6  11       2865.45       3049.20        54.14 o                         
   2   6  11         51.04         62.55         5.29 o                         
   3   6  11        301.92        290.30         9.99 o                         
   4   6  11         70.60         47.55         4.52 o                         
   5   6  11        188.36        153.89         6.47 o                         
   6   6  11         33.93         24.74         5.03 o                         
   7   6  11        104.72         96.88         6.55 o                         
   8   6  11          7.94          4.83         4.67 o                         
   9   6  11       1066.17        830.95       106.20 o                         
  10   6  11        537.53        435.34        22.65 o                         
  11   6  11        109.70         80.12         6.47 o                         
   1   7  11        749.18        790.41        22.62 o                         
   2   7  11         23.58         22.97         5.15 o                         
   3   7  11        430.51        489.69        13.35 o                         
   4   7  11       1500.09       1383.87        47.97 o                         
   5   7  11          8.85         11.28         5.08 o                         
   6   7  11        134.10        116.66         8.31 o                         
   7   7  11       1218.03       1316.25        51.33 o                         
   8   7  11        321.62        284.01        21.89 o                         
   9   7  11        497.14        528.53        39.12 o                         
   0   8  11        254.64        159.51        17.86 o                         
   1   8  11        874.08        936.50        61.03 o                         
   2   8  11       1752.76       1862.94        42.82 o                         
   3   8  11         48.41         66.17         6.99 o                         
   4   8  11        276.50        282.34        16.28 o                         
   5   8  11          2.12         10.46         5.08 o                         
   6   8  11         70.56         83.34         7.45 o                         
   7   8  11        283.76        285.18        12.15 o                         
   0   0  12      25720.55      26394.21      1053.55 o                         
   1   0  12       7915.79       7216.23       176.48 o                         
   2   0  12       1960.82       1769.72        49.71 o                         
   3   0  12      23789.74      21814.01       747.99 o                         
   4   0  12       9149.23       8035.72      1015.71 o                         
   5   0  12      46646.82      50468.72      1730.87 o                         
   6   0  12        754.06        972.90        38.54 o                         
   7   0  12        678.26        825.25        19.65 o                         
   8   0  12        294.26        273.74         9.16 o                         
   9   0  12        498.48        451.60        11.99 o                         
  10   0  12       3546.89       3980.45        78.00 o                         
  11   0  12      17164.80      18269.03       345.75 o                         
  12   0  12       2661.49       2516.35        50.96 o                         
  13   0  12       1751.15       1788.81        43.78 o                         
  14   0  12          9.55          3.53         4.14 o                         
  15   0  12         34.98         50.94         5.12 o                         
   1   1  12       5315.50       5275.92       107.01 o                         
   2   1  12        353.18        290.86        13.95 o                         
   3   1  12        840.20        743.90        19.86 o                         
   4   1  12        963.72       1002.92        27.82 o                         
   5   1  12       4479.29       4206.23       142.65 o                         
   6   1  12       2844.78       3114.61        78.94 o                         
   7   1  12       2051.89       2099.69        37.11 o                         
   8   1  12        371.32        371.91         7.57 o                         
   9   1  12        242.87        239.99         6.80 o                         
  10   1  12       1272.42       1302.72        19.86 o                         
  11   1  12        289.08        240.43         6.53 o                         
  12   1  12          7.44          0.95         3.37 o                         
  13   1  12       1290.82       1274.13        22.86 o                         
  14   1  12        127.95        110.23         4.80 o                         
  15   1  12         46.14         47.36         3.30 o                         
   0   2  12      10678.47      11021.00       465.50 o                         
   1   2  12        208.37        281.29         9.71 o                         
   2   2  12       1693.53       1551.11        37.26 o                         
   3   2  12       2185.47       2207.51        58.44 o                         
   4   2  12        411.65        436.09        19.05 o                         
   5   2  12       3561.70       3366.13       101.72 o                         
   6   2  12       1898.87       1990.12        35.87 o                         
   7   2  12        121.66        144.76         4.99 o                         
   8   2  12        460.19        414.71         9.08 o                         
   9   2  12        398.06        409.31        13.29 o                         
  10   2  12        418.70        428.69        16.00 o                         
  11   2  12       4883.52       5026.24        72.77 o                         
  12   2  12       1237.60       1176.91        28.57 o                         
  13   2  12         73.88         81.24         4.90 o                         
  14   2  12         60.76         81.47         4.84 o                         
  15   2  12        214.55        195.39         6.89 o                         
   1   3  12        515.36        536.51        15.86 o                         
   2   3  12        608.99        813.88        22.19 o                         
   3   3  12       3322.59       3627.29       105.34 o                         
   4   3  12        658.32        612.73        22.11 o                         
   5   3  12       2134.37       2079.69        67.43 o                         
   6   3  12       1636.44       1614.25        54.60 o                         
   7   3  12        681.60        648.24        18.55 o                         
   8   3  12         88.68         88.78         5.97 o                         
   9   3  12        396.47        323.40        13.65 o                         
  10   3  12        184.98        182.54         8.90 o                         
  11   3  12       1965.02       1880.21        72.13 o                         
  12   3  12        107.14        127.12         6.22 o                         
  13   3  12        503.48        501.22        16.63 o                         
  14   3  12        135.03        141.25         7.00 o                         
   0   4  12        525.12        725.75        24.50 o                         
   1   4  12       1148.31       1219.52        22.26 o                         
   2   4  12          2.86         11.56         2.92 o                         
   3   4  12       3820.18       4078.00        68.85 o                         
   4   4  12       1596.12       1740.81        28.37 o                         
   5   4  12       2804.77       2462.33        99.67 o                         
   6   4  12        907.90        827.15        43.11 o                         
   7   4  12         75.61         67.17         5.80 o                         
   8   4  12        577.84        498.09        18.52 o                         
   9   4  12       1280.16       1244.37        39.48 o                         
  10   4  12        309.40        267.30        18.45 o                         
  11   4  12       2211.16       2114.74       117.25 o                         
  12   4  12          2.81         13.52         4.17 o                         
  13   4  12         75.76         64.43         6.00 o                         
  14   4  12        103.63         99.99         5.59 o                         
   1   5  12         14.15         21.51         3.62 o                         
   2   5  12        137.70        119.66         5.39 o                         
   3   5  12         14.15         22.81         3.56 o                         
   4   5  12       2078.49       2099.23        48.18 o                         
   5   5  12         58.36         58.66         4.00 o                         
   6   5  12          1.04          5.26         3.70 o                         
   7   5  12         92.39        133.92         6.89 o                         
   8   5  12          1.50          5.04         4.73 o                         
   9   5  12        202.57        204.21        10.69 o                         
  10   5  12         35.50         32.18         5.67 o                         
  11   5  12        456.94        417.09        27.37 o                         
  12   5  12        897.10        827.28        56.78 o                         
   0   6  12      14583.34      15347.19       348.70 o                         
   1   6  12       1201.26       1218.59        26.48 o                         
   2   6  12         64.77         46.86         5.12 o                         
   3   6  12       3296.67       3221.75        59.46 o                         
   4   6  12        341.48        292.96        10.06 o                         
   5   6  12       1620.47       1454.28        46.30 o                         
   6   6  12        283.03        237.37        19.12 o                         
   7   6  12        365.87        302.55        12.21 o                         
   8   6  12        100.95         90.91         7.23 o                         
   9   6  12        451.34        347.89        48.28 o                         
  10   6  12        625.51        590.11        39.46 o                         
  11   6  12       1378.19       1265.65        71.86 o                         
   1   7  12         68.67         54.85         5.71 o                         
   2   7  12       1426.26       1321.34        29.13 o                         
   3   7  12         23.68         28.21         4.53 o                         
   4   7  12        138.33        135.69         8.38 o                         
   5   7  12         35.46         52.50         5.60 o                         
   6   7  12        157.68        148.46         9.62 o                         
   7   7  12         62.06         68.21         8.01 o                         
   8   7  12          2.59         -1.78         4.93 o                         
   9   7  12         12.13          9.26         5.88 o                         
   0   8  12        432.01        318.09        19.65 o                         
   1   8  12       1284.53       1283.65       100.15 o                         
   2   8  12        360.14        472.54        14.90 o                         
   3   8  12         59.12         51.67         7.14 o                         
   4   8  12          1.37          2.45         4.56 o                         
   5   8  12       1284.59       1287.86        76.78 o                         
   6   8  12         23.07          9.00         5.00 o                         
   1   1  13       9265.14       7995.24       147.70 o                         
   2   1  13        470.40        440.44        20.42 o                         
   3   1  13        374.04        214.40         8.93 o                         
   4   1  13       2701.87       2525.54       110.14 o                         
   5   1  13       3899.86       3790.95       178.53 o                         
   6   1  13          5.20          8.58         2.68 o                         
   7   1  13       1331.30       1188.99        19.05 o                         
   8   1  13         36.72         53.69         3.77 o                         
   9   1  13       6816.21       6619.15       160.94 o                         
  10   1  13        421.60        389.84        10.26 o                         
  11   1  13        250.03        239.75         6.93 o                         
  12   1  13         67.88         70.45         4.21 o                         
  13   1  13        581.50        666.81        13.51 o                         
  14   1  13        143.92        194.83         6.45 o                         
  15   1  13        744.01        859.50        17.53 o                         
   0   2  13        177.88        238.35        15.04 o                         
   1   2  13       1161.81       1360.23        46.36 o                         
   2   2  13        416.98        464.74        19.02 o                         
   3   2  13        753.62        804.16        18.92 o                         
   4   2  13       1572.24       1702.09        50.93 o                         
   5   2  13        537.15        407.22        24.83 o                         
   6   2  13        369.30        406.65        12.02 o                         
   7   2  13        343.87        327.44        10.22 o                         
   8   2  13         32.57         42.93         3.31 o                         
   9   2  13          5.71         12.82         2.97 o                         
  10   2  13       1467.33       1495.65        32.42 o                         
  11   2  13         31.87         35.16         4.29 o                         
  12   2  13         82.38         88.42         6.10 o                         
  13   2  13       1294.08       1299.69        36.44 o                         
  14   2  13         29.74         32.42         4.22 o                         
  15   2  13        456.75        485.13        11.89 o                         
   1   3  13       3268.42       3594.02        83.83 o                         
   2   3  13       1022.31       1239.45        31.49 o                         
   3   3  13        153.26        156.78         8.05 o                         
   4   3  13          9.31         12.92         2.70 o                         
   5   3  13        133.06        119.39        10.45 o                         
   6   3  13         99.71        120.04         7.48 o                         
   7   3  13        921.76        962.99        29.27 o                         
   8   3  13        767.53        784.72        25.95 o                         
   9   3  13         14.96         25.49         4.09 o                         
  10   3  13        411.02        435.22        15.51 o                         
  11   3  13          1.97          6.29         4.02 o                         
  12   3  13        351.27        331.47        14.95 o                         
  13   3  13        103.19        101.96         5.20 o                         
  14   3  13        245.06        210.49        11.20 o                         
   0   4  13      14634.71      16401.07       400.41 o                         
   1   4  13        230.01        273.45         7.63 o                         
   2   4  13        616.42        600.89        11.84 o                         
   3   4  13       1537.17       1565.89        28.56 o                         
   4   4  13        167.65        175.64         7.52 o                         
   5   4  13       5475.12       5046.34       182.37 o                         
   6   4  13       2721.07       2587.63        99.42 o                         
   7   4  13        980.80        938.39        28.14 o                         
   8   4  13       1310.61       1332.06        34.36 o                         
   9   4  13         70.42         50.50         5.50 o                         
  10   4  13        169.86        166.14         7.02 o                         
  11   4  13       2459.53       2435.60        99.21 o                         
  12   4  13       1930.84       1971.83        51.21 o                         
  13   4  13        276.84        273.18        13.79 o                         
   1   5  13        486.42        424.05        10.07 o                         
   2   5  13         33.68         46.50         4.42 o                         
   3   5  13        517.65        540.16        21.29 o                         
   4   5  13       1974.28       1953.66        57.42 o                         
   5   5  13        719.32        630.05        27.99 o                         
   6   5  13         67.28         39.65         4.45 o                         
   7   5  13        214.96        187.56         9.18 o                         
   8   5  13         38.80         49.03         4.86 o                         
   9   5  13       4201.16       3813.24       273.76 o                         
  10   5  13         22.69         11.30         4.86 o                         
  11   5  13        223.22        290.64        21.86 o                         
  12   5  13        955.58        957.52        55.62 o                         
   0   6  13       1720.77       2034.37        51.48 o                         
   1   6  13       3173.56       3343.07        61.68 o                         
   2   6  13         18.21         47.45         4.87 o                         
   3   6  13         39.06         83.00         5.35 o                         
   4   6  13        944.16        987.41        18.68 o                         
   5   6  13        211.53        184.09        10.37 o                         
   6   6  13        207.07        224.09        10.37 o                         
   7   6  13        647.92        562.54        20.88 o                         
   8   6  13       1303.13       1202.51        42.13 o                         
   9   6  13        426.95        381.44        49.92 o                         
  10   6  13        191.88        172.61        11.62 o                         
  11   6  13          4.75          7.66         4.35 o                         
   1   7  13       2995.32       2676.46        48.89 o                         
   2   7  13        946.13       1025.78        22.57 o                         
   3   7  13        294.72        262.67        10.88 o                         
   4   7  13        212.18        164.41         8.54 o                         
   5   7  13        824.01        795.72        27.79 o                         
   6   7  13        281.32        302.13        17.10 o                         
   7   7  13       1859.93       1883.80        59.89 o                         
   8   7  13         29.92         31.57         5.35 o                         
   9   7  13        953.43        761.62        93.84 o                         
   0   8  13          0.96         13.20         8.29 o                         
   1   8  13         17.33         11.20         6.03 o                         
   2   8  13        270.09        331.93        13.74 o                         
   3   8  13        162.94        109.71         6.87 o                         
   4   8  13          0.01          2.70         4.31 o                         
   5   8  13        328.83        351.38        13.31 o                         
   6   8  13        139.86        159.84        15.91 o                         
   0   0  14      14277.34      12512.83       431.42 o                         
   1   0  14       7516.31       7435.44       182.30 o                         
   2   0  14         20.40         41.23         3.61 o                         
   3   0  14       4252.90       4122.94       209.48 o                         
   4   0  14       1460.42       1441.55        94.46 o                         
   5   0  14       6394.50       6412.97       224.73 o                         
   6   0  14        940.04        775.69        20.97 o                         
   7   0  14       1133.43        933.89        27.32 o                         
   8   0  14        459.97        477.54        14.63 o                         
   9   0  14         18.71         34.24         4.45 o                         
  10   0  14      16454.65      16774.36       334.37 o                         
  11   0  14       2220.96       2206.88        45.06 o                         
  12   0  14       3365.57       3462.54        85.93 o                         
  13   0  14       1500.61       1644.54        40.44 o                         
  14   0  14         78.44         96.95         6.51 o                         
  15   0  14         89.18         79.96         5.57 o                         
   1   1  14        438.61        348.17         9.23 o                         
   2   1  14       1135.21       1182.07        24.86 o                         
   3   1  14       1601.70       1892.92        40.28 o                         
   4   1  14       6550.61       6355.16       276.28 o                         
   5   1  14        692.10        875.12        35.77 o                         
   6   1  14        192.75        176.81         5.99 o                         
   7   1  14          9.66         19.91         2.43 o                         
   8   1  14        631.85        577.85        10.82 o                         
   9   1  14         42.98         62.98         3.61 o                         
  10   1  14        288.41        345.89        10.05 o                         
  11   1  14       2090.28       2061.71        32.84 o                         
  12   1  14        171.57        209.33         7.06 o                         
  13   1  14         13.93         20.05         3.53 o                         
  14   1  14        676.56        677.81        14.12 o                         
  15   1  14         43.76         36.56         3.34 o                         
   0   2  14       3326.33       3578.93       198.58 o                         
   1   2  14         24.90         35.58         3.75 o                         
   2   2  14        462.24        524.30        18.41 o                         
   3   2  14        671.73        829.47        30.27 o                         
   4   2  14       1075.32       1162.36        43.32 o                         
   5   2  14          8.73          9.41         2.55 o                         
   6   2  14        884.57        879.62        20.83 o                         
   7   2  14       2154.92       1968.77        49.90 o                         
   8   2  14        895.03        879.56        31.49 o                         
   9   2  14         52.17         54.54         3.76 o                         
  10   2  14       2795.81       2764.70        47.86 o                         
  11   2  14         84.20         86.52         5.51 o                         
  12   2  14        158.15        149.11         6.66 o                         
  13   2  14        895.75        893.81        23.29 o                         
  14   2  14          7.70          6.20         4.04 o                         
   1   3  14       2390.71       2951.79        69.85 o                         
   2   3  14         52.21         96.58         5.52 o                         
   3   3  14       1139.24       1244.71        31.83 o                         
   4   3  14       6642.20       6367.90       156.77 o                         
   5   3  14        630.15        576.59        24.20 o                         
   6   3  14        404.03        403.77        14.95 o                         
   7   3  14       1447.73       1396.95        28.89 o                         
   8   3  14          2.97         12.79         3.45 o                         
   9   3  14        645.91        520.64        13.80 o                         
  10   3  14         54.23         44.56         4.01 o                         
  11   3  14         14.40         29.21         4.03 o                         
  12   3  14        999.40        926.66        39.08 o                         
  13   3  14         18.77         23.29         4.02 o                         
  14   3  14        938.20        936.79        28.56 o                         
   0   4  14       6664.20       6815.22       165.49 o                         
   1   4  14         13.32         28.55         3.45 o                         
   2   4  14        620.01        734.83        13.07 o                         
   3   4  14        823.60        863.20        24.51 o                         
   4   4  14        109.85        126.06         4.61 o                         
   5   4  14         80.39         65.49         4.45 o                         
   6   4  14        337.18        305.30        12.26 o                         
   7   4  14         40.10         47.03         4.05 o                         
   8   4  14         59.87         71.43         5.63 o                         
   9   4  14       1326.79       1299.34        40.65 o                         
  10   4  14        541.77        469.16        16.63 o                         
  11   4  14        710.75        656.68        28.35 o                         
  12   4  14          4.11          8.10         4.24 o                         
  13   4  14         65.43         59.70         4.70 o                         
   1   5  14        144.70        175.03         7.86 o                         
   2   5  14          6.67         18.96         4.38 o                         
   3   5  14         13.81         15.43         3.22 o                         
   4   5  14        558.17        566.17        22.11 o                         
   5   5  14        735.72        716.74        23.05 o                         
   6   5  14       1171.68       1083.34        39.19 o                         
   7   5  14       1578.33       1492.10        55.12 o                         
   8   5  14          6.80          0.40         4.42 o                         
   9   5  14        231.25        234.07        24.33 o                         
  10   5  14        840.36        719.05        64.55 o                         
  11   5  14         81.47        110.11         6.97 o                         
  12   5  14        494.92        589.12        31.38 o                         
   0   6  14       5699.06       5784.74       125.81 o                         
   1   6  14        596.43        672.75        16.32 o                         
   2   6  14        397.76        433.12        10.81 o                         
   3   6  14       2468.85       2617.52        51.65 o                         
   4   6  14        852.44        873.26        22.82 o                         
   5   6  14        728.57        687.22        20.48 o                         
   6   6  14       1108.64       1009.55        25.20 o                         
   7   6  14       1081.98       1155.30        32.88 o                         
   8   6  14        228.13        171.15        12.00 o                         
   9   6  14       1021.53        755.28       104.16 o                         
  10   6  14        565.77        601.91        37.46 o                         
  11   6  14        243.35        243.50        23.24 o                         
   1   7  14         28.30         27.19         5.43 o                         
   2   7  14        563.17        616.70        30.58 o                         
   3   7  14        688.88        707.26        19.61 o                         
   4   7  14         32.23         11.56         4.94 o                         
   5   7  14        145.72        127.46         9.77 o                         
   6   7  14        479.37        373.97        31.87 o                         
   7   7  14        136.29        148.84        13.37 o                         
   8   7  14        160.88        130.12         9.06 o                         
   9   7  14         51.55         37.44         6.95 o                         
   0   8  14       1837.23       1849.86        68.93 o                         
   1   8  14       1031.30       1049.86        30.01 o                         
   2   8  14        496.03        660.01        21.39 o                         
   3   8  14         76.08        140.98         8.82 o                         
   4   8  14         56.78         27.51         5.04 o                         
   5   8  14        115.24        115.19         6.79 o                         
   1   1  15       1499.78       1202.89        30.77 o                         
   2   1  15      11988.26      11800.70       328.41 o                         
   3   1  15        799.74        804.71        29.11 o                         
   4   1  15       1264.37       1063.40        50.85 o                         
   5   1  15       2128.61       2249.19        48.38 o                         
   6   1  15       7213.11       7427.41       115.67 o                         
   7   1  15        459.80        519.74        10.50 o                         
   8   1  15        735.54        787.37        13.98 o                         
   9   1  15         31.94         46.59         3.41 o                         
  10   1  15       6941.51       7007.47       106.55 o                         
  11   1  15        473.04        487.05         9.65 o                         
  12   1  15        735.54        727.38        14.06 o                         
  13   1  15        483.71        459.00        11.03 o                         
  14   1  15        994.10       1050.18        22.74 o                         
  15   1  15          0.96          8.65         2.72 o                         
   0   2  15      10663.84      10725.22       455.45 o                         
   1   2  15       5534.07       6244.41       134.13 o                         
   2   2  15        443.17        401.14        23.81 o                         
   3   2  15          8.00         24.49         3.46 o                         
   4   2  15        853.12        914.75        39.32 o                         
   5   2  15        342.25        378.02        23.13 o                         
   6   2  15       1422.45       1434.27        26.70 o                         
   7   2  15         45.97         47.06         3.71 o                         
   8   2  15       1377.60       1470.35        44.36 o                         
   9   2  15         33.54         28.75         3.46 o                         
  10   2  15        499.09        500.90        11.03 o                         
  11   2  15          1.88          0.43         4.48 o                         
  12   2  15        231.79        235.60         8.30 o                         
  13   2  15         55.07         47.77         4.16 o                         
  14   2  15        394.43        410.65        11.09 o                         
   1   3  15       1286.52       1313.57        23.23 o                         
   2   3  15       2119.18       2258.37        35.73 o                         
   3   3  15          1.37         11.17         2.91 o                         
   4   3  15        239.62        223.37        13.45 o                         
   5   3  15        556.75        507.45        25.36 o                         
   6   3  15          0.59         13.80         2.95 o                         
   7   3  15        857.75        929.39        22.38 o                         
   8   3  15        309.61        301.69         9.04 o                         
   9   3  15         67.15         92.97         5.33 o                         
  10   3  15         23.00         27.14         3.97 o                         
  11   3  15        164.92        134.40         7.08 o                         
  12   3  15          6.28         11.23         3.90 o                         
  13   3  15         64.72         80.51         5.54 o                         
  14   3  15         12.48         13.76         3.53 o                         
   0   4  15       2509.56       2348.76        50.02 o                         
   1   4  15         77.90         54.98         4.52 o                         
   2   4  15        866.94        818.47        16.66 o                         
   3   4  15       1061.38        935.46        27.18 o                         
   4   4  15         78.86         66.27         3.89 o                         
   5   4  15       2467.81       2429.42       109.02 o                         
   6   4  15        618.95        555.09        20.54 o                         
   7   4  15        603.52        617.08        24.65 o                         
   8   4  15       5139.13       4943.59       195.56 o                         
   9   4  15        328.36        310.22        14.62 o                         
  10   4  15         23.88         22.25         4.51 o                         
  11   4  15         32.61         29.87         4.98 o                         
  12   4  15        437.25        366.62        18.91 o                         
  13   4  15        197.46        172.17        12.23 o                         
   1   5  15         24.67         20.01         3.82 o                         
   2   5  15        605.94        644.48        13.26 o                         
   3   5  15        130.79        118.63         5.19 o                         
   4   5  15       7110.47       7094.22       145.01 o                         
   5   5  15        182.10        183.78         6.63 o                         
   6   5  15         82.59         69.64         4.49 o                         
   7   5  15        137.94        131.40         6.08 o                         
   8   5  15        116.32        122.75         5.73 o                         
   9   5  15         83.71         85.26         9.94 o                         
  10   5  15       1227.72       1210.01        88.98 o                         
  11   5  15        361.97        338.11        16.67 o                         
  12   5  15       2712.63       2514.78       116.44 o                         
   0   6  15          7.67          6.65         5.75 o                         
   1   6  15         80.65         64.51         5.78 o                         
   2   6  15          6.05         19.73         3.89 o                         
   3   6  15        494.87        494.23        13.42 o                         
   4   6  15        249.55        196.31         8.45 o                         
   5   6  15        156.17        123.01         6.48 o                         
   6   6  15        501.92        419.37        22.49 o                         
   7   6  15        122.60        126.09         7.47 o                         
   8   6  15         56.25         50.72         8.99 o                         
   9   6  15         25.72         25.65         6.53 o                         
  10   6  15          0.92         11.26         5.88 o                         
   1   7  15        114.88        101.54         8.82 o                         
   2   7  15       1237.34       1203.35        69.90 o                         
   3   7  15        228.23        245.39        10.63 o                         
   4   7  15         79.09         45.72         6.57 o                         
   5   7  15        366.24        347.34        18.60 o                         
   6   7  15        653.05        504.00        71.32 o                         
   7   7  15        687.05        593.22        35.80 o                         
   8   7  15        400.21        315.46        41.02 o                         
   0   8  15       1124.52        957.92       206.73 o                         
   1   8  15         84.99         74.33        11.59 o                         
   2   8  15       2250.45       2156.03        56.27 o                         
   3   8  15         27.08         51.34         6.06 o                         
   4   8  15        163.60        159.43         8.58 o                         
   5   8  15        190.66        203.10        10.09 o                         
   0   0  16       2125.42       1551.23        76.54 o                         
   1   0  16      11904.86      11318.01       276.68 o                         
   2   0  16      15908.24      14606.82       706.06 o                         
   3   0  16       1057.96       1339.05        64.46 o                         
   4   0  16        181.64        267.74        15.72 o                         
   5   0  16       2146.27       2236.48        63.73 o                         
   6   0  16       1697.12       1675.38        38.72 o                         
   7   0  16        910.68        880.64        19.92 o                         
   8   0  16       6455.81       6314.02       121.39 o                         
   9   0  16       1078.50       1213.69        26.49 o                         
  10   0  16       2260.59       2278.34        46.51 o                         
  11   0  16       2680.65       2961.58        62.26 o                         
  12   0  16          7.45          6.35         4.56 o                         
  13   0  16        215.39        238.46        11.98 o                         
  14   0  16        583.46        607.31        26.41 o                         
   1   1  16       4881.89       4574.11       109.86 o                         
   2   1  16       1463.50       1429.48        37.73 o                         
   3   1  16       1360.74       1322.45        37.94 o                         
   4   1  16       5484.82       5236.33       155.18 o                         
   5   1  16       1122.29       1158.63        22.69 o                         
   6   1  16        705.79        698.82        13.44 o                         
   7   1  16       3815.49       3631.97        78.15 o                         
   8   1  16        732.31        728.00        17.24 o                         
   9   1  16          6.26         10.06         2.81 o                         
  10   1  16        923.20        825.83        15.11 o                         
  11   1  16        403.32        425.29        12.81 o                         
  12   1  16          4.79          6.83         3.48 o                         
  13   1  16          3.73          8.47         3.34 o                         
  14   1  16         84.56         78.32         4.55 o                         
   0   2  16       3577.84       3962.89       140.47 o                         
   1   2  16       2645.97       2478.29        87.11 o                         
   2   2  16        877.00        802.19        27.79 o                         
   3   2  16        168.87        164.28         9.67 o                         
   4   2  16        101.36        107.82         5.62 o                         
   5   2  16        311.44        306.88         8.42 o                         
   6   2  16       1089.86       1131.03        25.81 o                         
   7   2  16        505.14        458.71        14.94 o                         
   8   2  16       1953.85       1905.37        54.29 o                         
   9   2  16          2.62         20.28         3.53 o                         
  10   2  16        293.94        307.88        14.58 o                         
  11   2  16        625.25        662.11        14.48 o                         
  12   2  16         22.56         34.40         4.26 o                         
  13   2  16         27.30         19.33         4.17 o                         
  14   2  16        395.49        411.54        10.80 o                         
   1   3  16       3633.35       3551.55        58.53 o                         
   2   3  16         91.80         94.31         4.48 o                         
   3   3  16       2278.71       2250.06        42.78 o                         
   4   3  16        994.43        904.17        22.12 o                         
   5   3  16         48.53         34.92         3.27 o                         
   6   3  16        411.59        459.22        19.21 o                         
   7   3  16      13107.32      13022.38       231.40 o                         
   8   3  16        586.96        600.35        17.53 o                         
   9   3  16          9.21          8.44         3.70 o                         
  10   3  16        251.81        208.13        11.11 o                         
  11   3  16        283.66        277.11        11.49 o                         
  12   3  16       1351.04       1346.37        49.46 o                         
  13   3  16         16.21          8.13         4.40 o                         
  14   3  16        670.18        703.20        26.56 o                         
   0   4  16       3021.07       3174.46        66.30 o                         
   1   4  16       4341.11       4564.82        70.08 o                         
   2   4  16        703.58        757.05        13.82 o                         
   3   4  16         15.76         15.39         3.32 o                         
   4   4  16        424.41        399.83        14.14 o                         
   5   4  16         56.56         56.32         4.40 o                         
   6   4  16        285.71        282.21        11.45 o                         
   7   4  16       1219.73       1127.19        42.59 o                         
   8   4  16       1903.74       1781.68        83.13 o                         
   9   4  16        969.85        961.68        43.86 o                         
  10   4  16        240.62        233.14        12.64 o                         
  11   4  16        375.61        370.18        18.20 o                         
  12   4  16         22.95         37.30         5.37 o                         
  13   4  16        443.08        394.86        24.30 o                         
   1   5  16        514.32        559.39        11.85 o                         
   2   5  16       1204.93       1242.90        30.95 o                         
   3   5  16        204.44        184.63         7.82 o                         
   4   5  16        103.63        100.59         6.91 o                         
   5   5  16         33.96         38.18         3.95 o                         
   6   5  16        180.78        154.26         5.86 o                         
   7   5  16         79.55         62.21         6.00 o                         
   8   5  16        142.44         93.00         5.58 o                         
   9   5  16        918.88       1004.19        62.67 o                         
  10   5  16         11.37         13.25         4.69 o                         
  11   5  16        204.80        179.54         9.04 o                         
  12   5  16        350.16        313.20        12.71 o                         
   0   6  16       2816.08       3124.89        75.70 o                         
   1   6  16       3176.12       3115.28        53.23 o                         
   2   6  16        737.17        860.94        17.54 o                         
   3   6  16        967.99        855.94        19.50 o                         
   4   6  16         20.02         25.21         4.76 o                         
   5   6  16         56.69         48.35         4.72 o                         
   6   6  16        691.51        725.72        41.48 o                         
   7   6  16        182.01        208.19        15.49 o                         
   8   6  16       1417.01       1382.52        71.02 o                         
   9   6  16         11.08          9.20         6.49 o                         
  10   6  16        627.58        534.27        48.99 o                         
   1   7  16        797.10        653.92        21.81 o                         
   2   7  16         12.04         28.45         6.27 o                         
   3   7  16        109.25        112.93         7.71 o                         
   4   7  16        136.26        103.22         7.53 o                         
   5   7  16         28.77         39.78         5.57 o                         
   6   7  16          0.99         -0.50         5.40 o                         
   7   7  16        756.22        592.79        38.36 o                         
   8   7  16         65.91         74.00         6.88 o                         
   0   8  16        432.26        503.67        24.22 o                         
   1   8  16        384.53        295.31        12.56 o                         
   2   8  16        979.70       1014.79        28.51 o                         
   3   8  16        107.30         75.31         6.41 o                         
   4   8  16          0.04          2.47         4.82 o                         
   1   1  17       1076.32        958.27        19.11 o                         
   2   1  17       2345.29       2473.31        85.43 o                         
   3   1  17        157.44        174.19         7.74 o                         
   4   1  17       5454.54       5171.67       153.73 o                         
   5   1  17        592.77        593.84        14.20 o                         
   6   1  17         87.94         78.98         3.60 o                         
   7   1  17        544.50        463.97         9.29 o                         
   8   1  17        244.61        286.35         7.45 o                         
   9   1  17        184.18        180.18         6.21 o                         
  10   1  17        751.16        757.99        17.46 o                         
  11   1  17         10.97          9.92         3.41 o                         
  12   1  17       1020.73       1086.03        22.38 o                         
  13   1  17         24.16         26.55         3.88 o                         
  14   1  17        390.54        417.77        10.39 o                         
   0   2  17        183.88        203.35        10.63 o                         
   1   2  17       1828.39       1826.83        32.61 o                         
   2   2  17        579.98        531.17        14.76 o                         
   3   2  17       1551.29       1474.38        44.51 o                         
   4   2  17        120.83        116.13        14.92 o                         
   5   2  17       1390.27       1362.24        32.29 o                         
   6   2  17       2470.94       2611.92        72.35 o                         
   7   2  17       2704.29       2658.54       105.73 o                         
   8   2  17        434.20        442.78        14.80 o                         
   9   2  17       2765.77       2675.61        62.26 o                         
  10   2  17       2684.10       2642.47        62.18 o                         
  11   2  17       1586.77       1618.31        39.52 o                         
  12   2  17         49.12         31.80         4.73 o                         
  13   2  17        892.19        886.93        33.43 o                         
  14   2  17        147.06        175.60         7.95 o                         
   1   3  17        861.38        890.35        16.99 o                         
   2   3  17       1066.85       1061.16        18.47 o                         
   3   3  17         72.77         61.17         3.67 o                         
   4   3  17       1750.99       1785.40        38.09 o                         
   5   3  17          0.63          4.79         3.07 o                         
   6   3  17        705.21        750.98        21.58 o                         
   7   3  17        315.44        319.97        17.73 o                         
   8   3  17        600.89        583.28        14.52 o                         
   9   3  17        292.18        266.64         9.30 o                         
  10   3  17       2345.50       2225.87        49.77 o                         
  11   3  17         24.98         16.96         4.77 o                         
  12   3  17        181.20        187.34         8.25 o                         
  13   3  17         98.31         77.09         6.58 o                         
   0   4  17       1046.26       1054.28        25.05 o                         
   1   4  17        845.46        855.36        14.99 o                         
   2   4  17          2.74         11.78         3.11 o                         
   3   4  17       3502.71       3419.41        71.91 o                         
   4   4  17         26.14         27.69         4.40 o                         
   5   4  17       9847.92       9384.19       330.19 o                         
   6   4  17         98.34         96.18         4.94 o                         
   7   4  17       1175.79       1154.07        42.71 o                         
   8   4  17         23.18         15.99         4.44 o                         
   9   4  17        182.96        180.89         8.75 o                         
  10   4  17         20.37         19.44         5.10 o                         
  11   4  17       3125.01       2930.33       134.48 o                         
  12   4  17        135.70        127.03         8.27 o                         
   1   5  17         76.12         78.92         4.92 o                         
   2   5  17        941.66        870.99        18.59 o                         
   3   5  17        321.12        343.58         9.56 o                         
   4   5  17       1849.78       1579.24        41.93 o                         
   5   5  17        799.11        785.91        17.84 o                         
   6   5  17       1413.23       1335.08        24.22 o                         
   7   5  17        257.76        255.44        12.92 o                         
   8   5  17       1609.05       1505.02        68.19 o                         
   9   5  17        318.12        325.61        12.26 o                         
  10   5  17        283.69        232.56        22.64 o                         
  11   5  17        223.24        235.65        11.30 o                         
   0   6  17        658.58        544.32        20.44 o                         
   1   6  17         35.34         40.17         4.77 o                         
   2   6  17       1544.62       1659.79        31.81 o                         
   3   6  17         70.33         55.50         5.54 o                         
   4   6  17        643.15        655.74        16.83 o                         
   5   6  17        225.03        220.22         8.92 o                         
   6   6  17         68.42         82.56         8.17 o                         
   7   6  17          0.35          6.93         5.00 o                         
   8   6  17          0.82          5.27         6.02 o                         
   9   6  17         75.53         73.27         9.11 o                         
  10   6  17         25.88         19.68         5.44 o                         
   1   7  17        133.09         97.95         8.08 o                         
   2   7  17          1.22         -5.41         5.48 o                         
   3   7  17        810.98        757.48        21.66 o                         
   4   7  17        548.42        528.08        29.42 o                         
   5   7  17       1058.62        947.95        54.62 o                         
   6   7  17        238.20        244.04        12.08 o                         
   7   7  17         12.80          8.99         5.78 o                         
   8   7  17         10.70         20.84         5.70 o                         
   0   8  17       1187.25        936.60        37.31 o                         
   1   8  17        119.18         98.84         6.96 o                         
   2   8  17        128.08        137.47         8.49 o                         
   3   8  17        100.77         99.13         6.42 o                         
   4   8  17         29.97         14.58         4.57 o                         
   0   0  18        413.27        377.44        19.68 o                         
   1   0  18      15828.10      15670.63       381.89 o                         
   2   0  18       1335.98       1214.47        65.63 o                         
   3   0  18       6706.61       6135.25       213.89 o                         
   4   0  18       4825.81       5600.57       128.53 o                         
   5   0  18        983.26        870.93        31.22 o                         
   6   0  18        425.56        426.09        18.59 o                         
   7   0  18        176.03        135.68         6.34 o                         
   8   0  18       1249.38       1168.41        28.85 o                         
   9   0  18        611.50        725.79        19.14 o                         
  10   0  18       2776.15       3083.00        64.79 o                         
  11   0  18       1058.46       1049.10        26.45 o                         
  12   0  18          0.92         11.62         4.84 o                         
  13   0  18        538.96        504.01        20.80 o                         
  14   0  18        714.97        653.87        20.72 o                         
   1   1  18       1556.02       1315.43        51.38 o                         
   2   1  18       2563.96       2771.36        48.54 o                         
   3   1  18        233.10        163.09         7.86 o                         
   4   1  18         66.40         59.36         3.71 o                         
   5   1  18          5.57          4.44         3.14 o                         
   6   1  18         23.08         35.18         3.11 o                         
   7   1  18        663.24        548.12        14.27 o                         
   8   1  18        198.33        227.07        10.22 o                         
   9   1  18       2418.97       2397.74        66.60 o                         
  10   1  18       2294.24       2161.02        36.09 o                         
  11   1  18         70.14         55.04         4.21 o                         
  12   1  18        173.83        199.61         7.83 o                         
  13   1  18        181.14        155.39         6.11 o                         
  14   1  18         61.23         60.52         3.74 o                         
   0   2  18         37.58         96.56         6.51 o                         
   1   2  18       4185.93       4422.24        81.69 o                         
   2   2  18        287.10        265.52        10.80 o                         
   3   2  18        486.62        493.34        15.39 o                         
   4   2  18        293.14        282.03        13.10 o                         
   5   2  18       1002.99        943.98        36.02 o                         
   6   2  18       1501.69       1407.29        51.60 o                         
   7   2  18        120.94        144.37         6.01 o                         
   8   2  18       1995.99       1972.52        45.66 o                         
   9   2  18       1188.79       1217.05        23.77 o                         
  10   2  18       2572.13       2518.27       103.27 o                         
  11   2  18         96.62        117.77         9.69 o                         
  12   2  18        291.16        279.53        10.98 o                         
  13   2  18        755.86        859.43        21.89 o                         
  14   2  18          9.47         15.06         3.08 o                         
   1   3  18       7171.13       7257.74       123.77 o                         
   2   3  18        330.05        241.36         6.62 o                         
   3   3  18       1197.84       1162.45        20.46 o                         
   4   3  18       1633.82       1552.84        40.13 o                         
   5   3  18        739.23        720.07        30.62 o                         
   6   3  18         21.04         28.38         3.79 o                         
   7   3  18       5904.92       5941.15       160.57 o                         
   8   3  18        316.77        387.31        14.13 o                         
   9   3  18       3485.10       3494.43        80.75 o                         
  10   3  18        102.57         92.68         5.59 o                         
  11   3  18         17.18          6.90         4.34 o                         
  12   3  18        423.36        473.20        12.69 o                         
  13   3  18         63.92         81.24         4.77 o                         
   0   4  18         51.89         63.72         5.90 o                         
   1   4  18        827.26        909.27        18.36 o                         
   2   4  18         45.60         29.22         4.33 o                         
   3   4  18        134.64        115.18         4.65 o                         
   4   4  18          0.09         11.53         3.60 o                         
   5   4  18         21.25         24.24         3.73 o                         
   6   4  18        126.86        121.95         5.66 o                         
   7   4  18        301.31        276.45         9.03 o                         
   8   4  18        138.75        173.98        12.78 o                         
   9   4  18         14.21          7.25         4.36 o                         
  10   4  18          1.43          2.37         4.40 o                         
  11   4  18         10.45         20.45         5.38 o                         
  12   4  18        288.13        315.42        14.99 o                         
   1   5  18       1660.60       1705.88        31.68 o                         
   2   5  18         12.05         26.87         4.38 o                         
   3   5  18        628.01        617.96        15.37 o                         
   4   5  18       2471.63       2560.72        54.28 o                         
   5   5  18       1207.26       1178.20        32.03 o                         
   6   5  18        326.29        386.16        11.74 o                         
   7   5  18         38.49         50.30         5.85 o                         
   8   5  18        268.35        254.43        11.16 o                         
   9   5  18       1146.29       1144.91        43.15 o                         
  10   5  18        249.66        227.50        13.91 o                         
  11   5  18        548.20        612.24        23.23 o                         
   0   6  18       2592.72       2670.55        83.06 o                         
   1   6  18        536.55        475.64        16.25 o                         
   2   6  18        237.27        243.12         9.58 o                         
   3   6  18        292.99        358.77        15.58 o                         
   4   6  18        826.34        786.87        37.65 o                         
   5   6  18       1172.63       1281.56        30.69 o                         
   6   6  18        831.17        781.13        22.09 o                         
   7   6  18          6.44         13.90         6.20 o                         
   8   6  18        190.53        189.07        21.88 o                         
   9   6  18         20.97         21.29         5.69 o                         
   1   7  18         50.79         91.11         7.80 o                         
   2   7  18         96.69         56.52         6.63 o                         
   3   7  18          5.39          7.32         4.92 o                         
   4   7  18        396.73        360.60        14.42 o                         
   5   7  18         36.04         31.15         5.21 o                         
   6   7  18        255.33        205.74        10.63 o                         
   7   7  18         19.42         20.36         4.72 o                         
   0   8  18       1555.21       1544.49        57.32 o                         
   1   8  18         61.41         39.24         5.48 o                         
   2   8  18        155.59        111.61         7.30 o                         
   3   8  18       1001.83        960.71        26.56 o                         
   1   1  19        153.73        152.34         6.17 o                         
   2   1  19       1680.34       1640.64        35.04 o                         
   3   1  19       2478.09       2684.27        53.32 o                         
   4   1  19       3535.75       3117.82       119.44 o                         
   5   1  19        141.73        186.31        10.50 o                         
   6   1  19        705.73        632.40        11.96 o                         
   7   1  19       5102.41       4901.39        92.90 o                         
   8   1  19        754.97        689.73        17.25 o                         
   9   1  19        206.08        196.52         6.92 o                         
  10   1  19        961.95        888.11        19.86 o                         
  11   1  19        855.84        890.85        24.58 o                         
  12   1  19        608.59        590.60        15.72 o                         
  13   1  19        148.89        140.85         7.84 o                         
  14   1  19        189.14        167.45         6.56 o                         
   0   2  19       7446.00       7788.86       166.33 o                         
   1   2  19       5567.44       5111.52        77.75 o                         
   2   2  19        119.95         69.17         3.81 o                         
   3   2  19        292.11        246.15         7.18 o                         
   4   2  19        865.92        737.22        29.68 o                         
   5   2  19         89.81         75.94         6.17 o                         
   6   2  19       7331.38       6933.49       306.44 o                         
   7   2  19       4815.22       4565.02       145.48 o                         
   8   2  19        147.20        138.76         8.24 o                         
   9   2  19        150.80        110.15         5.62 o                         
  10   2  19       3259.47       3283.24        61.86 o                         
  11   2  19        361.49        419.50        12.50 o                         
  12   2  19        831.14        842.37        26.09 o                         
  13   2  19        754.24        726.60        18.11 o                         
   1   3  19        124.21         99.99         4.11 o                         
   2   3  19          2.29          4.76         3.83 o                         
   3   3  19        962.05        973.65        18.53 o                         
   4   3  19          4.19         10.01         4.97 o                         
   5   3  19         59.87         61.30         4.80 o                         
   6   3  19         51.32         61.90         4.21 o                         
   7   3  19        814.70        766.14        23.11 o                         
   8   3  19         36.39         30.56         5.51 o                         
   9   3  19        802.85        810.20        26.04 o                         
  10   3  19        369.53        376.93        15.99 o                         
  11   3  19         13.54         16.53         4.26 o                         
  12   3  19        169.06        149.61         9.70 o                         
  13   3  19        270.96        308.95         9.49 o                         
   0   4  19       3309.98       3404.73        71.30 o                         
   1   4  19       2608.93       2707.30        43.46 o                         
   2   4  19        121.27        117.30         6.83 o                         
   3   4  19       8657.67       9197.58       146.51 o                         
   4   4  19        146.73        179.64         7.63 o                         
   5   4  19        648.28        620.17        14.48 o                         
   6   4  19        129.63        141.40         5.84 o                         
   7   4  19        988.99        923.76        26.66 o                         
   8   4  19        647.14        581.16        16.59 o                         
   9   4  19       1084.46       1054.22        40.71 o                         
  10   4  19        890.82        940.87        28.58 o                         
  11   4  19       2436.73       2517.70       102.76 o                         
  12   4  19         56.40         54.74         4.71 o                         
   1   5  19        673.55        719.53        15.55 o                         
   2   5  19        103.09        110.53         6.64 o                         
   3   5  19         46.72         40.43         4.46 o                         
   4   5  19       2528.89       2537.44        59.33 o                         
   5   5  19        108.15         93.78         7.26 o                         
   6   5  19         13.89         20.78         4.03 o                         
   7   5  19       2201.06       1902.23        83.35 o                         
   8   5  19         19.30         14.07         5.09 o                         
   9   5  19          3.89         10.29         5.03 o                         
  10   5  19        386.13        414.72        21.85 o                         
  11   5  19         27.51         16.48         4.15 o                         
   0   6  19        129.57        165.57        10.26 o                         
   1   6  19       1853.00       1801.47        48.72 o                         
   2   6  19         44.99         45.29         5.13 o                         
   3   6  19        487.27        410.82        12.61 o                         
   4   6  19         10.70         11.94         4.98 o                         
   5   6  19         19.58          9.76         4.61 o                         
   6   6  19        520.13        427.45        33.43 o                         
   7   6  19          6.90          7.85         5.54 o                         
   8   6  19          1.98         -6.53         6.53 o                         
   9   6  19        118.61        138.93        10.03 o                         
   1   7  19        396.71        427.52        16.06 o                         
   2   7  19         81.73         75.84         7.03 o                         
   3   7  19          4.47         11.90         4.78 o                         
   4   7  19         15.38          8.23         4.55 o                         
   5   7  19         61.34         51.01         5.51 o                         
   6   7  19        577.72        509.51        18.11 o                         
   7   7  19         59.14         31.38         5.24 o                         
   0   8  19        119.05        134.64        21.32 o                         
   1   8  19        503.96        463.47        14.91 o                         
   0   0  20        575.39        361.57        32.73 o                         
   1   0  20        853.91        766.28        31.22 o                         
   2   0  20       1943.23       1770.65        47.20 o                         
   3   0  20         66.36         66.50         6.79 o                         
   4   0  20          0.17         -4.65         4.65 o                         
   5   0  20       3392.67       3205.73        67.02 o                         
   6   0  20        219.38        185.13         8.79 o                         
   7   0  20       4831.67       4546.93       168.93 o                         
   8   0  20       5546.38       5256.31       161.61 o                         
   9   0  20       8355.09       7791.25       167.01 o                         
  10   0  20         61.93         30.88        11.25 o                         
  11   0  20        300.69        269.61        16.46 o                         
  12   0  20        504.25        429.82        16.22 o                         
  13   0  20          5.12         -4.38         4.38 o                         
  14   0  20        765.56        799.68        26.63 o                         
   1   1  20          0.17          4.52         2.81 o                         
   2   1  20       2440.72       2086.26        40.53 o                         
   3   1  20          9.67          2.77         2.89 o                         
   4   1  20       1452.36       1276.51        23.80 o                         
   5   1  20        294.55        304.47         9.12 o                         
   6   1  20       3460.42       3073.88        77.47 o                         
   7   1  20         19.96         18.20         3.77 o                         
   8   1  20       1748.59       1813.23        46.04 o                         
   9   1  20        520.18        477.49        13.63 o                         
  10   1  20       3144.78       3019.60        76.61 o                         
  11   1  20        200.83        151.19         9.05 o                         
  12   1  20         18.32         39.37         3.87 o                         
  13   1  20          0.68         -2.20         3.24 o                         
   0   2  20       4157.09       3904.06        91.44 o                         
   1   2  20        685.24        772.65        14.83 o                         
   2   2  20        978.80        888.43        17.76 o                         
   3   2  20         33.09         44.78         3.70 o                         
   4   2  20        124.95        111.09         5.61 o                         
   5   2  20        233.79        228.86        12.23 o                         
   6   2  20        896.66        868.44        30.85 o                         
   7   2  20        213.15        212.71        10.93 o                         
   8   2  20       1200.94       1222.11        24.27 o                         
   9   2  20         25.87         28.94         4.50 o                         
  10   2  20        110.09        124.33         8.05 o                         
  11   2  20        518.72        612.40        16.82 o                         
  12   2  20         30.35         36.49         4.72 o                         
  13   2  20          3.11          4.68         3.33 o                         
   1   3  20         69.80         60.15         3.80 o                         
   2   3  20       4550.74       4573.83        72.84 o                         
   3   3  20       1377.38       1462.91        25.58 o                         
   4   3  20       1789.12       1616.55        58.63 o                         
   5   3  20        254.02        259.55        13.81 o                         
   6   3  20       1083.44       1078.15        28.54 o                         
   7   3  20          1.77         12.06         3.63 o                         
   8   3  20        541.20        519.38        12.85 o                         
   9   3  20         24.79         19.70         4.23 o                         
  10   3  20       1803.42       1943.94        50.89 o                         
  11   3  20         82.87        106.16         6.01 o                         
  12   3  20       2304.05       2270.33        68.61 o                         
   0   4  20        137.86        169.16         8.96 o                         
   1   4  20        311.59        329.92         9.19 o                         
   2   4  20       2227.68       2392.03        39.75 o                         
   3   4  20        287.16        232.76         8.72 o                         
   4   4  20       1952.92       1925.92        43.29 o                         
   5   4  20        765.58        750.44        15.83 o                         
   6   4  20        239.61        239.72         7.97 o                         
   7   4  20        144.01         92.38         6.58 o                         
   8   4  20        158.66        157.55        10.37 o                         
   9   4  20        102.64         77.28         6.62 o                         
  10   4  20         11.69         19.08         5.06 o                         
  11   4  20         18.54         33.34         4.81 o                         
  12   4  20         14.10         11.05         3.28 o                         
   1   5  20          1.46          9.09         3.89 o                         
   2   5  20       1280.73       1333.34        23.74 o                         
   3   5  20        106.93         97.68         5.56 o                         
   4   5  20        277.08        269.82         9.64 o                         
   5   5  20         10.95         18.75         4.35 o                         
   6   5  20        998.86        974.40        21.90 o                         
   7   5  20         46.70         26.79         5.41 o                         
   8   5  20          0.09          2.79         4.55 o                         
   9   5  20        134.47        153.65         8.62 o                         
  10   5  20        264.54        263.11        15.32 o                         
   0   6  20         27.92         52.43        10.05 o                         
   1   6  20        550.48        595.40        22.35 o                         
   2   6  20       1894.22       1990.37        43.08 o                         
   3   6  20        341.36        408.91        13.63 o                         
   4   6  20          0.02         11.91         5.24 o                         
   5   6  20          9.66         25.76         5.39 o                         
   6   6  20        599.12        504.54        59.54 o                         
   7   6  20         63.87         61.15         6.26 o                         
   8   6  20       1251.81       1304.40        76.34 o                         
   9   6  20         17.15         17.54         4.90 o                         
   1   7  20        537.18        538.59        19.81 o                         
   2   7  20         73.18         32.26         5.60 o                         
   3   7  20         43.99         39.21         5.40 o                         
   4   7  20        384.89        423.13        15.99 o                         
   5   7  20        252.99        242.10         9.50 o                         
   6   7  20         52.29         38.95         5.79 o                         
   1   1  21       2481.44       2137.91        52.88 o                         
   2   1  21        350.41        365.60         9.63 o                         
   3   1  21          1.55         13.79         3.27 o                         
   4   1  21       1396.20       1357.27        33.06 o                         
   5   1  21        396.16        389.28        13.63 o                         
   6   1  21        266.73        240.45         7.18 o                         
   7   1  21       1451.58       1443.59        30.85 o                         
   8   1  21        649.96        660.26        15.55 o                         
   9   1  21         13.22         26.93         4.23 o                         
  10   1  21        787.75        739.97        23.98 o                         
  11   1  21         62.68         44.32         4.62 o                         
  12   1  21       1409.76       1393.23        54.71 o                         
  13   1  21         57.91         50.83         4.36 o                         
   0   2  21       7252.93       6772.50       183.34 o                         
   1   2  21        206.21        234.66         8.70 o                         
   2   2  21       1858.50       1699.57        58.31 o                         
   3   2  21        899.62        829.93        23.98 o                         
   4   2  21        145.73        138.20         8.68 o                         
   5   2  21        660.11        654.44        20.42 o                         
   6   2  21        186.29        182.44         7.85 o                         
   7   2  21         19.78         15.08         3.76 o                         
   8   2  21       1533.88       1419.88        27.72 o                         
   9   2  21          1.34          2.34         4.34 o                         
  10   2  21       2031.63       2146.86        45.48 o                         
  11   2  21       1007.40       1006.52        25.55 o                         
  12   2  21          9.31          6.16         3.96 o                         
  13   2  21        134.86        152.67        12.40 o                         
   1   3  21          9.75         17.06         3.48 o                         
   2   3  21        150.66        114.64         8.01 o                         
   3   3  21       1155.74       1186.25        22.87 o                         
   4   3  21       2327.39       2242.11        67.63 o                         
   5   3  21       1778.08       1851.82        38.48 o                         
   6   3  21        102.90        113.33         5.55 o                         
   7   3  21        617.82        592.10        13.89 o                         
   8   3  21         62.09         80.06         5.76 o                         
   9   3  21         40.07         57.36         5.91 o                         
  10   3  21        284.26        288.71        10.89 o                         
  11   3  21        239.08        230.94         8.78 o                         
  12   3  21        124.95        110.89         8.02 o                         
   0   4  21        367.99        414.89        14.74 o                         
   1   4  21       5107.63       5422.66        81.16 o                         
   2   4  21       1209.09       1303.48        24.23 o                         
   3   4  21         30.74         40.39         4.92 o                         
   4   4  21        837.66        815.70        25.13 o                         
   5   4  21        740.24        708.28        18.87 o                         
   6   4  21        581.12        587.26        15.38 o                         
   7   4  21          4.96          0.30         3.67 o                         
   8   4  21       1793.80       1830.37        70.26 o                         
   9   4  21        241.18        237.06        15.66 o                         
  10   4  21       1168.03       1235.78        40.91 o                         
  11   4  21        395.90        434.63        14.35 o                         
   1   5  21          4.30         10.36         4.52 o                         
   2   5  21         45.84         50.80         4.84 o                         
   3   5  21          6.12         -3.92         4.46 o                         
   4   5  21       1995.75       2082.26        43.34 o                         
   5   5  21        439.12        393.07        15.43 o                         
   6   5  21         46.17         38.78         5.01 o                         
   7   5  21        130.83        112.02         6.69 o                         
   8   5  21         11.49          4.27         5.35 o                         
   9   5  21         89.90        102.12        10.21 o                         
  10   5  21         14.67         15.15         4.38 o                         
   0   6  21        440.84        599.54        24.45 o                         
   1   6  21        773.89        834.16        25.27 o                         
   2   6  21        406.26        471.75        13.83 o                         
   3   6  21         73.82         65.93         6.62 o                         
   4   6  21         73.39         79.40         7.25 o                         
   5   6  21          6.04          4.56         4.71 o                         
   6   6  21        591.45        495.87        57.29 o                         
   7   6  21        238.15        228.28        17.27 o                         
   8   6  21        138.81        139.40        10.25 o                         
   1   7  21         80.10         74.02         6.97 o                         
   2   7  21        792.85        821.25        29.71 o                         
   3   7  21        303.08        294.09        17.53 o                         
   4   7  21         29.52         26.13         5.08 o                         
   5   7  21         40.08         48.48         5.12 o                         
   0   0  22       1691.76       1472.28       154.71 o                         
   1   0  22       1676.81       1519.54        69.92 o                         
   2   0  22        116.58        109.11        10.21 o                         
   3   0  22       3388.41       3197.93        75.76 o                         
   4   0  22        163.98        166.05        15.77 o                         
   5   0  22       5779.47       5166.14       246.48 o                         
   6   0  22        844.15        712.27        19.50 o                         
   7   0  22       1124.94       1089.28        42.17 o                         
   8   0  22        818.70        823.85        30.59 o                         
   9   0  22         31.70         29.35         9.68 o                         
  10   0  22        730.41        762.22        24.97 o                         
  11   0  22       2242.75       2216.65        62.69 o                         
  12   0  22        133.09        106.87         6.94 o                         
  13   0  22        963.98       1051.70        39.77 o                         
   1   1  22         42.76         23.02         3.84 o                         
   2   1  22        148.63        117.22         6.35 o                         
   3   1  22       1127.62       1053.20        22.04 o                         
   4   1  22       1906.19       1727.66        36.53 o                         
   5   1  22         47.42         42.39         4.30 o                         
   6   1  22        462.04        464.35        18.80 o                         
   7   1  22       4549.96       4260.15       136.44 o                         
   8   1  22       1104.00       1104.73        21.31 o                         
   9   1  22       1506.78       1413.64        73.93 o                         
  10   1  22         52.44         52.04         4.99 o                         
  11   1  22        513.51        502.30        14.46 o                         
  12   1  22         52.97         60.70         5.33 o                         
  13   1  22          7.08         11.84         3.14 o                         
   0   2  22       2430.00       2401.73        94.30 o                         
   1   2  22         30.11         40.90         4.34 o                         
   2   2  22         16.78         17.06         3.81 o                         
   3   2  22         14.44         17.59         4.44 o                         
   4   2  22       2410.16       2400.78        60.67 o                         
   5   2  22       1973.97       1939.66        34.89 o                         
   6   2  22        423.57        387.99        18.08 o                         
   7   2  22        209.57        212.15         9.51 o                         
   8   2  22        710.09        656.86        16.38 o                         
   9   2  22        236.47        257.25         9.54 o                         
  10   2  22        459.51        493.89        19.23 o                         
  11   2  22        181.43        218.24         9.00 o                         
  12   2  22          8.35         11.93         3.66 o                         
   1   3  22       2755.10       2806.36        51.87 o                         
   2   3  22         67.01         70.89         4.34 o                         
   3   3  22         51.65         70.90         4.54 o                         
   4   3  22       7786.67       8065.58       147.22 o                         
   5   3  22       1154.11       1010.74        23.77 o                         
   6   3  22          6.69         21.20         3.80 o                         
   7   3  22       1027.32       1110.44        26.80 o                         
   8   3  22        273.55        269.87         9.71 o                         
   9   3  22       2577.99       2668.90        56.32 o                         
  10   3  22        432.29        425.83        12.22 o                         
  11   3  22         40.81         40.15         4.34 o                         
  12   3  22       1614.89       1612.98        41.19 o                         
   0   4  22        117.57        157.21         9.43 o                         
   1   4  22       1588.64       1523.16        28.13 o                         
   2   4  22        341.92        328.54         9.74 o                         
   3   4  22         36.79         37.73         4.73 o                         
   4   4  22        199.04        160.57         7.23 o                         
   5   4  22        925.88       1022.16        21.86 o                         
   6   4  22          1.26         10.48         3.91 o                         
   7   4  22          2.89          3.11         3.80 o                         
   8   4  22         67.48         65.25         5.89 o                         
   9   4  22         58.54         54.33         4.82 o                         
  10   4  22        739.11        762.56        26.53 o                         
  11   4  22         61.13         32.41         3.71 o                         
   1   5  22       1132.76       1117.91        31.47 o                         
   2   5  22        638.04        580.04        24.05 o                         
   3   5  22         81.73         80.16         8.29 o                         
   4   5  22         11.76          4.79         4.59 o                         
   5   5  22        100.51         96.86         6.63 o                         
   6   5  22        294.04        325.13        12.17 o                         
   7   5  22       1063.18       1033.64        41.08 o                         
   8   5  22        112.36        118.08         6.97 o                         
   9   5  22        438.08        448.68        14.34 o                         
  10   5  22       1213.97       1176.33        51.43 o                         
   0   6  22         93.37        137.86        10.80 o                         
   1   6  22        111.54        105.41         6.96 o                         
   2   6  22         87.48         63.01         5.86 o                         
   3   6  22       1473.10       1542.49        38.14 o                         
   4   6  22        270.60        275.68        11.66 o                         
   5   6  22       1263.31       1324.28        44.93 o                         
   6   6  22        170.88        132.61         7.87 o                         
   7   6  22         37.04         33.53         7.18 o                         
   8   6  22          2.39          4.69         6.69 o                         
   1   7  22        240.98        260.61        14.83 o                         
   2   7  22         51.93         41.00         6.73 o                         
   3   7  22        132.83        102.42         7.41 o                         
   4   7  22         65.30         60.00         6.08 o                         
   5   7  22         51.83         31.16         6.25 o                         
   1   1  23       4208.52       4029.45        87.57 o                         
   2   1  23        815.53        693.87        22.53 o                         
   3   1  23       5249.29       4645.34       134.40 o                         
   4   1  23       1809.72       1691.15        39.02 o                         
   5   1  23       2597.23       2639.73        48.28 o                         
   6   1  23        207.58        163.11         9.55 o                         
   7   1  23       2497.67       2419.80        49.59 o                         
   8   1  23         66.78         42.86         4.98 o                         
   9   1  23       4223.20       4315.32        89.18 o                         
  10   1  23        132.98        131.54         7.81 o                         
  11   1  23        326.59        398.79        12.64 o                         
  12   1  23        471.64        484.22        12.27 o                         
   0   2  23       1404.10       1304.05        70.23 o                         
   1   2  23         77.51         51.83         8.05 o                         
   2   2  23       1740.13       1649.79        49.80 o                         
   3   2  23       5442.41       5334.85       120.73 o                         
   4   2  23       2812.53       2833.94        47.48 o                         
   5   2  23       4288.39       4049.67       104.76 o                         
   6   2  23       1397.83       1376.83        23.17 o                         
   7   2  23         35.92         43.64         4.53 o                         
   8   2  23        754.04        734.22        26.04 o                         
   9   2  23          2.38          9.06         4.42 o                         
  10   2  23        229.80        217.55        11.57 o                         
  11   2  23       1423.12       1564.92        32.15 o                         
  12   2  23         62.86         60.93         4.25 o                         
   1   3  23       1128.66       1162.69        24.15 o                         
   2   3  23          6.54          2.40         3.61 o                         
   3   3  23         35.33         34.81         4.58 o                         
   4   3  23        752.35        799.55        18.34 o                         
   5   3  23        862.77        813.38        17.58 o                         
   6   3  23         88.31         67.23         6.64 o                         
   7   3  23       1034.78        916.13        24.75 o                         
   8   3  23        323.33        363.29        11.12 o                         
   9   3  23        285.35        330.24        11.36 o                         
  10   3  23         72.58         67.73         5.44 o                         
  11   3  23       1466.24       1458.22        42.87 o                         
   0   4  23        219.34        175.06        13.78 o                         
   1   4  23         27.89         44.06         4.53 o                         
   2   4  23        714.44        763.97        16.21 o                         
   3   4  23       1341.15       1395.10        26.70 o                         
   4   4  23        136.40        127.52         6.53 o                         
   5   4  23        835.90        900.13        27.15 o                         
   6   4  23         56.41         50.74         4.88 o                         
   7   4  23        383.23        386.40        12.45 o                         
   8   4  23        264.52        294.78        11.32 o                         
   9   4  23        195.44        184.95         9.36 o                         
  10   4  23        628.84        643.46        26.32 o                         
  11   4  23        702.46        714.92        28.74 o                         
   1   5  23       1159.85       1211.02        28.75 o                         
   2   5  23        691.54        555.26        26.65 o                         
   3   5  23         16.77         20.40         5.02 o                         
   4   5  23        659.88        598.85        49.43 o                         
   5   5  23         43.38         34.04         5.61 o                         
   6   5  23        331.15        288.47        13.39 o                         
   7   5  23        461.29        384.84        23.82 o                         
   8   5  23        133.07        124.43         8.99 o                         
   9   5  23        474.74        473.93        17.02 o                         
   0   6  23          0.24          2.60         6.82 o                         
   1   6  23         61.77         76.59         6.28 o                         
   2   6  23         87.70         70.51         7.68 o                         
   3   6  23         14.99         15.91         5.56 o                         
   4   6  23        183.39        145.48        10.74 o                         
   5   6  23         54.04         53.96         6.71 o                         
   6   6  23         78.11         48.70         6.35 o                         
   7   6  23        325.45        357.17        27.07 o                         
   1   7  23       1622.36       1713.60        86.13 o                         
   2   7  23         15.62         22.10         5.86 o                         
   3   7  23        248.50        286.06        13.60 o                         
   4   7  23        894.37        920.98        30.58 o                         
   0   0  24        110.84        108.27        12.80 o                         
   1   0  24        400.08        364.67        18.00 o                         
   2   0  24        422.74        347.74        35.52 o                         
   3   0  24       3539.08       3322.82        84.52 o                         
   4   0  24       1646.67       1481.42        35.29 o                         
   5   0  24       2030.82       1908.40        59.74 o                         
   6   0  24       2174.71       2151.44        53.54 o                         
   7   0  24       3331.26       3515.90        85.22 o                         
   8   0  24       3469.04       2697.01       182.54 o                         
   9   0  24        425.75        409.86        18.43 o                         
  10   0  24        152.47        138.45        17.32 o                         
  11   0  24         23.17         26.23         7.56 o                         
  12   0  24        112.00         77.29         7.86 o                         
   1   1  24        650.40        612.51        18.94 o                         
   2   1  24        518.44        492.02        21.38 o                         
   3   1  24        612.88        591.36        20.02 o                         
   4   1  24       1105.14       1067.13        30.14 o                         
   5   1  24        243.46        206.81         8.33 o                         
   6   1  24         10.04         10.25         3.45 o                         
   7   1  24       1748.35       1622.97        59.50 o                         
   8   1  24        378.99        389.97        13.79 o                         
   9   1  24          2.70         14.48         4.86 o                         
  10   1  24        368.49        376.94        12.19 o                         
  11   1  24       1641.15       1656.11        37.36 o                         
  12   1  24        137.93        141.02         6.49 o                         
   0   2  24       5016.02       4519.20       352.03 o                         
   1   2  24        816.09        688.39        21.60 o                         
   2   2  24       1197.60       1133.63        31.82 o                         
   3   2  24        666.63        635.68        14.21 o                         
   4   2  24        844.96        853.33        16.74 o                         
   5   2  24       1183.06       1164.54        27.54 o                         
   6   2  24       2540.28       2583.95        46.38 o                         
   7   2  24        122.21         96.07         7.08 o                         
   8   2  24        134.34        124.17         5.70 o                         
   9   2  24       2041.55       2069.89        41.55 o                         
  10   2  24        311.55        287.73        11.68 o                         
  11   2  24         68.58         69.88         5.03 o                         
  12   2  24        134.66         99.98         5.00 o                         
   1   3  24        325.77        260.51        10.27 o                         
   2   3  24       1551.52       1376.01        69.13 o                         
   3   3  24          5.28         -1.33         4.15 o                         
   4   3  24         87.72         84.23         5.34 o                         
   5   3  24        267.17        275.49        11.82 o                         
   6   3  24        290.70        255.59        21.19 o                         
   7   3  24       2567.15       2358.89        55.29 o                         
   8   3  24        114.83        100.37         5.95 o                         
   9   3  24         17.65         30.15         4.42 o                         
  10   3  24       1475.22       1477.92        35.57 o                         
  11   3  24          2.04          9.86         3.38 o                         
   0   4  24         12.04         12.83         5.90 o                         
   1   4  24       1447.32       1609.12        28.24 o                         
   2   4  24        984.77        995.50        21.26 o                         
   3   4  24        139.08        107.42         7.03 o                         
   4   4  24         61.73         77.48         6.21 o                         
   5   4  24          2.04          1.44         4.00 o                         
   6   4  24       1740.55       1845.54        52.17 o                         
   7   4  24          0.66          2.25         4.81 o                         
   8   4  24         89.87         95.15         7.39 o                         
   9   4  24        704.33        724.67        23.10 o                         
  10   4  24          9.85         18.38         4.15 o                         
   1   5  24       1146.74       1134.72        24.94 o                         
   2   5  24        149.21        145.13         8.14 o                         
   3   5  24         52.69         31.87         5.69 o                         
   4   5  24        581.16        593.68        17.97 o                         
   5   5  24         38.70         33.17         5.49 o                         
   6   5  24        130.08        108.46         8.59 o                         
   7   5  24       1445.34       1351.84        51.84 o                         
   8   5  24         14.81         12.95         4.94 o                         
   9   5  24          5.52          3.06         6.80 o                         
   0   6  24       2053.35       2256.66        71.77 o                         
   1   6  24        959.05        929.87        31.52 o                         
   2   6  24        760.95        770.55        25.14 o                         
   3   6  24        680.40        720.63        27.56 o                         
   4   6  24        143.67        190.00        10.88 o                         
   5   6  24        610.59        572.03        17.48 o                         
   6   6  24        940.78       1043.89        34.20 o                         
   7   6  24        145.48        112.09        14.21 o                         
   1   7  24          5.87          8.68         7.81 o                         
   2   7  24         27.06         34.15         6.67 o                         
   1   1  25         57.58         62.74         5.36 o                         
   2   1  25       4003.67       3823.49        74.98 o                         
   3   1  25         45.12         63.23         5.41 o                         
   4   1  25        174.47        160.76         6.26 o                         
   5   1  25        304.99        369.77        11.17 o                         
   6   1  25       2843.90       2718.78        52.21 o                         
   7   1  25        653.20        537.58        32.56 o                         
   8   1  25        546.08        469.82        25.75 o                         
   9   1  25        411.41        425.18        12.44 o                         
  10   1  25        743.89        848.72        21.15 o                         
  11   1  25          6.29          3.39         4.28 o                         
  12   1  25       1296.01       1353.69        30.41 o                         
   0   2  25       2424.05       2381.29        77.29 o                         
   1   2  25       2550.89       2441.30        59.19 o                         
   2   2  25       1608.72       1507.67        52.22 o                         
   3   2  25         45.99         45.33         4.39 o                         
   4   2  25        281.37        237.42         9.54 o                         
   5   2  25        509.92        480.92        11.87 o                         
   6   2  25         80.25         71.74         4.75 o                         
   7   2  25        124.72        138.06         5.66 o                         
   8   2  25       3230.47       3296.55        64.27 o                         
   9   2  25        246.58        273.70        10.78 o                         
  10   2  25        155.28        145.05         7.33 o                         
  11   2  25         37.66         25.95         5.10 o                         
   1   3  25          7.37          8.88         4.31 o                         
   2   3  25        785.12        733.55        16.94 o                         
   3   3  25         22.61         15.98         5.00 o                         
   4   3  25       1649.11       1623.31        31.26 o                         
   5   3  25        817.53        774.72        24.61 o                         
   6   3  25          8.48          5.24         3.87 o                         
   7   3  25        251.18        226.95        18.59 o                         
   8   3  25         91.91        101.43         6.16 o                         
   9   3  25          0.18          5.34         4.09 o                         
  10   3  25        347.37        363.58        17.23 o                         
  11   3  25         15.32         18.30         3.56 o                         
   0   4  25        183.65        183.30        21.65 o                         
   1   4  25        310.15        336.77        22.76 o                         
   2   4  25        581.97        649.32        36.72 o                         
   3   4  25         12.62         11.89         6.28 o                         
   4   4  25        653.33        658.48        19.90 o                         
   5   4  25        881.06        914.28        23.20 o                         
   6   4  25         19.34         14.68         5.44 o                         
   7   4  25        282.35        264.24        19.00 o                         
   8   4  25        404.36        381.46        29.77 o                         
   9   4  25         84.56         73.84         5.19 o                         
  10   4  25        758.36        684.91        69.09 o                         
   1   5  25        130.38        138.74         8.29 o                         
   2   5  25        798.21        902.32        24.58 o                         
   3   5  25        580.34        579.91        44.41 o                         
   4   5  25        609.72        592.65        50.52 o                         
   5   5  25         21.88         33.62         5.58 o                         
   6   5  25        883.51        999.53        27.80 o                         
   7   5  25          1.75          1.82         4.00 o                         
   8   5  25          0.60          5.71         4.99 o                         
   0   6  25       1929.67       1961.05        99.24 o                         
   1   6  25         11.45          8.54         7.20 o                         
   2   6  25         29.34         44.39         6.43 o                         
   3   6  25        363.78        303.04        22.27 o                         
   4   6  25          3.67         15.51         4.49 o                         
   5   6  25          8.42          3.67         4.21 o                         
   6   6  25        492.00        494.99        24.61 o                         
   0   0  26       6959.68       7237.61       252.78 o                         
   1   0  26        871.16        909.99        29.22 o                         
   2   0  26         48.49         57.56         7.38 o                         
   3   0  26         92.21         83.91         8.07 o                         
   4   0  26       2182.51       2291.54        65.59 o                         
   5   0  26       1763.73       1740.80        60.51 o                         
   6   0  26       3714.47       3853.98       116.39 o                         
   7   0  26        104.69        111.45         7.40 o                         
   8   0  26       2087.69       2195.58        69.85 o                         
   9   0  26        621.56        602.48        23.42 o                         
  10   0  26         44.43         47.07         9.11 o                         
  11   0  26        377.25        331.89        14.79 o                         
   1   1  26          2.03         14.81         4.57 o                         
   2   1  26         93.40        106.32         6.16 o                         
   3   1  26       1292.84       1330.08        28.79 o                         
   4   1  26        169.13        147.15         6.52 o                         
   5   1  26       1932.12       1843.61        32.15 o                         
   6   1  26       2568.51       2717.21        48.02 o                         
   7   1  26          6.55         10.63         3.42 o                         
   8   1  26        129.12        101.60         5.81 o                         
   9   1  26          3.82         14.87         4.19 o                         
  10   1  26        197.94        212.53         9.36 o                         
  11   1  26        113.21         95.39         5.69 o                         
   0   2  26       4051.05       3343.72       210.53 o                         
   1   2  26       1135.83       1100.08        26.28 o                         
   2   2  26        726.76        682.08        29.26 o                         
   3   2  26        417.76        372.57         9.89 o                         
   4   2  26        889.12        883.52        19.16 o                         
   5   2  26          2.51          4.06         3.74 o                         
   6   2  26         78.43         51.13         3.98 o                         
   7   2  26        838.91        853.81        19.34 o                         
   8   2  26       1495.46       1499.27        32.53 o                         
   9   2  26        615.68        589.28        19.87 o                         
  10   2  26        166.32        183.09         7.93 o                         
  11   2  26         27.77         42.75         3.91 o                         
   1   3  26        298.06        267.61        15.60 o                         
   2   3  26       1636.61       1502.75        32.17 o                         
   3   3  26         12.61         20.01         4.79 o                         
   4   3  26       1714.12       1630.72        37.50 o                         
   5   3  26        147.26        155.37         6.95 o                         
   6   3  26        163.27        144.36         6.50 o                         
   7   3  26        484.40        468.94        23.49 o                         
   8   3  26         11.69         25.55         4.57 o                         
   9   3  26          8.32          4.74         3.88 o                         
  10   3  26         17.28         20.38         3.77 o                         
   0   4  26       2083.77       2087.13        70.00 o                         
   1   4  26         25.27         15.74         5.43 o                         
   2   4  26         77.61         83.73         6.36 o                         
   3   4  26         76.73         78.86         6.98 o                         
   4   4  26        456.10        459.14        14.44 o                         
   5   4  26         77.88         64.49         5.65 o                         
   6   4  26        468.53        515.30        14.85 o                         
   7   4  26        177.08        152.25        12.67 o                         
   8   4  26         27.95         30.38         5.22 o                         
   9   4  26          8.94         17.56         4.57 o                         
   1   5  26        349.33        295.90        12.39 o                         
   2   5  26         73.24         71.98         7.36 o                         
   3   5  26         79.43         57.77        10.07 o                         
   4   5  26       1622.84       1533.96       146.63 o                         
   5   5  26         12.75         16.04         5.90 o                         
   6   5  26         41.96         32.43         5.11 o                         
   7   5  26        295.09        302.85        15.97 o                         
   8   5  26        125.10        101.04        14.21 o                         
   0   6  26        597.59        576.96        33.94 o                         
   1   6  26         28.28         35.94         8.10 o                         
   2   6  26        804.00        787.45        24.65 o                         
   3   6  26        393.87        352.24        31.45 o                         
   4   6  26          1.77          2.31         4.42 o                         
   5   6  26         93.57         90.39         5.53 o                         
   1   1  27       3829.37       3626.53        71.92 o                         
   2   1  27        756.79        788.18        18.07 o                         
   3   1  27        274.91        322.33        10.09 o                         
   4   1  27        422.57        448.22        12.11 o                         
   5   1  27       1068.72       1018.72        21.18 o                         
   6   1  27        128.86        113.52         7.79 o                         
   7   1  27        946.50        997.60        20.92 o                         
   8   1  27          4.91          6.61         4.49 o                         
   9   1  27       2721.63       2760.64        64.99 o                         
  10   1  27        812.17        796.70        40.42 o                         
  11   1  27        154.75        160.71         6.66 o                         
   0   2  27       1147.52       1098.55        38.99 o                         
   1   2  27         65.75         88.86         9.09 o                         
   2   2  27        303.48        336.20        15.94 o                         
   3   2  27         42.47         39.27         4.85 o                         
   4   2  27         39.05         39.78         5.42 o                         
   5   2  27       5004.88       5043.54        90.59 o                         
   6   2  27         32.67         39.82         3.93 o                         
   7   2  27          2.94          9.96         3.48 o                         
   8   2  27        185.14        169.97        14.37 o                         
   9   2  27        148.41        163.78        10.28 o                         
  10   2  27        326.47        338.61        10.14 o                         
   1   3  27        707.29        698.03        36.78 o                         
   2   3  27       1502.64       1205.03       123.83 o                         
   3   3  27        864.17        817.80        33.77 o                         
   4   3  27         31.80         13.93         5.69 o                         
   5   3  27          0.07          5.80         5.83 o                         
   6   3  27          3.54          9.11         3.85 o                         
   7   3  27        672.77        655.28        17.90 o                         
   8   3  27        367.04        343.40        13.76 o                         
   9   3  27        201.29        222.40        13.62 o                         
  10   3  27          3.69          1.38         4.59 o                         
   0   4  27        164.24        154.12        13.96 o                         
   1   4  27         34.82         63.08         6.84 o                         
   2   4  27        502.98        553.38        18.89 o                         
   3   4  27       2254.81       2470.92        59.20 o                         
   4   4  27        363.29        409.23        15.63 o                         
   5   4  27        681.22        766.31        19.74 o                         
   6   4  27         20.28         48.09        10.94 o                         
   7   4  27         44.35         37.86         7.64 o                         
   8   4  27         22.37         19.70         4.50 o                         
   9   4  27         25.92         31.14         4.35 o                         
   1   5  27       2231.41       2566.26        72.42 o                         
   2   5  27        193.80        226.63        12.58 o                         
   3   5  27         78.24         48.71         5.60 o                         
   4   5  27          3.72         -3.55         5.50 o                         
   5   5  27        160.22        124.25         6.59 o                         
   6   5  27          0.87          2.30         3.98 o                         
   7   5  27        175.32        165.68        12.93 o                         
   0   6  27         21.77         13.42         7.81 o                         
   1   6  27        151.44        134.71         9.01 o                         
   2   6  27         61.22         48.20         4.94 o                         
   3   6  27         50.15         46.05         5.37 o                         
   4   6  27         95.57         87.63         5.84 o                         
   0   0  28       1407.72       1543.05        59.25 o                         
   1   0  28       3648.63       3924.52        98.95 o                         
   2   0  28        782.21        777.83        23.91 o                         
   3   0  28      10807.40      11535.03       309.78 o                         
   4   0  28          2.71          9.12         6.56 o                         
   5   0  28        130.60        144.69        10.59 o                         
   6   0  28        111.37        102.17         7.29 o                         
   7   0  28        790.56        812.28        26.19 o                         
   8   0  28        269.25        254.08        14.10 o                         
   9   0  28        602.02        606.80        26.04 o                         
  10   0  28        790.58        774.24        44.63 o                         
  11   0  28        724.08        748.06        35.04 o                         
   1   1  28        841.75        879.32        19.34 o                         
   2   1  28          5.01          6.90         4.29 o                         
   3   1  28         43.85         42.11         4.90 o                         
   4   1  28       7630.96       8035.17       146.70 o                         
   5   1  28         71.52         49.33         4.74 o                         
   6   1  28        413.71        403.16        10.92 o                         
   7   1  28        143.00        137.39         5.98 o                         
   8   1  28        411.07        370.04        11.23 o                         
   9   1  28        496.17        539.49        14.60 o                         
  10   1  28        170.02        151.66         6.65 o                         
   0   2  28         66.91         81.76         9.25 o                         
   1   2  28         10.07         13.25         5.48 o                         
   2   2  28         82.17         93.98         7.08 o                         
   3   2  28        567.47        476.40        38.77 o                         
   4   2  28         87.71         93.23         6.98 o                         
   5   2  28       1433.33       1504.48        31.28 o                         
   6   2  28        822.11        842.58        22.99 o                         
   7   2  28        106.26        125.18         6.71 o                         
   8   2  28        212.20        165.21        14.71 o                         
   9   2  28        195.79        175.13        14.54 o                         
  10   2  28          3.13         11.03         3.54 o                         
   1   3  28        414.26        439.33        14.83 o                         
   2   3  28        117.38        114.30         7.54 o                         
   3   3  28       1500.64       1494.61        33.63 o                         
   4   3  28        404.83        440.15        14.59 o                         
   5   3  28          7.27         18.90         4.21 o                         
   6   3  28        220.85        199.22        12.63 o                         
   7   3  28       1792.80       1615.68        40.52 o                         
   8   3  28        166.23        122.59         7.57 o                         
   9   3  28        342.62        352.93        18.38 o                         
   0   4  28          4.23         16.96         9.02 o                         
   1   4  28          3.56         10.57         5.95 o                         
   2   4  28         39.09         52.69         9.33 o                         
   3   4  28        100.21         83.77         6.78 o                         
   4   4  28         35.85         34.19         5.63 o                         
   5   4  28        222.00        211.40         9.15 o                         
   6   4  28        747.30        903.68        23.06 o                         
   7   4  28        330.72        348.87        24.71 o                         
   8   4  28        237.44        166.90        18.91 o                         
   1   5  28        150.40        160.26         9.06 o                         
   2   5  28        206.58        238.80        12.71 o                         
   3   5  28        381.75        407.16        18.70 o                         
   4   5  28          4.92          5.72         4.34 o                         
   5   5  28        465.81        476.01        13.53 o                         
   6   5  28          1.79         -4.75         4.75 o                         
   0   6  28        105.27         81.81         9.44 o                         
   1   6  28         79.81         86.48         8.76 o                         
   2   6  28        530.64        578.56        20.91 o                         
   1   1  29        321.39        359.45        10.43 o                         
   2   1  29        602.64        671.12        16.79 o                         
   3   1  29        132.88        125.65        13.07 o                         
   4   1  29        361.91        352.09        11.42 o                         
   5   1  29        212.29        248.45         9.96 o                         
   6   1  29        214.29        207.02        10.10 o                         
   7   1  29        748.79        720.93        24.58 o                         
   8   1  29        966.48        926.64        31.00 o                         
   9   1  29        338.52        385.65        12.96 o                         
  10   1  29         27.91         27.65         3.77 o                         
   0   2  29        683.76        685.16        53.68 o                         
   1   2  29        114.92        120.35         8.85 o                         
   2   2  29       3238.23       3095.89        78.93 o                         
   3   2  29         82.19         99.07         6.50 o                         
   4   2  29        654.86        672.10        19.43 o                         
   5   2  29         79.54         93.39         7.10 o                         
   6   2  29         19.84          9.99         3.72 o                         
   7   2  29          3.84         -0.11         3.60 o                         
   8   2  29        374.61        348.46        18.00 o                         
   9   2  29        154.02        143.42         8.44 o                         
   1   3  29        569.73        493.95        17.79 o                         
   2   3  29        345.62        409.18        15.73 o                         
   3   3  29          0.08         11.26         4.81 o                         
   4   3  29         28.81         13.80         4.57 o                         
   5   3  29        201.59        181.96         8.26 o                         
   6   3  29       1183.43       1232.55        32.45 o                         
   7   3  29        240.18        204.12         8.17 o                         
   8   3  29        363.32        371.74        14.71 o                         
   9   3  29         18.96         20.59         4.10 o                         
   0   4  29       1792.32       2034.56        75.78 o                         
   1   4  29        133.31        144.63         8.84 o                         
   2   4  29       1029.85       1279.80        35.17 o                         
   3   4  29        529.17        537.57        39.88 o                         
   4   4  29          9.81          5.46         4.61 o                         
   5   4  29        157.17        179.72         7.39 o                         
   6   4  29       1691.75       1917.55        41.26 o                         
   7   4  29       1192.25       1217.48        51.90 o                         
   1   5  29        437.33        457.94        16.15 o                         
   2   5  29        539.69        532.47        16.20 o                         
   3   5  29          2.90          1.51         4.80 o                         
   4   5  29         54.78         65.65         4.91 o                         
   5   5  29        169.14        173.53         6.83 o                         
   0   0  30       5987.70       6846.20       427.83 o                         
   1   0  30       1884.06       2118.15        96.32 o                         
   2   0  30       1153.73       1243.60        34.75 o                         
   3   0  30          6.34         18.50         5.76 o                         
   4   0  30         28.51         41.70         6.59 o                         
   5   0  30        529.85        488.48        22.67 o                         
   6   0  30        953.85        998.68        33.52 o                         
   7   0  30        221.55        194.99        22.97 o                         
   8   0  30       3878.03       3807.32       214.99 o                         
   9   0  30          8.74         13.11         8.34 o                         
   1   1  30        795.70        808.15        17.40 o                         
   2   1  30        258.57        278.18         9.23 o                         
   3   1  30         10.08         10.83         4.46 o                         
   4   1  30       4854.62       5083.78        98.07 o                         
   5   1  30       1501.54       1591.86        32.86 o                         
   6   1  30        405.10        375.33        10.62 o                         
   7   1  30        245.94        223.00        17.86 o                         
   8   1  30        226.22        243.95        10.04 o                         
   9   1  30         24.20         14.32         3.83 o                         
   0   2  30       1014.24       1120.40        38.85 o                         
   1   2  30        407.85        379.56        13.19 o                         
   2   2  30         43.84         38.71         5.35 o                         
   3   2  30        572.22        541.89        15.02 o                         
   4   2  30         59.33         61.96         5.55 o                         
   5   2  30        256.55        273.45         9.82 o                         
   6   2  30         21.23         14.40         4.03 o                         
   7   2  30         89.62         72.54         4.74 o                         
   8   2  30        244.40        213.01        11.56 o                         
   9   2  30         77.22         70.31         5.46 o                         
   1   3  30        266.98        266.16        16.24 o                         
   2   3  30       1954.64       2001.82        48.60 o                         
   3   3  30        461.36        507.94        17.40 o                         
   4   3  30       1966.87       2243.79        54.07 o                         
   5   3  30        306.90        327.54        15.44 o                         
   6   3  30       1855.11       1926.95        51.00 o                         
   7   3  30         54.85         51.35         4.35 o                         
   8   3  30          1.15         11.84         4.81 o                         
   0   4  30        112.05        132.25        12.43 o                         
   1   4  30        150.56        219.84        11.58 o                         
   2   4  30        370.40        394.23        13.64 o                         
   3   4  30          3.90         11.49         4.81 o                         
   4   4  30         13.03         14.51         4.94 o                         
   5   4  30       1467.50       1502.19        43.71 o                         
   6   4  30         46.31         41.98         4.44 o                         
   1   5  30         34.98         19.59         4.83 o                         
   2   5  30        581.39        595.06        23.77 o                         
   3   5  30        168.29        125.51        11.41 o                         
   4   5  30         91.87         86.02         5.80 o                         
   1   1  31         86.77         76.37         5.09 o                         
   2   1  31         50.80         34.46         4.31 o                         
   3   1  31         20.23         29.93         4.31 o                         
   4   1  31       1326.58       1538.70        31.95 o                         
   5   1  31         25.42         22.56         4.48 o                         
   6   1  31         34.07         43.95         5.40 o                         
   7   1  31        226.22        244.56         9.25 o                         
   8   1  31         12.51         18.20         4.34 o                         
   9   1  31         72.54         61.55         5.80 o                         
   0   2  31       1144.07       1294.29        39.20 o                         
   1   2  31         25.88         25.13         4.91 o                         
   2   2  31        311.34        324.53        10.53 o                         
   3   2  31         35.55         37.28         4.79 o                         
   4   2  31        140.57        131.15         6.70 o                         
   5   2  31        705.66        702.73        19.21 o                         
   6   2  31        178.78        183.48         7.74 o                         
   7   2  31          0.64         18.27         6.51 o                         
   8   2  31        373.20        433.65        17.07 o                         
   1   3  31         53.26         52.67         5.87 o                         
   2   3  31        195.32        202.51        10.82 o                         
   3   3  31         90.27        106.29         6.79 o                         
   4   3  31         43.25         53.40         5.56 o                         
   5   3  31         31.36         24.35         4.43 o                         
   6   3  31        372.66        341.16        15.51 o                         
   7   3  31        362.49        389.24        13.51 o                         
   0   4  31       1142.49       1354.94        51.63 o                         
   1   4  31        161.46        194.91         9.42 o                         
   2   4  31        631.35        712.74        22.06 o                         
   3   4  31       1038.19       1207.44        30.47 o                         
   4   4  31         54.38         54.33         5.31 o                         
   5   4  31        205.43        213.37         8.03 o                         
   6   4  31       1694.11       1795.01       111.30 o                         
   1   5  31        401.19        422.91        16.15 o                         
   2   5  31        315.96        430.89        15.03 o                         
   0   0  32       7669.86       7888.13       274.35 o                         
   1   0  32        334.64        391.16        14.87 o                         
   2   0  32       5830.53       5875.25       145.60 o                         
   3   0  32       3063.76       3117.84        79.04 o                         
   4   0  32        349.42        304.94        12.28 o                         
   5   0  32       1091.15       1075.45        44.71 o                         
   6   0  32        379.31        376.50        18.48 o                         
   7   0  32        346.30        280.05        47.11 o                         
   8   0  32          8.19         13.21         6.03 o                         
   1   1  32       1879.41       1876.27        36.33 o                         
   2   1  32        418.70        431.28        12.89 o                         
   3   1  32         26.71         13.19         4.17 o                         
   4   1  32         13.97         15.80         3.95 o                         
   5   1  32         90.98         97.24         5.26 o                         
   6   1  32          6.11          3.05         3.21 o                         
   7   1  32        567.64        527.74        20.14 o                         
   8   1  32        549.22        519.30        15.57 o                         
   0   2  32         69.10         81.15         8.28 o                         
   1   2  32         62.22         92.80         5.90 o                         
   2   2  32        165.81        218.66         8.35 o                         
   3   2  32        188.46        210.93         8.52 o                         
   4   2  32        239.93        283.61         9.27 o                         
   5   2  32        341.23        369.69        10.97 o                         
   6   2  32        378.65        319.31        12.70 o                         
   7   2  32         24.35         13.52         5.30 o                         
   1   3  32       1732.41       1998.60        45.06 o                         
   2   3  32         26.44         41.03         5.35 o                         
   3   3  32       1139.72       1211.07        33.85 o                         
   4   3  32        368.08        409.57        13.19 o                         
   5   3  32       1055.36       1118.46        24.49 o                         
   6   3  32        148.09        146.36         9.47 o                         
   0   4  32        459.78        414.57        20.34 o                         
   1   4  32         17.77         17.96         5.28 o                         
   2   4  32         19.85         25.62         6.12 o                         
   3   4  32         21.79         20.90         4.64 o                         
   4   4  32        164.81        139.98         7.86 o                         
   1   1  33         14.27         13.80         4.45 o                         
   2   1  33        194.36        169.57         6.81 o                         
   3   1  33        486.25        512.18        12.42 o                         
   4   1  33         10.71         11.35         3.99 o                         
   5   1  33        111.15        100.01         6.49 o                         
   6   1  33          6.49          8.55         3.12 o                         
   7   1  33       1264.96       1239.27        30.15 o                         
   0   2  33         60.78         97.98         8.38 o                         
   1   2  33       1085.36       1188.38        25.49 o                         
   2   2  33         57.84         52.93         5.07 o                         
   3   2  33       1370.77       1487.10        30.45 o                         
   4   2  33         87.28         86.07         5.31 o                         
   5   2  33         76.36        101.11         4.79 o                         
   6   2  33         16.87         39.01         4.17 o                         
   1   3  33        228.14        223.49         9.98 o                         
   2   3  33        160.37        195.11        10.42 o                         
   3   3  33         12.12         14.78         4.12 o                         
   4   3  33        528.55        577.37        14.08 o                         
   5   3  33        818.32        789.82        18.04 o                         
   0   4  33        134.80         98.40         7.89 o                         
   1   4  33         83.54         71.19         4.94 o                         
   2   4  33         57.86         74.57         5.04 o                         
   3   4  33       2559.46       2695.68        58.32 o                         
   0   0  34        535.52        485.51        24.47 o                         
   1   0  34         38.49         34.15         6.09 o                         
   2   0  34        711.23        698.27        22.47 o                         
   3   0  34        164.91        190.48        10.08 o                         
   4   0  34         16.33         24.31         5.02 o                         
   5   0  34         68.15         70.65         7.41 o                         
   6   0  34         51.06         46.82         5.60 o                         
   1   1  34        730.77        790.25        17.90 o                         
   2   1  34         15.58         14.74         4.14 o                         
   3   1  34          2.21          3.91         3.89 o                         
   4   1  34        524.85        483.10        13.05 o                         
   5   1  34        222.27        194.18         7.95 o                         
   6   1  34          6.51          4.84         3.17 o                         
   0   2  34        615.52        695.52        22.84 o                         
   1   2  34        568.17        579.07        14.08 o                         
   2   2  34        920.28       1060.12        36.83 o                         
   3   2  34        140.73        134.50         6.14 o                         
   4   2  34        222.71        233.70         8.03 o                         
   5   2  34         88.77         78.97         4.56 o                         
   1   3  34        544.71        657.73        16.99 o                         
   2   3  34        391.39        366.98        11.30 o                         
   3   3  34        116.03        126.62         6.10 o                         
   4   3  34        116.90        108.63         6.04 o                         
   1   1  35         56.52         50.91         4.83 o                         
   2   1  35       2026.07       2226.98        59.45 o                         
   3   1  35        112.03        113.95         5.34 o                         
   4   1  35       1454.51       1596.71        31.79 o                         
   5   1  35         65.54         51.19         4.17 o                         
   0   2  35       6605.22       7224.44       194.18 o                         
   1   2  35         39.98         47.09         4.14 o                         
   2   2  35          6.62          5.12         3.63 o                         
   3   2  35         85.15         74.32         5.21 o                         
   4   2  35         38.79         45.38         4.02 o                         
   1   3  35        112.53        119.83         5.82 o                         
   2   3  35         28.31         24.20         3.85 o                         
   0   0  36        289.74        437.21        25.10 o                         
   1   0  36        333.82        325.26        13.41 o                         
   2   0  36        541.55        596.10        22.08 o                         
   3   0  36        630.63        597.83        19.84 o                         
   4   0  36        275.96        287.49        15.77 o                         
   1   1  36         18.27         26.67         3.72 o                         
   2   1  36        239.64        195.53         6.95 o                         
   3   1  36         11.36          6.34         3.17 o                         
   4   1  36         30.63         18.16         2.98 o                         
   0   2  36         50.94         41.22         5.43 o                         
   1   2  36        605.11        666.99        14.61 o                         
   2   2  36        268.50        260.47         8.50 o                         
   1   1  37       1032.33       1085.64        22.33 o                         
                                                                                
