# Supplementary material for: Crystal engineering of ionic cocrystals comprising Na/K salts of hesperetin with hesperetin molecules and solubility modulation
Source: IUCrJ. 2023 Apr 21;10(Pt 3):329–40. doi: 10.1107/S205225252300266X (PMC10161764; doi:10.1107/S205225252300266X)
Supplement: Supplementary file 3 [file m-10-00329-HESKHE_2H2Osup3.hkl]

data_HESKHE_2H2O                                                                
_shelx_title ' HESKHE_2H2O_a.res in P2/n'                                       
_shelx_refln_list_code          4                                               
_shelx_F_calc_maximum      127.31                                               
_exptl_crystal_F_000       708.00                                               
_reflns_d_resolution_high  0.8395                                               
                                                                                
loop_                                                                           
 _space_group_symop_operation_xyz                                               
 'x, y, z'                                                                      
 '-x+1/2, y, -z+1/2'                                                            
 '-x, -y, -z'                                                                   
 'x-1/2, -y, z-1/2'                                                             
                                                                                
_cell_length_a    11.2185                                                       
_cell_length_b    10.2204                                                       
_cell_length_c    13.5244                                                       
_cell_angle_alpha  90.000                                                       
_cell_angle_beta  106.427                                                       
_cell_angle_gamma  90.000                                                       
                                                                                
_shelx_F_squared_multiplier     1.000                                           
                                                                                
loop_                                                                           
 _refln_index_h                                                                 
 _refln_index_k                                                                 
 _refln_index_l                                                                 
 _refln_F_squared_calc                                                          
 _refln_F_squared_meas                                                          
 _refln_F_squared_sigma                                                         
 _refln_observed_status                                                         
   2   0   0       3181.41       2624.71        85.88 o                         
   4   0   0       1106.44        990.16        34.26 o                         
   6   0   0        122.94        150.19         6.78 o                         
   8   0   0        502.58        524.77        20.28 o                         
  10   0   0        278.14        287.39        12.95 o                         
  12   0   0        221.37        239.05        18.03 o                         
   0   1   0       1056.90        577.61        33.13 o                         
   1   1   0        994.15       1095.68        27.79 o                         
   2   1   0          0.85         42.44         2.03 o                         
   3   1   0         85.38        190.32         6.58 o                         
   4   1   0         78.12         71.98         3.17 o                         
   5   1   0       3019.83       2776.12        79.83 o                         
   6   1   0        660.03        615.90        20.11 o                         
   7   1   0          9.85          9.33         1.60 o                         
   8   1   0        218.02        186.54         6.91 o                         
   9   1   0        383.78        378.32        12.86 o                         
  10   1   0        319.59        299.91        11.49 o                         
  11   1   0         98.42        103.72         5.08 o                         
  12   1   0        120.31        127.69         6.20 o                         
   0   2   0         11.51         16.73         2.92 o                         
   1   2   0        366.01        256.28         7.68 o                         
   2   2   0       1025.55        997.00        28.85 o                         
   3   2   0       3130.85       2752.75        79.02 o                         
   4   2   0       1319.85       1527.75        51.72 o                         
   5   2   0       1175.67       1547.67        37.40 o                         
   6   2   0       1923.46       1944.60        46.75 o                         
   7   2   0          0.82          2.60         1.20 o                         
   8   2   0        690.11        600.85        27.66 o                         
   9   2   0        376.54        389.08        12.86 o                         
  10   2   0        212.65        235.35         9.41 o                         
  11   2   0        142.09        181.29         9.00 o                         
  12   2   0        175.01        176.38        15.04 o                         
   0   3   0       1471.72       1006.17        58.63 o                         
   1   3   0         46.41         54.32         2.15 o                         
   2   3   0         58.14          9.55         1.04 o                         
   3   3   0        850.91        718.74        19.51 o                         
   4   3   0        306.26        376.30        10.23 o                         
   5   3   0          7.70         10.80         1.66 o                         
   6   3   0       3003.02       3073.21        67.24 o                         
   7   3   0       2474.63       2502.43        55.29 o                         
   8   3   0        365.27        359.17         9.59 o                         
   9   3   0         10.78          8.71         1.48 o                         
  10   3   0          0.43         -1.54         1.54 o                         
  11   3   0         50.77         43.09         4.95 o                         
  12   3   0         15.95         16.90         2.30 o                         
   0   4   0       1193.97       1438.45        83.62 o                         
   1   4   0        775.86        803.81        26.83 o                         
   2   4   0       1011.24        766.68        26.21 o                         
   3   4   0       1887.45       1968.63        46.47 o                         
   4   4   0        817.18        904.06        20.85 o                         
   5   4   0        436.75        558.40        12.08 o                         
   6   4   0          6.09          9.64         1.25 o                         
   7   4   0         19.87         17.60         1.78 o                         
   8   4   0        237.91        218.59         6.22 o                         
   9   4   0          1.51          0.23         1.20 o                         
  10   4   0          7.34          5.44         1.58 o                         
  11   4   0         39.58         39.38         3.55 o                         
  12   4   0         68.04         58.10         4.64 o                         
   0   5   0       1536.26       1520.47        89.14 o                         
   1   5   0        457.59        441.28        11.85 o                         
   2   5   0       4264.10       4304.32        86.28 o                         
   3   5   0       4717.49       4912.87       105.27 o                         
   4   5   0        277.12        303.50         6.75 o                         
   5   5   0        192.06        200.02         5.81 o                         
   6   5   0          1.99          1.25         1.12 o                         
   7   5   0        168.64        162.39         5.05 o                         
   8   5   0          0.31          1.59         1.48 o                         
   9   5   0        155.03        193.49         6.23 o                         
  10   5   0        136.80        139.33         5.29 o                         
  11   5   0        112.12        120.20        10.69 o                         
   0   6   0          3.16         29.51         2.85 o                         
   1   6   0        423.95        409.26         8.45 o                         
   2   6   0        861.72        730.68        14.78 o                         
   3   6   0        719.34        733.32        14.37 o                         
   4   6   0        358.12        434.54         9.30 o                         
   5   6   0        178.23        187.54         5.27 o                         
   6   6   0         19.22         25.97         2.07 o                         
   7   6   0         14.49         10.65         1.79 o                         
   8   6   0        359.80        405.90        11.13 o                         
   9   6   0        125.95        135.33         5.78 o                         
  10   6   0         32.63         32.15         3.27 o                         
  11   6   0        654.72        623.41        37.35 o                         
   0   7   0        171.01        171.08         5.06 o                         
   1   7   0         68.16         65.98         2.38 o                         
   2   7   0        291.67        316.16         7.13 o                         
   3   7   0        245.25        231.65         5.60 o                         
   4   7   0        133.66        150.31         4.79 o                         
   5   7   0        477.83        523.46        12.48 o                         
   6   7   0         12.97         19.05         1.95 o                         
   7   7   0         68.22         56.94         3.05 o                         
   8   7   0         21.03         12.68         1.87 o                         
   9   7   0        326.66        347.92         9.62 o                         
  10   7   0         11.02          6.67         1.22 o                         
   0   8   0        430.82        436.83        12.59 o                         
   1   8   0          2.51          1.30         0.82 o                         
   2   8   0         22.02         23.31         1.68 o                         
   3   8   0        134.03        143.58         4.14 o                         
   4   8   0        878.83        859.05        22.21 o                         
   5   8   0       1521.86       1526.45        36.92 o                         
   6   8   0         16.62         11.33         3.78 o                         
   7   8   0        323.30        303.52        10.77 o                         
   8   8   0        169.87        170.80         6.06 o                         
   9   8   0         18.40         16.08         2.21 o                         
   0   9   0         28.40         23.11         5.03 o                         
   2   9   0         30.16         26.72         1.94 o                         
   3   9   0        118.46        107.62         4.06 o                         
   4   9   0        150.31        140.74         6.52 o                         
   5   9   0        310.25        300.55         9.57 o                         
   6   9   0         10.77          5.68         1.88 o                         
   7   9   0        569.29        580.59        16.24 o                         
   8   9   0         16.92         14.41         1.83 o                         
   1  10   0        295.23        285.13        11.34 o                         
   2  10   0         55.87         54.34         3.44 o                         
   3  10   0        118.86        114.62         5.50 o                         
   4  10   0         11.43          9.17         1.98 o                         
   5  10   0          1.10          5.12         1.83 o                         
   6  10   0          7.20          0.36         2.19 o                         
   7  10   0        102.77         75.00         3.54 o                         
   2  11   0          6.32         10.01         1.96 o                         
   3  11   0         61.69         50.37         3.58 o                         
   4  11   0          2.81          1.63         1.35 o                         
   5  11   0         64.68         65.03         4.36 o                         
 -13   0   1          1.94          0.65         2.27 o                         
 -11   0   1         47.44         29.93         4.58 o                         
  -9   0   1        123.49        109.11         8.85 o                         
  -7   0   1         98.26         76.11         6.56 o                         
  -5   0   1       1411.02       1398.43        41.33 o                         
  -3   0   1        627.15        873.96        29.94 o                         
  -1   0   1        704.38        307.28        10.50 o                         
   3   0   1        557.76        570.98        27.74 o                         
   5   0   1        250.69        207.13         9.75 o                         
   7   0   1          2.13         11.35         2.09 o                         
   9   0   1        764.04        745.16        27.92 o                         
  11   0   1          3.05          0.35         2.01 o                         
 -12   1   1         20.80         18.32         2.31 o                         
 -11   1   1          8.58          4.08         1.95 o                         
 -10   1   1       2588.94       2678.21        70.50 o                         
  -9   1   1       1033.23       1020.18        28.78 o                         
  -8   1   1        105.53        100.31         5.41 o                         
  -7   1   1         16.89         11.48         1.49 o                         
  -6   1   1        336.32        340.67        10.33 o                         
  -5   1   1        680.26        742.24        23.73 o                         
  -4   1   1        767.11        878.74        21.67 o                         
  -3   1   1        127.54         70.44         2.76 o                         
  -1   1   1       4048.77       4765.35       267.78 o                         
   0   1   1         89.90         34.01         1.05 o                         
   1   1   1        730.81       1013.97        23.70 o                         
   2   1   1       7895.34       9286.29       522.25 o                         
   3   1   1       1890.83       2056.86        53.96 o                         
   4   1   1       1339.76       1045.12        36.29 o                         
   5   1   1        924.20       1151.44        46.72 o                         
   6   1   1        309.76        329.19        10.00 o                         
   7   1   1        164.51        195.59         6.79 o                         
   8   1   1        729.56        712.11        18.74 o                         
   9   1   1        191.64        195.14         7.55 o                         
  10   1   1        121.34        133.42         5.54 o                         
  11   1   1         28.19         31.62         2.92 o                         
  12   1   1          9.95          7.54         1.70 o                         
 -12   2   1         36.27         24.52         2.68 o                         
 -11   2   1         53.63         72.14         5.89 o                         
 -10   2   1        161.90        187.83         7.71 o                         
  -9   2   1        233.97        234.30         8.12 o                         
  -8   2   1        177.27        204.06         6.36 o                         
  -7   2   1        441.59        409.57        10.35 o                         
  -6   2   1          1.24         10.13         1.74 o                         
  -5   2   1         12.10         16.41         2.46 o                         
  -4   2   1         42.59          8.78         1.80 o                         
  -3   2   1        282.37        309.23        11.63 o                         
  -2   2   1        258.65        250.87         6.55 o                         
  -1   2   1       3294.31       3573.60        89.65 o                         
   0   2   1       1372.03       1773.04        50.07 o                         
   1   2   1        268.68        278.96         6.95 o                         
   2   2   1        935.18       1449.01        41.65 o                         
   3   2   1       3542.35       3571.06       102.27 o                         
   4   2   1       2448.74       2422.43        69.07 o                         
   5   2   1       2689.99       2767.14        67.42 o                         
   6   2   1         28.51         21.61         1.91 o                         
   7   2   1         14.46         13.88         1.35 o                         
   8   2   1         16.49         18.65         1.54 o                         
   9   2   1          7.41         12.78         1.97 o                         
  10   2   1        666.26        644.35        23.90 o                         
  11   2   1        129.87        112.75         6.07 o                         
  12   2   1         58.99         62.43         4.27 o                         
 -12   3   1         86.75         91.47         5.35 o                         
 -11   3   1         18.03         21.50         3.73 o                         
 -10   3   1        118.61        131.52         6.40 o                         
  -9   3   1        105.79        103.07         5.51 o                         
  -8   3   1         42.43         33.47         2.27 o                         
  -7   3   1       1249.87       1369.72        34.00 o                         
  -6   3   1       3268.91       3551.37        77.22 o                         
  -5   3   1        145.09        196.52         6.38 o                         
  -4   3   1        141.00         77.17         3.25 o                         
  -3   3   1        381.31        313.58         9.28 o                         
  -2   3   1        621.00        654.44        17.25 o                         
  -1   3   1        957.02        607.42        15.63 o                         
   0   3   1        455.36        448.08        13.14 o                         
   1   3   1        197.30        106.11         3.03 o                         
   2   3   1       1240.27       1127.53        29.28 o                         
   3   3   1         33.56         51.03         3.53 o                         
   4   3   1        188.22        264.69         7.79 o                         
   5   3   1         11.38         17.83         1.95 o                         
   6   3   1       1075.25       1006.12        20.58 o                         
   7   3   1       1185.91       1201.23        27.82 o                         
   8   3   1        974.30       1009.15        22.54 o                         
   9   3   1        459.77        409.93        18.95 o                         
  10   3   1        153.56        156.74         7.35 o                         
  11   3   1        159.64        184.64         8.46 o                         
  12   3   1         26.23         19.96         6.50 o                         
 -12   4   1         18.68         12.75         2.64 o                         
 -11   4   1        257.82        261.37        11.08 o                         
 -10   4   1         12.28          9.68         1.58 o                         
  -9   4   1         25.71         23.38         2.28 o                         
  -8   4   1        150.61        145.13         4.47 o                         
  -7   4   1        664.78        692.79        15.08 o                         
  -6   4   1         47.64         51.73         2.55 o                         
  -5   4   1       1075.99       1239.46        28.22 o                         
  -4   4   1       1916.21       2043.12        44.84 o                         
  -3   4   1       3340.99       3058.75        61.74 o                         
  -2   4   1        311.81        349.23        12.77 o                         
  -1   4   1       3173.98       3575.85        90.01 o                         
   0   4   1       1267.37       1472.90        42.14 o                         
   1   4   1       1664.82       1428.90        33.40 o                         
   2   4   1         22.16         57.65         2.34 o                         
   3   4   1       2012.14       2012.64        43.96 o                         
   4   4   1        313.21        397.33        10.20 o                         
   5   4   1         35.06         25.44         1.62 o                         
   6   4   1        932.44        952.85        20.86 o                         
   7   4   1        199.82        191.76         5.56 o                         
   8   4   1        461.27        466.10        11.81 o                         
   9   4   1         35.84         38.89         3.30 o                         
  10   4   1        138.65        141.95         8.34 o                         
  11   4   1        250.16        275.93        12.18 o                         
 -11   5   1          0.16         -0.35         2.01 o                         
 -10   5   1         51.49         55.68         4.78 o                         
  -9   5   1        185.41        215.25         6.59 o                         
  -8   5   1         20.11         16.68         2.02 o                         
  -7   5   1          7.75          8.87         1.51 o                         
  -6   5   1        112.39        121.17         4.04 o                         
  -5   5   1        379.37        379.34         9.35 o                         
  -4   5   1        114.10        109.40         3.20 o                         
  -3   5   1         56.96         47.41         2.01 o                         
  -2   5   1        660.20        713.91        16.17 o                         
  -1   5   1        617.37        693.94        15.44 o                         
   0   5   1        813.08        890.37        21.46 o                         
   1   5   1       1429.06       1360.60        31.92 o                         
   2   5   1       1424.24       1291.54        28.48 o                         
   3   5   1       1090.55       1244.38        26.09 o                         
   4   5   1        227.28        290.04         7.43 o                         
   5   5   1          2.31          5.14         1.07 o                         
   6   5   1        337.79        313.75         7.84 o                         
   7   5   1          0.13         -0.32         1.22 o                         
   8   5   1          2.98          1.42         1.52 o                         
   9   5   1          4.61          4.99         1.87 o                         
  10   5   1          9.73          5.44         1.55 o                         
  11   5   1         26.01         19.06         4.02 o                         
 -11   6   1         21.05         16.49         3.27 o                         
 -10   6   1        165.22        164.06         5.85 o                         
  -9   6   1        188.96        231.71         7.30 o                         
  -8   6   1          6.67          8.51         2.19 o                         
  -7   6   1          1.68          3.29         1.35 o                         
  -6   6   1         45.92         44.94         2.67 o                         
  -5   6   1          2.92          4.90         1.17 o                         
  -4   6   1        565.57        630.85        12.74 o                         
  -3   6   1        158.69        213.59         5.83 o                         
  -2   6   1        477.61        468.41         9.35 o                         
  -1   6   1        795.37        912.77        18.97 o                         
   0   6   1        139.61        121.84         4.04 o                         
   1   6   1       1611.69       1485.83        28.60 o                         
   2   6   1        557.02        603.50        12.43 o                         
   3   6   1       1133.84       1246.51        28.05 o                         
   4   6   1          0.88          0.80         0.91 o                         
   5   6   1       1042.56       1046.11        20.42 o                         
   6   6   1         27.54         32.75         2.34 o                         
   7   6   1        114.37        144.10         4.96 o                         
   8   6   1         14.48          9.15         2.04 o                         
   9   6   1          3.81          3.48         1.38 o                         
  10   6   1         12.48         13.81         1.60 o                         
 -10   7   1        239.17        225.08         9.11 o                         
  -9   7   1        133.20        116.09         4.35 o                         
  -8   7   1         81.87         88.02         4.25 o                         
  -7   7   1         83.56         80.01         4.54 o                         
  -6   7   1         47.35         52.44         3.13 o                         
  -5   7   1          0.31          1.56         1.16 o                         
  -4   7   1         39.56         47.30         2.82 o                         
  -3   7   1        434.84        424.34         9.18 o                         
  -2   7   1        504.58        467.31         8.63 o                         
  -1   7   1        164.33        146.98         3.19 o                         
   0   7   1       1033.53       1032.35        18.18 o                         
   1   7   1         59.39         63.34         1.89 o                         
   2   7   1        118.33        145.50         3.59 o                         
   3   7   1        170.13        171.00         4.77 o                         
   4   7   1         60.18         66.90         2.77 o                         
   5   7   1         52.30         51.03         3.02 o                         
   6   7   1        708.96        708.82        17.47 o                         
   7   7   1        281.02        272.13        11.74 o                         
   8   7   1          1.19          0.30         1.71 o                         
   9   7   1        193.18        209.75         7.98 o                         
  10   7   1         78.88         54.88         4.14 o                         
  -9   8   1          1.35          3.52         1.42 o                         
  -8   8   1          5.06          4.13         1.72 o                         
  -7   8   1       1011.20        959.23        24.27 o                         
  -6   8   1         66.39         76.31         3.83 o                         
  -5   8   1       1044.12       1080.78        22.27 o                         
  -4   8   1         13.92         21.75         2.03 o                         
  -3   8   1        220.42        200.31         5.42 o                         
  -2   8   1        916.76        871.32        16.72 o                         
  -1   8   1         45.54         28.47         1.22 o                         
   0   8   1        287.91        295.36         5.97 o                         
   1   8   1         34.69         30.46         2.52 o                         
   2   8   1        207.15        235.93         5.95 o                         
   3   8   1        920.17        938.11        21.78 o                         
   4   8   1       1124.99       1166.88        26.71 o                         
   5   8   1         30.63         30.00         2.71 o                         
   6   8   1         51.69         59.95         3.90 o                         
   7   8   1        256.22        296.75        12.03 o                         
   8   8   1        210.47        220.39         7.21 o                         
   9   8   1          5.89          3.04         1.20 o                         
  -8   9   1        181.53        177.46         6.53 o                         
  -7   9   1         14.83         21.66         2.26 o                         
  -6   9   1         49.95         56.58         3.99 o                         
  -5   9   1        322.70        301.53         8.93 o                         
  -4   9   1        165.39        149.30         7.61 o                         
  -3   9   1        325.35        388.83        10.44 o                         
  -2   9   1        925.89        902.90        24.59 o                         
  -1   9   1        198.41        214.92         6.53 o                         
   0   9   1         26.98         28.08         1.83 o                         
   1   9   1          1.42          2.35         0.92 o                         
   2   9   1        319.73        286.53         7.88 o                         
   3   9   1        396.49        394.07         9.91 o                         
   4   9   1        340.77        296.73         8.69 o                         
   5   9   1        347.65        346.16        11.97 o                         
   6   9   1        200.03        201.03         7.76 o                         
   7   9   1        185.55        200.39         7.80 o                         
   8   9   1         23.44         19.74         1.82 o                         
  -7  10   1         23.85         22.60         2.18 o                         
  -6  10   1          3.15          6.06         1.75 o                         
  -5  10   1         55.43         60.64         4.59 o                         
  -4  10   1         30.43         30.77         3.21 o                         
  -3  10   1        821.84        815.31        25.24 o                         
  -2  10   1        943.31        983.20        29.39 o                         
  -1  10   1        545.48        535.66        16.72 o                         
   1  10   1         32.05         33.97         3.27 o                         
   2  10   1          7.85          3.74         1.67 o                         
   3  10   1        207.90        222.75         8.52 o                         
   4  10   1         90.45         74.70         4.08 o                         
   5  10   1         62.66         69.23         4.22 o                         
   6  10   1          2.00          2.11         1.28 o                         
   7  10   1        121.14        106.39         4.27 o                         
  -5  11   1          0.75          1.04         1.13 o                         
  -4  11   1          6.25          5.02         1.97 o                         
  -3  11   1          4.09          1.26         1.48 o                         
  -2  11   1          2.14          0.52         1.45 o                         
   0  11   1         21.26          2.92         3.25 o                         
   1  11   1        560.45        553.68        24.92 o                         
   2  11   1         29.22         10.65         3.65 o                         
   3  11   1         62.91         58.35         4.05 o                         
   4  11   1        136.09        149.43        13.71 o                         
   5  11   1          8.32         10.04         2.42 o                         
 -12   0   2       1209.41       1327.71        79.74 o                         
 -10   0   2         91.83        104.30         7.53 o                         
  -8   0   2        163.75        130.18         8.75 o                         
  -6   0   2          3.36          3.36         1.53 o                         
  -4   0   2         52.24         18.53         2.47 o                         
  -2   0   2        348.35        216.34         8.37 o                         
   0   0   2       2860.18       3223.35       104.76 o                         
   4   0   2       5863.59       5282.08       272.60 o                         
   6   0   2         64.66         58.21         3.96 o                         
   8   0   2        485.22        469.06        18.58 o                         
  10   0   2          1.61          1.53         2.05 o                         
  12   0   2         10.10         27.71         2.81 o                         
 -13   1   2        151.00        168.02         9.30 o                         
 -12   1   2        166.37        192.00        14.37 o                         
 -11   1   2        283.30        302.22        14.29 o                         
 -10   1   2        134.36        126.83         5.97 o                         
  -9   1   2        654.37        645.97        22.08 o                         
  -8   1   2        333.92        270.57         9.75 o                         
  -7   1   2        761.67        645.77        28.04 o                         
  -6   1   2       1400.46       1394.34        41.39 o                         
  -5   1   2       1439.52       1679.98        61.27 o                         
  -4   1   2       3399.37       2853.10        66.80 o                         
  -3   1   2       1333.83       1379.03        32.58 o                         
  -2   1   2       5941.61       6124.42       244.58 o                         
  -1   1   2       2614.57       2324.60        49.74 o                         
   0   1   2       4709.73       4249.49       137.76 o                         
   1   1   2       2895.96       3826.15        96.40 o                         
   2   1   2      10538.59      11398.60       453.05 o                         
   3   1   2       4369.63       3876.57        90.19 o                         
   4   1   2       2177.94       1990.04       101.06 o                         
   5   1   2       2683.23       2854.57        95.00 o                         
   6   1   2          1.65          3.22         1.12 o                         
   7   1   2        184.14        174.21         6.91 o                         
   8   1   2        344.03        340.91        10.15 o                         
   9   1   2        602.21        625.74        18.75 o                         
  10   1   2         15.34          6.82         1.79 o                         
  11   1   2         47.06         42.37         4.93 o                         
  12   1   2          3.77          5.87         3.98 o                         
 -12   2   2        576.04        635.81        28.71 o                         
 -11   2   2        174.05        169.38        13.40 o                         
 -10   2   2         42.05         58.47         4.14 o                         
  -9   2   2          1.96          3.07         1.95 o                         
  -8   2   2        630.13        627.45        17.42 o                         
  -7   2   2         14.53         10.25         1.36 o                         
  -6   2   2         53.76         44.29         2.62 o                         
  -5   2   2       4864.99       5102.27       157.69 o                         
  -4   2   2        121.29        155.40         6.45 o                         
  -3   2   2        123.67        124.37         5.26 o                         
   0   2   2       1149.79       1124.96        26.26 o                         
   1   2   2        158.87         41.73         2.34 o                         
   2   2   2       1999.01       2025.54        58.05 o                         
   3   2   2        150.76         46.81         3.06 o                         
   4   2   2        138.15        106.21         4.39 o                         
   5   2   2        163.57        227.27         7.22 o                         
   6   2   2        624.12        581.60        15.79 o                         
   7   2   2        524.43        499.42        13.37 o                         
   8   2   2          7.71         11.48         1.62 o                         
   9   2   2         14.99         17.08         2.22 o                         
  10   2   2         49.96         41.05         4.58 o                         
  11   2   2          8.17          4.36         1.56 o                         
  12   2   2        180.15        205.19        15.19 o                         
 -12   3   2          0.02         -0.16         1.88 o                         
 -11   3   2         18.49         32.42         4.72 o                         
 -10   3   2        287.10        292.74         9.86 o                         
  -9   3   2        395.67        382.30        10.37 o                         
  -8   3   2          4.41          4.21         1.17 o                         
  -7   3   2        697.72        731.33        16.71 o                         
  -6   3   2        531.76        605.97        13.96 o                         
  -5   3   2        220.64        200.07         6.49 o                         
  -4   3   2       4736.98       4818.60       111.69 o                         
  -3   3   2       1590.66       1778.12        51.35 o                         
  -2   3   2       2294.47       1780.48        50.98 o                         
  -1   3   2          4.03          8.06         0.85 o                         
   0   3   2       1618.89       1430.30        36.55 o                         
   1   3   2        764.46        662.18        17.58 o                         
   2   3   2       1257.76       1305.22        37.92 o                         
   3   3   2        509.11        625.95        17.22 o                         
   4   3   2         27.62         44.46         2.42 o                         
   5   3   2         57.22         41.20         2.47 o                         
   6   3   2         59.09         60.26         3.01 o                         
   7   3   2         12.17         14.19         1.44 o                         
   8   3   2       1866.29       1809.42        61.41 o                         
   9   3   2        116.92        118.70         5.38 o                         
  10   3   2        192.28        180.47         8.57 o                         
  11   3   2        152.09        158.68         9.69 o                         
 -12   4   2         15.28         13.04         2.12 o                         
 -11   4   2         46.37         42.25         3.87 o                         
 -10   4   2         38.08         33.44         5.47 o                         
  -9   4   2        147.83        159.26         4.88 o                         
  -8   4   2        380.33        384.26         9.50 o                         
  -7   4   2         23.62         36.74         2.36 o                         
  -6   4   2       1375.51       1568.92        31.20 o                         
  -5   4   2        213.40        254.86         6.94 o                         
  -4   4   2       1708.90       1759.92        42.10 o                         
  -3   4   2        682.23        864.27        19.66 o                         
  -2   4   2         95.54        138.94         4.23 o                         
  -1   4   2        238.52        133.41         4.19 o                         
   0   4   2        229.29        245.72         6.41 o                         
   1   4   2       6154.03       5720.49       131.62 o                         
   2   4   2        280.90        277.59         7.07 o                         
   3   4   2        461.61        531.65        13.81 o                         
   4   4   2        288.69        382.53         9.91 o                         
   5   4   2         68.49         59.98         2.58 o                         
   6   4   2        546.54        543.93        12.78 o                         
   7   4   2          7.04          9.18         1.41 o                         
   8   4   2        760.81        765.50        17.93 o                         
   9   4   2         62.16         69.79         6.40 o                         
  10   4   2         12.24          6.01         2.34 o                         
  11   4   2          0.28         -0.77         1.49 o                         
 -12   5   2         57.03         44.62         3.82 o                         
 -11   5   2        150.72        144.45         7.05 o                         
 -10   5   2        215.06        242.10         7.51 o                         
  -9   5   2         30.47         38.49         2.61 o                         
  -8   5   2        633.63        625.48        14.00 o                         
  -7   5   2         84.44        101.17         4.08 o                         
  -6   5   2          0.14          1.55         1.14 o                         
  -5   5   2        109.64        102.38         3.48 o                         
  -4   5   2          0.18          0.50         0.78 o                         
  -3   5   2       2891.90       2976.22        64.40 o                         
  -2   5   2        249.35        300.68         7.04 o                         
  -1   5   2          3.50          8.12         0.88 o                         
   0   5   2       2518.60       2909.24        62.55 o                         
   1   5   2       2694.98       2491.01        57.97 o                         
   2   5   2        986.44        994.76        22.41 o                         
   3   5   2          8.99          3.94         1.00 o                         
   4   5   2        547.94        550.79        11.29 o                         
   5   5   2        194.96        228.33         5.73 o                         
   6   5   2        157.86        156.00         5.52 o                         
   7   5   2        304.34        331.21         9.03 o                         
   8   5   2         25.70         35.44         2.70 o                         
   9   5   2        263.56        240.95         8.59 o                         
  10   5   2         14.50         22.76         3.67 o                         
  11   5   2         65.20         67.78         4.72 o                         
 -11   6   2         67.96         60.76         3.12 o                         
 -10   6   2        167.15        184.50         7.10 o                         
  -9   6   2        160.36        171.65         5.68 o                         
  -8   6   2         18.21         18.34         1.90 o                         
  -7   6   2        610.91        612.51        13.75 o                         
  -6   6   2         38.40         39.04         2.48 o                         
  -5   6   2         44.93         52.33         2.64 o                         
  -4   6   2        861.25        858.09        17.72 o                         
  -3   6   2        142.64        151.74         4.18 o                         
  -2   6   2          2.84          2.72         1.15 o                         
  -1   6   2          0.85          2.25         0.65 o                         
   0   6   2       1015.81        918.36        19.26 o                         
   1   6   2        478.08        481.35        11.49 o                         
   2   6   2        699.05        623.67        14.71 o                         
   3   6   2         47.38         43.57         2.12 o                         
   4   6   2        774.91        824.08        15.44 o                         
   5   6   2         46.39         54.97         2.63 o                         
   6   6   2        119.50        116.82         4.68 o                         
   7   6   2        196.99        179.61         6.22 o                         
   8   6   2         77.58         77.66         5.50 o                         
   9   6   2          7.30          7.87         1.61 o                         
  10   6   2          3.77          4.14         1.23 o                         
 -10   7   2         26.43         19.41         2.81 o                         
  -9   7   2        758.37        781.56        19.60 o                         
  -8   7   2         17.21          9.10         1.91 o                         
  -7   7   2         72.32         58.00         3.63 o                         
  -6   7   2        280.36        275.04         8.65 o                         
  -5   7   2        699.21        711.79        16.17 o                         
  -4   7   2        218.77        230.88         6.95 o                         
  -3   7   2        147.68        158.19         4.49 o                         
  -2   7   2        301.47        340.69         7.27 o                         
  -1   7   2         31.30         38.70         1.66 o                         
   0   7   2          0.57          0.15         0.60 o                         
   1   7   2       1907.77       1770.13        30.83 o                         
   2   7   2         13.20         12.91         1.38 o                         
   3   7   2        259.21        280.06         7.36 o                         
   4   7   2          1.27          3.26         1.12 o                         
   5   7   2       1957.47       2057.96        60.08 o                         
   6   7   2        282.49        306.08         8.92 o                         
   7   7   2        112.53        129.64         5.50 o                         
   8   7   2        245.22        276.20         9.78 o                         
   9   7   2         37.84         42.97         3.30 o                         
 -10   8   2         68.89         67.07         6.82 o                         
  -9   8   2         14.16          8.10         1.76 o                         
  -8   8   2          1.39          2.34         1.43 o                         
  -7   8   2          5.18          2.26         1.39 o                         
  -6   8   2         88.78         89.47         3.83 o                         
  -5   8   2        347.04        344.78         8.89 o                         
  -4   8   2       1326.65       1304.86        27.89 o                         
  -3   8   2        484.22        518.44        12.01 o                         
  -2   8   2       1245.00       1122.38        22.42 o                         
  -1   8   2        567.27        591.69        12.10 o                         
   0   8   2       1321.72       1188.18        21.13 o                         
   1   8   2         42.52         40.98         1.99 o                         
   2   8   2         17.15         24.53         1.80 o                         
   3   8   2          4.20          5.55         1.30 o                         
   4   8   2         81.25         68.76         3.23 o                         
   5   8   2         49.00         54.83         3.34 o                         
   6   8   2        418.35        390.43        11.17 o                         
   7   8   2        931.50       1016.52        30.55 o                         
   8   8   2        689.21        774.86        23.99 o                         
   9   8   2        105.16        104.54         4.07 o                         
  -8   9   2         16.13         12.09         2.22 o                         
  -7   9   2        122.49        136.29         5.80 o                         
  -6   9   2          1.49          2.73         1.62 o                         
  -5   9   2        171.17        171.99         6.46 o                         
  -4   9   2         30.73         31.92         3.81 o                         
  -3   9   2        889.33        916.84        19.81 o                         
  -2   9   2        844.37        861.82        19.56 o                         
  -1   9   2         71.54         65.05         2.44 o                         
   0   9   2         14.60         11.43         1.27 o                         
   1   9   2         47.72         36.12         2.33 o                         
   2   9   2         46.37         40.04         2.49 o                         
   3   9   2        114.58         96.39         4.04 o                         
   4   9   2          9.46         13.86         4.03 o                         
   5   9   2          1.71          1.38         1.65 o                         
   6   9   2         99.17         81.75         4.38 o                         
   7   9   2         18.43         18.46         2.20 o                         
   8   9   2         11.52          8.13         1.31 o                         
  -7  10   2        136.69        139.63         8.68 o                         
  -6  10   2         78.06         84.80         6.70 o                         
  -5  10   2          5.60          4.37         1.69 o                         
  -4  10   2        166.37        139.39         5.92 o                         
  -3  10   2         59.74         66.19         5.04 o                         
  -2  10   2        635.03        670.60        19.15 o                         
  -1  10   2          5.05          0.20         1.86 o                         
   1  10   2         78.85         70.50         7.15 o                         
   2  10   2        144.70        149.85         8.16 o                         
   3  10   2        103.29        111.06         6.14 o                         
   4  10   2         58.08         62.67         3.78 o                         
   5  10   2        279.51        268.91         9.28 o                         
   6  10   2        289.74        252.49        13.17 o                         
  -5  11   2          8.79          5.69         1.26 o                         
  -4  11   2         19.98         10.09         2.14 o                         
  -3  11   2         28.31         22.99         1.99 o                         
  -2  11   2        285.31        284.58        13.46 o                         
  -1  11   2         23.77          2.44         4.22 o                         
   0  11   2         32.35         25.17         4.22 o                         
   1  11   2          1.74          1.46         3.56 o                         
   2  11   2         62.80         62.27         4.65 o                         
   3  11   2         81.79         97.45         7.70 o                         
   4  11   2          0.30         -0.72         1.53 o                         
 -13   0   3         41.43         55.71         7.47 o                         
 -11   0   3        955.92       1069.01        66.26 o                         
  -9   0   3        854.24        849.54        39.29 o                         
  -7   0   3        284.26        270.21        12.16 o                         
  -5   0   3       1463.16       1500.80        67.25 o                         
  -3   0   3         49.68         10.00         2.01 o                         
  -1   0   3        137.15        163.12         6.42 o                         
   1   0   3        783.99        612.32        26.18 o                         
   3   0   3      15796.06      16167.00       643.14 o                         
   5   0   3       1317.31       1372.38        48.03 o                         
   7   0   3        783.81        706.33        25.92 o                         
   9   0   3         15.06         10.08         2.75 o                         
  11   0   3         11.25          6.46         2.01 o                         
 -13   1   3        215.47        226.06        14.13 o                         
 -12   1   3         53.78         60.34         5.68 o                         
 -11   1   3        672.44        666.50        24.35 o                         
 -10   1   3          2.45          4.47         2.05 o                         
  -9   1   3         22.36         21.07         2.62 o                         
  -8   1   3          3.83          0.94         1.32 o                         
  -7   1   3        149.74        155.00         7.71 o                         
  -6   1   3        111.62        134.01         4.79 o                         
  -5   1   3       1751.84       1638.71        55.46 o                         
  -4   1   3       1178.32       1154.52        28.04 o                         
  -3   1   3       3027.54       2793.53        64.89 o                         
  -2   1   3        250.83        476.67        13.01 o                         
  -1   1   3       1507.28       1378.59        47.98 o                         
   0   1   3        955.20        617.57        22.03 o                         
   1   1   3       5854.01       6207.50       200.26 o                         
   2   1   3       4814.72       4280.56       108.43 o                         
   3   1   3       2675.29       2304.68        59.91 o                         
   4   1   3       1687.95       1968.91        66.40 o                         
   5   1   3        759.32        633.12        18.36 o                         
   6   1   3       1021.62       1025.28        23.95 o                         
   7   1   3         45.23         46.03         2.58 o                         
   8   1   3        685.64        629.69        18.58 o                         
   9   1   3        107.26        129.51         7.72 o                         
  10   1   3         13.18          6.35         1.93 o                         
  11   1   3          4.71          5.28         1.50 o                         
 -13   2   3        131.14        140.85         8.15 o                         
 -12   2   3         17.25         22.40         3.78 o                         
 -11   2   3         27.51         16.59         2.92 o                         
 -10   2   3         34.06         33.39         3.22 o                         
  -9   2   3        202.25        185.10         7.49 o                         
  -8   2   3        252.85        239.17         6.53 o                         
  -7   2   3       1537.18       1675.90        37.87 o                         
  -6   2   3        517.64        553.06        13.67 o                         
  -5   2   3       1618.52       1692.35        40.52 o                         
  -4   2   3        554.38        638.32        19.99 o                         
  -3   2   3       1002.57       1160.57        39.63 o                         
  -2   2   3       5705.35       6735.41       189.23 o                         
  -1   2   3      13075.65      11899.64       668.72 o                         
   0   2   3       2238.93       1705.26        56.56 o                         
   1   2   3       1045.39       1138.54        38.18 o                         
   2   2   3       1005.60        810.82        28.00 o                         
   3   2   3        846.88        980.44        26.29 o                         
   4   2   3         82.29         81.64         3.56 o                         
   5   2   3        352.28        378.31         9.88 o                         
   6   2   3         26.02         23.22         2.11 o                         
   7   2   3        865.79        855.68        25.93 o                         
   8   2   3         77.36         59.56         2.86 o                         
   9   2   3         84.37         81.02         6.59 o                         
  10   2   3        196.93        230.08         8.71 o                         
  11   2   3        158.87        169.61         7.41 o                         
 -12   3   3        200.57        232.76         9.76 o                         
 -11   3   3        148.76        161.63        16.28 o                         
 -10   3   3        360.45        370.04        12.85 o                         
  -9   3   3         39.94         38.27         2.60 o                         
  -8   3   3        139.05        168.37         4.82 o                         
  -7   3   3          8.22         11.18         1.46 o                         
  -6   3   3        182.00        152.82         4.76 o                         
  -5   3   3        454.74        606.16        15.91 o                         
  -4   3   3        730.16        865.14        21.53 o                         
  -3   3   3        722.11        645.93        19.80 o                         
  -2   3   3       3055.11       3184.17        90.47 o                         
  -1   3   3        517.12        595.11        17.23 o                         
   0   3   3        828.30        704.18        18.80 o                         
   1   3   3       2510.36       2427.98        61.87 o                         
   2   3   3       3115.36       3507.56       105.50 o                         
   3   3   3        285.15        353.35        10.57 o                         
   4   3   3         10.07          6.45         1.29 o                         
   5   3   3         27.63         19.89         1.60 o                         
   6   3   3        186.09        191.55         5.31 o                         
   7   3   3       1005.77       1029.49        24.65 o                         
   8   3   3        611.37        551.60        13.20 o                         
   9   3   3         92.21         95.30         7.54 o                         
  10   3   3          1.33          1.03         1.57 o                         
  11   3   3         19.28         24.01         2.83 o                         
 -12   4   3          1.15         -0.36         1.20 o                         
 -11   4   3        142.84        189.06         8.91 o                         
 -10   4   3         35.74         45.69         3.42 o                         
  -9   4   3         52.48         55.46         3.11 o                         
  -8   4   3        190.61        201.76         5.96 o                         
  -7   4   3         10.06          8.19         1.29 o                         
  -6   4   3        112.74        147.40         4.45 o                         
  -5   4   3        105.46         85.69         3.22 o                         
  -4   4   3       1050.64       1371.12        33.23 o                         
  -3   4   3         53.37         62.90         2.50 o                         
  -2   4   3       1271.19       1501.35        32.96 o                         
  -1   4   3       2437.47       2499.29        63.83 o                         
   0   4   3         30.21         19.66         1.48 o                         
   1   4   3        794.34        785.47        16.62 o                         
   2   4   3         11.57          6.53         1.17 o                         
   3   4   3         37.76         53.62         3.01 o                         
   4   4   3        673.05        683.74        13.63 o                         
   5   4   3        219.18        180.43         4.82 o                         
   6   4   3        241.22        259.42         6.82 o                         
   7   4   3         85.78         88.51         3.87 o                         
   8   4   3          6.31         10.27         1.52 o                         
   9   4   3        637.48        517.91        31.53 o                         
  10   4   3        213.23        145.29        16.16 o                         
  11   4   3        110.28        128.28         7.26 o                         
 -12   5   3         23.13         11.61         2.03 o                         
 -11   5   3          2.78          3.55         1.77 o                         
 -10   5   3         36.47         28.54         2.28 o                         
  -9   5   3        255.63        277.43         7.32 o                         
  -8   5   3        228.67        267.11         7.12 o                         
  -7   5   3         91.46         87.87         3.40 o                         
  -6   5   3       1648.22       1805.88        35.78 o                         
  -5   5   3          6.56          5.07         1.11 o                         
  -4   5   3        703.25        774.59        15.96 o                         
  -3   5   3        134.82        133.79         4.33 o                         
  -2   5   3          3.77          2.31         0.83 o                         
  -1   5   3          0.25          1.25         0.69 o                         
   0   5   3         45.66        103.73         3.11 o                         
   1   5   3       1615.90       1682.71        48.90 o                         
   2   5   3        142.11        202.96         5.68 o                         
   3   5   3        278.48        311.03         9.84 o                         
   4   5   3        401.89        369.68         8.11 o                         
   5   5   3        300.67        327.10         7.62 o                         
   6   5   3       1355.56       1411.35        28.53 o                         
   7   5   3          1.66          1.80         1.40 o                         
   8   5   3         17.05         13.06         1.65 o                         
   9   5   3         76.76         89.90         4.68 o                         
  10   5   3        191.49        260.31        13.12 o                         
 -11   6   3          3.39          4.25         1.80 o                         
 -10   6   3        429.02        408.17        12.05 o                         
  -9   6   3       1616.91       1582.22        38.51 o                         
  -8   6   3        593.10        581.09        13.09 o                         
  -7   6   3         32.34         35.42         2.36 o                         
  -6   6   3         38.80         44.96         2.65 o                         
  -5   6   3        924.34        919.89        20.25 o                         
  -4   6   3          0.35          3.32         1.01 o                         
  -3   6   3          9.34          8.94         1.13 o                         
  -2   6   3          8.22         12.19         1.06 o                         
  -1   6   3       1963.79       2048.32        35.62 o                         
   0   6   3        371.36        357.52         7.44 o                         
   1   6   3        110.48        117.36         3.67 o                         
   2   6   3       1164.17       1203.68        29.33 o                         
   3   6   3         16.76         13.79         1.38 o                         
   4   6   3        278.33        306.50         7.52 o                         
   5   6   3       1369.34       1450.03        30.96 o                         
   6   6   3         50.27         58.89         5.21 o                         
   7   6   3          2.63          3.24         1.71 o                         
   8   6   3         28.55         24.27         2.65 o                         
   9   6   3         34.78         24.87         2.51 o                         
  10   6   3          9.20         10.50         1.57 o                         
 -10   7   3        729.42        643.99        39.90 o                         
  -9   7   3        119.74        136.98         5.35 o                         
  -8   7   3          7.23          5.06         1.67 o                         
  -7   7   3        290.31        290.44         8.01 o                         
  -6   7   3         69.13         85.12         4.35 o                         
  -5   7   3          4.58          7.82         1.49 o                         
  -4   7   3        157.09        182.99         6.08 o                         
  -3   7   3        897.26        942.77        19.20 o                         
  -2   7   3        799.28        847.14        16.36 o                         
  -1   7   3         59.07         54.14         1.90 o                         
   0   7   3        798.63        701.30        14.29 o                         
   1   7   3         74.81         94.19         3.27 o                         
   2   7   3        316.99        364.74         8.73 o                         
   3   7   3          4.58          4.84         1.28 o                         
   4   7   3        574.31        578.97        12.96 o                         
   5   7   3        117.41        138.46         4.79 o                         
   6   7   3        108.51        137.91         8.24 o                         
   7   7   3         21.74         23.14         2.61 o                         
   8   7   3          1.37          0.53         1.38 o                         
   9   7   3         52.18         55.83         2.90 o                         
 -10   8   3          3.35          2.60         1.09 o                         
  -9   8   3         82.15         83.62         4.49 o                         
  -8   8   3         53.80         52.33         3.22 o                         
  -7   8   3        120.39        122.13         4.86 o                         
  -6   8   3         24.98         26.39         2.27 o                         
  -5   8   3         34.56         34.48         2.39 o                         
  -4   8   3       1150.72       1201.42        28.19 o                         
  -3   8   3         45.04         52.94         2.68 o                         
  -2   8   3        377.15        387.65         8.74 o                         
  -1   8   3         27.08         32.75         1.67 o                         
   0   8   3        267.76        272.32         6.71 o                         
   1   8   3        690.40        713.02        15.69 o                         
   2   8   3         41.88         54.91         2.60 o                         
   3   8   3        625.71        625.64        13.55 o                         
   4   8   3        253.50        303.78         8.06 o                         
   5   8   3         10.79          7.59         1.72 o                         
   6   8   3         31.51         39.84         3.26 o                         
   7   8   3         77.10         81.21         4.28 o                         
   8   8   3          0.73          2.20         1.24 o                         
  -9   9   3         30.07         16.73         3.25 o                         
  -8   9   3          9.70         15.75         1.78 o                         
  -7   9   3          0.26          0.61         1.32 o                         
  -6   9   3        111.77        116.48         5.40 o                         
  -5   9   3          1.15          1.92         1.24 o                         
  -4   9   3        477.43        504.96        14.19 o                         
  -3   9   3       1029.64        937.83        20.26 o                         
  -2   9   3       4003.19       3943.67        79.18 o                         
  -1   9   3         56.62         41.46         2.35 o                         
   0   9   3        423.76        407.75        10.12 o                         
   1   9   3        240.14        237.77         7.23 o                         
   2   9   3        121.63        142.30         4.92 o                         
   3   9   3         45.13         59.75         3.56 o                         
   4   9   3          6.12          7.23         1.78 o                         
   5   9   3        132.98        166.53         6.80 o                         
   6   9   3        659.92        641.42        20.87 o                         
   7   9   3         49.22         56.73         6.94 o                         
  -7  10   3         78.95         83.77         4.40 o                         
  -6  10   3         32.63         30.77         3.34 o                         
  -5  10   3         10.47          8.46         1.60 o                         
  -4  10   3         42.85         48.13         3.04 o                         
  -3  10   3         49.32         63.08         3.42 o                         
  -2  10   3         48.93         46.42         5.68 o                         
  -1  10   3         13.75         10.69         3.07 o                         
   0  10   3          4.82          2.86         1.47 o                         
   1  10   3          5.29          3.56         1.88 o                         
   2  10   3         20.52         22.61         2.50 o                         
   3  10   3         24.52         36.83         3.54 o                         
   4  10   3          1.99          0.40         2.42 o                         
   5  10   3          2.64          3.21         1.80 o                         
   6  10   3        425.56        366.90        13.37 o                         
  -5  11   3        182.98        159.35         6.69 o                         
  -4  11   3          0.95          0.71         1.15 o                         
  -3  11   3         10.94         13.69         1.71 o                         
  -2  11   3        264.70        248.09        11.54 o                         
  -1  11   3          5.09          1.85         1.80 o                         
   0  11   3        215.08        122.93        11.04 o                         
   1  11   3         40.75         33.67         3.15 o                         
   2  11   3        459.10        440.62        19.43 o                         
   3  11   3        199.90        187.69         7.72 o                         
   4  11   3        355.73        322.94        14.75 o                         
 -12   0   4        139.41        191.14        15.92 o                         
 -10   0   4         76.51         79.52         8.27 o                         
  -8   0   4          3.10          2.08         3.00 o                         
  -6   0   4        398.76        414.88        16.34 o                         
  -4   0   4      16207.89      14800.90       833.55 o                         
  -2   0   4        102.47        119.02         6.65 o                         
   0   0   4        393.98        502.27        31.18 o                         
   2   0   4       7521.47       9098.11       501.04 o                         
   4   0   4      16139.23      14516.07       751.59 o                         
   6   0   4          2.37         11.79         4.58 o                         
   8   0   4        828.57        737.70        33.59 o                         
  10   0   4         35.56         21.49         3.33 o                         
 -13   1   4          0.92          1.43         3.09 o                         
 -12   1   4          0.35          4.30         2.76 o                         
 -11   1   4        262.91        269.33        21.03 o                         
 -10   1   4          0.04          1.41         1.70 o                         
  -9   1   4       1534.52       1536.44        41.76 o                         
  -8   1   4         90.78         83.19         3.77 o                         
  -7   1   4       1356.05       1526.87        46.71 o                         
  -6   1   4        864.36        843.72        24.77 o                         
  -5   1   4        472.31        511.33        16.66 o                         
  -4   1   4        714.62       1061.04        36.75 o                         
  -3   1   4        511.49        380.41        10.14 o                         
  -2   1   4       1184.55       1208.06        47.53 o                         
  -1   1   4         10.50          7.54         0.95 o                         
   0   1   4        478.40        399.01        11.30 o                         
   1   1   4       6964.93       6835.30       172.10 o                         
   2   1   4        436.88        259.50         9.09 o                         
   3   1   4        632.14        661.99        17.36 o                         
   4   1   4       1696.66       1309.78        40.74 o                         
   5   1   4         72.13         72.57         3.34 o                         
   6   1   4        136.34        137.29         7.41 o                         
   7   1   4        113.29         96.86         4.42 o                         
   8   1   4          1.59          0.81         1.46 o                         
   9   1   4        395.85        398.38        15.63 o                         
  10   1   4         52.35         54.62         4.00 o                         
  11   1   4         30.35         33.89         4.49 o                         
 -13   2   4         23.30         21.98         4.22 o                         
 -12   2   4        260.67        306.51        15.85 o                         
 -11   2   4        364.77        354.09        15.93 o                         
 -10   2   4         64.74         75.37         4.70 o                         
  -9   2   4        105.11        111.71         4.66 o                         
  -8   2   4       1134.07       1205.73        30.63 o                         
  -7   2   4         13.15         20.79         1.73 o                         
  -6   2   4         95.26         99.10         3.84 o                         
  -5   2   4          0.19          5.08         1.43 o                         
  -4   2   4        534.66        609.81        27.64 o                         
  -3   2   4       4405.44       4324.50       128.83 o                         
  -2   2   4        220.25        287.09         9.40 o                         
  -1   2   4       6717.23       6529.16       324.99 o                         
   0   2   4         81.71         55.77         3.58 o                         
   1   2   4        237.54        425.61        25.41 o                         
   2   2   4        815.43        855.05        36.19 o                         
   3   2   4        153.42        138.42         4.80 o                         
   4   2   4         87.94         98.22         3.65 o                         
   5   2   4          0.62          1.65         0.92 o                         
   6   2   4         25.59         35.45         2.40 o                         
   7   2   4         20.04         17.58         1.82 o                         
   8   2   4          5.98          3.17         1.38 o                         
   9   2   4         28.17         30.85         2.76 o                         
  10   2   4          1.43          2.92         1.51 o                         
  11   2   4         48.77         37.44         5.26 o                         
 -12   3   4        479.43        483.90        22.62 o                         
 -11   3   4        908.43       1007.24        43.81 o                         
 -10   3   4         15.42         14.97         2.91 o                         
  -9   3   4          2.08          3.20         1.93 o                         
  -8   3   4        307.02        304.35         7.88 o                         
  -7   3   4         10.88         15.83         1.62 o                         
  -6   3   4          0.08          8.08         1.51 o                         
  -5   3   4        611.01        749.76        19.28 o                         
  -4   3   4       3671.45       4271.82        99.30 o                         
  -3   3   4      12502.65      13230.89       428.30 o                         
  -2   3   4          0.27          4.17         1.72 o                         
  -1   3   4       7642.40       7337.74       400.78 o                         
   0   3   4       1493.36       1275.13        38.80 o                         
   1   3   4       2172.90       2215.05        73.49 o                         
   2   3   4        825.60        641.05        17.61 o                         
   3   3   4         63.32         68.50         3.40 o                         
   4   3   4         87.71        151.60         4.01 o                         
   5   3   4         22.36         24.85         1.79 o                         
   6   3   4         44.31         36.33         2.25 o                         
   7   3   4        493.94        519.46        12.44 o                         
   8   3   4          1.36          1.11         1.31 o                         
   9   3   4        123.16        108.13         6.69 o                         
  10   3   4          3.34          2.26         1.62 o                         
  11   3   4        131.92        177.33        12.51 o                         
 -12   4   4         13.75         20.01         2.32 o                         
 -11   4   4        187.79        185.49         8.61 o                         
 -10   4   4          1.81          0.58         1.36 o                         
  -9   4   4          0.13         -0.64         1.21 o                         
  -8   4   4         93.68        108.75         3.85 o                         
  -7   4   4         70.76         67.83         2.99 o                         
  -6   4   4        318.87        309.80         7.98 o                         
  -5   4   4         68.82         85.58         2.85 o                         
  -4   4   4       1034.51       1195.82        32.25 o                         
  -3   4   4       2472.54       2601.29        61.16 o                         
  -2   4   4         45.60         21.00         1.75 o                         
  -1   4   4        657.43        585.60        13.72 o                         
   0   4   4         43.66         19.02         2.11 o                         
   1   4   4       1296.95       1396.87        41.06 o                         
   2   4   4       1684.04       1877.20        54.64 o                         
   3   4   4         21.60         21.30         1.69 o                         
   4   4   4       1068.34       1035.43        20.09 o                         
   5   4   4        175.62        190.86         5.08 o                         
   6   4   4        222.18        207.81         6.02 o                         
   7   4   4          0.55          3.40         1.47 o                         
   8   4   4          1.75          1.12         1.24 o                         
   9   4   4          9.27          8.51         1.71 o                         
  10   4   4         50.98         45.64         6.82 o                         
 -12   5   4         31.86         32.25         3.33 o                         
 -11   5   4        123.00        132.29         9.49 o                         
 -10   5   4         18.08         14.12         1.82 o                         
  -9   5   4         21.46         15.78         1.95 o                         
  -8   5   4        275.05        276.96         7.88 o                         
  -7   5   4       1208.96       1253.16        27.22 o                         
  -6   5   4       1902.61       2070.96        43.20 o                         
  -5   5   4        517.39        559.05        14.00 o                         
  -4   5   4        141.78        167.94         5.99 o                         
  -3   5   4         66.22         88.26         3.34 o                         
  -2   5   4         60.05         41.68         2.21 o                         
  -1   5   4          3.11         12.53         1.30 o                         
   0   5   4          2.26          5.94         1.05 o                         
   1   5   4         86.78         98.56         4.57 o                         
   2   5   4       1107.79       1196.48        32.01 o                         
   3   5   4        422.53        371.39        10.52 o                         
   4   5   4         56.30         50.96         2.51 o                         
   5   5   4        417.35        417.05        10.46 o                         
   6   5   4       3442.93       3557.81        78.07 o                         
   7   5   4       1252.72       1227.19        28.66 o                         
   8   5   4         49.43         39.55         5.07 o                         
   9   5   4         55.64         60.21         6.35 o                         
  10   5   4         23.55         17.26         2.59 o                         
 -11   6   4          0.36          0.34         1.61 o                         
 -10   6   4         80.62        101.26         4.30 o                         
  -9   6   4        339.99        339.15        10.04 o                         
  -8   6   4       1111.61       1141.22        25.13 o                         
  -7   6   4        305.98        325.17         9.14 o                         
  -6   6   4        370.20        405.65        10.24 o                         
  -5   6   4        185.94        189.66         5.31 o                         
  -4   6   4        129.01        143.90         4.55 o                         
  -3   6   4          0.35          1.93         1.00 o                         
  -2   6   4         46.92         40.29         1.98 o                         
  -1   6   4        305.93        282.81         7.05 o                         
   0   6   4        930.05        894.72        18.04 o                         
   1   6   4         70.65         67.59         2.92 o                         
   2   6   4         61.59         66.35         2.91 o                         
   3   6   4        246.45        249.72         6.58 o                         
   4   6   4        431.96        441.59        10.86 o                         
   5   6   4        354.27        385.78         9.90 o                         
   6   6   4        942.31       1006.17        23.94 o                         
   7   6   4        298.79        329.49         9.62 o                         
   8   6   4         56.90         64.83         3.83 o                         
   9   6   4         15.31         13.52         1.88 o                         
 -10   7   4         42.76         43.62         3.42 o                         
  -9   7   4          3.49          6.02         1.66 o                         
  -8   7   4         39.57         31.18         2.47 o                         
  -7   7   4          3.54          2.43         1.45 o                         
  -6   7   4        166.25        161.82         5.37 o                         
  -5   7   4        959.67        972.87        23.26 o                         
  -4   7   4        828.90        932.20        19.24 o                         
  -3   7   4        353.64        310.57         7.43 o                         
  -2   7   4         10.29         20.24         1.50 o                         
  -1   7   4       1450.37       1398.98        24.92 o                         
   0   7   4         28.03         27.94         1.83 o                         
   1   7   4         13.17          8.55         1.22 o                         
   2   7   4        349.76        393.84        10.16 o                         
   3   7   4          3.37          3.37         1.14 o                         
   4   7   4        183.43        176.82         5.30 o                         
   5   7   4          2.05          3.12         1.72 o                         
   6   7   4          0.64          2.62         1.90 o                         
   7   7   4        197.40        227.89         8.44 o                         
   8   7   4        372.89        395.43        15.16 o                         
   9   7   4         99.26        106.38         4.91 o                         
 -10   8   4          8.57          4.13         1.18 o                         
  -9   8   4         86.72         94.10         4.33 o                         
  -8   8   4         40.17         30.30         2.51 o                         
  -7   8   4         55.95         56.63         3.59 o                         
  -6   8   4         61.86         63.02         4.03 o                         
  -5   8   4        116.26        123.26         4.43 o                         
  -4   8   4        828.75        880.65        19.51 o                         
  -3   8   4         25.88         21.07         1.68 o                         
  -2   8   4        281.63        280.51         7.66 o                         
  -1   8   4       1526.20       1587.15        35.47 o                         
   0   8   4       3993.81       3843.80        77.35 o                         
   1   8   4          1.13          1.58         1.28 o                         
   2   8   4          1.65          2.15         1.18 o                         
   3   8   4         20.12         24.21         1.87 o                         
   4   8   4        186.31        181.02         6.91 o                         
   5   8   4          0.22          0.86         1.41 o                         
   6   8   4         95.70         94.48         4.80 o                         
   7   8   4          4.49          7.46         1.74 o                         
   8   8   4        364.57        344.50        15.64 o                         
  -8   9   4          8.20          9.11         1.47 o                         
  -7   9   4        238.16        237.89         7.73 o                         
  -6   9   4         17.52          7.03         1.76 o                         
  -5   9   4         12.36         11.97         1.71 o                         
  -4   9   4        195.78        217.65         6.62 o                         
  -3   9   4          5.77          6.22         1.77 o                         
  -2   9   4         61.25         63.19         3.05 o                         
  -1   9   4         19.90         13.25         1.28 o                         
   0   9   4        151.03        151.54         6.10 o                         
   1   9   4         74.96         99.90         4.16 o                         
   2   9   4         38.72         38.70         2.39 o                         
   3   9   4        270.78        276.42         8.00 o                         
   4   9   4         22.60         22.65         2.84 o                         
   5   9   4        600.38        634.78        19.83 o                         
   6   9   4         27.75         32.35         3.62 o                         
   7   9   4         11.72         11.48         1.64 o                         
  -7  10   4         35.15         26.36         2.00 o                         
  -6  10   4        209.16        206.27        11.74 o                         
  -5  10   4         30.58         21.45         2.23 o                         
  -4  10   4         59.63         56.69         3.18 o                         
  -3  10   4        459.69        429.64        13.19 o                         
  -2  10   4         27.26         32.99         2.94 o                         
  -1  10   4         38.51         35.13         2.83 o                         
   0  10   4        257.50        241.94         8.85 o                         
   1  10   4         25.96         21.85         2.06 o                         
   2  10   4        170.81        188.53         7.44 o                         
   3  10   4        281.68        283.38        11.47 o                         
   4  10   4         40.40         47.62         4.04 o                         
   5  10   4          0.87          0.35         1.45 o                         
  -5  11   4         13.92          8.56         1.58 o                         
  -4  11   4        309.70        294.86        13.38 o                         
  -3  11   4        156.26        163.93         8.33 o                         
  -2  11   4          1.66          3.38         2.02 o                         
  -1  11   4         68.87         52.62         3.30 o                         
   0  11   4        160.20        139.46        10.96 o                         
   1  11   4          2.20          1.89         1.91 o                         
   2  11   4         11.54          6.55         2.46 o                         
   3  11   4          2.64          2.11         1.53 o                         
 -13   0   5          3.14          3.25         2.92 o                         
 -11   0   5         13.54         17.81         5.07 o                         
  -9   0   5       1762.53       1780.09        76.47 o                         
  -7   0   5       1526.42       1210.09        54.55 o                         
  -5   0   5       2596.90       2586.20        74.93 o                         
  -3   0   5        554.05        568.34        20.81 o                         
  -1   0   5         25.04          6.78         1.59 o                         
   1   0   5          3.38         20.78         3.26 o                         
   3   0   5        274.80        247.27        11.85 o                         
   5   0   5        702.74        531.99        26.53 o                         
   7   0   5         56.98         59.29         6.09 o                         
   9   0   5         50.23         29.77         4.79 o                         
  11   0   5        105.32        119.19         9.09 o                         
 -13   1   5          5.09          6.48         2.22 o                         
 -12   1   5         60.05         75.93         6.48 o                         
 -11   1   5        600.61        621.92        32.53 o                         
 -10   1   5        646.22        661.87        22.91 o                         
  -9   1   5         25.20         30.52         3.08 o                         
  -8   1   5          3.63          0.62         2.06 o                         
  -7   1   5         44.51         48.40         2.86 o                         
  -6   1   5       3030.27       3264.46        83.18 o                         
  -5   1   5        235.26        408.27        11.28 o                         
  -4   1   5        526.80        384.69        18.09 o                         
  -3   1   5       2337.67       2711.88        77.86 o                         
  -2   1   5        424.34        597.46        21.54 o                         
  -1   1   5       2290.44       2230.16        64.08 o                         
   0   1   5       1107.83        982.15        27.91 o                         
   1   1   5       1210.43       1490.02        61.29 o                         
   2   1   5        195.82        165.42         8.42 o                         
   3   1   5       5753.02       4725.81       109.66 o                         
   4   1   5          8.48          5.56         1.30 o                         
   5   1   5          3.17          2.58         1.18 o                         
   6   1   5       1682.36       1560.00        58.25 o                         
   7   1   5        626.12        613.90        20.28 o                         
   8   1   5          4.57          4.91         2.14 o                         
   9   1   5        102.30         82.24         5.41 o                         
  10   1   5         43.26         25.16         2.48 o                         
 -12   2   5         70.03         47.25         5.28 o                         
 -11   2   5          3.34          3.26         2.34 o                         
 -10   2   5          0.47         -1.00         1.72 o                         
  -9   2   5         35.50         38.33         3.58 o                         
  -8   2   5          0.66          2.03         1.00 o                         
  -7   2   5          7.11          9.54         1.44 o                         
  -6   2   5          7.18          8.01         1.33 o                         
  -5   2   5         56.23         56.62         3.41 o                         
  -4   2   5        510.63        582.96        18.98 o                         
  -3   2   5        569.39        611.23        19.33 o                         
  -2   2   5         18.35         10.55         2.15 o                         
  -1   2   5       2921.20       3447.87       113.63 o                         
   0   2   5        250.22        386.64        15.09 o                         
   1   2   5       2738.84       2519.40        94.83 o                         
   2   2   5        269.09        311.27         9.78 o                         
   3   2   5         92.67         75.30         3.97 o                         
   4   2   5        198.14        125.17         3.79 o                         
   5   2   5         10.40         10.66         1.36 o                         
   6   2   5         16.76         19.56         1.99 o                         
   7   2   5        388.33        357.53        10.61 o                         
   8   2   5        127.69        111.46         5.91 o                         
   9   2   5          8.70          7.09         2.58 o                         
  10   2   5         12.00         12.73         2.19 o                         
 -12   3   5          2.94          6.73         2.96 o                         
 -11   3   5        104.69        116.88         6.70 o                         
 -10   3   5         47.20         54.27         5.11 o                         
  -9   3   5        247.72        253.23         8.15 o                         
  -8   3   5         26.96         28.17         1.90 o                         
  -7   3   5        126.08        106.87         3.74 o                         
  -6   3   5        368.16        394.25         9.73 o                         
  -5   3   5        287.18        304.03        10.10 o                         
  -4   3   5        596.04        659.59        18.75 o                         
  -3   3   5       1099.78       1295.26        34.45 o                         
  -2   3   5        332.99        324.29         9.93 o                         
  -1   3   5       1262.04       1660.02        39.32 o                         
   0   3   5        916.67       1092.57        29.18 o                         
   1   3   5        133.88         58.07         3.86 o                         
   2   3   5        658.05        658.39        20.66 o                         
   3   3   5          8.37          3.87         1.04 o                         
   4   3   5         62.89         55.63         2.48 o                         
   5   3   5         26.67         23.79         1.91 o                         
   6   3   5        124.95        125.77         4.81 o                         
   7   3   5         40.86         39.10         3.98 o                         
   8   3   5          8.72          4.23         2.59 o                         
   9   3   5          7.98         14.14         2.07 o                         
  10   3   5        138.87        128.47         6.12 o                         
 -12   4   5         72.34         62.03         7.81 o                         
 -11   4   5        377.98        367.47        14.46 o                         
 -10   4   5         90.54         73.19         6.46 o                         
  -9   4   5         50.55         60.38         3.04 o                         
  -8   4   5          2.16          6.54         1.44 o                         
  -7   4   5       1076.19       1072.53        22.31 o                         
  -6   4   5         14.33         16.41         1.60 o                         
  -5   4   5        630.24        683.47        16.62 o                         
  -4   4   5       1097.83       1222.76        30.11 o                         
  -3   4   5       5723.46       6172.97       142.65 o                         
  -2   4   5       1139.86       1233.30        29.99 o                         
  -1   4   5       1011.45       1011.81        25.81 o                         
   0   4   5        182.78        158.60         5.05 o                         
   1   4   5         38.83         39.94         3.63 o                         
   2   4   5         62.72         68.04         2.83 o                         
   3   4   5        798.37        759.99        16.63 o                         
   4   4   5        394.58        437.81         9.93 o                         
   5   4   5       1121.53       1155.67        25.31 o                         
   6   4   5        578.70        648.47        17.84 o                         
   7   4   5        128.54        127.08         6.36 o                         
   8   4   5         88.80        102.25         6.28 o                         
   9   4   5         25.64         36.39         2.88 o                         
  10   4   5         47.70         54.23         4.38 o                         
 -12   5   5          5.43          6.84         2.19 o                         
 -11   5   5         11.89         14.01         2.61 o                         
 -10   5   5        226.20        226.02         9.45 o                         
  -9   5   5        165.57        177.49         9.07 o                         
  -8   5   5       1071.11       1084.45        24.23 o                         
  -7   5   5         59.97         69.51         3.37 o                         
  -6   5   5        548.95        582.81        12.85 o                         
  -5   5   5          0.16          2.23         1.07 o                         
  -4   5   5        105.30         94.00         3.21 o                         
  -3   5   5         46.26         50.58         2.63 o                         
  -2   5   5         49.72        111.47         3.37 o                         
  -1   5   5        136.76        140.98         4.19 o                         
   0   5   5       1022.50       1132.45        23.94 o                         
   1   5   5         30.35         29.71         2.49 o                         
   2   5   5       1032.31       1061.22        25.89 o                         
   3   5   5          1.98          0.63         0.98 o                         
   4   5   5        502.55        535.44        12.08 o                         
   5   5   5        239.15        260.42         8.54 o                         
   6   5   5          5.47          9.65         1.78 o                         
   7   5   5        434.89        421.52        11.65 o                         
   8   5   5          1.36          1.91         1.40 o                         
   9   5   5          7.79          6.03         1.59 o                         
 -11   6   5         20.81         17.29         1.99 o                         
 -10   6   5         57.29         68.72         3.91 o                         
  -9   6   5         61.20         74.69         3.86 o                         
  -8   6   5       1909.06       1937.41        40.89 o                         
  -7   6   5          4.30          2.84         1.44 o                         
  -6   6   5          0.22          0.86         1.30 o                         
  -5   6   5        167.35        162.07         5.43 o                         
  -4   6   5        438.08        454.90        10.26 o                         
  -3   6   5         12.96          8.04         1.34 o                         
  -2   6   5        168.98        214.85         5.52 o                         
  -1   6   5        400.96        399.76         8.50 o                         
   0   6   5         85.49        115.52         3.65 o                         
   1   6   5         29.58         30.71         1.91 o                         
   2   6   5        574.17        579.40        13.17 o                         
   3   6   5        206.23        183.06         5.47 o                         
   4   6   5        361.80        422.33         9.94 o                         
   5   6   5         65.62         59.57         3.25 o                         
   6   6   5        120.51        132.18         5.37 o                         
   7   6   5        419.27        429.10        12.67 o                         
   8   6   5         53.14         57.86         3.86 o                         
   9   6   5        100.62        110.97         5.22 o                         
 -10   7   5        318.49        295.62        10.31 o                         
  -9   7   5         19.82         13.81         1.90 o                         
  -8   7   5        112.16         92.84         5.18 o                         
  -7   7   5        470.52        503.96        12.54 o                         
  -6   7   5       1057.43       1105.87        24.24 o                         
  -5   7   5          0.77          3.23         1.32 o                         
  -4   7   5       2367.32       2476.21        48.18 o                         
  -3   7   5       1042.33       1066.41        23.22 o                         
  -2   7   5        861.11        851.42        17.62 o                         
  -1   7   5        584.27        581.38        12.47 o                         
   0   7   5         46.20         37.76         2.64 o                         
   1   7   5          0.85          3.29         1.10 o                         
   2   7   5         25.14         30.85         2.47 o                         
   3   7   5          1.67          0.98         1.26 o                         
   4   7   5        731.90        820.50        18.52 o                         
   5   7   5        191.14        183.92         6.21 o                         
   6   7   5          6.07         13.39         2.18 o                         
   7   7   5          6.77          7.32         1.49 o                         
   8   7   5        364.91        397.71        12.48 o                         
  -9   8   5        114.57        121.11         4.79 o                         
  -8   8   5         10.94         17.02         1.98 o                         
  -7   8   5        113.11        124.91         5.29 o                         
  -6   8   5         66.88         52.21         3.64 o                         
  -5   8   5        132.77        120.01         4.43 o                         
  -4   8   5         83.30         77.76         3.12 o                         
  -3   8   5        421.34        461.81        10.45 o                         
  -2   8   5         39.93         39.47         2.64 o                         
  -1   8   5         79.92         75.44         3.29 o                         
   0   8   5       1004.20       1004.90        24.83 o                         
   1   8   5        347.17        376.28         9.85 o                         
   2   8   5          2.58          2.58         1.28 o                         
   3   8   5        260.12        248.68         7.78 o                         
   4   8   5        159.96        153.45         5.08 o                         
   5   8   5         47.62         38.17         3.16 o                         
   6   8   5        279.56        268.39        10.33 o                         
   7   8   5        191.29        178.55        11.91 o                         
  -8   9   5        108.43         98.00         4.04 o                         
  -7   9   5         10.28          7.95         1.60 o                         
  -6   9   5         17.41         17.78         2.06 o                         
  -5   9   5        271.33        297.77         9.53 o                         
  -4   9   5        233.80        242.86         7.33 o                         
  -3   9   5          7.96          9.76         1.80 o                         
  -2   9   5        370.95        345.12        13.19 o                         
  -1   9   5        528.57        480.67        16.86 o                         
   0   9   5          3.39          6.49         1.29 o                         
   1   9   5        321.29        342.66        10.64 o                         
   2   9   5       1419.47       1447.25        35.18 o                         
   3   9   5         47.37         55.78         6.72 o                         
   4   9   5         43.04         53.97         4.24 o                         
   5   9   5         15.77          9.57         1.74 o                         
   6   9   5         54.00         57.06         3.88 o                         
  -7  10   5         14.91          4.61         1.40 o                         
  -6  10   5        493.72        460.40        14.33 o                         
  -5  10   5        169.95        174.21         5.92 o                         
  -4  10   5        110.47        130.13         4.98 o                         
  -3  10   5         17.36         10.31         1.64 o                         
  -2  10   5          4.75          4.61         1.53 o                         
  -1  10   5          2.02          3.97         1.71 o                         
   0  10   5        153.92        143.60         6.07 o                         
   1  10   5        214.68        221.13         8.15 o                         
   2  10   5         20.92         10.51         1.71 o                         
   3  10   5        522.43        500.22        18.34 o                         
   4  10   5         51.42         32.90         3.08 o                         
  -4  11   5          4.79          8.04         2.32 o                         
  -3  11   5          1.74          2.17         1.86 o                         
  -2  11   5         47.97         26.12         2.11 o                         
  -1  11   5          4.12          2.85         1.42 o                         
   0  11   5          1.44          1.01         1.27 o                         
   1  11   5         67.92         53.20         3.86 o                         
   2  11   5          2.61          0.38         1.55 o                         
 -12   0   6        180.49        206.24        16.73 o                         
 -10   0   6        747.22        775.60        37.74 o                         
  -8   0   6        508.13        590.35        28.48 o                         
  -6   0   6       3672.76       2931.18       167.81 o                         
  -4   0   6       1408.62       1475.05        86.72 o                         
  -2   0   6       2893.93       2428.97        98.97 o                         
   0   0   6       2756.62       2224.28        74.21 o                         
   2   0   6          5.56         15.11         2.25 o                         
   4   0   6       3567.13       2997.39       169.91 o                         
   6   0   6       1092.39        927.00        33.09 o                         
   8   0   6        238.53        220.50        21.81 o                         
  10   0   6          4.15          6.05         2.22 o                         
 -13   1   6          5.70          0.83         2.03 o                         
 -12   1   6         27.48         22.38         4.71 o                         
 -11   1   6        450.97        493.08        23.94 o                         
 -10   1   6         22.72         26.76         6.01 o                         
  -9   1   6        235.49        285.08        11.51 o                         
  -8   1   6        296.51        306.51        18.77 o                         
  -7   1   6        253.76        278.09        10.43 o                         
  -6   1   6          3.73          2.18         1.28 o                         
  -5   1   6       1506.09       1384.55        44.63 o                         
  -4   1   6          0.02          5.96         1.37 o                         
  -3   1   6          5.69         16.77         2.04 o                         
  -2   1   6         99.34        141.10         8.56 o                         
  -1   1   6       2329.19       2293.70       112.30 o                         
   0   1   6         14.68         21.24         1.98 o                         
   1   1   6        966.24        738.88        23.51 o                         
   2   1   6         17.58          4.91         1.11 o                         
   3   1   6        726.33        645.06        15.62 o                         
   4   1   6        323.32        322.75         9.26 o                         
   5   1   6        606.03        476.63        19.65 o                         
   6   1   6        295.90        297.26         7.55 o                         
   7   1   6         25.53         19.59         2.44 o                         
   8   1   6         21.98         14.20         2.13 o                         
   9   1   6         57.94         88.41         5.03 o                         
  10   1   6         13.36         12.95         2.50 o                         
 -13   2   6        237.46        242.46        19.00 o                         
 -12   2   6         43.31         44.28         3.51 o                         
 -11   2   6         49.45         45.16         6.61 o                         
 -10   2   6        192.24        192.00        10.41 o                         
  -9   2   6       1734.60       1722.32        56.46 o                         
  -8   2   6        201.50        185.52         7.16 o                         
  -7   2   6          0.84          1.24         1.11 o                         
  -6   2   6        112.18        112.94         5.05 o                         
  -5   2   6       1481.57       1538.87        52.29 o                         
  -4   2   6       3255.63       3515.52        82.21 o                         
  -3   2   6        209.62        310.55         9.67 o                         
  -2   2   6        296.95        328.96        11.10 o                         
  -1   2   6         12.67         11.51         1.76 o                         
   0   2   6       1495.76       1536.09        45.21 o                         
   1   2   6        483.30        645.02        22.25 o                         
   2   2   6       1912.74       1901.66       100.45 o                         
   3   2   6        177.36        121.68         3.94 o                         
   4   2   6          6.89          6.10         1.18 o                         
   5   2   6          0.72          0.90         1.53 o                         
   6   2   6        370.50        343.66        10.23 o                         
   7   2   6         95.60         81.11         5.16 o                         
   8   2   6        496.69        460.29        14.98 o                         
   9   2   6         10.38         12.33         2.30 o                         
  10   2   6        205.06        221.21         9.98 o                         
 -12   3   6        352.07        351.11        17.11 o                         
 -11   3   6        515.82        561.52        36.41 o                         
 -10   3   6         58.20         74.52         5.01 o                         
  -9   3   6         87.51         70.36         5.26 o                         
  -8   3   6         98.72         89.99         3.81 o                         
  -7   3   6        340.67        356.49         8.17 o                         
  -6   3   6          1.85          6.22         1.33 o                         
  -5   3   6        623.88        693.94        14.72 o                         
  -4   3   6        117.80         92.73         3.92 o                         
  -3   3   6       1721.39       1803.97        47.35 o                         
  -2   3   6        199.65        190.61         6.07 o                         
  -1   3   6       1053.81       1257.84        41.36 o                         
   0   3   6        357.43        324.17        10.30 o                         
   1   3   6        655.05        668.61        21.10 o                         
   2   3   6        132.56        193.92         6.14 o                         
   3   3   6        268.85        233.72         5.90 o                         
   4   3   6        587.27        568.76        14.28 o                         
   5   3   6        424.25        418.49        12.20 o                         
   6   3   6         78.87         68.67         3.89 o                         
   7   3   6        192.69        199.02         7.15 o                         
   8   3   6         29.57         39.85         2.93 o                         
   9   3   6          6.20          6.45         1.79 o                         
  10   3   6         94.04        131.72         5.75 o                         
 -12   4   6         20.52         21.76         4.71 o                         
 -11   4   6         97.63        103.33         7.52 o                         
 -10   4   6       1036.42        948.84        65.29 o                         
  -9   4   6         62.53         65.15         3.58 o                         
  -8   4   6       1212.89       1213.11        28.46 o                         
  -7   4   6          4.25          7.91         1.47 o                         
  -6   4   6          6.25          6.45         1.22 o                         
  -5   4   6          0.76          1.14         1.15 o                         
  -4   4   6       1069.63       1156.51        24.67 o                         
  -3   4   6       6047.83       6338.74       119.53 o                         
  -2   4   6       1065.31       1231.60        30.18 o                         
  -1   4   6         71.34         73.61         3.11 o                         
   0   4   6         53.33         68.98         2.89 o                         
   1   4   6        664.20        672.16        24.95 o                         
   2   4   6       2812.45       2737.76        55.71 o                         
   3   4   6         67.65         61.99         2.68 o                         
   4   4   6        700.30        776.66        18.84 o                         
   5   4   6        199.26        195.19         6.95 o                         
   6   4   6          1.67          0.26         2.12 o                         
   7   4   6         62.37         80.70         4.45 o                         
   8   4   6         92.18        104.21         4.85 o                         
   9   4   6        190.13        210.79        11.58 o                         
 -12   5   6         41.92         12.34         3.09 o                         
 -11   5   6          6.64          5.31         1.74 o                         
 -10   5   6         19.95         29.93         3.32 o                         
  -9   5   6        169.19        202.92         6.98 o                         
  -8   5   6        106.29        119.22         4.70 o                         
  -7   5   6        371.08        399.41        10.23 o                         
  -6   5   6       1745.85       1879.25        39.73 o                         
  -5   5   6         13.91         32.12         2.13 o                         
  -4   5   6        880.99        944.97        18.36 o                         
  -3   5   6       3031.11       3141.51        64.08 o                         
  -2   5   6        238.92        231.54         5.83 o                         
  -1   5   6         45.78         44.93         2.34 o                         
   0   5   6          5.95          1.80         1.06 o                         
   1   5   6        297.77        336.86         8.32 o                         
   2   5   6        307.96        319.84         8.01 o                         
   3   5   6        107.54        123.70         4.62 o                         
   4   5   6       1190.82       1237.67        28.77 o                         
   5   5   6        151.94        162.96         5.75 o                         
   6   5   6        373.51        398.10        13.76 o                         
   7   5   6        105.71        104.72         5.19 o                         
   8   5   6        117.95        108.14         7.18 o                         
   9   5   6         13.14          9.76         1.86 o                         
 -11   6   6          0.20         -1.16         1.17 o                         
 -10   6   6          6.18          5.00         2.03 o                         
  -9   6   6        106.42         85.76         4.74 o                         
  -8   6   6         78.78         79.26         4.85 o                         
  -7   6   6         87.77        104.93         4.28 o                         
  -6   6   6        575.74        635.68        14.02 o                         
  -5   6   6        614.02        641.43        14.96 o                         
  -4   6   6        634.25        651.58        16.14 o                         
  -3   6   6        917.27        890.68        17.45 o                         
  -2   6   6        426.39        378.25         7.83 o                         
  -1   6   6          0.24          1.77         0.92 o                         
   0   6   6        150.56        156.00         4.94 o                         
   1   6   6         15.95         15.60         1.52 o                         
   2   6   6         97.66        100.30         3.69 o                         
   3   6   6          0.46          1.67         1.10 o                         
   4   6   6          5.73          6.36         1.75 o                         
   5   6   6       1068.43       1060.21        34.35 o                         
   6   6   6        108.42        124.97         5.50 o                         
   7   6   6        126.33        119.10         4.90 o                         
   8   6   6        213.69        259.47        10.20 o                         
 -10   7   6        290.58        277.75        10.79 o                         
  -9   7   6         80.39         92.88         4.19 o                         
  -8   7   6         40.48         43.40         3.14 o                         
  -7   7   6        190.39        230.14         7.28 o                         
  -6   7   6        131.58        123.48         4.56 o                         
  -5   7   6         59.28         54.06         2.85 o                         
  -4   7   6       1418.20       1430.81        28.77 o                         
  -3   7   6        229.29        228.73         6.05 o                         
  -2   7   6          9.96         10.52         1.30 o                         
  -1   7   6        490.58        504.97        12.58 o                         
   0   7   6        272.18        305.46         7.80 o                         
   1   7   6         61.88         61.18         2.86 o                         
   2   7   6        266.04        261.22         7.85 o                         
   3   7   6        300.73        306.99         7.68 o                         
   4   7   6        291.03        291.36         8.73 o                         
   5   7   6       1088.41       1105.58        33.19 o                         
   6   7   6          2.89          0.57         1.42 o                         
   7   7   6          1.94          0.46         1.07 o                         
  -9   8   6         13.28         10.25         1.73 o                         
  -8   8   6        132.89        133.07         5.15 o                         
  -7   8   6         66.15         62.49         5.18 o                         
  -6   8   6         84.07         90.67         4.04 o                         
  -5   8   6        627.81        658.30        15.34 o                         
  -4   8   6          5.43          5.33         1.31 o                         
  -3   8   6         13.88         11.25         1.42 o                         
  -2   8   6        495.47        510.01        11.84 o                         
  -1   8   6        276.86        275.31         7.12 o                         
   0   8   6        183.91        186.97         5.52 o                         
   1   8   6         69.31         78.16         3.53 o                         
   2   8   6        825.59        778.24        40.36 o                         
   3   8   6          1.68          2.78         1.49 o                         
   4   8   6        507.45        538.71        20.76 o                         
   5   8   6         42.52         57.84         3.62 o                         
   6   8   6         58.66         60.45         5.11 o                         
  -8   9   6          4.26          5.39         1.55 o                         
  -7   9   6        530.66        539.51        15.28 o                         
  -6   9   6        187.94        212.43         7.17 o                         
  -5   9   6         37.01         36.39         2.68 o                         
  -4   9   6         86.85         98.29         3.97 o                         
  -3   9   6         91.16         83.88         3.75 o                         
  -2   9   6          8.30          9.43         1.72 o                         
  -1   9   6         17.26         21.33         1.96 o                         
   0   9   6        129.80        155.17         4.63 o                         
   1   9   6       1105.06       1131.34        30.42 o                         
   2   9   6         10.71         15.20         1.98 o                         
   3   9   6         65.64         65.35         4.88 o                         
   4   9   6          0.36         -0.09         1.67 o                         
   5   9   6        119.58        127.42         6.10 o                         
  -6  10   6          2.35          2.66         1.56 o                         
  -5  10   6        119.71        158.68        10.48 o                         
  -4  10   6         20.60         19.95         2.62 o                         
  -3  10   6         12.66          9.41         1.62 o                         
  -2  10   6         66.96         69.38         4.36 o                         
  -1  10   6         89.96         76.56         3.91 o                         
   0  10   6        139.09        163.50         6.55 o                         
   1  10   6        139.12        147.71         5.33 o                         
   2  10   6         37.82         35.38         2.78 o                         
   3  10   6         30.13         22.54         3.36 o                         
   4  10   6        117.64         90.17         9.21 o                         
  -4  11   6         63.99         70.65        11.52 o                         
  -3  11   6         74.27         28.26         4.55 o                         
  -2  11   6         34.35         24.42         2.92 o                         
  -1  11   6         14.17         15.74         3.52 o                         
   0  11   6         16.50          8.14         1.80 o                         
   1  11   6         98.03         79.84         5.36 o                         
 -13   0   7         56.26         62.85         7.15 o                         
 -11   0   7        160.92        149.03         9.32 o                         
  -9   0   7         10.82         12.90         5.44 o                         
  -7   0   7        207.34        203.33        16.89 o                         
  -5   0   7         66.58         46.20         3.69 o                         
  -3   0   7        121.51        132.24         7.05 o                         
  -1   0   7       4823.75       3669.24       161.17 o                         
   1   0   7        490.18        437.02        18.76 o                         
   3   0   7       1324.95       1152.83        37.59 o                         
   5   0   7        608.62        523.43        19.76 o                         
   7   0   7        424.09        343.89        18.12 o                         
   9   0   7        154.01        165.35        20.06 o                         
 -13   1   7          1.16          1.60         2.38 o                         
 -12   1   7          2.44          1.75         2.34 o                         
 -11   1   7        252.19        256.91        11.38 o                         
 -10   1   7        474.14        546.95        19.75 o                         
  -9   1   7         10.65          7.54         1.98 o                         
  -8   1   7        117.02        129.43         8.63 o                         
  -7   1   7        118.62        136.92         5.44 o                         
  -6   1   7        715.94        705.24        18.78 o                         
  -5   1   7          5.83          0.43         1.02 o                         
  -4   1   7         39.90         36.96         2.28 o                         
  -3   1   7       5514.54       5872.25       252.92 o                         
  -2   1   7       5016.90       5580.12       220.17 o                         
  -1   1   7          1.46         12.38         1.76 o                         
   0   1   7        278.06        157.70         6.11 o                         
   1   1   7         96.75         88.32         4.34 o                         
   2   1   7         16.12          7.13         1.15 o                         
   3   1   7        123.34        103.99         3.46 o                         
   4   1   7        431.95        348.93         8.16 o                         
   5   1   7        267.26        236.38         7.68 o                         
   6   1   7        417.84        370.48        13.10 o                         
   7   1   7         37.30         31.44         2.88 o                         
   8   1   7         53.54         53.56         4.37 o                         
   9   1   7         85.22         55.06         6.98 o                         
 -12   2   7         51.25         34.84         3.85 o                         
 -11   2   7        134.63        132.49        11.45 o                         
 -10   2   7         82.99         83.42         6.47 o                         
  -9   2   7        823.27        763.65        24.15 o                         
  -8   2   7        204.30        206.84         7.94 o                         
  -7   2   7        600.28        602.49        16.95 o                         
  -6   2   7         25.21         32.04         2.04 o                         
  -5   2   7       1479.84       1589.17        40.05 o                         
  -4   2   7         40.72         21.83         2.37 o                         
  -3   2   7        404.62        400.23        16.54 o                         
  -2   2   7         17.91         14.85         1.88 o                         
  -1   2   7         80.13        118.31         4.97 o                         
   0   2   7        222.48        191.05         9.93 o                         
   1   2   7        456.34        483.67        11.79 o                         
   2   2   7        322.04        244.66         6.31 o                         
   3   2   7        931.66        929.49        21.47 o                         
   4   2   7          0.03         -0.44         1.26 o                         
   5   2   7        371.63        360.81        12.67 o                         
   6   2   7        290.28        226.68         8.89 o                         
   7   2   7        240.14        226.53         8.57 o                         
   8   2   7         53.22         38.75         3.04 o                         
   9   2   7          2.57          5.83         3.63 o                         
 -12   3   7        753.59        738.22        45.96 o                         
 -11   3   7          3.27          6.25         4.14 o                         
 -10   3   7        173.43        132.94         7.87 o                         
  -9   3   7         54.55         53.66         5.32 o                         
  -8   3   7        523.51        490.72        21.89 o                         
  -7   3   7        128.24        145.96         7.87 o                         
  -6   3   7        950.37       1008.58        23.43 o                         
  -5   3   7        126.75        147.30         4.36 o                         
  -4   3   7         66.83         57.56         2.60 o                         
  -3   3   7         12.18         28.30         2.29 o                         
  -2   3   7        860.69        970.24        27.77 o                         
  -1   3   7        583.97        730.99        18.79 o                         
   0   3   7        391.53        450.02        12.27 o                         
   1   3   7       1953.62       2021.47        44.51 o                         
   2   3   7       2075.60       2079.97        42.93 o                         
   3   3   7        284.82        290.07         7.17 o                         
   4   3   7        552.77        575.79        14.43 o                         
   5   3   7         97.88         97.80         4.57 o                         
   6   3   7        163.24        167.77         7.01 o                         
   7   3   7         14.72         24.97         2.95 o                         
   8   3   7         45.89         58.25         4.22 o                         
   9   3   7         13.51         23.17         2.34 o                         
 -12   4   7         12.39         11.37         4.06 o                         
 -11   4   7         10.95          7.63         2.44 o                         
 -10   4   7        190.83        162.70        11.14 o                         
  -9   4   7         47.83         55.25         4.39 o                         
  -8   4   7          2.25         -0.85         1.36 o                         
  -7   4   7         17.79         23.16         2.02 o                         
  -6   4   7         66.01         61.51         2.92 o                         
  -5   4   7         46.25         57.56         2.59 o                         
  -4   4   7        140.49        167.16         4.66 o                         
  -3   4   7          5.12          5.97         1.05 o                         
  -2   4   7          0.10          0.75         0.91 o                         
  -1   4   7        159.57        201.90         5.56 o                         
   0   4   7       1022.99       1027.80        23.39 o                         
   1   4   7          4.24          6.59         1.25 o                         
   2   4   7        162.17        182.38         5.27 o                         
   3   4   7          2.36          5.38         1.28 o                         
   4   4   7        818.76        891.08        23.08 o                         
   5   4   7        351.79        326.30         9.38 o                         
   6   4   7         53.44         55.94         4.44 o                         
   7   4   7         10.03         12.63         2.27 o                         
   8   4   7         14.44         11.20         1.71 o                         
   9   4   7          0.59          0.72         1.47 o                         
 -11   5   7          4.08          3.74         1.77 o                         
 -10   5   7        155.63        188.19         8.37 o                         
  -9   5   7         24.12         14.52         3.40 o                         
  -8   5   7        513.37        586.42        14.16 o                         
  -7   5   7         19.82         18.07         2.01 o                         
  -6   5   7         11.07          8.22         1.53 o                         
  -5   5   7       2848.51       3116.40        68.82 o                         
  -4   5   7         33.44         50.58         2.46 o                         
  -3   5   7         62.74         61.72         2.49 o                         
  -2   5   7        594.52        586.43        13.53 o                         
  -1   5   7         15.27         12.89         1.37 o                         
   0   5   7       1067.60       1247.22        28.17 o                         
   1   5   7        120.94        118.31         4.33 o                         
   2   5   7        312.54        299.21         7.84 o                         
   3   5   7        209.17        231.65         6.73 o                         
   4   5   7        169.02        177.39         5.74 o                         
   5   5   7         21.15         19.54         2.28 o                         
   6   5   7        278.48        277.51        10.24 o                         
   7   5   7         61.90         40.04         3.88 o                         
   8   5   7          1.53          3.31         1.17 o                         
 -11   6   7         12.73          6.60         1.57 o                         
 -10   6   7         58.56         69.29         4.64 o                         
  -9   6   7        171.72        214.66         9.78 o                         
  -8   6   7         41.41         33.41         3.96 o                         
  -7   6   7         59.37         79.92         3.46 o                         
  -6   6   7       2976.12       3044.61        62.63 o                         
  -5   6   7       6121.24       6606.03       132.98 o                         
  -4   6   7        184.49        209.25         5.80 o                         
  -3   6   7        170.88        169.30         4.64 o                         
  -2   6   7         19.94         21.74         2.08 o                         
  -1   6   7        516.21        554.62        13.00 o                         
   0   6   7        241.93        275.06         8.51 o                         
   1   6   7        227.45        239.86         7.10 o                         
   2   6   7        174.59        168.04         5.61 o                         
   3   6   7        774.74        851.48        18.03 o                         
   4   6   7       1019.89       1076.76        26.40 o                         
   5   6   7          9.65          9.52         1.92 o                         
   6   6   7         57.76         69.54         3.91 o                         
   7   6   7        128.01        151.81         5.34 o                         
   8   6   7          0.13          0.27         1.31 o                         
 -10   7   7         46.62         43.61         3.23 o                         
  -9   7   7         31.02         29.77         3.05 o                         
  -8   7   7         35.36         33.25         3.24 o                         
  -7   7   7         36.70         39.35         2.69 o                         
  -6   7   7        567.21        547.76        12.57 o                         
  -5   7   7        624.03        659.17        14.41 o                         
  -4   7   7          3.98          6.50         1.36 o                         
  -3   7   7          0.55          1.11         1.32 o                         
  -2   7   7         95.33         91.04         3.93 o                         
  -1   7   7         28.98         25.94         2.09 o                         
   0   7   7         15.87         20.02         1.92 o                         
   1   7   7        257.23        254.94         7.45 o                         
   2   7   7        281.47        308.71         8.67 o                         
   3   7   7         19.17         14.36         2.24 o                         
   4   7   7        122.26        132.66         5.27 o                         
   5   7   7        505.02        548.96        17.39 o                         
   6   7   7         55.38         45.62         2.95 o                         
   7   7   7          1.03          2.15         1.11 o                         
  -9   8   7        364.01        358.75        17.00 o                         
  -8   8   7         75.94         80.40         4.82 o                         
  -7   8   7          4.92          4.81         1.80 o                         
  -6   8   7        219.22        243.07         8.17 o                         
  -5   8   7        145.33        139.71         4.91 o                         
  -4   8   7         61.45         46.32         3.20 o                         
  -3   8   7         86.22         86.25         4.28 o                         
  -2   8   7          1.25          1.32         1.40 o                         
  -1   8   7        528.34        488.77        12.84 o                         
   0   8   7         61.99         64.04         3.66 o                         
   1   8   7        344.03        313.52         8.70 o                         
   2   8   7         15.10          9.30         1.72 o                         
   3   8   7         53.86         65.40         5.17 o                         
   4   8   7        273.62        302.09        12.18 o                         
   5   8   7        137.81        119.34         7.44 o                         
   6   8   7          3.10          1.82         1.17 o                         
  -8   9   7         27.19         31.26         2.66 o                         
  -7   9   7          0.33          1.41         1.48 o                         
  -6   9   7        111.07        119.32         6.44 o                         
  -5   9   7         55.49         68.60         4.65 o                         
  -4   9   7        109.89        119.92         5.44 o                         
  -3   9   7         88.45         94.37         4.92 o                         
  -2   9   7         52.78         43.59         3.31 o                         
  -1   9   7         53.85         62.07         3.48 o                         
   0   9   7        437.73        414.30        13.69 o                         
   1   9   7        230.84        227.89         7.67 o                         
   2   9   7        862.74        886.86        24.05 o                         
   3   9   7          0.54          2.19         1.69 o                         
   4   9   7         67.39         65.34         4.11 o                         
  -6  10   7          0.38          0.38         1.22 o                         
  -5  10   7        124.33        166.59         7.40 o                         
  -4  10   7          2.83          3.47         1.49 o                         
  -3  10   7          1.71          1.29         1.39 o                         
  -2  10   7        262.62        260.42         9.00 o                         
  -1  10   7        294.07        282.10        21.98 o                         
   0  10   7         83.10         91.65         4.70 o                         
   1  10   7        160.49        140.80         4.99 o                         
   2  10   7         77.06         55.86         3.27 o                         
   3  10   7        176.71        180.81         9.12 o                         
 -12   0   8         56.76         63.51         5.38 o                         
 -10   0   8        118.65        104.71         6.97 o                         
  -8   0   8        224.19        216.05        17.62 o                         
  -6   0   8       1136.96       1008.30        64.19 o                         
  -4   0   8        207.61        197.24         9.80 o                         
  -2   0   8       3443.92       3058.11       161.30 o                         
   0   0   8       4071.80       4072.36       164.93 o                         
   2   0   8         64.89         71.49         4.06 o                         
   4   0   8        275.36        248.71        11.04 o                         
   6   0   8         20.98          2.53         2.12 o                         
   8   0   8        889.88       1029.56        61.39 o                         
 -12   1   8          0.04         -1.58         1.60 o                         
 -11   1   8        138.68        154.36         6.50 o                         
 -10   1   8         10.48          7.33         3.12 o                         
  -9   1   8        106.09         95.99         9.27 o                         
  -8   1   8          1.16          2.99         1.41 o                         
  -7   1   8        447.59        351.93        11.87 o                         
  -6   1   8         23.97         27.84         2.23 o                         
  -5   1   8        255.78        272.63         7.80 o                         
  -4   1   8         26.72         27.69         1.98 o                         
  -3   1   8        143.13        133.46         7.30 o                         
  -2   1   8       1260.12       1083.38        47.80 o                         
  -1   1   8       2611.12       2319.24        94.44 o                         
   0   1   8         55.91         49.39         2.48 o                         
   1   1   8        200.12        243.94        10.15 o                         
   2   1   8          2.86          1.26         0.99 o                         
   3   1   8         13.53          7.67         1.49 o                         
   4   1   8        157.93        149.56         5.11 o                         
   5   1   8        364.51        354.19        10.98 o                         
   6   1   8        119.39         93.83         5.41 o                         
   7   1   8        117.63         99.71         6.83 o                         
   8   1   8        124.45         97.24         6.13 o                         
   9   1   8         63.25         73.71         4.93 o                         
 -12   2   8        492.03        511.34        22.64 o                         
 -11   2   8         11.33          6.33         2.64 o                         
 -10   2   8        715.90        710.32        34.48 o                         
  -9   2   8        513.64        473.33        43.68 o                         
  -8   2   8       2849.26       2195.96        66.87 o                         
  -7   2   8       2041.68       1764.02       141.69 o                         
  -6   2   8         42.31         45.95         2.83 o                         
  -5   2   8        196.68        173.16         5.65 o                         
  -4   2   8        750.15        862.47        25.72 o                         
  -3   2   8        511.38        621.11        18.50 o                         
  -2   2   8         27.91         35.67         2.09 o                         
  -1   2   8          8.58         15.71         2.66 o                         
   0   2   8        400.97        426.54        10.79 o                         
   1   2   8        213.32        266.54         8.05 o                         
   2   2   8        709.66        694.27        16.37 o                         
   3   2   8         77.16         79.96         2.91 o                         
   4   2   8        103.76         99.33         5.26 o                         
   5   2   8          3.73          6.86         1.72 o                         
   6   2   8        382.27        381.50        14.97 o                         
   7   2   8         45.88         56.97         4.00 o                         
   8   2   8          0.79          2.68         1.55 o                         
   9   2   8         51.70         40.11         3.50 o                         
 -12   3   8        267.58        278.17        18.03 o                         
 -11   3   8         92.06         84.44         9.58 o                         
 -10   3   8          9.17          6.96         4.04 o                         
  -9   3   8        174.67        150.56         7.42 o                         
  -8   3   8        564.33        595.08        27.79 o                         
  -7   3   8       1766.65       1836.48        45.22 o                         
  -6   3   8         12.94         21.17         1.89 o                         
  -5   3   8        430.07        426.29        11.50 o                         
  -4   3   8        844.97        855.42        20.28 o                         
  -3   3   8        168.21        167.53         6.88 o                         
  -2   3   8        361.12        367.09         8.48 o                         
  -1   3   8       1066.42       1180.07        25.12 o                         
   0   3   8         39.41         44.60         2.54 o                         
   1   3   8          4.46          5.11         1.11 o                         
   2   3   8        370.02        356.96         7.97 o                         
   3   3   8        327.24        314.61        12.08 o                         
   4   3   8         14.89         21.35         1.95 o                         
   5   3   8        580.31        578.49        17.48 o                         
   6   3   8          1.04          0.24         1.69 o                         
   7   3   8        137.22        155.46         5.69 o                         
   8   3   8          0.07          1.97         1.69 o                         
 -12   4   8         81.60         73.39         7.62 o                         
 -11   4   8         44.04         40.60         7.15 o                         
 -10   4   8        103.34         98.16        10.24 o                         
  -9   4   8         74.18         74.01         3.89 o                         
  -8   4   8        281.52        308.56         9.13 o                         
  -7   4   8        216.94        236.97         7.49 o                         
  -6   4   8         10.83          9.85         1.73 o                         
  -5   4   8        297.38        296.92         7.94 o                         
  -4   4   8        330.26        370.79         9.36 o                         
  -3   4   8         46.48         36.83         2.23 o                         
  -2   4   8       1298.92       1390.95        29.32 o                         
  -1   4   8        120.07        106.02         3.59 o                         
   0   4   8        667.20        648.91        15.72 o                         
   1   4   8        137.00        123.96         3.90 o                         
   2   4   8        317.22        334.49         8.40 o                         
   3   4   8       1243.96       1267.69        31.59 o                         
   4   4   8        589.97        606.38        14.42 o                         
   5   4   8        172.13        159.63         8.22 o                         
   6   4   8        144.16        154.96         8.96 o                         
   7   4   8          0.02          2.05         1.45 o                         
   8   4   8        398.81        407.64        12.80 o                         
 -11   5   8         84.48         80.84         8.76 o                         
 -10   5   8         16.68         17.92         3.01 o                         
  -9   5   8         55.25         63.40         4.64 o                         
  -8   5   8         23.85         22.11         2.66 o                         
  -7   5   8          2.31          6.44         1.65 o                         
  -6   5   8       2795.81       3002.41        62.04 o                         
  -5   5   8         57.82         64.16         3.32 o                         
  -4   5   8         50.45         49.25         2.86 o                         
  -3   5   8       1060.76       1052.35        26.84 o                         
  -2   5   8        362.84        412.56         9.61 o                         
  -1   5   8         22.23         26.81         2.41 o                         
   0   5   8         35.39         33.01         2.70 o                         
   1   5   8        536.00        508.87        12.06 o                         
   2   5   8         78.79         75.17         3.35 o                         
   3   5   8        313.90        307.07         7.75 o                         
   4   5   8          0.46          1.60         1.97 o                         
   5   5   8        176.89        168.25         6.49 o                         
   6   5   8         11.02          8.59         1.67 o                         
   7   5   8         29.81         47.17         3.15 o                         
 -11   6   8          0.49          1.32         1.25 o                         
 -10   6   8        168.34        155.12        10.84 o                         
  -9   6   8         21.20         24.13         2.92 o                         
  -8   6   8         64.59         70.31         5.62 o                         
  -7   6   8         66.90         87.57         5.13 o                         
  -6   6   8        410.37        380.26         9.89 o                         
  -5   6   8        352.86        347.77         9.26 o                         
  -4   6   8       1832.28       1983.67        44.66 o                         
  -3   6   8        953.17        986.56        22.08 o                         
  -2   6   8          2.46          5.02         1.27 o                         
  -1   6   8          1.48          2.60         1.44 o                         
   0   6   8        368.41        446.00        11.63 o                         
   1   6   8         70.18         71.60         3.80 o                         
   2   6   8        201.10        217.42         6.79 o                         
   3   6   8        168.38        180.28         5.77 o                         
   4   6   8        291.16        291.24         8.86 o                         
   5   6   8         12.66          9.28         1.71 o                         
   6   6   8          1.97          0.51         1.25 o                         
   7   6   8         21.17          7.82         1.68 o                         
 -10   7   8          4.42          2.92         1.33 o                         
  -9   7   8        345.94        362.23        14.68 o                         
  -8   7   8        103.53        122.75         6.46 o                         
  -7   7   8        548.88        542.17        17.33 o                         
  -6   7   8        159.32        166.68         6.32 o                         
  -5   7   8        413.03        402.20        12.20 o                         
  -4   7   8        481.13        521.93        13.54 o                         
  -3   7   8        118.05        142.09         4.86 o                         
  -2   7   8         79.32        101.54         4.07 o                         
  -1   7   8        637.14        633.94        15.42 o                         
   0   7   8        249.69        230.62         6.96 o                         
   1   7   8         73.82        105.31         4.27 o                         
   2   7   8         98.96        106.65         4.61 o                         
   3   7   8        173.59        191.75         7.82 o                         
   4   7   8        259.83        284.11        11.68 o                         
   5   7   8         42.88         34.89         3.28 o                         
   6   7   8          8.53          3.81         1.05 o                         
  -9   8   8         45.67         34.85         3.42 o                         
  -8   8   8        127.60        130.50         6.25 o                         
  -7   8   8         96.00        115.35         6.02 o                         
  -6   8   8          9.08         14.90         2.30 o                         
  -5   8   8        294.91        268.77         9.82 o                         
  -4   8   8        234.72        217.23         7.31 o                         
  -3   8   8        230.54        227.73         8.75 o                         
  -2   8   8         33.54         24.95         2.46 o                         
  -1   8   8         12.15         21.89         1.99 o                         
   0   8   8          9.43          7.11         1.56 o                         
   1   8   8        303.37        322.60        10.33 o                         
   2   8   8        128.09        136.67         5.44 o                         
   3   8   8        874.07        945.62        28.64 o                         
   4   8   8        960.85        924.77        39.68 o                         
   5   8   8        117.59         82.99         5.27 o                         
  -7   9   8         41.10         34.54         3.01 o                         
  -6   9   8          9.80         17.38         4.55 o                         
  -5   9   8         54.53         57.95         3.44 o                         
  -4   9   8         32.58         28.53         2.68 o                         
  -3   9   8        221.49        244.26         8.89 o                         
  -2   9   8          3.07          2.44         1.71 o                         
  -1   9   8        122.93        130.85         5.87 o                         
   0   9   8         31.08         23.69         2.27 o                         
   1   9   8        339.38        372.80        11.16 o                         
   2   9   8          2.18          3.44         1.59 o                         
   3   9   8         93.97         96.62         5.18 o                         
  -5  10   8         99.39        121.60         5.51 o                         
  -4  10   8        261.24        239.46         9.60 o                         
  -3  10   8          3.72          2.34         1.14 o                         
  -2  10   8          7.88         10.81         1.90 o                         
  -1  10   8        134.29        159.10         9.00 o                         
   0  10   8         18.55         12.12         3.38 o                         
   1  10   8        234.19        176.15        10.35 o                         
 -11   0   9        108.72        119.48         7.54 o                         
  -9   0   9        396.57        413.02        17.16 o                         
  -7   0   9          4.66          0.63         1.58 o                         
  -5   0   9        170.98        162.15         7.97 o                         
  -3   0   9        245.62        176.22         8.56 o                         
  -1   0   9       1127.35       1028.82        46.01 o                         
   1   0   9        269.79        268.60        12.86 o                         
   3   0   9        643.53        646.82        42.31 o                         
   5   0   9        654.63        629.89        36.14 o                         
   7   0   9       1273.14       1289.38        75.84 o                         
 -12   1   9         44.64         44.73         5.85 o                         
 -11   1   9         26.91         27.69         3.73 o                         
 -10   1   9        176.28        178.47         8.41 o                         
  -9   1   9        434.08        364.02        16.64 o                         
  -8   1   9          2.39          0.97         2.62 o                         
  -7   1   9         84.23         83.30         5.88 o                         
  -6   1   9        249.59        221.34         8.22 o                         
  -5   1   9        267.68        288.87        12.11 o                         
  -4   1   9       2060.00       1998.45        81.98 o                         
  -3   1   9        168.48        183.18         6.81 o                         
  -2   1   9        695.79        549.84        15.96 o                         
  -1   1   9       2694.25       2416.60        83.97 o                         
   0   1   9         28.35         30.93         1.82 o                         
   1   1   9        120.86         98.27         4.95 o                         
   2   1   9       1176.15       1006.44        37.40 o                         
   3   1   9          0.80          1.77         1.33 o                         
   4   1   9        336.39        319.84         9.94 o                         
   5   1   9         95.82         92.21         5.07 o                         
   6   1   9         54.06         42.44         3.95 o                         
   7   1   9         18.69         16.81         2.21 o                         
   8   1   9          2.27          7.29         2.12 o                         
 -12   2   9        150.10        111.39         6.54 o                         
 -11   2   9        138.30        127.13         6.13 o                         
 -10   2   9         48.20         51.98         5.60 o                         
  -9   2   9       1212.36       1187.68        52.68 o                         
  -8   2   9        160.47        198.02         8.59 o                         
  -7   2   9         75.84         61.49         4.19 o                         
  -6   2   9       1109.82       1134.73        29.17 o                         
  -5   2   9         44.97         41.88         2.32 o                         
  -4   2   9         10.71         13.08         1.37 o                         
  -3   2   9        293.37        285.62         7.42 o                         
  -2   2   9        121.10         99.71         3.48 o                         
  -1   2   9         24.23         22.94         1.85 o                         
   0   2   9         69.90         79.63         3.14 o                         
   1   2   9        105.01        114.66         3.74 o                         
   2   2   9       1206.99       1142.07        26.29 o                         
   3   2   9       1288.76       1263.64        40.04 o                         
   4   2   9        217.84        225.61         9.78 o                         
   5   2   9        142.56        143.15        10.71 o                         
   6   2   9        136.00        130.70         5.20 o                         
   7   2   9         95.19         87.23         5.34 o                         
   8   2   9         52.99         61.60         4.59 o                         
 -12   3   9        243.52        167.95         8.69 o                         
 -11   3   9        120.50        126.82        11.69 o                         
 -10   3   9         87.98         92.60         6.66 o                         
  -9   3   9          1.50          0.91         1.46 o                         
  -8   3   9        781.90        832.82        24.35 o                         
  -7   3   9        933.66        971.90        27.73 o                         
  -6   3   9        108.68        102.83         5.53 o                         
  -5   3   9        313.73        346.97        10.74 o                         
  -4   3   9         22.16         18.90         1.68 o                         
  -3   3   9        608.05        648.55        14.02 o                         
  -2   3   9        167.67        185.81         5.16 o                         
  -1   3   9         31.10         43.61         2.75 o                         
   0   3   9         16.40         12.60         1.57 o                         
   1   3   9        246.61        237.51         9.87 o                         
   2   3   9         99.72        106.98         3.52 o                         
   3   3   9        581.10        607.10        15.12 o                         
   4   3   9         10.64         12.83         1.71 o                         
   5   3   9        324.69        332.72        12.85 o                         
   6   3   9         97.86        116.69         5.81 o                         
   7   3   9         29.18         24.15         2.72 o                         
   8   3   9         77.46         66.25         4.41 o                         
 -11   4   9         24.48         17.54         4.55 o                         
 -10   4   9         30.84         14.62         3.90 o                         
  -9   4   9         17.62         15.26         2.06 o                         
  -8   4   9         89.03         99.34         6.50 o                         
  -7   4   9       2149.31       2424.31        54.27 o                         
  -6   4   9        100.58        107.89         4.59 o                         
  -5   4   9       1429.31       1508.07        38.42 o                         
  -4   4   9        119.52        118.14         4.38 o                         
  -3   4   9         99.75         87.55         3.82 o                         
  -2   4   9         44.17         44.78         2.83 o                         
  -1   4   9         31.17         36.54         3.56 o                         
   0   4   9        870.55        916.52        21.40 o                         
   1   4   9        401.46        424.60        11.50 o                         
   2   4   9        103.70        102.59         3.79 o                         
   3   4   9        569.73        577.71        12.88 o                         
   4   4   9         61.56         53.07         4.88 o                         
   5   4   9        340.26        328.87        13.44 o                         
   6   4   9          0.12          0.11         1.36 o                         
   7   4   9        130.48        146.36         6.65 o                         
 -11   5   9         15.75         13.48         3.74 o                         
 -10   5   9         67.25         77.85         6.79 o                         
  -9   5   9         12.91         11.01         3.00 o                         
  -8   5   9         72.85         87.87         4.35 o                         
  -7   5   9        243.22        228.59         7.65 o                         
  -6   5   9          8.31         11.32         1.96 o                         
  -5   5   9        687.32        688.70        18.94 o                         
  -4   5   9        550.50        559.43        14.30 o                         
  -3   5   9        198.10        219.02         6.51 o                         
  -2   5   9       1041.63       1149.59        23.57 o                         
  -1   5   9        262.44        250.66         7.35 o                         
   0   5   9       1560.27       1681.86        38.00 o                         
   1   5   9         17.81         13.32         1.85 o                         
   2   5   9        164.23        172.05         5.58 o                         
   3   5   9          9.65          6.44         1.92 o                         
   4   5   9        121.31        127.92         8.57 o                         
   5   5   9         22.63         22.01         2.36 o                         
   6   5   9         46.07         47.96         3.35 o                         
   7   5   9         27.36         22.77         4.71 o                         
 -10   6   9          2.68          6.14         1.46 o                         
  -9   6   9         55.53         58.88         4.33 o                         
  -8   6   9         29.96         32.92         2.84 o                         
  -7   6   9          9.56          9.30         1.94 o                         
  -6   6   9         78.85         65.11         4.89 o                         
  -5   6   9         56.81         87.87         4.74 o                         
  -4   6   9       1744.54       1781.04        37.64 o                         
  -3   6   9        109.46        136.36         4.82 o                         
  -2   6   9          3.69          7.22         1.55 o                         
  -1   6   9        935.51        961.22        21.14 o                         
   0   6   9        192.13        174.63         5.45 o                         
   1   6   9          9.03          9.60         1.65 o                         
   2   6   9         37.64         39.13         2.92 o                         
   3   6   9         35.56         32.10         2.97 o                         
   4   6   9         40.04         41.84         4.48 o                         
   5   6   9         25.26         32.54         2.43 o                         
   6   6   9        104.44         97.78         4.88 o                         
  -9   7   9          9.90         11.08         1.86 o                         
  -8   7   9         15.40         19.83         2.55 o                         
  -7   7   9        924.84        938.41        29.38 o                         
  -6   7   9       1324.87       1408.39        41.76 o                         
  -5   7   9         29.43         28.17         2.55 o                         
  -4   7   9        123.01        115.58         5.02 o                         
  -3   7   9        105.49         97.64         5.88 o                         
  -2   7   9          4.69          5.28         1.97 o                         
  -1   7   9        282.65        257.45         8.36 o                         
   0   7   9        294.49        301.79         8.98 o                         
   1   7   9         96.39         97.98         4.33 o                         
   2   7   9        201.18        207.27         7.65 o                         
   3   7   9         25.63         21.77         2.44 o                         
   4   7   9        499.68        542.96        19.81 o                         
   5   7   9          0.22          1.98         1.45 o                         
  -8   8   9         10.70          5.85         1.70 o                         
  -7   8   9        296.05        265.92        37.51 o                         
  -6   8   9         92.90         92.61         4.54 o                         
  -5   8   9         32.81         37.81         3.38 o                         
  -4   8   9         29.61         33.39         2.91 o                         
  -3   8   9         80.87         96.87         6.54 o                         
  -2   8   9          7.98          9.35         1.84 o                         
  -1   8   9         71.58         80.42         4.28 o                         
   0   8   9          3.26          0.12         1.40 o                         
   1   8   9        123.79        160.69         5.97 o                         
   2   8   9         68.39         68.72         4.10 o                         
   3   8   9          7.37          4.81         1.78 o                         
   4   8   9          0.37          0.53         1.37 o                         
  -6   9   9         85.53         75.16         5.05 o                         
  -5   9   9         20.28         12.92         1.71 o                         
  -4   9   9        189.72        205.24         8.77 o                         
  -3   9   9        170.49        195.21        10.60 o                         
  -2   9   9        167.19        169.34         7.74 o                         
  -1   9   9        120.30        124.72         5.64 o                         
   0   9   9        106.58         92.55         4.46 o                         
   1   9   9          6.84          5.10         1.33 o                         
   2   9   9         76.16         77.26         3.79 o                         
  -3  10   9        330.48        260.75        17.16 o                         
  -2  10   9          3.14          2.93         1.33 o                         
  -1  10   9         54.13         45.24         4.79 o                         
 -12   0  10         35.49         33.78         4.55 o                         
 -10   0  10        265.62        227.41        36.37 o                         
  -8   0  10        558.08        534.67        24.52 o                         
  -6   0  10       1329.51       1294.61        53.62 o                         
  -4   0  10         38.76         47.79         4.37 o                         
  -2   0  10          9.61          8.85         2.60 o                         
   0   0  10        994.25        941.09       119.52 o                         
   2   0  10         13.14         16.57         4.38 o                         
   4   0  10        709.82        744.16        31.55 o                         
   6   0  10          6.24          4.43         2.84 o                         
 -12   1  10        162.89        131.49        11.04 o                         
 -11   1  10         15.43         10.43         2.23 o                         
 -10   1  10         24.22         20.07         2.84 o                         
  -9   1  10         48.24         38.92         5.05 o                         
  -8   1  10         15.12         10.79         1.99 o                         
  -7   1  10        762.65        766.74        37.84 o                         
  -6   1  10        607.78        509.53        28.69 o                         
  -5   1  10         46.41         49.59         3.49 o                         
  -4   1  10        758.63        643.12        25.78 o                         
  -3   1  10        802.26        706.01        22.37 o                         
  -2   1  10         59.34         53.94         2.40 o                         
  -1   1  10        335.39        307.60        10.00 o                         
   0   1  10        246.94        230.43         7.87 o                         
   1   1  10        319.04        314.89        13.24 o                         
   2   1  10        573.79        532.94        21.50 o                         
   3   1  10        122.22        126.14         5.17 o                         
   4   1  10         49.67         48.58         5.20 o                         
   5   1  10        541.44        572.71        16.16 o                         
   6   1  10          0.02          0.48         1.63 o                         
   7   1  10          1.86          1.15         1.42 o                         
 -12   2  10         20.27         15.18         8.61 o                         
 -11   2  10          1.00         -0.10         2.60 o                         
 -10   2  10         20.73         17.23         4.02 o                         
  -9   2  10        193.24        171.22        15.99 o                         
  -8   2  10         27.38         48.72         4.93 o                         
  -7   2  10        322.64        333.13        13.66 o                         
  -6   2  10        200.12        207.53         7.19 o                         
  -5   2  10       1339.99       1300.82        47.31 o                         
  -4   2  10       1333.70       1336.56        36.30 o                         
  -3   2  10          1.16         -0.38         1.12 o                         
  -2   2  10         50.01         30.85         2.84 o                         
  -1   2  10         20.86         20.37         1.96 o                         
   0   2  10        147.19        138.83         4.76 o                         
   1   2  10         10.83         23.45         2.09 o                         
   2   2  10        345.70        350.56        10.00 o                         
   3   2  10        186.03        179.83         7.35 o                         
   4   2  10        281.56        256.69         9.43 o                         
   5   2  10        173.27        136.55         5.55 o                         
   6   2  10         93.51        109.74        10.31 o                         
   7   2  10          1.38          1.83         1.67 o                         
 -11   3  10         64.60         41.05         5.36 o                         
 -10   3  10        292.13        274.08        15.19 o                         
  -9   3  10        314.77        368.02        19.49 o                         
  -8   3  10        551.98        356.79        20.71 o                         
  -7   3  10       3099.89       3153.61        91.64 o                         
  -6   3  10          2.31          4.68         1.58 o                         
  -5   3  10        195.97        189.63         6.09 o                         
  -4   3  10         34.36         32.94         2.37 o                         
  -3   3  10        592.99        557.83        20.47 o                         
  -2   3  10        108.84        100.41         4.49 o                         
  -1   3  10        158.11        164.30         5.17 o                         
   0   3  10         16.23         12.53         1.62 o                         
   1   3  10       1969.86       1968.92        47.56 o                         
   2   3  10        582.91        556.24        12.22 o                         
   3   3  10         14.58         17.21         1.88 o                         
   4   3  10        133.40        139.51         6.29 o                         
   5   3  10         19.82         26.88         3.05 o                         
   6   3  10          0.02          1.84         2.31 o                         
   7   3  10         33.74         33.00         2.52 o                         
 -11   4  10          1.86          1.79         1.79 o                         
 -10   4  10        198.55        206.89        16.24 o                         
  -9   4  10          0.07         -1.35         1.50 o                         
  -8   4  10        236.88        261.35         8.98 o                         
  -7   4  10        133.00        138.73         6.28 o                         
  -6   4  10        342.32        399.79        11.15 o                         
  -5   4  10         42.34         41.17         2.99 o                         
  -4   4  10        430.15        455.11        11.34 o                         
  -3   4  10        238.68        257.61         6.91 o                         
  -2   4  10        658.04        726.09        20.81 o                         
  -1   4  10        107.05        103.67         4.63 o                         
   0   4  10         14.93         19.66         2.04 o                         
   1   4  10        374.70        360.29         8.90 o                         
   2   4  10        286.22        288.72        10.17 o                         
   3   4  10          5.99          1.15         1.69 o                         
   4   4  10         18.24         12.77         1.94 o                         
   5   4  10        110.01         97.69         5.51 o                         
   6   4  10         62.68         50.87         4.09 o                         
 -10   5  10         58.57         59.12         7.15 o                         
  -9   5  10         75.12         62.60         3.73 o                         
  -8   5  10        137.69        153.94         6.66 o                         
  -7   5  10        221.26        221.89         7.62 o                         
  -6   5  10        124.50        136.63         5.88 o                         
  -5   5  10        769.50        852.72        19.35 o                         
  -4   5  10        130.05        143.29         5.05 o                         
  -3   5  10        588.52        603.42        13.44 o                         
  -2   5  10       1367.87       1417.69        34.81 o                         
  -1   5  10        139.64        125.83         4.50 o                         
   0   5  10         19.44         19.67         1.97 o                         
   1   5  10        282.46        274.79         7.56 o                         
   2   5  10          3.03          3.68         1.41 o                         
   3   5  10         41.19         44.89         3.82 o                         
   4   5  10          3.45          4.36         1.73 o                         
   5   5  10        176.79        174.32        22.90 o                         
   6   5  10        113.78        102.23         8.18 o                         
 -10   6  10        203.70        114.73        13.64 o                         
  -9   6  10         18.24         17.36         2.73 o                         
  -8   6  10         79.15         78.84         4.43 o                         
  -7   6  10         11.41         14.91         2.16 o                         
  -6   6  10        169.90        191.62         8.66 o                         
  -5   6  10         65.38         68.02         4.09 o                         
  -4   6  10         30.10         21.87         2.73 o                         
  -3   6  10         40.62         31.30         2.65 o                         
  -2   6  10         53.74         56.17         3.73 o                         
  -1   6  10        768.38        796.19        21.88 o                         
   0   6  10        427.42        445.05        11.06 o                         
   1   6  10        161.36        166.74         7.17 o                         
   2   6  10         73.53         58.91         4.18 o                         
   3   6  10         28.67         25.51         2.89 o                         
   4   6  10        118.94        129.67        12.84 o                         
   5   6  10          5.02          3.03         1.47 o                         
  -9   7  10         26.91         13.47         2.14 o                         
  -8   7  10        218.06        166.11         8.26 o                         
  -7   7  10        257.40        245.11         8.68 o                         
  -6   7  10        279.89        275.35         9.83 o                         
  -5   7  10         43.09         43.02         4.12 o                         
  -4   7  10         32.29         27.15         2.81 o                         
  -3   7  10          2.48          3.82         1.73 o                         
  -2   7  10        622.73        610.87        19.41 o                         
  -1   7  10        101.16        132.34         5.21 o                         
   0   7  10          2.92          4.94         1.68 o                         
   1   7  10        156.68        170.59         6.28 o                         
   2   7  10          1.26          3.07         1.57 o                         
   3   7  10        115.15        111.96         6.91 o                         
   4   7  10          4.01          1.84         1.40 o                         
  -7   8  10        164.79        143.15        12.59 o                         
  -6   8  10       1085.95        980.86        50.44 o                         
  -5   8  10         12.45         13.35         2.07 o                         
  -4   8  10        142.03        140.75         5.96 o                         
  -3   8  10          5.61          1.55         1.83 o                         
  -2   8  10         40.27         37.64         3.07 o                         
  -1   8  10        135.82        124.58         4.75 o                         
   0   8  10         93.56        106.34         4.45 o                         
   1   8  10          8.30         14.77         1.91 o                         
   2   8  10        478.24        471.75        15.07 o                         
   3   8  10          1.18         -0.42         1.23 o                         
  -5   9  10        290.45        299.93        20.46 o                         
  -4   9  10         63.17         89.44         4.87 o                         
  -3   9  10        472.09        460.27        16.81 o                         
  -2   9  10         15.76         11.31         1.94 o                         
  -1   9  10         27.33         27.36         2.47 o                         
   0   9  10          0.86          1.94         1.24 o                         
 -11   0  11        663.83        663.37        40.11 o                         
  -7   0  11         67.11         74.75         6.29 o                         
  -5   0  11       2128.37       2030.84       118.05 o                         
  -3   0  11         87.60         94.17         6.89 o                         
  -1   0  11        202.05        195.61         8.86 o                         
   1   0  11       1042.60        982.44        59.07 o                         
   3   0  11          4.85          7.01         2.27 o                         
   5   0  11         21.63         24.10         5.28 o                         
 -11   1  11         14.54         10.15         2.12 o                         
 -10   1  11        380.89        395.73        15.66 o                         
  -9   1  11         15.61         11.84         2.04 o                         
  -8   1  11          4.28          4.37         1.75 o                         
  -7   1  11        288.25        250.66         9.49 o                         
  -6   1  11       1183.40       1145.20        30.78 o                         
  -5   1  11        360.19        394.14        13.09 o                         
  -4   1  11         24.12         21.08         2.26 o                         
  -3   1  11          3.08          1.84         1.21 o                         
  -2   1  11         94.50         89.95         4.27 o                         
  -1   1  11        211.94        216.97        11.48 o                         
   0   1  11        142.10        144.78         6.15 o                         
   1   1  11       2135.66       2176.47        56.47 o                         
   2   1  11        686.59        711.14        19.83 o                         
   3   1  11          3.82          4.02         1.54 o                         
   4   1  11          5.84          1.89         1.70 o                         
   5   1  11          2.03          2.67         1.46 o                         
   6   1  11         25.36         33.84         3.42 o                         
 -11   2  11        262.51        216.15        14.62 o                         
 -10   2  11         94.89        114.90         5.93 o                         
  -9   2  11        694.10        756.65        23.46 o                         
  -8   2  11         62.10         68.43         4.37 o                         
  -7   2  11         74.07         59.60         3.53 o                         
  -6   2  11       1072.93       1177.92        35.51 o                         
  -5   2  11        896.58        821.44        26.92 o                         
  -4   2  11         45.45         57.51         4.93 o                         
  -3   2  11        302.06        274.60        11.30 o                         
  -2   2  11         67.14         59.26         5.73 o                         
  -1   2  11        665.11        711.14        22.42 o                         
   0   2  11         10.35          9.66         1.76 o                         
   1   2  11        857.14        900.67        22.40 o                         
   2   2  11        247.77        249.87         8.36 o                         
   3   2  11          6.12          4.66         1.54 o                         
   4   2  11        182.44        200.90         7.64 o                         
   5   2  11        184.99        199.62         7.46 o                         
   6   2  11         37.14         47.31         4.80 o                         
 -11   3  11          1.15          1.22         2.12 o                         
 -10   3  11        283.73        234.59         8.57 o                         
  -9   3  11        102.21        105.09         5.15 o                         
  -8   3  11         39.87         39.86         4.87 o                         
  -7   3  11        426.02        363.09        28.34 o                         
  -6   3  11        152.04        138.85         5.62 o                         
  -5   3  11        196.25        194.86         5.84 o                         
  -4   3  11        184.25        194.43         6.65 o                         
  -3   3  11        446.80        443.16        11.19 o                         
  -2   3  11       1398.96       1469.61        33.36 o                         
  -1   3  11        581.16        600.26        15.36 o                         
   0   3  11        280.78        290.41         7.79 o                         
   1   3  11        262.98        276.69         7.59 o                         
   2   3  11        173.75        182.42         5.96 o                         
   3   3  11          9.89          2.89         1.59 o                         
   4   3  11          2.08          5.29         1.52 o                         
   5   3  11          2.42          3.30         1.64 o                         
   6   3  11          2.78          2.95         1.21 o                         
 -10   4  11          6.02          3.40         1.64 o                         
  -9   4  11        454.82        438.12        20.49 o                         
  -8   4  11        716.04        790.21        34.74 o                         
  -7   4  11         74.58         98.52         7.78 o                         
  -6   4  11          6.50          4.78         1.96 o                         
  -5   4  11        171.99        184.16         6.54 o                         
  -4   4  11        108.64        124.55         4.25 o                         
  -3   4  11         90.78         84.51         4.76 o                         
  -2   4  11        211.87        213.34         6.38 o                         
  -1   4  11        152.22        194.70         6.10 o                         
   0   4  11          1.74          2.79         1.33 o                         
   1   4  11         15.25         18.52         2.44 o                         
   2   4  11         46.22         48.38         3.83 o                         
   3   4  11         29.97         26.74         2.40 o                         
   4   4  11        107.74        122.01         6.45 o                         
   5   4  11          4.31          0.38         1.16 o                         
 -10   5  11          6.92          6.85         1.98 o                         
  -9   5  11        156.37        133.14         6.35 o                         
  -8   5  11        348.43        367.63        14.35 o                         
  -7   5  11        118.26        127.35         5.75 o                         
  -6   5  11        243.24        263.89         9.77 o                         
  -5   5  11        459.64        492.63        13.77 o                         
  -4   5  11        186.55        176.47         9.85 o                         
  -3   5  11         57.76         50.44         3.85 o                         
  -2   5  11         19.52         14.64         2.22 o                         
  -1   5  11         26.48         31.40         2.60 o                         
   0   5  11         25.30         26.05         3.42 o                         
   1   5  11         72.00         87.62         4.95 o                         
   2   5  11          7.56          8.53         2.56 o                         
   3   5  11        127.23        113.68         8.74 o                         
   4   5  11        604.26        566.30        38.51 o                         
   5   5  11         12.23          7.96         1.84 o                         
  -9   6  11        458.18        427.57        25.50 o                         
  -8   6  11         63.01         46.58         4.32 o                         
  -7   6  11        211.76        226.33        10.35 o                         
  -6   6  11         12.10         20.14         2.56 o                         
  -5   6  11         30.18         21.17         2.66 o                         
  -4   6  11        871.73        945.21        25.73 o                         
  -3   6  11        236.06        218.05         8.91 o                         
  -2   6  11         39.45         44.66         3.85 o                         
  -1   6  11       1118.63       1235.16        30.57 o                         
   0   6  11          1.27          2.77         1.47 o                         
   1   6  11          6.14         10.68         2.22 o                         
   2   6  11         12.89         10.56         1.59 o                         
   3   6  11        520.01        535.17        50.99 o                         
   4   6  11          0.45         -0.64         1.16 o                         
  -8   7  11         45.59         22.12         2.65 o                         
  -7   7  11        169.53        156.57         6.86 o                         
  -6   7  11         15.18         15.21         1.71 o                         
  -5   7  11         20.46         30.33         2.71 o                         
  -4   7  11          4.17          7.64         2.19 o                         
  -3   7  11         55.55         51.21         3.28 o                         
  -2   7  11       1153.34       1210.35        32.29 o                         
  -1   7  11         32.78         25.61         2.76 o                         
   0   7  11         27.87         29.99         3.19 o                         
   1   7  11         69.95         79.28         4.45 o                         
   2   7  11         44.21         27.75         3.94 o                         
   3   7  11         48.56         62.51         5.67 o                         
  -6   8  11        409.43        363.29        12.07 o                         
  -5   8  11        218.18        207.91         8.81 o                         
  -4   8  11         49.73         69.84         3.92 o                         
  -3   8  11        134.27        153.30         9.92 o                         
  -2   8  11         25.03         15.46         2.08 o                         
  -1   8  11         98.00        107.82         4.35 o                         
   0   8  11         67.59         77.79         3.06 o                         
   1   8  11          7.69          3.40         1.28 o                         
 -10   0  12         31.70         26.47         4.87 o                         
  -8   0  12        131.79        112.55        13.97 o                         
  -6   0  12        267.04        258.66        13.71 o                         
  -4   0  12         74.55         81.09         6.57 o                         
  -2   0  12         83.49         95.98         5.70 o                         
   0   0  12        735.70        786.97        37.76 o                         
   2   0  12        204.63        194.11         8.77 o                         
   4   0  12        676.72        691.92        29.74 o                         
 -11   1  12        111.13        102.22         5.86 o                         
 -10   1  12         21.88         21.05         3.71 o                         
  -9   1  12        959.25        940.04        32.63 o                         
  -8   1  12        223.11        217.64         8.76 o                         
  -7   1  12         86.86         85.06         4.72 o                         
  -6   1  12        101.06         95.59         5.10 o                         
  -5   1  12        249.13        273.20         8.94 o                         
  -4   1  12        296.08        280.43         9.15 o                         
  -3   1  12        260.26        242.44         9.20 o                         
  -2   1  12          3.19          1.21         1.27 o                         
  -1   1  12        968.56       1034.19        28.04 o                         
   0   1  12        592.38        604.91        17.34 o                         
   1   1  12          5.49          3.34         1.68 o                         
   2   1  12         22.86         18.37         2.09 o                         
   3   1  12         76.54         85.98         3.65 o                         
   4   1  12         21.26         32.88         3.45 o                         
   5   1  12        189.79        206.55         8.31 o                         
 -11   2  12          0.34         -0.08         1.26 o                         
 -10   2  12         22.12         16.67         3.07 o                         
  -9   2  12        276.11        291.95        11.72 o                         
  -8   2  12        200.78        230.98        10.09 o                         
  -7   2  12        347.45        297.67        15.18 o                         
  -6   2  12         41.90         34.19         4.34 o                         
  -5   2  12        247.63        227.00         7.81 o                         
  -4   2  12        626.80        642.44        18.28 o                         
  -3   2  12         82.63         72.46         3.46 o                         
  -2   2  12        113.50        110.60         4.86 o                         
  -1   2  12         14.58         14.85         2.23 o                         
   0   2  12        893.35       1010.84        27.72 o                         
   1   2  12          5.83          5.88         1.45 o                         
   2   2  12        143.45        146.44         6.40 o                         
   3   2  12         32.70         25.39         2.83 o                         
   4   2  12         20.98         18.83         2.13 o                         
   5   2  12         14.64         23.91         2.05 o                         
 -10   3  12         73.88         74.47         7.07 o                         
  -9   3  12         24.74         24.88         2.40 o                         
  -8   3  12         17.29         21.47         2.53 o                         
  -7   3  12         23.41         16.49         2.21 o                         
  -6   3  12        351.40        347.34        10.98 o                         
  -5   3  12          3.32          4.62         1.49 o                         
  -4   3  12        641.77        657.69        17.20 o                         
  -3   3  12       1115.43       1138.23        40.11 o                         
  -2   3  12         13.53         12.69         1.76 o                         
  -1   3  12        106.93        113.37         7.02 o                         
   0   3  12         15.48         11.67         1.80 o                         
   1   3  12        129.73        142.23         5.59 o                         
   2   3  12         48.69         62.30         4.22 o                         
   3   3  12         11.94         10.82         1.95 o                         
   4   3  12          2.81          1.42         2.08 o                         
   5   3  12         16.00          8.88         2.32 o                         
 -10   4  12          9.24          4.39         1.42 o                         
  -9   4  12          0.97          2.42         1.63 o                         
  -8   4  12         70.74         77.74         4.31 o                         
  -7   4  12         32.45         27.99         3.19 o                         
  -6   4  12        222.87        231.71         7.84 o                         
  -5   4  12        169.59        192.32         6.94 o                         
  -4   4  12        291.69        284.93         7.79 o                         
  -3   4  12         10.87         11.97         1.56 o                         
  -2   4  12        322.04        340.40         9.82 o                         
  -1   4  12        177.17        180.53         6.13 o                         
   0   4  12         77.24         96.64         4.67 o                         
   1   4  12         32.27         31.85         2.73 o                         
   2   4  12        437.00        496.06        19.69 o                         
   3   4  12        147.31        129.79         5.50 o                         
   4   4  12         26.44         16.24         2.18 o                         
  -9   5  12         99.05         84.70         4.55 o                         
  -8   5  12         36.44         38.26         2.66 o                         
  -7   5  12        174.11        210.55         7.99 o                         
  -6   5  12          3.15          2.78         1.58 o                         
  -5   5  12         10.00          4.98         1.65 o                         
  -4   5  12          7.10          4.30         1.41 o                         
  -3   5  12         14.30          6.75         1.83 o                         
  -2   5  12        175.98        166.67         6.05 o                         
  -1   5  12         24.49         31.63         2.68 o                         
   0   5  12         95.31        106.90         4.70 o                         
   1   5  12        662.88        657.62        22.43 o                         
   2   5  12         34.84         33.30         2.61 o                         
   3   5  12         95.88         99.19        10.38 o                         
  -8   6  12        178.37        184.16         7.87 o                         
  -7   6  12        219.00        238.63        26.14 o                         
  -6   6  12        126.72        117.99         5.04 o                         
  -5   6  12          6.80          8.96         1.65 o                         
  -4   6  12         79.84         72.05         7.46 o                         
  -3   6  12        207.31        232.88         7.83 o                         
  -2   6  12          1.55          1.61         1.43 o                         
  -1   6  12         33.31         38.23         2.53 o                         
   0   6  12        359.77        335.72        18.36 o                         
   1   6  12         95.80         95.93         5.56 o                         
   2   6  12          8.55         11.45         2.61 o                         
  -7   7  12        398.96        287.43        18.03 o                         
  -6   7  12         98.85        115.12         5.70 o                         
  -5   7  12        271.20        281.75         9.69 o                         
  -4   7  12         70.50         66.74         4.06 o                         
  -3   7  12        585.29        625.90        22.84 o                         
  -2   7  12        453.61        424.92        20.21 o                         
  -1   7  12        160.77        163.74         6.69 o                         
   0   7  12         45.69         38.11         3.03 o                         
   1   7  12          1.92          1.00         1.29 o                         
  -4   8  12         12.58         13.95         1.74 o                         
  -3   8  12         11.58          7.26         1.49 o                         
  -2   8  12          1.70          3.16         1.74 o                         
  -9   0  13          7.89          8.77         3.25 o                         
  -7   0  13        109.08        115.26         5.99 o                         
  -5   0  13        445.62        444.55        17.02 o                         
  -3   0  13         25.73         25.69         4.93 o                         
  -1   0  13        242.86        275.58        11.52 o                         
   1   0  13        686.40        697.17        59.76 o                         
   3   0  13        329.79        304.98        15.72 o                         
 -10   1  13        170.52        197.79        14.13 o                         
  -9   1  13        304.94        297.89        11.78 o                         
  -8   1  13        542.96        506.85        14.32 o                         
  -7   1  13          0.25          1.52         1.46 o                         
  -6   1  13        179.80        201.06         7.02 o                         
  -5   1  13         89.33         75.46         3.88 o                         
  -4   1  13          1.74          3.50         1.48 o                         
  -3   1  13        125.87        127.21         4.80 o                         
  -2   1  13          3.92          4.42         1.30 o                         
  -1   1  13        134.23        135.31         5.51 o                         
   0   1  13       1195.93       1271.69        38.06 o                         
   1   1  13         22.45         24.69         2.24 o                         
   2   1  13        225.12        209.53         7.22 o                         
   3   1  13        135.32        131.98         6.57 o                         
   4   1  13         15.04         25.30         2.75 o                         
 -10   2  13        514.93        495.87        29.07 o                         
  -9   2  13        336.56        340.66        24.41 o                         
  -8   2  13          0.93          1.74         1.74 o                         
  -7   2  13        252.78        270.95         9.80 o                         
  -6   2  13          0.28         -0.59         1.44 o                         
  -5   2  13        975.66        938.13        25.53 o                         
  -4   2  13        518.00        534.51        15.50 o                         
  -3   2  13          3.90          3.18         1.45 o                         
  -2   2  13         26.47         21.51         2.56 o                         
  -1   2  13        595.51        655.16        18.54 o                         
   0   2  13          0.38          1.21         1.43 o                         
   1   2  13          5.93          5.92         1.65 o                         
   2   2  13        143.88        175.03         6.96 o                         
   3   2  13          2.57          0.80         1.32 o                         
   4   2  13          2.68          4.66         1.09 o                         
  -9   3  13         18.03         25.69         2.56 o                         
  -8   3  13        622.82        580.87        21.03 o                         
  -7   3  13         38.30         54.78         4.26 o                         
  -6   3  13         87.40         82.65         4.58 o                         
  -5   3  13        127.01        127.58         5.05 o                         
  -4   3  13        578.98        597.51        15.43 o                         
  -3   3  13        284.61        287.65         9.27 o                         
  -2   3  13        147.76        162.49         6.96 o                         
  -1   3  13        188.50        230.61         8.15 o                         
   0   3  13         50.57         59.66         3.50 o                         
   1   3  13         60.31         56.85         3.84 o                         
   2   3  13          2.33          0.89         1.60 o                         
   3   3  13         60.84         61.60         4.95 o                         
  -9   4  13        283.17        277.87        22.82 o                         
  -8   4  13         65.91         66.69         3.72 o                         
  -7   4  13         29.24         21.56         2.36 o                         
  -6   4  13          0.20          1.57         1.25 o                         
  -5   4  13          5.71          6.76         1.42 o                         
  -4   4  13         23.39         34.42         3.85 o                         
  -3   4  13          6.98          5.94         1.46 o                         
  -2   4  13         51.01         48.90         4.85 o                         
  -1   4  13        273.94        271.70         8.76 o                         
   0   4  13         79.64         93.10         5.09 o                         
   1   4  13        195.52        219.88         8.39 o                         
   2   4  13          0.13          1.70         1.28 o                         
   3   4  13        583.51        561.47        31.94 o                         
  -8   5  13        181.99        183.33         8.18 o                         
  -7   5  13          2.18          1.22         1.32 o                         
  -6   5  13         43.66         37.27         2.48 o                         
  -5   5  13         16.34         13.22         1.59 o                         
  -4   5  13        277.95        307.49        10.45 o                         
  -3   5  13        521.35        530.47        13.83 o                         
  -2   5  13          4.74          4.04         1.35 o                         
  -1   5  13        138.56        153.94         5.50 o                         
   0   5  13        192.57        199.41         9.56 o                         
   1   5  13         29.33         25.05         2.23 o                         
   2   5  13         26.95         33.98         3.80 o                         
  -7   6  13         18.84          6.29         3.47 o                         
  -6   6  13          2.24          2.12         1.07 o                         
  -5   6  13        312.94        323.13        13.79 o                         
  -4   6  13          5.05          5.45         1.51 o                         
  -3   6  13        155.36        161.95        10.18 o                         
  -2   6  13        310.77        295.94         9.12 o                         
  -1   6  13        135.49        120.30         5.19 o                         
   0   6  13        288.79        287.11        10.64 o                         
   1   6  13         96.86         82.00         3.74 o                         
  -4   7  13          9.82         14.67         1.67 o                         
  -3   7  13         75.48         62.14         4.36 o                         
  -2   7  13         61.56         44.91         4.38 o                         
  -8   0  14        218.01        237.29        26.38 o                         
  -6   0  14        174.67        188.74         8.31 o                         
  -4   0  14         26.28         17.61         2.98 o                         
  -2   0  14       2076.45       2315.54        77.25 o                         
   0   0  14        837.47        916.76        39.44 o                         
   2   0  14        205.19        240.49        17.11 o                         
  -9   1  14         55.48         54.51         6.09 o                         
  -8   1  14          3.13          0.31         1.93 o                         
  -7   1  14         90.10         89.50         4.27 o                         
  -6   1  14         35.26         26.79         2.00 o                         
  -5   1  14         34.57         30.92         2.41 o                         
  -4   1  14          0.01          0.98         1.19 o                         
  -3   1  14        579.95        577.87        20.42 o                         
  -2   1  14        192.16        228.70         7.73 o                         
  -1   1  14        248.79        261.71         8.67 o                         
   0   1  14         41.07         39.66         2.64 o                         
   1   1  14          6.57          5.40         1.44 o                         
   2   1  14         26.82         29.46         2.45 o                         
  -9   2  14         84.49         84.47         5.84 o                         
  -8   2  14         79.64         82.77         5.64 o                         
  -7   2  14         26.29         24.95         2.82 o                         
  -6   2  14        704.83        689.13        21.35 o                         
  -5   2  14        160.08        166.28         6.46 o                         
  -4   2  14         68.52         64.02         3.08 o                         
  -3   2  14          8.38         11.36         1.75 o                         
  -2   2  14        180.98        188.52         6.69 o                         
  -1   2  14        482.80        514.89        16.60 o                         
   0   2  14        357.06        393.51        13.10 o                         
   1   2  14         11.39         12.49         2.84 o                         
   2   2  14         16.14         15.82         1.71 o                         
  -8   3  14          1.89          3.30         1.25 o                         
  -7   3  14         85.62         71.22         4.57 o                         
  -6   3  14        116.66        131.59         6.73 o                         
  -5   3  14         89.75         68.91         3.92 o                         
  -4   3  14        135.62        123.66         6.53 o                         
  -3   3  14       1031.12       1089.19        29.15 o                         
  -2   3  14        134.77        153.36         5.69 o                         
  -1   3  14         34.94         37.88         2.70 o                         
   0   3  14         31.34         27.45         2.98 o                         
   1   3  14        381.38        435.39        15.99 o                         
   2   3  14         19.29         14.87         1.61 o                         
  -8   4  14          9.18         11.07         2.61 o                         
  -7   4  14         86.07         86.67         5.55 o                         
  -6   4  14         79.28         76.74         7.17 o                         
  -5   4  14        204.13        216.65        11.54 o                         
  -4   4  14         38.76         50.75         5.81 o                         
  -3   4  14         94.54         93.46         4.59 o                         
  -2   4  14        233.75        245.24         8.78 o                         
  -1   4  14          2.29          6.11         1.53 o                         
   0   4  14         29.34         28.46         2.05 o                         
   1   4  14        147.53        136.28         6.12 o                         
  -6   5  14         32.12         34.38         3.67 o                         
  -5   5  14         96.78        104.96        12.18 o                         
  -4   5  14         73.26         72.32         4.60 o                         
  -3   5  14         74.18         60.19         4.00 o                         
  -2   5  14          1.77          1.18         1.14 o                         
  -1   5  14         63.72         62.72         3.07 o                         
   0   5  14         14.99          7.75         1.40 o                         
  -3   6  14          0.28          0.75         1.38 o                         
  -7   0  15        107.51         89.91         4.61 o                         
  -5   0  15        265.31        223.64        11.90 o                         
  -3   0  15        100.58        128.04         6.20 o                         
  -1   0  15        135.20        164.64        28.26 o                         
   1   0  15         33.59         20.41         2.54 o                         
  -8   1  15          4.96          7.55         2.25 o                         
  -7   1  15         49.61         48.26         2.77 o                         
  -6   1  15         84.96         85.72         4.44 o                         
  -5   1  15         11.00          9.30         1.32 o                         
  -4   1  15         57.59         61.93         3.93 o                         
  -3   1  15         48.48         40.34         2.56 o                         
  -2   1  15       1141.66       1313.04        38.96 o                         
  -1   1  15        228.11        243.66         8.67 o                         
   0   1  15         39.76         31.26         2.90 o                         
   1   1  15          0.00         -0.19         1.24 o                         
  -7   2  15        121.88        115.98         7.23 o                         
  -6   2  15          4.13          4.11         1.21 o                         
  -5   2  15         74.87         60.19         2.76 o                         
  -4   2  15        455.37        470.86        12.19 o                         
  -3   2  15        111.70        102.89         4.68 o                         
  -2   2  15         71.39         60.22         3.57 o                         
  -1   2  15          1.23          1.56         1.22 o                         
   0   2  15        101.15        115.19         4.88 o                         
  -6   3  15          9.90         13.88         1.73 o                         
  -5   3  15        226.11        252.34        11.27 o                         
  -4   3  15        117.60        128.22         4.81 o                         
  -3   3  15          0.83          2.62         1.30 o                         
  -2   3  15         91.05         86.19         4.10 o                         
  -1   3  15          1.13          1.22         0.89 o                         
  -5   4  15        107.51        101.97         6.24 o                         
  -4   4  15         40.26         34.64         4.15 o                         
  -3   4  15        116.50        102.24         3.86 o                         
  -2   4  15         10.49         10.37         1.41 o                         
  -4   0  16          1.94          0.61         1.09 o                         
  -4   1  16        111.51         92.16         4.10 o                         
  -3   1  16         22.37         27.62         2.22 o                         
                                                                                
