# Supplementary material for: Crystal engineering of ionic cocrystals comprising Na/K salts of hesperetin with hesperetin molecules and solubility modulation
Source: IUCrJ. 2023 Apr 21;10(Pt 3):329–40. doi: 10.1107/S205225252300266X (PMC10161764; doi:10.1107/S205225252300266X)
Supplement: Supplementary file 4 [file m-10-00329-HESKHE_xEtOHsup4.hkl]

data_HESKHE_xEtOH                                                               
_shelx_title ' HESKHE_xEtOH_a.res in C2/c'                                      
_shelx_refln_list_code          4                                               
_shelx_F_calc_maximum      471.92                                               
_exptl_crystal_F_000      2880.00                                               
_reflns_d_resolution_high  0.8000                                               
                                                                                
loop_                                                                           
 _space_group_symop_operation_xyz                                               
 'x, y, z'                                                                      
 '-x, y, -z+1/2'                                                                
 'x+1/2, y+1/2, z'                                                              
 '-x+1/2, y+1/2, -z+1/2'                                                        
 '-x, -y, -z'                                                                   
 'x, -y, z-1/2'                                                                 
 '-x+1/2, -y+1/2, -z'                                                           
 'x+1/2, -y+1/2, z-1/2'                                                         
                                                                                
_cell_length_a    19.4072                                                       
_cell_length_b    20.4384                                                       
_cell_length_c    17.3645                                                       
_cell_angle_alpha  90.000                                                       
_cell_angle_beta  104.006                                                       
_cell_angle_gamma  90.000                                                       
                                                                                
_shelx_F_squared_multiplier     1.000                                           
                                                                                
loop_                                                                           
 _refln_index_h                                                                 
 _refln_index_k                                                                 
 _refln_index_l                                                                 
 _refln_F_squared_calc                                                          
 _refln_F_squared_meas                                                          
 _refln_F_squared_sigma                                                         
 _refln_observed_status                                                         
   4   0   0      20385.47      20437.29       636.35 o                         
   6   0   0        208.71         96.52        14.65 o                         
   8   0   0      12190.39      12708.47       273.25 o                         
  10   0   0      15977.40      15071.02       342.31 o                         
  12   0   0      36074.49      35183.08       350.21 o                         
  14   0   0      24924.93      21061.40       917.35 o                         
  16   0   0       2126.00       2367.84       183.40 o                         
  18   0   0         25.89         10.94        43.52 o                         
  20   0   0       1533.59       1957.72       192.69 o                         
  22   0   0          5.78         67.86        50.88 o                         
   5   1   0      14258.85      13260.41       207.70 o                         
   7   1   0       5823.54       6860.83       132.77 o                         
   9   1   0       7008.85       7705.05       141.37 o                         
  11   1   0       5120.80       5559.82       118.82 o                         
  13   1   0       4083.07       4894.08       123.04 o                         
  15   1   0       8778.04       8590.23       159.06 o                         
  17   1   0        367.78        117.01        37.03 o                         
  19   1   0        104.90        221.19        55.93 o                         
  21   1   0        102.35        -13.30        23.70 o                         
  23   1   0          0.43         -9.52        29.24 o                         
   0   2   0       8933.27       4033.79      4236.60 o                         
   2   2   0      36286.25      39323.28       406.96 o                         
   4   2   0      50529.82      45926.96       304.71 o                         
   6   2   0      11849.46      12462.71       165.95 o                         
   8   2   0       1242.20       1702.05        71.54 o                         
  10   2   0        326.96        544.16        46.51 o                         
  12   2   0       1383.38        716.00        63.34 o                         
  14   2   0       1286.23        822.17        50.90 o                         
  16   2   0         84.63        324.94        36.51 o                         
  18   2   0       2025.19       1993.81       127.45 o                         
  20   2   0       1136.07       1308.90       111.15 o                         
  22   2   0         53.58         67.54        43.65 o                         
   1   3   0       6051.14       7715.05        98.42 o                         
   3   3   0     121701.45     128195.10      4836.95 o                         
   5   3   0       8905.50       9215.85       130.36 o                         
   7   3   0       2349.61       2639.63        82.01 o                         
   9   3   0       2720.78       2653.09       117.37 o                         
  11   3   0       5414.19       5542.75       154.63 o                         
  13   3   0         66.43        204.11        37.93 o                         
  15   3   0       1405.78       1543.83        74.51 o                         
  17   3   0       1122.48        777.53        79.58 o                         
  19   3   0        240.23        324.43        52.92 o                         
  21   3   0        801.22        844.17        97.91 o                         
  23   3   0        369.83        227.35        53.88 o                         
   0   4   0       8403.68       8647.60       270.79 o                         
   2   4   0       9822.90       7691.91        74.70 o                         
   4   4   0      17391.82      17237.44       203.22 o                         
   6   4   0      17888.00      15697.95       223.43 o                         
   8   4   0        185.37        167.58        25.82 o                         
  10   4   0       1438.91       1736.88        83.62 o                         
  12   4   0       7564.10       7669.41       191.09 o                         
  14   4   0       1013.95        901.25        73.70 o                         
  16   4   0          4.67         -4.13        17.69 o                         
  18   4   0        431.11        343.11        57.36 o                         
  20   4   0        119.92        173.07        90.28 o                         
  22   4   0        776.78        907.62       100.64 o                         
   1   5   0        574.31        656.41        34.89 o                         
   3   5   0      92133.86      98582.38      2822.59 o                         
   5   5   0       6414.09       5962.12        93.88 o                         
   7   5   0       2502.44       2447.29        57.51 o                         
   9   5   0       1970.87       2322.71       102.41 o                         
  11   5   0       1676.26       1591.01        83.38 o                         
  13   5   0        235.23        238.18        37.54 o                         
  15   5   0          1.80         55.69        27.52 o                         
  17   5   0        304.82        298.16        38.03 o                         
  19   5   0        369.94        337.99        56.25 o                         
  21   5   0        355.21        455.65        72.27 o                         
  23   5   0          0.36         26.29        29.10 o                         
   0   6   0        163.48        321.33        65.61 o                         
   2   6   0       3914.32       4089.50        74.48 o                         
   4   6   0      24330.01      21493.21       639.95 o                         
   6   6   0      33455.94      34879.07      1301.16 o                         
   8   6   0       1465.93       1006.02        41.34 o                         
  10   6   0       1875.76       1892.90        92.23 o                         
  12   6   0       4742.06       5591.44       164.03 o                         
  14   6   0       1079.32       1119.55        81.27 o                         
  16   6   0         16.80        117.68        32.82 o                         
  18   6   0         29.65        -31.25        38.87 o                         
  20   6   0        955.30        659.36        83.23 o                         
  22   6   0        277.50        312.80        64.41 o                         
   1   7   0       5783.59       5681.39        86.56 o                         
   3   7   0      16035.07      14747.69       173.80 o                         
   5   7   0       2807.63       3074.25       111.58 o                         
   7   7   0      18563.78      17436.05       313.77 o                         
   9   7   0         13.20         97.06        21.67 o                         
  11   7   0        228.27        377.60        43.07 o                         
  13   7   0       6355.27       4664.53       160.23 o                         
  15   7   0      19878.94      19502.79       478.96 o                         
  17   7   0        423.34        400.09        47.63 o                         
  19   7   0         92.06        137.51        31.56 o                         
  21   7   0        323.96        504.98        75.90 o                         
   0   8   0       6366.55       6480.72       341.69 o                         
   2   8   0        804.19        506.91        30.89 o                         
   4   8   0       3513.93       4582.40       103.79 o                         
   6   8   0       1173.10       1168.96        65.04 o                         
   8   8   0       2743.71       3330.65        84.86 o                         
  10   8   0       2231.06       2218.47        69.51 o                         
  12   8   0       2844.94       3671.40       135.80 o                         
  14   8   0        479.55        352.51        45.66 o                         
  16   8   0       1824.74       1793.09       114.18 o                         
  18   8   0        824.03        863.13        69.57 o                         
  20   8   0        238.94        366.03        64.10 o                         
  22   8   0        178.20         85.65        81.61 o                         
   1   9   0      10692.10      11301.10       206.68 o                         
   3   9   0        370.32        563.43        38.03 o                         
   5   9   0      22633.13      23715.36       620.50 o                         
   7   9   0       2790.84       2450.02        73.47 o                         
   9   9   0       3605.22       3332.56        89.91 o                         
  11   9   0       6961.55       6108.88       122.29 o                         
  13   9   0       3887.92       4805.02       225.16 o                         
  15   9   0      11465.02      11560.63       468.49 o                         
  17   9   0        146.35         78.39        20.19 o                         
  19   9   0        190.30        117.25        35.32 o                         
  21   9   0          0.05        -22.60        36.11 o                         
   0  10   0       5324.81       4828.99       119.53 o                         
   2  10   0       5453.87       5975.73       226.41 o                         
   4  10   0        441.14        300.54        27.32 o                         
   6  10   0       8409.28       9394.06       223.89 o                         
   8  10   0        833.06        674.80        42.69 o                         
  10  10   0       3635.35       3356.39        96.34 o                         
  12  10   0      21161.88      19739.19       386.19 o                         
  14  10   0       2186.91       2637.03       129.20 o                         
  16  10   0        156.46        250.03        42.04 o                         
  18  10   0         13.56         21.04        22.80 o                         
  20  10   0       3071.88       3239.39       181.76 o                         
   1  11   0        955.18       1253.65        49.05 o                         
   3  11   0        376.72        430.33        28.04 o                         
   5  11   0       5284.78       5180.76       131.75 o                         
   7  11   0       1146.33        950.26        56.82 o                         
   9  11   0        325.46        341.54        31.30 o                         
  11  11   0        124.33        181.66        25.33 o                         
  13  11   0       1446.58       1405.87        91.08 o                         
  15  11   0        135.62        198.35        40.36 o                         
  17  11   0          0.20         28.15        20.18 o                         
  19  11   0        863.53        687.56        90.65 o                         
  21  11   0        561.17        292.18        63.42 o                         
   0  12   0        253.18        225.22        76.75 o                         
   2  12   0       3832.76       3940.11       105.63 o                         
   4  12   0       1927.44       1792.85        82.30 o                         
   6  12   0         79.98        170.97        26.78 o                         
   8  12   0         22.93         63.81        14.05 o                         
  10  12   0        717.78        827.38        71.23 o                         
  12  12   0        838.69        862.10        69.59 o                         
  14  12   0         42.84         54.34        24.88 o                         
  16  12   0          6.08         89.50        31.57 o                         
  18  12   0        814.18        982.51        79.25 o                         
  20  12   0        279.06        528.28        94.93 o                         
   1  13   0        834.92        722.44        47.49 o                         
   3  13   0       1749.23       1621.73        88.33 o                         
   5  13   0       6700.87       6455.15       212.58 o                         
   7  13   0       1607.13       1765.27        75.36 o                         
   9  13   0        774.75        883.46        55.13 o                         
  11  13   0       3725.13       4454.42       125.28 o                         
  13  13   0       1331.76       1322.90        91.56 o                         
  15  13   0       1911.22       1969.80       120.53 o                         
  17  13   0        969.49       1183.00       102.21 o                         
  19  13   0        453.55        652.58        81.59 o                         
   0  14   0        562.23        174.86        79.61 o                         
   2  14   0         60.12        283.11        17.76 o                         
   4  14   0       4207.99       4625.75       310.76 o                         
   6  14   0        604.65        691.88        78.38 o                         
   8  14   0        131.85        201.53        27.98 o                         
  10  14   0         22.11         45.53        23.78 o                         
  12  14   0          3.52         33.14        22.43 o                         
  14  14   0        681.95        914.47       100.13 o                         
  16  14   0        179.00         98.20        40.19 o                         
  18  14   0        521.96        295.74        57.04 o                         
   1  15   0         24.19        163.97        18.79 o                         
   3  15   0       1518.26       1095.09        86.92 o                         
   5  15   0       2166.63       1976.01       123.64 o                         
   7  15   0       1537.07       1477.57        93.01 o                         
   9  15   0        453.96        329.44        43.55 o                         
  11  15   0       1099.20        869.81        94.19 o                         
  13  15   0        133.47        182.35        48.09 o                         
  15  15   0        538.54        543.04        82.22 o                         
  17  15   0       2002.30       2692.54       157.12 o                         
  19  15   0        258.26        507.81        81.52 o                         
   0  16   0      25845.98      26352.39       584.96 o                         
   2  16   0       1114.87       1006.72        75.19 o                         
   4  16   0       4543.96       4250.57       177.20 o                         
   6  16   0       5309.45       5022.57       171.99 o                         
   8  16   0       3203.67       3242.81       142.74 o                         
  10  16   0         11.44        189.75        39.11 o                         
  12  16   0       1860.22       1831.80       137.78 o                         
  14  16   0        612.21        517.32        83.12 o                         
  16  16   0        977.70       1069.84       130.16 o                         
  18  16   0       3852.74       3598.50       222.06 o                         
   1  17   0       6168.58       6625.86       404.98 o                         
   3  17   0         37.93         58.86        25.79 o                         
   5  17   0       4033.02       3411.51       170.82 o                         
   7  17   0       7039.64       6001.82       198.41 o                         
   9  17   0       6600.29       5756.69       186.03 o                         
  11  17   0       1906.58       1534.55       128.28 o                         
  13  17   0        131.81        109.31        37.19 o                         
  15  17   0         27.68         96.08        45.91 o                         
  17  17   0          1.95         44.99        31.45 o                         
   0  18   0       4099.78       3732.65       458.31 o                         
   2  18   0       3640.28       3835.95       328.76 o                         
   4  18   0          1.00         52.12        27.02 o                         
   6  18   0         95.25        153.01        31.99 o                         
   8  18   0        119.65        250.50        47.46 o                         
  10  18   0         53.18         75.88        24.19 o                         
  12  18   0        312.11        362.53        67.59 o                         
  14  18   0         45.40        120.23        38.11 o                         
  16  18   0         60.29        -13.55        50.32 o                         
   1  19   0          6.53        -50.25        71.51 o                         
   3  19   0        238.40        215.04       104.71 o                         
   5  19   0        450.43        551.76        86.49 o                         
   7  19   0        797.06        796.15        83.32 o                         
   9  19   0       2128.49       1464.12       113.79 o                         
  11  19   0          0.09         10.46        37.32 o                         
  13  19   0        145.96        402.39        74.25 o                         
  15  19   0         96.33         42.56        31.91 o                         
   0  20   0        204.35        201.43       118.80 o                         
   2  20   0         43.37        101.15       101.97 o                         
   4  20   0         70.15         13.51        29.67 o                         
   6  20   0       2601.40       2436.02       278.81 o                         
   8  20   0        992.29        991.74       121.43 o                         
  10  20   0         20.30        -22.52        34.64 o                         
  12  20   0        443.12        421.32        76.75 o                         
  14  20   0          0.05         -0.30        31.26 o                         
   1  21   0        590.86        425.76       125.55 o                         
   3  21   0          1.74         75.71        49.47 o                         
   5  21   0         64.62        119.88        47.29 o                         
   7  21   0        733.80        674.68       170.13 o                         
   9  21   0          3.78          5.62       106.91 o                         
  11  21   0        166.91        192.85        91.15 o                         
  13  21   0        156.00        246.83        68.69 o                         
   0  22   0        191.56        180.82        68.75 o                         
   2  22   0        153.78        175.92        60.05 o                         
   4  22   0        311.13        453.35        90.30 o                         
   6  22   0        214.88        311.77        86.75 o                         
   8  22   0         81.00         18.31        49.00 o                         
  10  22   0         28.19          8.79        71.27 o                         
   1  23   0       2389.75       2449.17       215.80 o                         
   3  23   0       1523.35       1652.31       173.16 o                         
   5  23   0          0.49         83.38        49.73 o                         
   7  23   0        105.02        152.46        58.49 o                         
   9  23   0       1153.89       1207.99       319.51 o                         
   0  24   0         21.83         64.04        76.24 o                         
   2  24   0        306.34        357.36        72.68 o                         
   4  24   0        934.77       1210.70       127.48 o                         
   6  24   0         59.89         81.53        77.32 o                         
   8  24   0        724.98        736.86       100.79 o                         
   1  25   0          7.56         40.27        45.49 o                         
   3  25   0         95.84         29.09        42.14 o                         
 -23   1   1        762.08        739.59        92.06 o                         
 -21   1   1       1743.50       1466.06       120.56 o                         
 -19   1   1       3383.25       3284.60       167.45 o                         
 -17   1   1        146.83        155.40        35.70 o                         
 -15   1   1        416.43        447.87        55.08 o                         
 -13   1   1       4472.89       4170.53       105.08 o                         
 -11   1   1      18462.17      21779.51       257.98 o                         
  -9   1   1      27992.97      30748.43       409.17 o                         
  -7   1   1      19289.06      18670.39       167.59 o                         
  -5   1   1      19260.34      19782.95       157.66 o                         
  -3   1   1       3967.86       3676.63        66.12 o                         
  -1   1   1      38654.62      45216.63       263.32 o                         
   3   1   1       1459.76       1760.40        41.37 o                         
   5   1   1      12583.38      12756.32       358.52 o                         
   7   1   1        692.22        659.85        27.68 o                         
   9   1   1        252.35        439.00        31.97 o                         
  11   1   1       3566.20       3407.16       140.01 o                         
  13   1   1        598.04        630.82        69.61 o                         
  15   1   1         77.27         83.77        36.33 o                         
  17   1   1        912.29        791.47        79.32 o                         
  19   1   1        443.00        420.05        60.84 o                         
  21   1   1         15.35        -34.90        54.41 o                         
  23   1   1        175.84        375.81        71.18 o                         
 -22   2   1       1872.99       2095.36       153.83 o                         
 -20   2   1        330.10        404.64        64.99 o                         
 -18   2   1        963.13       1086.35        95.31 o                         
 -16   2   1        433.76        210.79        34.01 o                         
 -14   2   1        361.04        431.45        37.12 o                         
 -12   2   1       1547.46       2529.36        83.68 o                         
 -10   2   1        574.34        673.13        39.49 o                         
  -8   2   1       5893.82       6167.40       134.17 o                         
  -6   2   1        495.88        801.83        41.79 o                         
  -4   2   1      55603.53      53048.91       594.33 o                         
  -2   2   1      42461.60      42257.80       733.64 o                         
   2   2   1       8756.91       7926.11       135.89 o                         
   4   2   1      12917.95      12016.84       141.40 o                         
   6   2   1       4900.38       4959.15       105.92 o                         
   8   2   1        383.54        482.09        38.86 o                         
  10   2   1       3200.54       3236.28       114.44 o                         
  12   2   1         26.62          4.72        20.01 o                         
  14   2   1        129.53        144.22        49.13 o                         
  16   2   1       2115.10       2086.70       120.83 o                         
  18   2   1       1812.18       1470.12       111.33 o                         
  20   2   1         82.41        213.37        47.16 o                         
  22   2   1        398.21        554.83        79.43 o                         
 -23   3   1        275.24        255.64        61.09 o                         
 -21   3   1       1907.53       1834.69       139.74 o                         
 -19   3   1       1333.48       1252.82       105.06 o                         
 -17   3   1         26.14         46.90        19.77 o                         
 -15   3   1          9.39         55.48        24.18 o                         
 -13   3   1        315.16        660.15        46.57 o                         
 -11   3   1        426.62        198.56        24.42 o                         
  -9   3   1       5875.03       5735.03       171.78 o                         
  -7   3   1       7644.03       5953.05       123.00 o                         
  -5   3   1      17618.06      16396.20       174.03 o                         
  -3   3   1       1436.52        925.73        35.04 o                         
  -1   3   1       5597.18       6775.10        65.73 o                         
   1   3   1        723.94        449.49        30.97 o                         
   3   3   1      76572.63      77962.19      2019.23 o                         
   5   3   1       3828.79       3850.78        83.92 o                         
   7   3   1       2842.28       2222.03        76.31 o                         
   9   3   1      13469.01      14118.75       222.30 o                         
  11   3   1       1493.49       1712.55        87.18 o                         
  13   3   1       1517.54       1023.48        72.36 o                         
  15   3   1         19.07         14.54        16.99 o                         
  17   3   1        383.20        635.36        71.90 o                         
  19   3   1        955.15       1403.45       133.19 o                         
  21   3   1        479.30        407.69        66.18 o                         
  23   3   1         60.58        121.18        46.73 o                         
 -22   4   1        448.99        454.36        71.14 o                         
 -20   4   1       1618.54       1733.71       127.49 o                         
 -18   4   1        167.73         76.68        35.72 o                         
 -16   4   1       2999.42       2313.65        97.95 o                         
 -14   4   1         83.05         73.07        23.37 o                         
 -12   4   1       5071.69       6219.34       137.90 o                         
 -10   4   1          5.78         26.41        24.34 o                         
  -8   4   1         40.38        242.67        29.74 o                         
  -6   4   1      98061.09     100223.72       788.01 o                         
  -4   4   1     107220.05      99654.48      1684.51 o                         
  -2   4   1        500.92        750.50        28.72 o                         
   0   4   1        396.08        431.28        37.65 o                         
   2   4   1       2110.56       2042.32        82.16 o                         
   4   4   1      36992.66      33025.27       793.62 o                         
   6   4   1      48300.14      44462.39      1133.80 o                         
   8   4   1      10655.70      10538.04       181.12 o                         
  10   4   1       4253.57       3364.19       115.57 o                         
  12   4   1        197.55        413.46        44.94 o                         
  14   4   1       1376.58       1690.12        99.50 o                         
  16   4   1        276.66        437.86        61.33 o                         
  18   4   1       3027.44       2274.09       137.36 o                         
  20   4   1       2486.61       2562.53       158.46 o                         
  22   4   1         86.05        132.48        66.99 o                         
 -23   5   1         56.94         41.79        30.94 o                         
 -21   5   1         67.85         51.89        36.81 o                         
 -19   5   1        140.15        175.63        55.18 o                         
 -17   5   1       1598.24       1362.50        80.39 o                         
 -15   5   1       2419.22       2544.53       102.09 o                         
 -13   5   1          0.23        104.35        20.06 o                         
 -11   5   1        122.39         71.79        22.58 o                         
  -9   5   1       3856.69       3281.04       106.92 o                         
  -7   5   1        550.76        924.57        49.91 o                         
  -5   5   1        484.33        622.59        35.63 o                         
  -3   5   1      60995.06      53139.75       435.74 o                         
  -1   5   1        504.13        599.42        20.75 o                         
   1   5   1      18388.80      16165.19      1037.20 o                         
   3   5   1       2240.92       3085.66        66.41 o                         
   5   5   1       6726.88       7597.43       102.06 o                         
   7   5   1       4862.69       4509.78        91.46 o                         
   9   5   1        278.56        328.76        35.12 o                         
  11   5   1         64.54         98.04        23.11 o                         
  13   5   1       1679.43       1205.25        82.79 o                         
  15   5   1        445.06        374.36        51.91 o                         
  17   5   1       3190.60       3343.40       160.17 o                         
  19   5   1        532.47        704.04        81.60 o                         
  21   5   1        213.60        137.33        45.97 o                         
 -22   6   1        112.39        215.85        56.07 o                         
 -20   6   1         37.87         -5.05        27.60 o                         
 -18   6   1       1190.52       1123.11        95.95 o                         
 -16   6   1        484.95        535.84        49.68 o                         
 -14   6   1        163.59        315.56        37.79 o                         
 -12   6   1        564.94        749.66        60.91 o                         
 -10   6   1        138.82        212.47        27.87 o                         
  -8   6   1       1986.24       2242.31        58.52 o                         
  -6   6   1      20589.81      17652.51       310.26 o                         
  -4   6   1       5632.12       4458.72       105.62 o                         
  -2   6   1       2227.73       3465.03        89.08 o                         
   0   6   1         93.21         64.82        22.47 o                         
   2   6   1       7896.25       6390.83       237.62 o                         
   4   6   1      29133.60      25955.93       237.55 o                         
   6   6   1      28125.54      26456.08       679.21 o                         
   8   6   1       3007.56       2742.19        72.31 o                         
  10   6   1         76.18         78.26        22.71 o                         
  12   6   1       2226.94       1620.88        93.94 o                         
  14   6   1       3078.60       3696.22       149.38 o                         
  16   6   1       1913.02       1775.50       112.32 o                         
  18   6   1       2222.34       1879.39       125.69 o                         
  20   6   1         32.61        107.03        37.42 o                         
  22   6   1          8.01        101.19        50.26 o                         
 -21   7   1          2.99         49.98        35.37 o                         
 -19   7   1       2804.79       2413.68       145.54 o                         
 -17   7   1       4693.98       4584.01       153.71 o                         
 -15   7   1        323.18        543.82        48.89 o                         
 -13   7   1        948.03        789.82        68.10 o                         
 -11   7   1       1350.76       1066.64        70.71 o                         
  -9   7   1      44107.87      41813.93       402.40 o                         
  -7   7   1      11531.86      10486.49       208.99 o                         
  -5   7   1       2811.90       3422.01        97.47 o                         
  -3   7   1       2126.24       1720.45        61.58 o                         
  -1   7   1         77.46        170.62        18.59 o                         
   1   7   1       1744.22       2714.16       151.05 o                         
   3   7   1       9153.08       9088.58        99.53 o                         
   5   7   1      20834.77      23822.00       622.21 o                         
   7   7   1        102.55        288.73        43.49 o                         
   9   7   1          5.79        138.92        19.17 o                         
  11   7   1         71.73         40.70        25.49 o                         
  13   7   1        948.84       1315.10        85.99 o                         
  15   7   1       3568.51       3274.32       147.07 o                         
  17   7   1       3989.95       3989.12       176.10 o                         
  19   7   1         43.21         58.03        39.24 o                         
  21   7   1       1718.82       1498.59       125.80 o                         
 -22   8   1          1.62         16.52        30.70 o                         
 -20   8   1       1130.89       1366.60       118.70 o                         
 -18   8   1         55.11        130.02        40.34 o                         
 -16   8   1       2157.80       2561.13       112.73 o                         
 -14   8   1       5894.38       5818.31       204.90 o                         
 -12   8   1       2218.30       2331.45       111.29 o                         
 -10   8   1        239.65        309.60        34.43 o                         
  -8   8   1       3615.49       4403.44       122.56 o                         
  -6   8   1       1821.26       1952.10        81.36 o                         
  -4   8   1      20322.07      19255.00       395.32 o                         
  -2   8   1        487.31        721.48        44.81 o                         
   0   8   1        581.29        849.66        34.24 o                         
   2   8   1       1633.72       1735.87       136.02 o                         
   4   8   1      57521.73      64384.50      1158.45 o                         
   6   8   1      73116.46      71999.55      1551.09 o                         
   8   8   1        189.25        294.14        26.58 o                         
  10   8   1        486.86        364.73        30.30 o                         
  12   8   1      12391.44      11658.06       316.00 o                         
  14   8   1      12359.07      11980.97       270.25 o                         
  16   8   1        997.43       1094.62        91.56 o                         
  18   8   1          7.44         15.08        24.90 o                         
  20   8   1       1043.56       1034.96       102.09 o                         
  22   8   1          3.17         52.07        35.76 o                         
 -21   9   1         79.90        171.64        45.79 o                         
 -19   9   1       1181.08       1455.60       116.86 o                         
 -17   9   1       2414.50       2317.07       112.61 o                         
 -15   9   1       1176.91       1467.51        84.30 o                         
 -13   9   1       4337.03       4846.74       164.97 o                         
 -11   9   1        888.55       1067.54        56.67 o                         
  -9   9   1      14557.95      14085.67       221.41 o                         
  -7   9   1       3814.81       3584.05       108.05 o                         
  -5   9   1       1124.50       1852.80        76.73 o                         
  -3   9   1      23605.49      24812.26      1077.64 o                         
  -1   9   1      33828.30      32632.89       657.51 o                         
   1   9   1       1153.60       1068.42       108.76 o                         
   3   9   1       2565.08       3431.35       125.92 o                         
   5   9   1      15885.25      19035.47       197.84 o                         
   7   9   1        236.15        239.60        25.52 o                         
   9   9   1      26637.45      24371.46       351.27 o                         
  11   9   1        200.82        202.61        24.30 o                         
  13   9   1      13896.78      14859.31       292.19 o                         
  15   9   1       9234.74       8450.75       239.51 o                         
  17   9   1       1397.40       1375.50       106.92 o                         
  19   9   1        186.76        221.73        51.04 o                         
  21   9   1         31.15          8.36        24.30 o                         
 -20  10   1          8.98         59.94        44.15 o                         
 -18  10   1         46.55         67.65        25.20 o                         
 -16  10   1       1462.48       1392.02        86.14 o                         
 -14  10   1       4589.69       5121.46       310.71 o                         
 -12  10   1       9151.01       7949.56       204.78 o                         
 -10  10   1        304.97        390.77        33.35 o                         
  -8  10   1       1446.70       2014.41        86.21 o                         
  -6  10   1       2756.45       3106.50       105.95 o                         
  -4  10   1       5264.73       5584.42       164.46 o                         
  -2  10   1       3314.58       3334.55       140.21 o                         
   0  10   1       3325.29       3520.63       136.60 o                         
   2  10   1        296.83        396.48        42.54 o                         
   4  10   1         11.95        240.51        31.57 o                         
   6  10   1         41.35         67.63        16.47 o                         
   8  10   1       4829.20       5027.33       113.16 o                         
  10  10   1        115.50        283.31        34.94 o                         
  12  10   1         28.04        200.65        35.90 o                         
  14  10   1       4154.72       3434.18       161.83 o                         
  16  10   1        290.03        278.10        49.52 o                         
  18  10   1       1411.96       1372.74       111.21 o                         
  20  10   1         86.68         24.00        36.05 o                         
 -21  11   1        135.52        223.51        52.44 o                         
 -19  11   1         32.12         35.09        38.03 o                         
 -17  11   1         55.34        117.36        29.47 o                         
 -15  11   1        165.95        286.44        39.71 o                         
 -13  11   1       4435.99       3590.79       145.65 o                         
 -11  11   1         54.74         33.36        21.61 o                         
  -9  11   1        328.17        482.64        44.42 o                         
  -7  11   1        923.12       1136.86        68.78 o                         
  -5  11   1         18.68         94.34        24.18 o                         
  -3  11   1       1736.95       2262.22       133.81 o                         
  -1  11   1        248.21        422.91        35.10 o                         
   1  11   1       1255.56       1455.85       142.35 o                         
   3  11   1       2784.18       2864.43       122.03 o                         
   5  11   1         35.94         55.82        13.26 o                         
   7  11   1       1439.58       1528.06        62.41 o                         
   9  11   1          0.27         49.30        14.66 o                         
  11  11   1         70.34         95.42        20.69 o                         
  13  11   1         52.12         -6.61        21.70 o                         
  15  11   1       1158.20       1310.99        95.91 o                         
  17  11   1        200.46        188.14        43.20 o                         
  19  11   1        275.31        333.12        49.43 o                         
 -20  12   1         19.23         10.26        40.85 o                         
 -18  12   1         92.22        214.93        39.24 o                         
 -16  12   1        364.78        554.93        57.19 o                         
 -14  12   1        144.26         81.64        32.17 o                         
 -12  12   1       2603.94       2362.48       114.33 o                         
 -10  12   1        505.60        545.17        56.95 o                         
  -8  12   1       1258.28       1275.73        82.30 o                         
  -6  12   1       2057.53       2127.46        94.80 o                         
  -4  12   1        443.30        179.13        33.24 o                         
  -2  12   1        226.62        283.29        40.36 o                         
   0  12   1       2081.94       1848.84       107.03 o                         
   2  12   1       4874.40       4072.28       143.94 o                         
   4  12   1        123.64        188.24        37.22 o                         
   6  12   1        445.77        354.99        30.88 o                         
   8  12   1        166.19        195.82        25.96 o                         
  10  12   1        644.83        455.09        38.37 o                         
  12  12   1        443.58        318.26        44.97 o                         
  14  12   1       1316.03       1033.33        83.10 o                         
  16  12   1          4.32         18.37        23.65 o                         
  18  12   1        254.05        490.09        66.64 o                         
  20  12   1          5.96         56.31        47.45 o                         
 -19  13   1         49.71         -6.76        38.82 o                         
 -17  13   1          2.99         34.88        33.35 o                         
 -15  13   1        270.33        215.71        35.24 o                         
 -13  13   1         72.33         32.99        21.22 o                         
 -11  13   1        102.58        101.69        24.46 o                         
  -9  13   1        476.08        570.26        48.59 o                         
  -7  13   1        874.39       1180.49        76.55 o                         
  -5  13   1       3764.51       4353.13       192.46 o                         
  -3  13   1        489.31        606.60        56.78 o                         
  -1  13   1        380.21        431.07        39.14 o                         
   1  13   1       2159.97       2180.74       102.12 o                         
   3  13   1       1874.17       2456.15       121.50 o                         
   5  13   1       1170.02       1246.54        77.88 o                         
   7  13   1        161.24        115.79        17.92 o                         
   9  13   1        156.29        309.81        30.97 o                         
  11  13   1        250.35        311.81        40.88 o                         
  13  13   1        160.61        273.88        41.44 o                         
  15  13   1         31.25         89.09        29.69 o                         
  17  13   1        121.22         48.41        36.12 o                         
  19  13   1         20.55         26.19        34.23 o                         
 -18  14   1         59.96        -11.16        30.57 o                         
 -16  14   1          7.03         35.02        42.49 o                         
 -14  14   1         13.54          8.20        22.72 o                         
 -12  14   1         53.15         62.44        22.79 o                         
 -10  14   1         56.29         72.13        18.05 o                         
  -8  14   1         33.94         37.15        19.69 o                         
  -6  14   1       2344.32       2242.14       132.27 o                         
  -4  14   1        581.95        738.86        67.45 o                         
  -2  14   1      16545.14      16543.86       276.54 o                         
   0  14   1       1714.85       1777.33        67.85 o                         
   2  14   1      13564.01      13667.91       377.41 o                         
   4  14   1        353.24        407.74        45.50 o                         
   6  14   1         71.98         82.44        23.76 o                         
   8  14   1       5953.26       6294.55       241.27 o                         
  10  14   1       4222.54       3801.03       152.07 o                         
  12  14   1       2928.00       3183.82       175.77 o                         
  14  14   1          6.38         52.40        50.83 o                         
  16  14   1        291.07        271.88        98.93 o                         
  18  14   1         69.11         21.31        61.81 o                         
 -19  15   1        370.42        577.38        88.90 o                         
 -17  15   1        437.84        465.14        67.86 o                         
 -15  15   1        878.33        839.25        84.73 o                         
 -13  15   1        620.60        508.63        76.31 o                         
 -11  15   1        717.98        642.55        60.16 o                         
  -9  15   1        234.68        313.11        34.88 o                         
  -7  15   1        293.04        502.05       100.14 o                         
  -5  15   1        146.44         84.61        35.91 o                         
  -3  15   1       1182.13       1224.80        93.27 o                         
  -1  15   1       1213.65       1280.98        62.95 o                         
   1  15   1       1704.99       1696.72        94.77 o                         
   3  15   1        201.71        374.59        39.89 o                         
   5  15   1        300.10        161.24        29.12 o                         
   7  15   1       1068.97       1337.88        89.22 o                         
   9  15   1       1397.53       1643.31        94.83 o                         
  11  15   1       2618.29       2529.05       155.12 o                         
  13  15   1        121.08         -7.26        31.89 o                         
  15  15   1        103.19         93.06        40.35 o                         
  17  15   1        287.88        218.54        60.60 o                         
 -18  16   1       6470.74       8163.85       428.80 o                         
 -16  16   1        210.21        250.36        49.93 o                         
 -14  16   1        131.16        372.27        59.03 o                         
 -12  16   1         42.18        133.85        45.50 o                         
 -10  16   1       2134.73       2065.38       110.80 o                         
  -8  16   1       1935.59       2018.52       146.24 o                         
  -6  16   1       2885.76       2551.28       151.40 o                         
  -4  16   1       1004.97       1060.54        89.47 o                         
  -2  16   1      14854.47      14113.81       383.61 o                         
   0  16   1      16858.14      17415.02       293.21 o                         
   2  16   1       4264.90       4220.15       164.80 o                         
   4  16   1        134.34        302.95        43.12 o                         
   6  16   1          9.76         68.01        29.36 o                         
   8  16   1       2513.90       1814.28       115.61 o                         
  10  16   1        982.95        915.31        74.97 o                         
  12  16   1        528.39        594.96        82.67 o                         
  14  16   1        164.18        222.06        54.54 o                         
  16  16   1        540.56        815.98       110.39 o                         
  18  16   1         49.56        149.14        43.27 o                         
 -17  17   1       1608.51       1648.62       129.50 o                         
 -15  17   1        564.62        364.44        58.90 o                         
 -13  17   1        253.01        242.22        48.03 o                         
 -11  17   1        407.85        241.39        51.37 o                         
  -9  17   1        113.44        109.23        35.24 o                         
  -7  17   1        753.24        972.08       101.45 o                         
  -5  17   1        399.60        467.10        92.55 o                         
  -3  17   1       1747.89       2218.79       119.34 o                         
  -1  17   1        370.52        220.23       208.92 o                         
   1  17   1      12362.92      12348.78       384.90 o                         
   3  17   1       2266.60       2367.22       112.94 o                         
   5  17   1          1.89        245.66        40.03 o                         
   7  17   1       1293.57       1298.33        93.74 o                         
   9  17   1         25.08        300.69        58.50 o                         
  11  17   1         88.96        174.19        87.20 o                         
  13  17   1       1097.75        748.20        93.30 o                         
  15  17   1       2861.41       2500.01       201.16 o                         
  17  17   1        354.31        305.90        70.12 o                         
 -16  18   1       1885.41       2455.57       194.61 o                         
 -14  18   1       1282.42       1263.97       104.94 o                         
 -12  18   1       1191.07       1041.44       108.44 o                         
 -10  18   1        738.12        754.51        76.29 o                         
  -8  18   1        803.88        724.07        74.06 o                         
  -6  18   1       6182.67       5948.33       239.73 o                         
  -4  18   1       4929.19       4885.40       387.03 o                         
  -2  18   1       9808.40      10303.94       734.95 o                         
   0  18   1      31722.68      32022.65       927.41 o                         
   2  18   1        564.83        592.55        87.52 o                         
   4  18   1        247.54        268.26        43.54 o                         
   6  18   1         21.85         27.36        34.35 o                         
   8  18   1       1115.47       1307.78        98.93 o                         
  10  18   1        131.51        124.26        40.55 o                         
  12  18   1        233.87        236.20        57.15 o                         
  14  18   1        867.99       1078.00       117.95 o                         
  16  18   1        178.74        197.65        57.46 o                         
 -15  19   1       1979.46       2161.69       168.50 o                         
 -13  19   1       2674.61       2917.99       202.52 o                         
 -11  19   1       1717.15       1411.54       127.91 o                         
  -9  19   1         18.08        -21.44        28.81 o                         
  -7  19   1       2126.48       1792.63       157.22 o                         
  -5  19   1         75.15        100.44        85.05 o                         
  -3  19   1       1140.75        848.10       171.35 o                         
  -1  19   1       1471.53       1162.42       181.13 o                         
   1  19   1       5391.85       4816.82       255.95 o                         
   3  19   1        273.72        231.19        71.05 o                         
   5  19   1        141.61        154.71        51.45 o                         
   7  19   1         11.56         44.99        29.62 o                         
   9  19   1        303.44        385.07        51.06 o                         
  11  19   1        447.87        594.07        87.08 o                         
  13  19   1        387.28        532.24        83.52 o                         
  15  19   1       1228.63       1355.13       151.40 o                         
 -14  20   1        268.21        306.22        82.07 o                         
 -12  20   1        921.25        812.72       105.16 o                         
 -10  20   1       1285.38        947.99       109.20 o                         
  -8  20   1          0.79         27.16        46.99 o                         
  -6  20   1         30.69         27.61        65.32 o                         
  -4  20   1        219.83        214.33       116.59 o                         
  -2  20   1       1418.72       1080.24       205.44 o                         
   0  20   1       3004.57       3023.80       211.92 o                         
   2  20   1       4090.42       4109.13       245.05 o                         
   4  20   1       2932.35       2935.43       210.44 o                         
   6  20   1       1950.98       2366.07       265.73 o                         
   8  20   1        718.80        701.48       107.49 o                         
  10  20   1        297.90        409.48        67.83 o                         
  12  20   1        986.50       1062.81       117.12 o                         
  14  20   1       1494.55       1440.09       143.43 o                         
 -13  21   1        999.93       1364.55       146.08 o                         
 -11  21   1        726.74        648.54        99.76 o                         
  -9  21   1         26.27         35.99        37.93 o                         
  -7  21   1        168.84        199.49        51.60 o                         
  -5  21   1        176.18        224.79        83.50 o                         
  -3  21   1       1061.59        986.24       129.79 o                         
  -1  21   1       2339.22       2586.40       206.55 o                         
   1  21   1       1319.58       1123.91       135.57 o                         
   3  21   1         30.04         86.26        46.76 o                         
   5  21   1        111.44         87.83        46.99 o                         
   7  21   1          1.72        -48.18        48.18 o                         
   9  21   1         15.51         44.62        36.77 o                         
  11  21   1        237.75        231.98        82.27 o                         
  13  21   1        165.71        173.64        76.34 o                         
 -12  22   1       1678.94       1473.63       174.09 o                         
 -10  22   1        127.54        160.86        49.87 o                         
  -8  22   1        248.59        114.86        50.74 o                         
  -6  22   1        302.18        170.41        55.11 o                         
  -4  22   1        113.85        355.38        58.33 o                         
  -2  22   1        885.93        637.77       107.64 o                         
   0  22   1       2632.72       2477.97       207.21 o                         
   2  22   1        186.19         64.54        55.41 o                         
   4  22   1        371.44        264.60       131.22 o                         
   6  22   1          0.77         58.43        48.68 o                         
   8  22   1        478.25        420.04       153.08 o                         
  10  22   1         42.91         13.07       105.02 o                         
  -9  23   1         62.40        124.72        71.05 o                         
  -7  23   1       1214.29       1240.26       124.12 o                         
  -5  23   1        648.16        731.07        94.28 o                         
  -3  23   1         66.16        -32.96        60.01 o                         
  -1  23   1          9.75         98.77        57.18 o                         
   1  23   1          1.00        -41.86        41.86 o                         
   3  23   1        646.79        930.36       144.09 o                         
   5  23   1        179.31        219.17        73.40 o                         
   7  23   1         93.33         30.32        71.00 o                         
   9  23   1        971.16        955.69       161.22 o                         
  -8  24   1         49.97         43.24        43.90 o                         
  -6  24   1       3130.63       3021.97       283.53 o                         
  -4  24   1       1571.82       1836.73       172.75 o                         
  -2  24   1       1324.62       1413.58       210.32 o                         
   0  24   1       1571.83       1875.53       198.74 o                         
   2  24   1        847.73        851.64       146.52 o                         
   4  24   1        387.69        352.29        98.74 o                         
   6  24   1        120.08        152.25       102.52 o                         
  -3  25   1        188.34        141.52        57.85 o                         
  -1  25   1        719.21        731.01       107.54 o                         
   1  25   1         55.44         75.06        56.75 o                         
   3  25   1          0.23        -57.80        57.80 o                         
 -22   0   2        580.21        319.73        92.53 o                         
 -20   0   2       2330.41       1563.43       169.00 o                         
 -18   0   2       4630.58       3525.88       233.51 o                         
 -16   0   2       4385.71       4837.56       254.98 o                         
 -14   0   2       6694.63       6551.08       152.21 o                         
 -12   0   2      14802.55      14575.07       216.78 o                         
 -10   0   2       7222.64       5797.58       127.86 o                         
  -8   0   2       3257.62       4092.39       114.42 o                         
  -6   0   2       2264.64       2367.88        54.26 o                         
  -2   0   2        345.57       1037.73        38.63 o                         
   4   0   2         19.00         98.79        18.74 o                         
   6   0   2       2891.18       2331.02        77.98 o                         
   8   0   2      55197.05      53231.36       454.59 o                         
  10   0   2         53.25        379.34        48.45 o                         
  12   0   2       2683.82       1467.84       122.91 o                         
  14   0   2        175.39         84.95       142.14 o                         
  16   0   2        147.40         -2.23        27.87 o                         
  18   0   2      15240.86      16576.19       549.19 o                         
  20   0   2        170.27        326.01        90.26 o                         
  22   0   2       2514.57       1864.91       359.05 o                         
 -23   1   2        136.73        219.51        50.07 o                         
 -21   1   2         41.92         74.72        37.87 o                         
 -19   1   2        221.06         96.12        35.97 o                         
 -17   1   2        346.80        126.80        28.45 o                         
 -15   1   2       1834.97       1244.30        63.80 o                         
 -13   1   2       8563.44       9407.58       140.23 o                         
 -11   1   2       9734.33      13150.46       138.18 o                         
  -9   1   2       4907.29       5720.87        86.08 o                         
  -7   1   2       5082.46       4565.06        59.16 o                         
  -5   1   2      32783.92      33521.88       738.67 o                         
  -3   1   2      33923.12      32020.69       383.17 o                         
   1   1   2        216.20        210.17        14.69 o                         
   3   1   2      42381.41      44799.92      1216.27 o                         
   5   1   2      10984.16       9341.89       113.86 o                         
   7   1   2         48.39         22.32         7.21 o                         
   9   1   2       5628.06       5244.79       162.87 o                         
  11   1   2        320.36        277.14        42.62 o                         
  13   1   2         20.88         76.36        25.05 o                         
  15   1   2         11.90         89.40        26.70 o                         
  17   1   2        702.40        320.83        52.31 o                         
  19   1   2        297.44        163.05        42.22 o                         
  21   1   2        676.07       1003.85       106.96 o                         
 -22   2   2         54.60        170.10        41.79 o                         
 -20   2   2         52.69         42.75        36.46 o                         
 -18   2   2       4892.30       4153.48       181.33 o                         
 -16   2   2        793.60       1109.28        65.34 o                         
 -14   2   2        219.93        261.97        29.47 o                         
 -12   2   2       1043.34       1810.69        70.80 o                         
 -10   2   2      13030.07      12489.53       263.18 o                         
  -8   2   2         53.22         95.02        14.72 o                         
  -6   2   2      10846.46      11123.72       121.15 o                         
  -4   2   2      25553.29      26941.11       527.64 o                         
  -2   2   2       1730.03       1052.41        27.11 o                         
   0   2   2         49.88        257.35        21.64 o                         
   2   2   2      18441.27      19189.18       685.42 o                         
   4   2   2       3950.07       4322.49        80.14 o                         
   6   2   2        950.12       1310.38        46.32 o                         
   8   2   2      12376.21      12439.52       151.24 o                         
  10   2   2         44.03         50.20        15.54 o                         
  12   2   2        129.84         31.49        22.20 o                         
  14   2   2       1074.58        769.30        69.72 o                         
  16   2   2        904.66        841.55        78.98 o                         
  18   2   2         81.80        -23.17        23.17 o                         
  20   2   2       1237.97       1335.63       114.75 o                         
  22   2   2         59.11         23.82        58.45 o                         
 -23   3   2          9.47         12.88        38.16 o                         
 -21   3   2         52.31        100.11        32.81 o                         
 -19   3   2       2540.58       2706.66       153.83 o                         
 -17   3   2       5642.23       5134.37       194.37 o                         
 -15   3   2       2881.35       2654.79        98.16 o                         
 -13   3   2        140.87        301.04        32.52 o                         
 -11   3   2       2315.87       2236.12        78.33 o                         
  -9   3   2       3501.53       4245.58       113.23 o                         
  -7   3   2       1307.35       1450.50        44.30 o                         
  -5   3   2      32423.22      33086.39       420.12 o                         
  -3   3   2     113662.51     123467.53      1949.48 o                         
  -1   3   2      10772.32      10158.00       268.78 o                         
   1   3   2       2315.51       2018.58        63.33 o                         
   3   3   2       3561.91       4249.76        71.29 o                         
   5   3   2      10317.11       9830.93       181.81 o                         
   7   3   2       8092.51       6928.15       165.22 o                         
   9   3   2      11220.94      10779.53       114.91 o                         
  11   3   2       8143.42       9268.96       203.54 o                         
  13   3   2       3022.63       3367.30       137.04 o                         
  15   3   2       1035.11       1296.72        92.54 o                         
  17   3   2        522.68        719.20        76.94 o                         
  19   3   2          0.78         20.85        27.81 o                         
  21   3   2        488.77        670.25        84.81 o                         
 -22   4   2          7.31        158.51        42.84 o                         
 -20   4   2         15.08         42.25        39.09 o                         
 -18   4   2        729.49        673.88        75.17 o                         
 -16   4   2       4059.63       4108.50       130.06 o                         
 -14   4   2          1.36         29.67        15.96 o                         
 -12   4   2       1509.35       1952.33        78.35 o                         
 -10   4   2        608.63        373.10        32.13 o                         
  -8   4   2       8487.59       9073.47       132.09 o                         
  -6   4   2      36764.43      36336.08       498.51 o                         
  -4   4   2     113133.23     115356.78      1530.55 o                         
  -2   4   2       1576.12       1645.38        46.10 o                         
   0   4   2         45.73        120.43        15.08 o                         
   2   4   2       1276.75       1368.10        66.98 o                         
   4   4   2       3601.67       3420.49        63.90 o                         
   6   4   2      17149.86      15447.90       287.87 o                         
   8   4   2       2458.29       2341.10        74.34 o                         
  10   4   2        723.85        625.74        32.17 o                         
  12   4   2       1057.50       1023.34        72.80 o                         
  14   4   2         61.51         22.02        22.15 o                         
  16   4   2       1222.09       1494.09       104.82 o                         
  18   4   2        210.92        194.66        38.40 o                         
  20   4   2        351.06        516.62        75.28 o                         
  22   4   2         24.68         -1.76        31.41 o                         
 -23   5   2        135.47        104.70        43.74 o                         
 -21   5   2        906.88        747.41        90.18 o                         
 -19   5   2         82.81        151.58        34.92 o                         
 -17   5   2       2295.07       2494.06       107.83 o                         
 -15   5   2        178.20        146.33        23.72 o                         
 -13   5   2        856.66        848.73        56.01 o                         
 -11   5   2       3542.73       3702.97       106.02 o                         
  -9   5   2      11955.62      12310.66       175.33 o                         
  -7   5   2      13020.00      13284.48       164.07 o                         
  -5   5   2       4155.11       3409.77        77.05 o                         
  -3   5   2        248.74        809.82        34.27 o                         
  -1   5   2       8159.19       9297.34        92.73 o                         
   1   5   2         77.50        235.29        25.42 o                         
   3   5   2       8885.07       9280.46       209.46 o                         
   5   5   2       1970.79       1575.76        48.03 o                         
   7   5   2         69.73        138.21        18.50 o                         
   9   5   2       2715.78       2618.74        81.31 o                         
  11   5   2       2691.24       2886.92       115.74 o                         
  13   5   2        777.35        744.94        66.21 o                         
  15   5   2        429.32        493.75        64.83 o                         
  17   5   2        528.30        390.39        79.37 o                         
  19   5   2        654.29        542.13        73.40 o                         
  21   5   2         16.32         44.86        38.43 o                         
 -22   6   2          0.35        -26.60        26.60 o                         
 -20   6   2        371.30        317.45        59.34 o                         
 -18   6   2       1098.79        754.55        65.42 o                         
 -16   6   2       2258.53       1810.58        90.55 o                         
 -14   6   2       2596.46       2817.87       108.19 o                         
 -12   6   2        117.57         95.30        20.67 o                         
 -10   6   2       1511.87       1522.19        66.97 o                         
  -8   6   2       5063.49       6094.94       120.24 o                         
  -6   6   2      49984.62      51981.43       405.87 o                         
  -4   6   2      27938.73      24709.14       267.06 o                         
  -2   6   2        339.23        445.10        31.89 o                         
   0   6   2      13283.66      10885.49       290.97 o                         
   2   6   2       6606.25       6921.45       224.39 o                         
   4   6   2       3674.93       4099.60        77.55 o                         
   6   6   2        159.69        662.77        36.85 o                         
   8   6   2       5162.13       5203.65       108.25 o                         
  10   6   2        920.82        820.12        47.44 o                         
  12   6   2       3056.44       3216.62       128.20 o                         
  14   6   2         56.39        149.55        33.01 o                         
  16   6   2       5665.99       6261.51       212.37 o                         
  18   6   2       1080.54       1060.87        97.31 o                         
  20   6   2        303.20        232.33        47.03 o                         
  22   6   2          9.53        -32.36        32.36 o                         
 -23   7   2         26.95         41.84        37.96 o                         
 -21   7   2          4.35         15.38        32.73 o                         
 -19   7   2        125.14        127.82        43.84 o                         
 -17   7   2        117.71         79.73        23.75 o                         
 -15   7   2        665.42        879.19        65.83 o                         
 -13   7   2       5867.22       6528.33       158.36 o                         
 -11   7   2       3598.06       4184.02       116.78 o                         
  -9   7   2       9227.89       8857.32       227.45 o                         
  -7   7   2       9731.83       9982.73       173.15 o                         
  -5   7   2         76.22        158.68        24.00 o                         
  -3   7   2       5209.53       6724.55       142.74 o                         
  -1   7   2       3601.47       3258.01        59.58 o                         
   1   7   2       7954.24       7354.09       294.14 o                         
   3   7   2      77438.52      78646.81       636.06 o                         
   5   7   2       2569.24       2685.44        71.20 o                         
   7   7   2       1514.97       1798.07        62.42 o                         
   9   7   2       1054.79       1064.17        51.96 o                         
  11   7   2       1178.54       1155.28        76.55 o                         
  13   7   2         41.13        460.58        54.12 o                         
  15   7   2      11527.05      12265.61       327.03 o                         
  17   7   2          4.09         38.16        21.31 o                         
  19   7   2        750.67        709.96        85.86 o                         
  21   7   2        416.08        452.24        72.56 o                         
 -22   8   2         61.98         26.87        49.23 o                         
 -20   8   2        176.57        150.89        49.77 o                         
 -18   8   2        163.19        165.60        33.35 o                         
 -16   8   2       1073.86       1227.69        78.14 o                         
 -14   8   2       7371.37       7914.47       183.65 o                         
 -12   8   2       4163.26       3533.87       113.37 o                         
 -10   8   2       7470.88       6275.72       160.98 o                         
  -8   8   2         59.84         39.27        12.80 o                         
  -6   8   2      26298.87      28752.76       370.67 o                         
  -4   8   2      37892.75      36403.16       482.50 o                         
  -2   8   2        790.02       1375.46        75.14 o                         
   0   8   2      11952.24      12094.15       313.20 o                         
   2   8   2       3589.53       3577.41       251.42 o                         
   4   8   2      20068.90      21276.58       184.62 o                         
   6   8   2      15602.61      17448.57       186.65 o                         
   8   8   2       3585.18       3271.74        88.72 o                         
  10   8   2        800.00        592.49        41.15 o                         
  12   8   2       7277.27       7860.50       201.90 o                         
  14   8   2      25024.21      22969.88       380.71 o                         
  16   8   2          1.81        -22.90        22.90 o                         
  18   8   2          1.70         26.71        31.29 o                         
  20   8   2        118.09        110.99        34.26 o                         
 -21   9   2        236.54        407.28        65.02 o                         
 -19   9   2        190.55        177.33        34.58 o                         
 -17   9   2        219.86        146.11        32.51 o                         
 -15   9   2       1765.71       2302.74       109.04 o                         
 -13   9   2       7769.72       6688.56       165.79 o                         
 -11   9   2       5681.30       7256.79       155.11 o                         
  -9   9   2      26227.54      26334.61       416.15 o                         
  -7   9   2       6619.71       6836.97       164.99 o                         
  -5   9   2        621.22        433.50        39.78 o                         
  -3   9   2        938.29        752.15        53.22 o                         
  -1   9   2       7474.50       7089.38       156.15 o                         
   1   9   2       1680.76       1954.10       101.60 o                         
   3   9   2      15298.85      17503.55       510.70 o                         
   5   9   2       1087.82       1292.86        51.25 o                         
   7   9   2       2169.66       2470.44        75.85 o                         
   9   9   2       3216.94       2719.48        85.64 o                         
  11   9   2       2183.70       1984.43        77.57 o                         
  13   9   2      18930.99      20718.07       682.92 o                         
  15   9   2        657.10        576.81        64.64 o                         
  17   9   2         90.88        155.83        38.77 o                         
  19   9   2         91.24        144.46        41.91 o                         
  21   9   2         40.27         -3.49        30.95 o                         
 -22  10   2        159.79        120.40        42.78 o                         
 -20  10   2        425.14        515.40        72.20 o                         
 -18  10   2          0.42         -2.50        30.55 o                         
 -16  10   2       1096.71       1298.00        84.33 o                         
 -14  10   2       2623.89       2668.97       109.89 o                         
 -12  10   2        116.71         50.73        12.88 o                         
 -10  10   2        131.69        146.39        27.22 o                         
  -8  10   2       7969.84       8448.41       178.26 o                         
  -6  10   2        616.43        944.84        61.97 o                         
  -4  10   2      28186.47      29432.90       695.14 o                         
  -2  10   2       5355.10       5055.44       148.92 o                         
   0  10   2      12308.54      11987.83       265.43 o                         
   2  10   2       1903.77       2166.39       115.02 o                         
   4  10   2      12183.38      13103.93       227.50 o                         
   6  10   2       6766.28       8979.84       145.85 o                         
   8  10   2         85.57        122.15        19.98 o                         
  10  10   2         98.56        110.44        20.75 o                         
  12  10   2      23583.27      23600.79       916.82 o                         
  14  10   2        114.81        346.12        50.52 o                         
  16  10   2        597.10        474.91        61.78 o                         
  18  10   2       1164.24       1464.64       115.89 o                         
  20  10   2         34.72        105.86        47.77 o                         
 -21  11   2          4.68         49.03        33.88 o                         
 -19  11   2        180.42         83.38        27.98 o                         
 -17  11   2        180.60        150.65        40.38 o                         
 -15  11   2       1232.45       1285.39        81.99 o                         
 -13  11   2       5463.71       5973.66       162.54 o                         
 -11  11   2       1201.05       1692.69        70.64 o                         
  -9  11   2         49.27         19.79        16.57 o                         
  -7  11   2        745.48        946.80        66.37 o                         
  -5  11   2        497.86        640.12        69.63 o                         
  -3  11   2       4556.54       4408.40       137.86 o                         
  -1  11   2       1253.24       1245.82        85.69 o                         
   1  11   2       2470.12       2468.40       128.55 o                         
   3  11   2         27.23         76.30        18.24 o                         
   5  11   2        425.03        363.59        25.71 o                         
   7  11   2        698.38        721.03        42.59 o                         
   9  11   2          6.86         46.73        15.37 o                         
  11  11   2       6408.70       6258.55       225.04 o                         
  13  11   2       1257.24       1406.75        92.40 o                         
  15  11   2         54.78        132.71        32.34 o                         
  17  11   2        350.41        256.92        78.06 o                         
  19  11   2         40.80         51.18        43.03 o                         
 -20  12   2         33.64         93.56        78.08 o                         
 -18  12   2        129.25        155.02        32.88 o                         
 -16  12   2         81.88        100.09        29.22 o                         
 -14  12   2       1692.28       1698.18       101.28 o                         
 -12  12   2        306.81        196.59        29.27 o                         
 -10  12   2       1572.01       1158.23        75.20 o                         
  -8  12   2       2162.35       2382.76       109.37 o                         
  -6  12   2        188.43        237.08        30.93 o                         
  -4  12   2        550.82        652.74        61.14 o                         
  -2  12   2       3230.19       4113.63       164.93 o                         
   0  12   2        264.95        305.13        53.30 o                         
   2  12   2       8378.38       7666.62       240.14 o                         
   4  12   2        517.26        443.63        47.51 o                         
   6  12   2        726.13        827.49        59.34 o                         
   8  12   2        599.96        589.12        45.20 o                         
  10  12   2        303.46        321.17        34.07 o                         
  12  12   2        704.23        614.41        60.14 o                         
  14  12   2         50.29         84.37        25.35 o                         
  16  12   2        268.14        244.66        47.01 o                         
  18  12   2         61.28        110.55        48.55 o                         
  20  12   2        441.53        594.69       122.22 o                         
 -19  13   2         39.67        -17.11        40.08 o                         
 -17  13   2        277.56        455.34        54.95 o                         
 -15  13   2       1221.25       1329.44        86.01 o                         
 -13  13   2       2236.48       2038.48        98.44 o                         
 -11  13   2        967.28       1123.92        70.15 o                         
  -9  13   2       9989.07      10242.15       221.80 o                         
  -7  13   2       4118.32       3695.30       139.99 o                         
  -5  13   2       3770.96       3383.61       148.95 o                         
  -3  13   2      26784.75      25626.12       491.45 o                         
  -1  13   2        224.11        386.00        76.49 o                         
   1  13   2       9945.90       8925.15       268.23 o                         
   3  13   2         24.55        102.72        34.83 o                         
   5  13   2       3251.94       3060.18       125.73 o                         
   7  13   2       2412.77       2200.35        74.71 o                         
   9  13   2        894.15        919.34        54.97 o                         
  11  13   2       3715.52       3695.09       116.58 o                         
  13  13   2        239.35        224.41        38.53 o                         
  15  13   2          0.74         49.26        35.35 o                         
  17  13   2        186.99        179.29        62.08 o                         
  19  13   2        227.40        134.85        56.86 o                         
 -20  14   2          8.07         25.23        25.68 o                         
 -18  14   2        740.33        618.57        79.48 o                         
 -16  14   2       2426.99       1902.41       126.09 o                         
 -14  14   2          0.45         23.29        26.34 o                         
 -12  14   2        420.50        443.53        45.98 o                         
 -10  14   2        314.12        412.03        48.55 o                         
  -8  14   2       1920.87       1703.61        99.24 o                         
  -6  14   2        696.02        801.32        76.06 o                         
  -4  14   2       1322.28       1494.23        96.06 o                         
  -2  14   2        250.38        354.94        39.38 o                         
   0  14   2        786.80        547.47        69.55 o                         
   2  14   2        363.33        482.58        48.71 o                         
   4  14   2       1567.30       1853.55       141.21 o                         
   6  14   2        650.65        782.85        67.99 o                         
   8  14   2       4019.77       4136.92       144.28 o                         
  10  14   2       6124.27       5920.57       250.67 o                         
  12  14   2          8.18         -8.37        21.25 o                         
  14  14   2       1475.47        977.33       144.33 o                         
  16  14   2         31.74         19.41        42.02 o                         
  18  14   2          2.30         38.11        40.45 o                         
 -19  15   2       1056.53       1385.31       119.74 o                         
 -17  15   2        430.23        688.91        83.74 o                         
 -15  15   2          0.48        -28.39        28.39 o                         
 -13  15   2        117.98        115.66        32.99 o                         
 -11  15   2       1173.92       1249.85        66.09 o                         
  -9  15   2       1387.06       1630.70       109.51 o                         
  -7  15   2       2314.86       1986.04       135.24 o                         
  -5  15   2         46.54         98.22        36.64 o                         
  -3  15   2         55.32        159.21        31.54 o                         
  -1  15   2       3558.86       3873.25        94.95 o                         
   1  15   2       3211.66       2615.72       112.30 o                         
   3  15   2       1682.33       1632.46        93.24 o                         
   5  15   2        693.96        720.06        66.96 o                         
   7  15   2        262.36        218.28        40.18 o                         
   9  15   2         91.75        186.35        39.80 o                         
  11  15   2        572.29        465.62        69.34 o                         
  13  15   2         52.94         94.91        62.47 o                         
  15  15   2        980.17       1021.89       126.04 o                         
  17  15   2       1186.42       1470.40       172.32 o                         
 -18  16   2        302.70        660.67       137.92 o                         
 -16  16   2       1230.08       1211.50       107.13 o                         
 -14  16   2        340.44        408.94        62.17 o                         
 -12  16   2          2.78         -9.70        47.31 o                         
 -10  16   2       1482.81       1480.15       114.13 o                         
  -8  16   2         62.54        110.03        42.92 o                         
  -6  16   2       2973.16       2973.20       158.74 o                         
  -4  16   2       1134.43       1151.52        88.84 o                         
  -2  16   2       1448.32       1460.07        73.75 o                         
   0  16   2       4947.87       5989.50       166.63 o                         
   2  16   2       7124.28       7177.22       194.28 o                         
   4  16   2         12.88         46.57        32.29 o                         
   6  16   2         82.91        147.60        34.26 o                         
   8  16   2       3437.03       2995.92       133.59 o                         
  10  16   2        792.96        574.08        60.68 o                         
  12  16   2        563.30        448.67        85.28 o                         
  14  16   2       1025.74       1098.32       164.61 o                         
  16  16   2        125.39         99.03        51.67 o                         
 -17  17   2        888.85       1229.26       116.09 o                         
 -15  17   2        116.61         82.04        33.81 o                         
 -13  17   2        446.56        344.89        57.22 o                         
 -11  17   2       2673.42       2288.12       127.70 o                         
  -9  17   2       6602.02       5654.10       212.67 o                         
  -7  17   2        795.42        726.07        76.90 o                         
  -5  17   2        427.96        351.48        45.45 o                         
  -3  17   2        608.22        535.61        91.87 o                         
  -1  17   2       3801.18       4053.03       137.15 o                         
   1  17   2        155.09        140.99        28.19 o                         
   3  17   2       1299.88       1325.07       101.58 o                         
   5  17   2       2330.19       2023.46       117.02 o                         
   7  17   2       1151.86       1042.69        85.60 o                         
   9  17   2       4443.17       3775.92       156.68 o                         
  11  17   2         37.41         43.92        40.29 o                         
  13  17   2        197.02         81.20        42.39 o                         
  15  17   2        108.42         65.35        64.38 o                         
 -16  18   2        913.85       1197.93       111.51 o                         
 -14  18   2        454.00        628.71        76.29 o                         
 -12  18   2        142.92        167.90        44.19 o                         
 -10  18   2         22.93         84.60        24.55 o                         
  -8  18   2        620.50        525.49        66.47 o                         
  -6  18   2       1550.92       1272.17       140.70 o                         
  -4  18   2        492.08        452.96        82.43 o                         
  -2  18   2       4923.27       4739.65       245.98 o                         
   0  18   2       1329.81       2800.07       267.53 o                         
   2  18   2       2497.95       2987.04       132.45 o                         
   4  18   2        223.59        271.41        52.17 o                         
   6  18   2        994.42        833.69        77.49 o                         
   8  18   2       1206.97       1029.15        83.97 o                         
  10  18   2          8.70         14.19        32.72 o                         
  12  18   2         34.07        -26.99        32.39 o                         
  14  18   2          4.69         29.36        29.65 o                         
  16  18   2       1072.55        568.30       114.84 o                         
 -15  19   2         81.37         85.03        37.96 o                         
 -13  19   2          5.14         25.42        25.65 o                         
 -11  19   2        149.65        144.94        41.52 o                         
  -9  19   2        192.52        228.42        50.55 o                         
  -7  19   2       1421.53       1358.89       150.35 o                         
  -5  19   2        845.42        761.27       103.72 o                         
  -3  19   2       4891.21       4828.44       258.86 o                         
  -1  19   2          0.53         59.91        40.26 o                         
   1  19   2       1051.11        909.21       108.97 o                         
   3  19   2          0.89         28.49        58.75 o                         
   5  19   2        108.25         55.31        29.28 o                         
   7  19   2       1097.65        990.37        89.01 o                         
   9  19   2          0.93         20.40        26.71 o                         
  11  19   2        395.54        429.10        73.77 o                         
  13  19   2        639.13        634.13        90.30 o                         
  15  19   2          3.76         36.73        46.81 o                         
 -14  20   2         44.70          8.10        34.69 o                         
 -12  20   2         26.09        -37.59        71.90 o                         
 -10  20   2        223.47        295.78        90.48 o                         
  -8  20   2       1259.13       1229.05       180.76 o                         
  -6  20   2        530.41        460.79        96.94 o                         
  -4  20   2          7.06        -17.01        74.62 o                         
  -2  20   2         13.35         -7.76        41.47 o                         
   0  20   2         61.11         85.26        59.79 o                         
   2  20   2         35.61         42.57        44.58 o                         
   4  20   2        293.31        372.19        84.29 o                         
   6  20   2        268.25        126.54       108.43 o                         
   8  20   2         27.36          6.43        30.41 o                         
  10  20   2         76.96         29.63        48.72 o                         
  12  20   2          3.77        -39.69        39.69 o                         
 -13  21   2         10.60         18.24        38.42 o                         
 -11  21   2          3.87         42.73        45.06 o                         
  -9  21   2        401.43        500.57        79.58 o                         
  -7  21   2        808.79        524.77        94.48 o                         
  -5  21   2        578.53        530.97       107.02 o                         
  -3  21   2       1990.21       1900.37       179.44 o                         
  -1  21   2       1416.62       1593.12       162.12 o                         
   1  21   2        199.83         90.02        60.73 o                         
   3  21   2       1085.93       1455.85       157.37 o                         
   5  21   2        202.53        319.42       110.11 o                         
   7  21   2        688.86        536.73        94.54 o                         
   9  21   2        674.49        525.80       117.44 o                         
  11  21   2          4.08         38.41        41.85 o                         
 -12  22   2        353.87        365.71        78.45 o                         
 -10  22   2         34.96        153.56        81.91 o                         
  -8  22   2        445.21        436.39        76.97 o                         
  -6  22   2        425.07        437.11       102.74 o                         
  -4  22   2        332.13        270.26        77.05 o                         
  -2  22   2        205.60        251.41        94.67 o                         
   0  22   2        274.71        483.35       110.17 o                         
   2  22   2         51.42         33.01        49.81 o                         
   4  22   2          2.90         14.38        40.07 o                         
   6  22   2         18.94        106.37        48.89 o                         
   8  22   2         60.55        -44.20        44.20 o                         
  10  22   2        739.35        896.82       149.54 o                         
  -9  23   2        391.97        226.37       115.75 o                         
  -7  23   2         79.30         71.29        39.75 o                         
  -5  23   2         55.99        -17.89        84.15 o                         
  -3  23   2          4.70         -6.37        65.28 o                         
  -1  23   2        375.86        409.79       107.03 o                         
   1  23   2        731.30        909.66       139.80 o                         
   3  23   2       1046.88        867.52       127.87 o                         
   5  23   2        456.06        532.07        90.12 o                         
   7  23   2        511.75        539.06       115.59 o                         
   9  23   2       1073.95        883.35       155.32 o                         
  -8  24   2         16.87          0.68        60.04 o                         
  -6  24   2       1469.35       1721.66       153.52 o                         
  -4  24   2         74.63        238.61        88.04 o                         
  -2  24   2         23.99        -37.39        47.39 o                         
   0  24   2         79.17         41.16        57.00 o                         
   2  24   2        916.85       1251.66       162.85 o                         
   4  24   2       1083.22       1361.58       286.34 o                         
   6  24   2         45.79        135.39        66.55 o                         
  -3  25   2        342.91        565.46       119.31 o                         
  -1  25   2         60.79        121.52        70.82 o                         
   1  25   2         95.37        133.14        49.84 o                         
   3  25   2       2149.96       1846.79       206.29 o                         
 -23   1   3         99.64         86.05        37.66 o                         
 -21   1   3        698.61        601.63        75.95 o                         
 -19   1   3       1332.39       1157.58        99.81 o                         
 -17   1   3         33.05        178.90        43.32 o                         
 -15   1   3       4747.63       4926.65       132.43 o                         
 -13   1   3       2963.99       2692.88        83.42 o                         
 -11   1   3        130.58         90.21        13.56 o                         
  -9   1   3       2604.73       2552.25        63.63 o                         
  -7   1   3       3188.76       3856.34        73.29 o                         
  -5   1   3      25900.62      24994.80       188.10 o                         
  -3   1   3       2581.23       2492.63        46.27 o                         
  -1   1   3       6464.58       5999.09       144.63 o                         
   1   1   3      26237.67      22180.95       290.68 o                         
   3   1   3        299.85        723.64        45.79 o                         
   5   1   3      57435.56      51755.61      1290.49 o                         
   7   1   3       4746.48       5703.85       113.33 o                         
   9   1   3      50447.67      49429.52       542.81 o                         
  11   1   3         98.10        236.84        27.74 o                         
  13   1   3        435.51        595.69        58.77 o                         
  15   1   3         82.99        132.02        30.32 o                         
  17   1   3       1823.58       1798.50       119.87 o                         
  19   1   3       2910.71       2988.91       168.73 o                         
  21   1   3         33.40         19.80        41.00 o                         
 -24   2   3        480.06        344.63        68.40 o                         
 -22   2   3        179.89        151.83        82.52 o                         
 -20   2   3         99.84        119.94        34.02 o                         
 -18   2   3       4863.74       4629.06       190.31 o                         
 -16   2   3         32.96         30.41        22.99 o                         
 -14   2   3       2580.92       2802.15        98.07 o                         
 -12   2   3         12.12        106.89        19.76 o                         
 -10   2   3       2051.48       2395.99        67.14 o                         
  -8   2   3       4126.46       4583.60        86.55 o                         
  -6   2   3       5793.66       5910.71       100.53 o                         
  -4   2   3      16730.51      15267.85       143.04 o                         
  -2   2   3       5592.89       4153.27        66.64 o                         
   0   2   3       3335.39       4131.15       111.81 o                         
   2   2   3      47623.16      46463.05      1423.04 o                         
   4   2   3      11725.89       9926.63       194.48 o                         
   6   2   3        502.95        865.90        39.60 o                         
   8   2   3        895.01        703.66        39.89 o                         
  10   2   3        217.92        306.95        28.01 o                         
  12   2   3       2045.71       1819.64        74.39 o                         
  14   2   3        241.17        129.43        29.14 o                         
  16   2   3         28.74         30.37        28.62 o                         
  18   2   3       1573.94       1073.18        97.88 o                         
  20   2   3         80.27         59.69        34.69 o                         
  22   2   3        295.75        149.66        46.12 o                         
 -23   3   3        715.94        758.91        94.89 o                         
 -21   3   3        214.92        227.40        42.51 o                         
 -19   3   3        209.14        244.60        68.05 o                         
 -17   3   3        103.83        263.14        36.86 o                         
 -15   3   3       1852.36       1854.50        83.78 o                         
 -13   3   3        148.37        122.70        23.39 o                         
 -11   3   3       2376.81       2128.48        77.96 o                         
  -9   3   3       3426.86       3687.21        78.46 o                         
  -7   3   3       3789.09       3365.15        73.30 o                         
  -5   3   3       4258.00       4741.62        81.84 o                         
  -3   3   3      68635.85      62396.01      1872.64 o                         
  -1   3   3         26.21         57.10        10.69 o                         
   1   3   3         14.47        146.34        19.66 o                         
   3   3   3       1200.89       1244.63        73.91 o                         
   5   3   3        456.24        838.82        41.07 o                         
   7   3   3        292.69        373.23        28.39 o                         
   9   3   3       2586.13       2866.18        96.12 o                         
  11   3   3        981.26        940.09        66.44 o                         
  13   3   3         54.93          4.12        29.01 o                         
  15   3   3         19.78         74.80        30.48 o                         
  17   3   3       2444.35       2808.05       149.45 o                         
  19   3   3       1274.49       1736.33       132.28 o                         
  21   3   3          4.44          5.60        27.77 o                         
 -22   4   3        295.52        252.22        53.01 o                         
 -20   4   3        169.45        144.84        45.43 o                         
 -18   4   3         54.01         -2.65        27.17 o                         
 -16   4   3       2679.12       2360.36       100.47 o                         
 -14   4   3        490.14        621.64        48.20 o                         
 -12   4   3       4519.91       5448.74       130.35 o                         
 -10   4   3         86.03        128.44        12.37 o                         
  -8   4   3       4042.38       4049.56        78.18 o                         
  -6   4   3       8704.14      10190.05       118.01 o                         
  -4   4   3        902.11       1533.82        59.77 o                         
  -2   4   3       3785.61       3303.53        64.10 o                         
   0   4   3       1711.92       1613.56        48.88 o                         
   2   4   3       5653.58       6366.59       119.07 o                         
   4   4   3        959.98        655.84        33.60 o                         
   6   4   3        579.52        595.75        33.87 o                         
   8   4   3         30.59        277.85        27.31 o                         
  10   4   3       1621.84       1411.32        73.11 o                         
  12   4   3          6.96        156.72        25.49 o                         
  14   4   3        585.82       1025.86        80.96 o                         
  16   4   3         16.45         59.23        33.48 o                         
  18   4   3        488.64        214.03        76.73 o                         
  20   4   3         84.88         52.60        41.57 o                         
  22   4   3         45.89        124.42        39.60 o                         
 -23   5   3        321.32        430.65        71.41 o                         
 -21   5   3        326.80        341.09        67.19 o                         
 -19   5   3        712.36        839.15        86.07 o                         
 -17   5   3         26.00        132.45        29.62 o                         
 -15   5   3        112.75        147.46        27.05 o                         
 -13   5   3         26.26        282.71        35.99 o                         
 -11   5   3        173.46        152.06        21.31 o                         
  -9   5   3        126.97        397.11        27.57 o                         
  -7   5   3      49828.75      48032.92       618.63 o                         
  -5   5   3         15.44        250.87        26.21 o                         
  -3   5   3       1524.85       1119.87        40.79 o                         
  -1   5   3       5586.45       5672.81        78.01 o                         
   1   5   3        748.88        837.19        37.89 o                         
   3   5   3       6146.36       7362.10       148.56 o                         
   5   5   3        147.67         45.39        14.26 o                         
   7   5   3       6056.73       6965.89       121.55 o                         
   9   5   3         18.05         45.73        14.74 o                         
  11   5   3          6.83          9.02        15.83 o                         
  13   5   3        242.62        660.38        66.35 o                         
  15   5   3       1581.91       1905.10       116.52 o                         
  17   5   3       2190.21       2339.89       138.00 o                         
  19   5   3        365.06        492.12        66.03 o                         
  21   5   3          2.56          4.92        31.60 o                         
 -22   6   3       1116.54       1261.19       113.46 o                         
 -20   6   3       1594.63       1509.23       117.88 o                         
 -18   6   3        701.15        782.12        64.87 o                         
 -16   6   3        130.28        184.80        31.87 o                         
 -14   6   3        933.06        761.43        56.72 o                         
 -12   6   3       9670.04      11096.60       235.62 o                         
 -10   6   3      11267.29      12339.88       232.48 o                         
  -8   6   3      14857.68      16154.24       265.85 o                         
  -6   6   3       6240.16       6991.63       140.44 o                         
  -4   6   3       2694.78       4368.25        88.27 o                         
  -2   6   3       2601.87       3457.35        79.02 o                         
   0   6   3        867.46       1207.16        41.39 o                         
   2   6   3      28605.04      28473.72       372.06 o                         
   4   6   3       9376.50       8427.12       135.99 o                         
   6   6   3       3307.14       2702.77        71.32 o                         
   8   6   3       4820.98       4010.53       110.00 o                         
  10   6   3        101.52        110.35        20.27 o                         
  12   6   3        997.52       1506.07        61.66 o                         
  14   6   3       8074.19       9152.16       239.26 o                         
  16   6   3       2756.82       2834.04       146.47 o                         
  18   6   3         79.30         64.03        32.49 o                         
  20   6   3        299.87        380.15        66.37 o                         
 -23   7   3       2095.14       2080.24       167.96 o                         
 -21   7   3         14.54         -1.30        28.04 o                         
 -19   7   3        310.00        282.40        48.30 o                         
 -17   7   3       1495.31       1446.20        86.18 o                         
 -15   7   3       1003.42       1421.39        79.17 o                         
 -13   7   3        216.08        141.34        24.76 o                         
 -11   7   3       3369.21       3062.70       121.55 o                         
  -9   7   3      12733.73      11603.98       198.23 o                         
  -7   7   3      15009.97      13861.71       234.92 o                         
  -5   7   3       2821.74       2160.39        71.28 o                         
  -3   7   3      10471.85      12374.94       215.47 o                         
  -1   7   3       8681.51       8639.15        96.49 o                         
   1   7   3      15881.92      15281.34       345.16 o                         
   3   7   3      40965.78      38935.26      1751.77 o                         
   5   7   3         95.42        288.80        22.89 o                         
   7   7   3      13639.27      15409.21       210.03 o                         
   9   7   3        854.85        872.09        50.27 o                         
  11   7   3         56.24        118.28        22.62 o                         
  13   7   3       4794.82       4079.95       153.69 o                         
  15   7   3       1494.79       1308.63        95.71 o                         
  17   7   3         11.08         54.49        32.37 o                         
  19   7   3          7.53         62.00        32.50 o                         
  21   7   3        199.31        214.95        50.19 o                         
 -22   8   3        951.44       1269.70       140.44 o                         
 -20   8   3        197.71        255.22        47.45 o                         
 -18   8   3        514.86        394.98        48.29 o                         
 -16   8   3       2289.39       2998.95       125.39 o                         
 -14   8   3        905.21       1124.44        69.07 o                         
 -12   8   3       6009.11       5926.68       191.20 o                         
 -10   8   3       1958.10       2265.52        85.62 o                         
  -8   8   3       7149.83       7676.11       144.32 o                         
  -6   8   3     109218.91     114049.12      1741.87 o                         
  -4   8   3      84164.62      90279.54      2348.91 o                         
  -2   8   3          7.96         54.75        12.19 o                         
   0   8   3         61.36          7.69        14.61 o                         
   2   8   3        207.13        171.04        25.36 o                         
   4   8   3      13563.96      15384.80       288.84 o                         
   6   8   3        669.86        489.79        34.57 o                         
   8   8   3       1659.42       1364.34        60.07 o                         
  10   8   3        530.56        621.71        44.73 o                         
  12   8   3        167.13        320.04        45.92 o                         
  14   8   3      15032.81      15943.12       474.82 o                         
  16   8   3       1450.99       1250.26        96.21 o                         
  18   8   3        511.00        466.82        69.41 o                         
  20   8   3          0.74        -31.04        31.89 o                         
 -21   9   3          1.15         45.25        33.49 o                         
 -19   9   3        118.82        194.55        41.37 o                         
 -17   9   3       1194.41       1437.50        87.91 o                         
 -15   9   3      40317.82      40369.73       825.29 o                         
 -13   9   3      13297.03      12752.18       268.02 o                         
 -11   9   3      15624.60      16096.18       330.58 o                         
  -9   9   3       2933.80       3160.87        99.98 o                         
  -7   9   3       3630.85       4160.71       115.86 o                         
  -5   9   3        366.80        292.62        27.59 o                         
  -3   9   3      30116.42      33099.64       656.74 o                         
  -1   9   3      21424.48      20305.71       825.80 o                         
   1   9   3       2389.55       1942.05        99.92 o                         
   3   9   3       3055.63       3853.43       143.44 o                         
   5   9   3       1675.62       2156.03        62.37 o                         
   7   9   3        272.25        468.34        36.96 o                         
   9   9   3          6.74         93.73        19.23 o                         
  11   9   3       8041.28       7745.54       163.19 o                         
  13   9   3        407.50        486.12        56.80 o                         
  15   9   3       2798.92       2660.65       137.46 o                         
  17   9   3        213.67        157.76        39.49 o                         
  19   9   3         26.81         47.65        68.13 o                         
 -22  10   3        135.95          5.62        28.47 o                         
 -20  10   3        423.79        202.89        52.24 o                         
 -18  10   3          0.18         -2.53        27.21 o                         
 -16  10   3        109.26         32.94        19.31 o                         
 -14  10   3       1313.35       1462.20        84.51 o                         
 -12  10   3       4989.92       4511.77       133.73 o                         
 -10  10   3       7586.65       7304.24       160.13 o                         
  -8  10   3         12.20         48.54        19.41 o                         
  -6  10   3        306.17        243.29        29.22 o                         
  -4  10   3        950.24        768.28        52.16 o                         
  -2  10   3       6586.88       6292.97       130.92 o                         
   0  10   3      20530.70      21043.46       517.51 o                         
   2  10   3       9180.56       9413.79       251.40 o                         
   4  10   3       1666.88       1922.06       143.64 o                         
   6  10   3        284.36        267.22        25.76 o                         
   8  10   3       2873.69       3258.91        98.46 o                         
  10  10   3         65.38        118.05        18.46 o                         
  12  10   3       2116.37       2316.50       113.41 o                         
  14  10   3       8758.96       8078.77       230.36 o                         
  16  10   3         73.62          4.16        43.99 o                         
  18  10   3          9.33         45.76        24.41 o                         
  20  10   3        125.95         60.62        39.95 o                         
 -21  11   3          1.02         24.37        30.05 o                         
 -19  11   3        533.64        889.28        78.03 o                         
 -17  11   3         27.77         81.40        30.08 o                         
 -15  11   3        602.23        752.04        63.61 o                         
 -13  11   3      14613.35      16210.73       341.59 o                         
 -11  11   3        473.34        861.06        60.70 o                         
  -9  11   3        671.83        764.74        52.20 o                         
  -7  11   3       2513.53       2578.31        96.67 o                         
  -5  11   3       5845.37       6022.96       157.69 o                         
  -3  11   3       8617.25       8790.02       218.81 o                         
  -1  11   3        228.91        342.38        34.34 o                         
   1  11   3       3352.68       2965.55       147.16 o                         
   3  11   3       3793.02       3747.97       167.09 o                         
   5  11   3       1038.94       1127.83        51.99 o                         
   7  11   3       4870.35       4854.11       111.79 o                         
   9  11   3       7304.26       7329.58       163.34 o                         
  11  11   3        444.36        387.78        43.17 o                         
  13  11   3       3955.78       4362.31       163.13 o                         
  15  11   3        960.40       1140.30        90.97 o                         
  17  11   3        423.54        371.64        59.91 o                         
  19  11   3         51.31         28.64        53.47 o                         
 -20  12   3         48.40         77.80        36.60 o                         
 -18  12   3         28.54         22.08        27.40 o                         
 -16  12   3          0.13         69.78        22.53 o                         
 -14  12   3         44.85         63.07        33.49 o                         
 -12  12   3       2792.37       2247.03        98.52 o                         
 -10  12   3        224.78        179.40        28.94 o                         
  -8  12   3         18.74         49.79        16.97 o                         
  -6  12   3        228.82        120.65        23.61 o                         
  -4  12   3       1261.76       1021.22        63.90 o                         
  -2  12   3         44.99        230.04        27.62 o                         
   0  12   3       9317.86       9801.56       285.72 o                         
   2  12   3       4740.57       4515.10       191.51 o                         
   4  12   3       1344.33       1615.74        87.47 o                         
   6  12   3       1414.06       1338.77        52.36 o                         
   8  12   3       3405.07       3178.39        96.90 o                         
  10  12   3        120.82        267.43        33.12 o                         
  12  12   3        842.53        862.55        70.56 o                         
  14  12   3         45.46         37.73        40.75 o                         
  16  12   3        173.22        201.23        56.85 o                         
  18  12   3          4.00         16.42        38.86 o                         
 -19  13   3         26.43         43.41        21.88 o                         
 -17  13   3        216.02        550.80        60.14 o                         
 -15  13   3         39.28         22.11        17.14 o                         
 -13  13   3        440.99        469.75        49.20 o                         
 -11  13   3        169.39        299.65        37.34 o                         
  -9  13   3        710.71        701.57        61.59 o                         
  -7  13   3        110.69        117.31        34.46 o                         
  -5  13   3        358.05        391.02        43.29 o                         
  -3  13   3       2013.49       1681.70        82.67 o                         
  -1  13   3        197.08        322.12        53.62 o                         
   1  13   3        256.08        313.91        57.34 o                         
   3  13   3       2661.68       2952.11       162.57 o                         
   5  13   3        156.64        164.27        32.71 o                         
   7  13   3       2249.27       1879.21        74.32 o                         
   9  13   3       1962.80       2309.91        87.16 o                         
  11  13   3        170.68        111.56        22.91 o                         
  13  13   3        958.02        785.07        92.02 o                         
  15  13   3        152.76        106.25        41.07 o                         
  17  13   3          3.70         42.63        40.88 o                         
  19  13   3        138.15        261.99        78.18 o                         
 -20  14   3         43.81        -25.99        33.86 o                         
 -18  14   3        672.79        476.61        78.92 o                         
 -16  14   3       2010.81       1660.67       143.05 o                         
 -14  14   3       1913.67       1746.37        97.33 o                         
 -12  14   3        929.37        572.09        56.10 o                         
 -10  14   3        353.21         89.94        24.15 o                         
  -8  14   3          8.64         72.22        24.07 o                         
  -6  14   3       1626.93       1326.33        89.92 o                         
  -4  14   3       4061.27       3795.35       132.44 o                         
  -2  14   3      20406.42      21643.57       264.49 o                         
   0  14   3       1106.66       1114.43       103.47 o                         
   2  14   3       6122.03       5788.39       233.54 o                         
   4  14   3        288.86        270.98        43.34 o                         
   6  14   3        591.97        767.53        68.30 o                         
   8  14   3        254.35        327.26        45.30 o                         
  10  14   3        418.05        348.28        44.38 o                         
  12  14   3        196.13         39.79        38.10 o                         
  14  14   3        539.64        451.66       100.01 o                         
  16  14   3         10.61         38.64        31.87 o                         
  18  14   3          4.88         76.07        49.59 o                         
 -19  15   3       2298.21       2304.28       152.65 o                         
 -17  15   3       1929.52       1932.73       134.69 o                         
 -15  15   3        121.30        195.93        50.68 o                         
 -13  15   3       1163.01        880.80        69.21 o                         
 -11  15   3       3951.81       3902.94       137.33 o                         
  -9  15   3       1241.72       1708.85        94.49 o                         
  -7  15   3       1486.40       1172.05        92.18 o                         
  -5  15   3        161.58        178.66        34.60 o                         
  -3  15   3       1737.61       2004.53        91.02 o                         
  -1  15   3       1621.80       2127.05       148.22 o                         
   1  15   3       3401.52       3508.03       346.13 o                         
   3  15   3       6460.76       6829.52       196.83 o                         
   5  15   3        220.46        255.60        40.19 o                         
   7  15   3        185.58        229.29        32.64 o                         
   9  15   3        199.73        244.63        40.37 o                         
  11  15   3       1261.42       1513.57       139.76 o                         
  13  15   3        112.34        140.91        40.28 o                         
  15  15   3        242.53        187.00        56.16 o                         
  17  15   3        123.44        356.86       113.62 o                         
 -18  16   3       1003.83       1303.56       113.46 o                         
 -16  16   3        172.12        114.38        38.38 o                         
 -14  16   3        215.86        183.23        48.44 o                         
 -12  16   3          8.73          9.18        22.57 o                         
 -10  16   3        427.37        617.63        63.97 o                         
  -8  16   3          3.16          7.57        22.07 o                         
  -6  16   3        254.81        100.61        27.89 o                         
  -4  16   3       4123.79       3806.39       138.47 o                         
  -2  16   3       2688.88       2746.95       172.07 o                         
   0  16   3      25901.62      25321.39       600.57 o                         
   2  16   3        666.89        794.29        68.65 o                         
   4  16   3       1401.74       1467.00        95.60 o                         
   6  16   3       2179.41       2084.08       117.36 o                         
   8  16   3       2743.66       2788.88       129.35 o                         
  10  16   3        293.97        544.70        63.00 o                         
  12  16   3       1034.59        795.81        93.20 o                         
  14  16   3        651.10        945.15       131.62 o                         
  16  16   3       1140.32       1789.62       163.80 o                         
 -17  17   3        223.00        297.85        58.52 o                         
 -15  17   3         65.44         26.60        32.66 o                         
 -13  17   3       1450.14       1536.59       136.01 o                         
 -11  17   3       4708.30       3962.09       168.41 o                         
  -9  17   3        167.19        424.83        68.19 o                         
  -7  17   3         58.90        168.90        36.88 o                         
  -5  17   3       4372.18       4517.15       305.98 o                         
  -3  17   3        100.29        249.57        67.04 o                         
  -1  17   3        164.16        253.92        61.82 o                         
   1  17   3      12595.29      12809.32       572.08 o                         
   3  17   3       1494.99       1658.41       102.65 o                         
   5  17   3       3030.91       2938.51       156.44 o                         
   7  17   3          8.96          2.37        27.55 o                         
   9  17   3         51.05         24.98        27.40 o                         
  11  17   3        586.32        723.09        90.64 o                         
  13  17   3       1976.11       2097.45       164.20 o                         
  15  17   3        729.20        698.47       126.60 o                         
 -16  18   3         60.90         74.08        40.95 o                         
 -14  18   3        389.17        605.56        73.38 o                         
 -12  18   3       1292.29       1408.72       106.11 o                         
 -10  18   3        524.97        667.93        83.54 o                         
  -8  18   3        243.04        327.75        53.14 o                         
  -6  18   3        898.67        841.06       155.80 o                         
  -4  18   3        569.38        596.73        93.15 o                         
  -2  18   3       8248.54       7852.84       320.79 o                         
   0  18   3      15395.16      16457.62       354.47 o                         
   2  18   3      14820.98      14933.26       321.85 o                         
   4  18   3        536.44        642.85        71.22 o                         
   6  18   3         13.90         86.10        41.06 o                         
   8  18   3       4904.88       4716.50       246.85 o                         
  10  18   3         32.06         83.34        39.54 o                         
  12  18   3        240.39        317.56        69.90 o                         
  14  18   3        390.31        591.91        91.83 o                         
 -15  19   3        219.91        230.52        47.29 o                         
 -13  19   3       1231.84       1349.06       139.43 o                         
 -11  19   3       1918.11       1940.21       124.53 o                         
  -9  19   3        123.90         88.44        40.31 o                         
  -7  19   3        214.96        187.10        55.53 o                         
  -5  19   3       1288.72       1478.35       235.38 o                         
  -3  19   3       3492.29       3249.38       221.16 o                         
  -1  19   3          5.81        204.75        66.95 o                         
   1  19   3       1213.30       1541.27       147.35 o                         
   3  19   3        582.87        450.96        55.93 o                         
   5  19   3       1477.36       1642.66       112.26 o                         
   7  19   3        111.60         15.75        24.34 o                         
   9  19   3       2493.54       2078.56       123.40 o                         
  11  19   3         95.97        257.82        66.46 o                         
  13  19   3        487.34        529.61        87.56 o                         
 -14  20   3        344.25        373.15        75.48 o                         
 -12  20   3       1063.77       1037.38       121.25 o                         
 -10  20   3       1714.11       1587.20       189.50 o                         
  -8  20   3        329.33        343.73       159.95 o                         
  -6  20   3         15.87         49.35        60.89 o                         
  -4  20   3         39.49         32.90        67.72 o                         
  -2  20   3        278.00        246.65        74.13 o                         
   0  20   3         39.88        107.63        54.17 o                         
   2  20   3        127.10         93.89        81.64 o                         
   4  20   3        124.43        133.75        99.24 o                         
   6  20   3        463.16        484.67        64.00 o                         
   8  20   3        830.11        663.23        79.05 o                         
  10  20   3        396.48        275.98        58.61 o                         
  12  20   3         69.92         41.71        57.27 o                         
 -13  21   3        809.48        748.92       115.00 o                         
 -11  21   3        204.30        217.29        67.57 o                         
  -9  21   3         97.63        191.80        63.40 o                         
  -7  21   3         29.14         34.88        48.86 o                         
  -5  21   3          0.19         32.64        44.60 o                         
  -3  21   3        426.23        380.32        92.42 o                         
  -1  21   3        189.73        236.05        77.53 o                         
   1  21   3        588.66        642.77       108.69 o                         
   3  21   3        130.18        258.75        72.72 o                         
   5  21   3         31.10         -1.26        44.55 o                         
   7  21   3        393.57        495.41        97.21 o                         
   9  21   3        169.47        238.37        84.16 o                         
  11  21   3         45.10         25.79        44.57 o                         
 -12  22   3        131.71        182.33        54.13 o                         
 -10  22   3        721.44       1037.93       175.51 o                         
  -8  22   3        297.27        452.25       108.70 o                         
  -6  22   3        243.48        522.24       114.23 o                         
  -4  22   3        290.09        273.46        81.10 o                         
  -2  22   3        658.57        643.10       112.59 o                         
   0  22   3        963.71        862.47       124.23 o                         
   2  22   3        163.23        136.10        63.86 o                         
   4  22   3        540.71        471.25       133.63 o                         
   6  22   3        360.26        200.54        64.94 o                         
   8  22   3        808.97        745.05       101.01 o                         
  10  22   3       1049.95       1141.21       174.19 o                         
  -9  23   3        124.87         78.29        44.12 o                         
  -7  23   3        512.81        520.31       139.61 o                         
  -5  23   3        861.14        794.87       142.09 o                         
  -3  23   3          6.05        -59.00        65.29 o                         
  -1  23   3        875.61        917.93       143.81 o                         
   1  23   3       1761.59       1699.73       186.02 o                         
   3  23   3        188.76        276.55       106.98 o                         
   5  23   3          4.06          2.38        47.19 o                         
   7  23   3        253.85        489.50       140.56 o                         
  -8  24   3          2.63         -9.99        53.54 o                         
  -6  24   3         34.43        172.88       122.83 o                         
  -4  24   3          0.03          8.91        54.28 o                         
  -2  24   3        662.44        559.77       109.52 o                         
   0  24   3        299.74        241.97        83.89 o                         
   2  24   3       1325.50       1603.60       184.32 o                         
   4  24   3        419.98        621.19       125.70 o                         
   6  24   3        235.85        296.92       115.78 o                         
  -3  25   3         93.52        140.29        94.79 o                         
  -1  25   3        117.80        228.80        98.81 o                         
   1  25   3        642.53        840.58       146.00 o                         
 -24   0   4        215.82        146.22        79.45 o                         
 -22   0   4       1363.17       1790.35       192.17 o                         
 -20   0   4       3089.00       3147.50       237.30 o                         
 -18   0   4        476.49        515.21        94.46 o                         
 -16   0   4       1440.90       1782.95        98.39 o                         
 -14   0   4        135.11        172.17        30.70 o                         
 -12   0   4       5565.12       3512.76       160.23 o                         
 -10   0   4      20642.58      19778.57       309.02 o                         
  -8   0   4      17396.80      17697.04       286.66 o                         
  -6   0   4      83950.50      82139.39       713.76 o                         
  -4   0   4      10887.23      10293.40       215.28 o                         
   2   0   4     222704.28     276936.59      2426.21 o                         
   4   0   4       2094.66       3923.51       174.16 o                         
   6   0   4       1223.99       1306.13        77.79 o                         
   8   0   4      68932.32      75244.43      1565.75 o                         
  10   0   4         35.17         33.47        22.69 o                         
  12   0   4        124.59        355.34        51.69 o                         
  14   0   4         47.97        263.32        47.97 o                         
  16   0   4        145.05        138.29        47.49 o                         
  18   0   4       2380.34       2393.93       295.94 o                         
  20   0   4       2506.42       3056.25       254.97 o                         
  22   0   4          8.24         15.63        46.53 o                         
 -23   1   4        701.89        875.73       100.33 o                         
 -21   1   4       1858.22       1289.76       113.39 o                         
 -19   1   4         11.07         44.63        27.94 o                         
 -17   1   4         51.70        107.11        32.45 o                         
 -15   1   4       3564.48       4132.84       103.89 o                         
 -13   1   4        109.54        294.58        28.53 o                         
 -11   1   4       6103.64       7800.94       128.59 o                         
  -9   1   4       3095.77       3708.09       103.83 o                         
  -7   1   4       1383.82       1486.45        47.92 o                         
  -5   1   4       4813.85       4549.56        66.45 o                         
  -3   1   4       4098.47       3948.07        75.32 o                         
  -1   1   4      37684.86      37329.85       378.41 o                         
   1   1   4        838.12       1005.00        51.91 o                         
   3   1   4       4250.09       2983.56        99.69 o                         
   5   1   4      32105.34      26619.05       381.25 o                         
   7   1   4        746.38        856.01        47.87 o                         
   9   1   4       1076.13        644.44        39.02 o                         
  11   1   4       1818.91       2062.90        75.74 o                         
  13   1   4        495.97        847.54        56.38 o                         
  15   1   4        102.19         57.42        28.68 o                         
  17   1   4        631.78        459.87        62.02 o                         
  19   1   4        821.29        605.48        78.67 o                         
  21   1   4        330.25        328.68        66.78 o                         
 -24   2   4        102.86        124.95        38.68 o                         
 -22   2   4        192.98        470.81        68.69 o                         
 -20   2   4       2180.34       2266.26       141.81 o                         
 -18   2   4        202.75        127.00        57.54 o                         
 -16   2   4        681.91        559.15        47.54 o                         
 -14   2   4         62.49         90.41        15.80 o                         
 -12   2   4       1407.64       1076.82        58.56 o                         
 -10   2   4       7295.86       5838.73       125.16 o                         
  -8   2   4        491.28        470.96        29.43 o                         
  -6   2   4         74.99         60.98        10.65 o                         
  -4   2   4          0.69         95.38        13.45 o                         
  -2   2   4       4873.95       4902.71        67.09 o                         
   0   2   4      49001.60      45744.65       393.14 o                         
   2   2   4       4723.74       3694.66       109.16 o                         
   4   2   4          9.36         74.82        28.02 o                         
   6   2   4       1518.06       1900.42        70.94 o                         
   8   2   4        837.37       1073.14        52.20 o                         
  10   2   4       1527.55       1908.43        69.90 o                         
  12   2   4        556.95        287.15        30.81 o                         
  14   2   4       2282.62       2141.46       116.18 o                         
  16   2   4        675.61        682.27        74.83 o                         
  18   2   4        287.81         44.83        24.46 o                         
  20   2   4        683.47        895.94       129.83 o                         
 -23   3   4        369.63        470.63        77.80 o                         
 -21   3   4         43.57        -19.16        33.08 o                         
 -19   3   4       2275.42       2142.28       133.46 o                         
 -17   3   4        582.09        681.81        56.20 o                         
 -15   3   4       1116.97       1044.67        65.22 o                         
 -13   3   4       1972.43       2052.70        84.10 o                         
 -11   3   4       5382.05       5725.98       115.51 o                         
  -9   3   4      13789.05      13928.81       235.57 o                         
  -7   3   4       2821.65       2479.83        96.53 o                         
  -5   3   4       6708.32       6324.79       123.13 o                         
  -3   3   4       2653.62       2409.41        69.37 o                         
  -1   3   4      13636.80      12698.05       198.03 o                         
   1   3   4      38214.62      37281.75       638.76 o                         
   3   3   4      38874.04      32179.11       557.41 o                         
   5   3   4      13026.83      11300.81       194.66 o                         
   7   3   4       1596.61       1467.72        58.52 o                         
   9   3   4       2199.33       1849.65        73.45 o                         
  11   3   4        726.24        848.49        48.68 o                         
  13   3   4       5746.14       5803.46       237.79 o                         
  15   3   4       3029.70       3582.38       157.98 o                         
  17   3   4        933.32       1004.72        91.44 o                         
  19   3   4        956.66        668.71        82.99 o                         
  21   3   4        305.14        349.98        63.58 o                         
 -22   4   4         30.67        -38.76        38.76 o                         
 -20   4   4        513.76        700.18        77.24 o                         
 -18   4   4        297.06        405.78        61.88 o                         
 -16   4   4          4.32         31.82        23.94 o                         
 -14   4   4         10.32         72.97        21.87 o                         
 -12   4   4      10921.16      12354.86       149.39 o                         
 -10   4   4        189.43        203.98        21.22 o                         
  -8   4   4        531.38        722.78        37.51 o                         
  -6   4   4       1700.05       1607.09        61.09 o                         
  -4   4   4       7728.94       7646.33       131.80 o                         
  -2   4   4      14683.28      14973.40       205.03 o                         
   0   4   4       3135.06       3708.93       116.68 o                         
   2   4   4      14432.80      12864.97       184.24 o                         
   4   4   4        170.43        414.44        36.31 o                         
   6   4   4         30.79         67.78        17.20 o                         
   8   4   4       2013.28       1960.27        71.83 o                         
  10   4   4          4.47          5.20        14.02 o                         
  12   4   4        806.18        856.65        49.24 o                         
  14   4   4          0.26         45.58        20.57 o                         
  16   4   4        880.58        804.97        80.24 o                         
  18   4   4          2.08        -12.88        36.00 o                         
  20   4   4        357.21        470.02        72.99 o                         
 -23   5   4        361.29        483.01        75.77 o                         
 -21   5   4        100.48         27.90        39.72 o                         
 -19   5   4        796.54        926.61        89.49 o                         
 -17   5   4         61.66        285.99        35.27 o                         
 -15   5   4        337.31        280.77        37.45 o                         
 -13   5   4       1778.06       1733.93        80.46 o                         
 -11   5   4        979.22        888.67        43.24 o                         
  -9   5   4       4633.12       4957.76        97.30 o                         
  -7   5   4       1306.55       1469.54        52.35 o                         
  -5   5   4        459.22        736.27        37.38 o                         
  -3   5   4      21210.15      19857.37       399.15 o                         
  -1   5   4       1346.51        994.78        44.09 o                         
   1   5   4       2522.60       3364.33       104.21 o                         
   3   5   4        173.47         21.81        17.94 o                         
   5   5   4        618.56        504.86        33.77 o                         
   7   5   4       4449.47       4167.51        98.76 o                         
   9   5   4        804.57        613.71        41.84 o                         
  11   5   4         11.33         37.99        24.19 o                         
  13   5   4        332.98        365.30        46.29 o                         
  15   5   4        297.16        454.83        58.66 o                         
  17   5   4        454.40        667.59        75.66 o                         
  19   5   4        319.78        497.96        73.44 o                         
  21   5   4          4.63         -1.06        34.09 o                         
 -22   6   4        115.03        166.08        48.83 o                         
 -20   6   4         20.22         54.67        35.26 o                         
 -18   6   4        625.80        376.77        47.26 o                         
 -16   6   4         34.62         14.77        18.84 o                         
 -14   6   4       7032.65       7005.59       166.44 o                         
 -12   6   4        196.77         91.89        27.82 o                         
 -10   6   4        379.27        577.86        36.89 o                         
  -8   6   4      19722.25      20995.98       205.28 o                         
  -6   6   4       1382.02       1719.61        60.76 o                         
  -4   6   4        642.04       1034.97        44.74 o                         
  -2   6   4      23026.31      21865.84       324.08 o                         
   0   6   4       7816.34       8229.36       197.74 o                         
   2   6   4      27151.63      27437.88       562.81 o                         
   4   6   4        559.56        443.99        38.63 o                         
   6   6   4       3959.76       4277.36       104.68 o                         
   8   6   4         22.67         69.65        13.70 o                         
  10   6   4        176.59        198.06        25.92 o                         
  12   6   4        128.59        152.50        25.30 o                         
  14   6   4       2796.01       3027.12       141.96 o                         
  16   6   4         77.39         60.82        25.97 o                         
  18   6   4          3.95          0.60        35.94 o                         
  20   6   4          0.02          2.69        41.03 o                         
 -23   7   4        128.43        191.86        52.93 o                         
 -21   7   4         26.45         64.87        36.08 o                         
 -19   7   4        220.76        231.71        52.63 o                         
 -17   7   4        635.94        436.24        45.95 o                         
 -15   7   4      15071.28      15374.47       509.71 o                         
 -13   7   4      14285.41      15746.25       246.40 o                         
 -11   7   4       4341.70       5725.20       148.18 o                         
  -9   7   4       1257.70       1320.66        55.86 o                         
  -7   7   4        122.56         86.76        16.12 o                         
  -5   7   4          7.08         72.52        14.24 o                         
  -3   7   4       4131.89       4646.74       104.24 o                         
  -1   7   4        106.49        155.16        21.37 o                         
   1   7   4       6146.16       7709.86       176.39 o                         
   3   7   4      19302.65      21172.83       338.96 o                         
   5   7   4       4328.15       5055.45       108.22 o                         
   7   7   4       1242.81       1336.86        56.68 o                         
   9   7   4        452.42        423.71        34.69 o                         
  11   7   4        279.17        225.81        27.64 o                         
  13   7   4      10040.29      11246.35       351.18 o                         
  15   7   4         10.85         35.11        38.27 o                         
  17   7   4          1.83         26.83        29.16 o                         
  19   7   4        372.84        474.60        67.98 o                         
  21   7   4        123.31        120.57        46.33 o                         
 -22   8   4        176.80        464.67       100.15 o                         
 -20   8   4        623.27        460.69        67.31 o                         
 -18   8   4         49.03         58.41        18.74 o                         
 -16   8   4       2797.78       2799.43       117.72 o                         
 -14   8   4        441.51        286.61        37.25 o                         
 -12   8   4       3562.99       2963.93       117.58 o                         
 -10   8   4        449.51        156.34        22.79 o                         
  -8   8   4       1196.77       1625.10        64.13 o                         
  -6   8   4       1609.68       1970.00        72.41 o                         
  -4   8   4       5017.20       4990.03       109.37 o                         
  -2   8   4        545.75        835.61        44.56 o                         
   0   8   4       7260.62       7450.92       209.48 o                         
   2   8   4      24303.51      26910.98       812.38 o                         
   4   8   4       1025.42       1311.34        51.10 o                         
   6   8   4       2313.50       2143.89        68.73 o                         
   8   8   4       2345.35       2185.99        76.24 o                         
  10   8   4        775.89        695.64        47.79 o                         
  12   8   4       7262.51       6189.29       185.51 o                         
  14   8   4        884.82       1524.54       107.63 o                         
  16   8   4          1.81         25.43        26.09 o                         
  18   8   4        349.89        403.37        89.11 o                         
  20   8   4         79.25         81.74        35.75 o                         
 -21   9   4         18.87        -22.58        34.74 o                         
 -19   9   4        281.55        293.38        43.74 o                         
 -17   9   4        473.44        490.13        53.97 o                         
 -15   9   4      24688.07      27085.53       502.36 o                         
 -13   9   4        117.84         83.52        22.56 o                         
 -11   9   4       1026.24       1595.63        76.19 o                         
  -9   9   4        341.94        284.63        29.11 o                         
  -7   9   4       1215.44       1699.12        72.62 o                         
  -5   9   4       1282.29       1780.22        88.84 o                         
  -3   9   4       5203.05       5228.38       122.82 o                         
  -1   9   4        544.01        247.30        24.37 o                         
   1   9   4       3205.98       3344.28       132.01 o                         
   3   9   4        667.62        881.22        37.20 o                         
   5   9   4       2123.75       2215.56        71.54 o                         
   7   9   4        222.42         52.12        14.69 o                         
   9   9   4      11971.61      11845.99       196.36 o                         
  11   9   4       5881.46       5592.78       145.38 o                         
  13   9   4        653.57        518.38        69.46 o                         
  15   9   4       2323.21       3123.43       157.28 o                         
  17   9   4         22.74         25.41        30.01 o                         
  19   9   4        233.98        198.69        67.92 o                         
 -22  10   4       1096.39       1196.74       138.46 o                         
 -20  10   4        239.98        320.55        60.69 o                         
 -18  10   4       1592.61       1956.33       108.60 o                         
 -16  10   4       2227.05       2571.19       116.48 o                         
 -14  10   4      15178.16      15641.17       451.73 o                         
 -12  10   4         73.69        129.92        28.54 o                         
 -10  10   4        323.56        736.99        51.09 o                         
  -8  10   4       9640.54      10174.26       390.51 o                         
  -6  10   4         32.43        111.64        21.96 o                         
  -4  10   4      24846.98      25567.54       433.73 o                         
  -2  10   4      29124.22      26757.22       295.46 o                         
   0  10   4      19708.76      18271.80       628.81 o                         
   2  10   4       1924.19       1244.33        89.83 o                         
   4  10   4      10680.62      10821.95       141.58 o                         
   6  10   4        768.44       1013.47        51.78 o                         
   8  10   4         76.07        268.85        30.31 o                         
  10  10   4      22128.65      21900.63       414.77 o                         
  12  10   4       1443.56       1369.04        88.61 o                         
  14  10   4       3916.47       3669.01       160.45 o                         
  16  10   4         71.88         99.81        29.83 o                         
  18  10   4        983.96       1038.91       101.59 o                         
  20  10   4         91.90        108.00        76.93 o                         
 -21  11   4        229.78        163.65        47.68 o                         
 -19  11   4          0.96          9.17        45.28 o                         
 -17  11   4         98.23         12.15        20.53 o                         
 -15  11   4       2528.76       2319.91       109.01 o                         
 -13  11   4         14.76         48.71        22.64 o                         
 -11  11   4        831.35        669.03        60.55 o                         
  -9  11   4         56.04        133.66        23.24 o                         
  -7  11   4       1342.92       1434.62        76.29 o                         
  -5  11   4         16.64         20.40        18.82 o                         
  -3  11   4        558.95        493.10        41.12 o                         
  -1  11   4        712.00        688.18        40.22 o                         
   1  11   4          0.75         24.63        27.78 o                         
   3  11   4        222.89        219.49        39.13 o                         
   5  11   4        389.85        319.76        25.92 o                         
   7  11   4        951.67        780.93        46.73 o                         
   9  11   4        239.54        349.73        35.66 o                         
  11  11   4          4.53         23.30        20.95 o                         
  13  11   4         57.83         18.41        20.28 o                         
  15  11   4        459.65        542.84        67.84 o                         
  17  11   4        110.24         69.66        40.86 o                         
  19  11   4        291.76        162.35        59.85 o                         
 -20  12   4        510.27        946.59        84.90 o                         
 -18  12   4         58.57         18.22        27.30 o                         
 -16  12   4        194.16        147.44        35.10 o                         
 -14  12   4        226.96        322.47        41.92 o                         
 -12  12   4         40.32         21.74        17.63 o                         
 -10  12   4          0.44        187.98        35.09 o                         
  -8  12   4         63.23         43.51        17.94 o                         
  -6  12   4       1278.47       1574.51        93.37 o                         
  -4  12   4        124.66         98.17        24.54 o                         
  -2  12   4        141.54        241.59        28.85 o                         
   0  12   4       1272.12       1276.33       117.94 o                         
   2  12   4        383.35        350.23        55.13 o                         
   4  12   4          1.59        -42.83        42.83 o                         
   6  12   4        425.80        276.38        24.97 o                         
   8  12   4       1387.87       1541.87        97.50 o                         
  10  12   4       3786.66       3929.72       119.51 o                         
  12  12   4         22.79         40.05        83.30 o                         
  14  12   4        477.80        556.67        64.76 o                         
  16  12   4        266.10         74.02        47.89 o                         
  18  12   4        189.21        310.29        83.94 o                         
 -19  13   4        676.84        605.66        67.86 o                         
 -17  13   4       3421.47       3652.36       181.62 o                         
 -15  13   4       1229.44       1354.53        86.50 o                         
 -13  13   4       2419.92       2227.25       136.28 o                         
 -11  13   4        201.07        206.88        32.50 o                         
  -9  13   4       1180.86       1356.34        82.41 o                         
  -7  13   4       7662.26       7958.69       277.14 o                         
  -5  13   4       9753.70       9706.32       371.28 o                         
  -3  13   4      11868.88      11752.74       229.63 o                         
  -1  13   4       5176.51       5171.07       209.32 o                         
   1  13   4        127.41         77.45        35.97 o                         
   3  13   4        667.19        723.40       105.68 o                         
   5  13   4        895.77        806.07        69.67 o                         
   7  13   4      16424.81      15821.30       210.06 o                         
   9  13   4      14907.48      16072.37       300.09 o                         
  11  13   4         89.30        235.15        59.24 o                         
  13  13   4       1179.50       1096.07       111.39 o                         
  15  13   4        158.81        340.12        71.70 o                         
  17  13   4         59.38         71.18       104.34 o                         
 -20  14   4        208.10        240.76        74.50 o                         
 -18  14   4       1991.77       1912.89       114.18 o                         
 -16  14   4       2131.42       1635.81       100.11 o                         
 -14  14   4         44.00         36.58        17.70 o                         
 -12  14   4        121.35         69.56        28.81 o                         
 -10  14   4       1369.06        946.49        66.15 o                         
  -8  14   4        508.37        512.67        47.52 o                         
  -6  14   4       2822.00       2887.83       130.39 o                         
  -4  14   4       1323.90       1327.75        80.94 o                         
  -2  14   4        602.12        846.61        58.51 o                         
   0  14   4        441.21        341.57        60.82 o                         
   2  14   4          1.02         80.81        33.05 o                         
   4  14   4        890.06        819.23        77.15 o                         
   6  14   4          0.45         37.02        20.63 o                         
   8  14   4       2595.36       2710.85       124.27 o                         
  10  14   4        343.11        135.81        34.08 o                         
  12  14   4         23.04        114.97        51.08 o                         
  14  14   4        323.18        353.37        70.06 o                         
  16  14   4         15.70        -36.75        36.75 o                         
  18  14   4          2.20         87.27        50.39 o                         
 -19  15   4        663.40        900.62        95.99 o                         
 -17  15   4        867.50       1267.57       106.24 o                         
 -15  15   4         34.49         50.33        34.68 o                         
 -13  15   4       1449.44       1181.27        80.93 o                         
 -11  15   4       2599.20       2585.56       120.88 o                         
  -9  15   4       3327.30       3267.24       165.59 o                         
  -7  15   4       2947.69       3117.57       221.27 o                         
  -5  15   4       3080.32       2835.25       166.84 o                         
  -3  15   4        889.43       1193.35        70.81 o                         
  -1  15   4       1274.54       1229.98       113.91 o                         
   1  15   4       1808.78       1490.90       126.64 o                         
   3  15   4        193.80        430.62        73.23 o                         
   5  15   4        119.25        110.01        46.54 o                         
   7  15   4       9796.20      10004.77       309.34 o                         
   9  15   4        286.62        564.03        62.41 o                         
  11  15   4        118.91        109.16        83.64 o                         
  13  15   4        125.63        250.50        61.87 o                         
  15  15   4        243.79        249.11        68.40 o                         
  17  15   4        205.72        174.86        69.11 o                         
 -18  16   4          4.12         30.73        30.30 o                         
 -16  16   4          6.81        140.40        39.33 o                         
 -14  16   4        181.75        222.19        42.78 o                         
 -12  16   4        264.32        257.35        46.04 o                         
 -10  16   4       4957.30       4249.48       421.52 o                         
  -8  16   4       1709.30       1841.86       188.60 o                         
  -6  16   4       2923.48       2879.72       137.01 o                         
  -4  16   4        189.82        197.32        34.92 o                         
  -2  16   4       2004.70       2017.82       151.76 o                         
   0  16   4       2645.98       2930.60       181.87 o                         
   2  16   4      11689.84      12430.66       571.53 o                         
   4  16   4       1110.76       1265.54        91.57 o                         
   6  16   4       4273.76       4630.58       188.82 o                         
   8  16   4        253.47        273.09        42.58 o                         
  10  16   4       1296.22        988.14        84.56 o                         
  12  16   4        171.26        119.41        46.76 o                         
  14  16   4         38.54         85.38        41.56 o                         
  16  16   4        320.47        236.48        70.37 o                         
 -17  17   4          8.95         -2.29        28.43 o                         
 -15  17   4         26.84         84.48        32.34 o                         
 -13  17   4         34.86         28.22        25.36 o                         
 -11  17   4       2864.56       2863.95       149.75 o                         
  -9  17   4       8166.75       7665.41       332.74 o                         
  -7  17   4       1939.88       1590.73       120.53 o                         
  -5  17   4        368.59        425.48        80.37 o                         
  -3  17   4       4404.90       4386.04       236.47 o                         
  -1  17   4      20547.66      20897.20       651.82 o                         
   1  17   4        317.47        448.21        75.95 o                         
   3  17   4       9582.59       9285.73       250.42 o                         
   5  17   4       5452.49       5057.71       191.91 o                         
   7  17   4        108.73        134.83        31.85 o                         
   9  17   4       3225.37       3006.74       145.31 o                         
  11  17   4       1087.70       1029.64       107.37 o                         
  13  17   4        683.97        857.80       107.90 o                         
  15  17   4       1059.74       1456.82       148.80 o                         
 -16  18   4        111.19        186.59        49.79 o                         
 -14  18   4         19.04         30.85        63.24 o                         
 -12  18   4        267.99        246.05        51.71 o                         
 -10  18   4        708.14        613.96        74.75 o                         
  -8  18   4        110.08        143.41        56.25 o                         
  -6  18   4       1192.89        991.11       127.68 o                         
  -4  18   4         69.25         74.09        59.45 o                         
  -2  18   4       4770.92       4211.51       235.11 o                         
   0  18   4       6492.55       6431.88       293.08 o                         
   2  18   4        814.73       1041.53        87.18 o                         
   4  18   4       2400.83       2552.83       137.26 o                         
   6  18   4       1131.45       1023.38        90.75 o                         
   8  18   4       1034.12       1104.40        88.80 o                         
  10  18   4        568.04        707.54        91.39 o                         
  12  18   4         66.50         58.98        58.10 o                         
  14  18   4        154.23        190.46        61.92 o                         
 -15  19   4        101.57        130.48        43.43 o                         
 -13  19   4        249.31        180.39        42.07 o                         
 -11  19   4        655.61        549.16        83.63 o                         
  -9  19   4        953.64        957.98       148.31 o                         
  -7  19   4       1497.88       1204.50       140.19 o                         
  -5  19   4        246.10        305.11        86.99 o                         
  -3  19   4         29.44        118.23        59.57 o                         
  -1  19   4       3504.62       3519.50       222.49 o                         
   1  19   4       1968.87       2201.71       180.97 o                         
   3  19   4       1366.36       1562.11       108.87 o                         
   5  19   4         69.65        135.04        36.96 o                         
   7  19   4        742.49        638.25        68.36 o                         
   9  19   4          2.23         43.85        39.75 o                         
  11  19   4          2.11        -14.51        37.13 o                         
  13  19   4        118.15         59.41        33.43 o                         
 -14  20   4         68.88         52.05        38.52 o                         
 -12  20   4        226.32        234.83        50.78 o                         
 -10  20   4        650.50        861.21       136.60 o                         
  -8  20   4        456.75        394.33        88.93 o                         
  -6  20   4        559.00        464.68       106.59 o                         
  -4  20   4          2.05         77.89        48.63 o                         
  -2  20   4        513.98        489.73        93.98 o                         
   0  20   4       2327.28       2300.48       187.75 o                         
   2  20   4        152.73        118.16        50.90 o                         
   4  20   4         13.15         97.41        53.69 o                         
   6  20   4        250.29        294.63        82.19 o                         
   8  20   4          2.37         39.25        30.89 o                         
  10  20   4        170.05        205.18        57.43 o                         
  12  20   4          8.60        -40.65        40.65 o                         
 -13  21   4        140.20        178.50        52.75 o                         
 -11  21   4        326.84        218.93        51.98 o                         
  -9  21   4        547.16        477.30        93.55 o                         
  -7  21   4         36.95         10.45        55.03 o                         
  -5  21   4        134.54        141.56        52.79 o                         
  -3  21   4        201.32        173.33        67.07 o                         
  -1  21   4        744.66        834.91       128.03 o                         
   1  21   4        400.59        287.65        64.70 o                         
   3  21   4        261.00        252.80        63.53 o                         
   5  21   4         57.53         71.78       128.18 o                         
   7  21   4         37.28         92.96        45.40 o                         
   9  21   4         11.75         16.89        29.92 o                         
  11  21   4        102.75         46.70        64.92 o                         
 -12  22   4         18.66         68.99        29.72 o                         
 -10  22   4        294.74        312.51       148.47 o                         
  -8  22   4          1.74         23.57        53.61 o                         
  -6  22   4        980.66        853.32       133.22 o                         
  -4  22   4         38.02         11.57        55.46 o                         
  -2  22   4        145.41        268.66        93.25 o                         
   0  22   4        634.77        707.06       119.55 o                         
   2  22   4        347.14        354.59        88.25 o                         
   4  22   4        773.20        888.88       132.59 o                         
   6  22   4        103.61        136.76        69.65 o                         
   8  22   4        445.66        326.84        70.50 o                         
  10  22   4         79.06        246.94        82.40 o                         
  -9  23   4         26.55        108.38        70.17 o                         
  -7  23   4        787.91        931.64       154.98 o                         
  -5  23   4       1273.01       1514.37       177.31 o                         
  -3  23   4        246.10        143.60        60.36 o                         
  -1  23   4          0.64        -14.02        72.81 o                         
   1  23   4        442.49        372.42        85.29 o                         
   3  23   4        877.02        907.97       132.62 o                         
   5  23   4        535.28        573.73       119.44 o                         
   7  23   4        533.15        405.46        98.99 o                         
  -6  24   4       1286.87       1417.58       185.98 o                         
  -4  24   4         46.03         83.32       102.86 o                         
  -2  24   4          1.50        -64.51        93.25 o                         
   0  24   4          1.29         52.44        87.19 o                         
   2  24   4        599.41        622.02       204.67 o                         
   4  24   4       1083.58        814.36       195.40 o                         
  -3  25   4        928.96        734.78       135.60 o                         
  -1  25   4        205.69        264.27        99.16 o                         
   1  25   4        773.63        825.12       143.81 o                         
 -23   1   5        296.49        345.43        66.25 o                         
 -21   1   5        311.25        255.87        49.09 o                         
 -19   1   5       3867.04       3721.00       176.24 o                         
 -17   1   5         16.05        109.13        39.02 o                         
 -15   1   5       2344.73       2018.58        76.99 o                         
 -13   1   5        134.34        305.95        30.03 o                         
 -11   1   5        972.43       1677.38        62.30 o                         
  -9   1   5      55390.68      56210.43       385.65 o                         
  -7   1   5       1300.53        769.21        35.22 o                         
  -5   1   5      12756.37      12015.88       216.06 o                         
  -3   1   5     121579.34     124976.29       991.87 o                         
  -1   1   5     165010.95     176586.36      1273.86 o                         
   1   1   5       2153.03       2115.76        77.32 o                         
   3   1   5       9859.60      10129.15       198.29 o                         
   5   1   5        901.27        857.14        63.68 o                         
   7   1   5       8443.26       9197.43       183.19 o                         
   9   1   5       4260.04       4976.86       127.44 o                         
  11   1   5       1045.83        928.74        52.18 o                         
  13   1   5        512.60        630.26        48.10 o                         
  15   1   5        498.46        457.57        60.32 o                         
  17   1   5       1522.50       1607.38       116.24 o                         
  19   1   5        157.27        155.97        49.10 o                         
  21   1   5         64.04        119.07        64.04 o                         
 -24   2   5        333.49        366.69        63.02 o                         
 -22   2   5        486.15        593.51        82.03 o                         
 -20   2   5        245.75        313.51        55.07 o                         
 -18   2   5          0.01          7.53        32.65 o                         
 -16   2   5          0.56        116.69        26.93 o                         
 -14   2   5       2490.84       2281.24        82.21 o                         
 -12   2   5       2918.61       2574.20        82.09 o                         
 -10   2   5        514.51        321.26        26.41 o                         
  -8   2   5        273.11        204.84        19.02 o                         
  -6   2   5       1308.48       1271.04        41.70 o                         
  -4   2   5       5593.55       4975.27        98.01 o                         
  -2   2   5         11.59         68.73        10.64 o                         
   0   2   5     213127.08     232952.41      2373.21 o                         
   2   2   5        817.12       1351.13        66.24 o                         
   4   2   5       1557.82       1552.95       101.84 o                         
   6   2   5       1524.55       1157.95        81.81 o                         
   8   2   5       3909.37       3843.72       102.59 o                         
  10   2   5        864.96        758.98        62.71 o                         
  12   2   5       3356.32       3385.27       104.97 o                         
  14   2   5       1127.82        786.84        66.81 o                         
  16   2   5        872.50        790.39        77.56 o                         
  18   2   5         40.79         35.67        25.17 o                         
  20   2   5        582.28        537.22        85.98 o                         
 -23   3   5         31.35         14.86        35.29 o                         
 -21   3   5        213.01        177.20        43.31 o                         
 -19   3   5        802.45        549.16        67.33 o                         
 -17   3   5       1477.95       2032.83        97.42 o                         
 -15   3   5       1851.51       1919.38       113.00 o                         
 -13   3   5       1142.83        886.83        67.65 o                         
 -11   3   5       1401.00        887.09        49.01 o                         
  -9   3   5       4585.17       4745.87       101.48 o                         
  -7   3   5      11304.48      10068.08       196.13 o                         
  -5   3   5         21.02          9.25         4.91 o                         
  -3   3   5       8041.41       8454.85       131.03 o                         
  -1   3   5       3522.93       3499.82        91.07 o                         
   1   3   5        362.50        280.17        28.27 o                         
   3   3   5       2655.32       2944.35       111.56 o                         
   5   3   5       3195.29       3175.51       112.87 o                         
   7   3   5       4907.05       5469.56       143.45 o                         
   9   3   5        362.49        677.41        45.80 o                         
  11   3   5       3970.01       3952.97       113.07 o                         
  13   3   5         76.99        195.12        27.99 o                         
  15   3   5         42.24         52.43        22.69 o                         
  17   3   5        165.24        105.86        33.59 o                         
  19   3   5        203.10        252.65        59.20 o                         
  21   3   5        430.36        309.42        57.11 o                         
 -22   4   5        161.50         92.61        33.93 o                         
 -20   4   5         89.16        175.51        43.09 o                         
 -18   4   5       1410.30       1025.40        71.47 o                         
 -16   4   5          4.61         19.94        20.41 o                         
 -14   4   5       5551.17       5729.77       117.39 o                         
 -12   4   5        344.64        161.84        21.60 o                         
 -10   4   5       1526.09       1867.54        68.07 o                         
  -8   4   5      12778.67      12925.18       318.95 o                         
  -6   4   5       1184.98       1393.65        47.46 o                         
  -4   4   5      20306.32      19587.52       570.55 o                         
  -2   4   5      14878.79      14141.86       235.50 o                         
   0   4   5       1515.19       1518.56        91.23 o                         
   2   4   5        525.05        533.56        40.06 o                         
   4   4   5       7040.21       6263.67       150.37 o                         
   6   4   5       8012.11       7239.32       143.91 o                         
   8   4   5      12106.60      11715.80       200.17 o                         
  10   4   5       2430.90       1971.27        82.04 o                         
  12   4   5       1011.69       1065.85        72.44 o                         
  14   4   5          3.15         35.30        32.13 o                         
  16   4   5        887.52        851.98        82.24 o                         
  18   4   5        240.22        237.30        49.34 o                         
  20   4   5         35.63        -46.49        46.49 o                         
 -23   5   5         12.03        -17.99        33.31 o                         
 -21   5   5        105.01        146.08        44.65 o                         
 -19   5   5       1641.60       1873.37       125.19 o                         
 -17   5   5       1959.67       2577.90       112.19 o                         
 -15   5   5       1541.16       1429.75        79.33 o                         
 -13   5   5        739.34        975.19        48.28 o                         
 -11   5   5        462.83       1033.49        50.65 o                         
  -9   5   5        786.24        850.80        48.12 o                         
  -7   5   5       5507.73       5413.38       107.06 o                         
  -5   5   5         13.94         52.40        15.75 o                         
  -3   5   5         67.69        222.68        23.49 o                         
  -1   5   5       3764.34       4412.63       104.58 o                         
   1   5   5        122.38        292.50        30.88 o                         
   3   5   5        191.87        206.61        25.68 o                         
   5   5   5        418.96        698.13        54.38 o                         
   7   5   5        542.20        680.99        46.53 o                         
   9   5   5       2984.15       3156.86        98.51 o                         
  11   5   5       2551.19       2614.78        98.68 o                         
  13   5   5         86.70         50.04        21.98 o                         
  15   5   5          7.81         28.18        21.91 o                         
  17   5   5        312.47        337.65        55.75 o                         
  19   5   5        214.41        213.75        46.11 o                         
  21   5   5        171.84        147.80        53.45 o                         
 -22   6   5          0.65        -32.28        32.28 o                         
 -20   6   5       2421.94       2358.46       147.86 o                         
 -18   6   5       2859.19       2528.46       116.11 o                         
 -16   6   5          4.88         44.64        26.53 o                         
 -14   6   5       2508.94       2718.10       105.67 o                         
 -12   6   5       3147.63       3652.68        96.53 o                         
 -10   6   5       6865.10       7431.02       130.41 o                         
  -8   6   5       6316.92       6687.09       156.24 o                         
  -6   6   5      19439.85      17423.08       221.75 o                         
  -4   6   5      14765.82      13225.55       267.27 o                         
  -2   6   5      28419.29      26195.82       273.05 o                         
   0   6   5      21663.59      21917.26       597.46 o                         
   2   6   5       2270.99       2802.92        98.54 o                         
   4   6   5         84.47        171.70        26.97 o                         
   6   6   5        623.84        466.36        38.47 o                         
   8   6   5       1076.18        957.81        52.47 o                         
  10   6   5       1146.13       1035.77        59.67 o                         
  12   6   5       3684.40       3459.79       118.58 o                         
  14   6   5         10.92        189.64        60.42 o                         
  16   6   5        363.04        468.11        63.44 o                         
  18   6   5        108.39         44.81        31.40 o                         
  20   6   5         86.92        128.56        67.61 o                         
 -23   7   5         51.16         44.87        77.88 o                         
 -21   7   5       1104.11       1059.23       116.01 o                         
 -19   7   5        880.21        984.77        76.04 o                         
 -17   7   5          3.84         -2.89        30.36 o                         
 -15   7   5       7600.33       7368.54       182.24 o                         
 -13   7   5         94.78        192.34        23.75 o                         
 -11   7   5       2935.58       2623.53        83.70 o                         
  -9   7   5       2947.02       3640.51        92.45 o                         
  -7   7   5       1522.05       1610.92        64.84 o                         
  -5   7   5       1107.74       1477.79        58.95 o                         
  -3   7   5      12445.87      12882.02       202.58 o                         
  -1   7   5      29904.58      29470.77       392.02 o                         
   1   7   5      25271.86      25400.39       457.50 o                         
   3   7   5        200.82        198.59        31.40 o                         
   5   7   5        167.03        107.24        19.71 o                         
   7   7   5       1137.32       1493.10        63.63 o                         
   9   7   5       1350.75       1313.28        65.01 o                         
  11   7   5       4666.60       4287.64       127.48 o                         
  13   7   5       8735.21       8216.46       226.23 o                         
  15   7   5       1745.93       1596.06       108.44 o                         
  17   7   5        791.28        849.42        87.77 o                         
  19   7   5        613.67        699.93        92.49 o                         
 -22   8   5        219.71        420.00        69.18 o                         
 -20   8   5       1036.54       1228.30       108.62 o                         
 -18   8   5        371.54        362.22        48.54 o                         
 -16   8   5       3812.76       3940.81       153.84 o                         
 -14   8   5       6561.81       7479.40       179.51 o                         
 -12   8   5       1694.86       1494.35        69.06 o                         
 -10   8   5          0.02         29.46        14.92 o                         
  -8   8   5      15351.15      14483.46       190.01 o                         
  -6   8   5         58.76        305.52        30.37 o                         
  -4   8   5       1468.46       1633.35        69.04 o                         
  -2   8   5      11202.68      13417.94       204.54 o                         
   0   8   5       3817.22       3878.18       161.45 o                         
   2   8   5      12053.49      11930.27       248.78 o                         
   4   8   5         32.58         60.08        14.57 o                         
   6   8   5      15963.22      17765.69       227.87 o                         
   8   8   5          1.85         12.95        19.69 o                         
  10   8   5       4380.47       4049.64       134.24 o                         
  12   8   5      11580.27      12002.25       309.75 o                         
  14   8   5      11349.97      12040.08       286.66 o                         
  16   8   5         14.54         24.70        24.24 o                         
  18   8   5         30.12         95.57        34.28 o                         
  20   8   5          3.88        -10.93        34.33 o                         
 -21   9   5         15.72         90.73        47.34 o                         
 -19   9   5         86.14         30.48        27.27 o                         
 -17   9   5        318.31        337.62        44.63 o                         
 -15   9   5      12821.55      12666.79       245.72 o                         
 -13   9   5        325.55        464.87        45.83 o                         
 -11   9   5       3637.29       3739.78       125.25 o                         
  -9   9   5          8.91         62.02        18.79 o                         
  -7   9   5          3.72         23.76        18.40 o                         
  -5   9   5        545.14        515.01        37.52 o                         
  -3   9   5      21120.17      21355.58       729.41 o                         
  -1   9   5        151.07        251.54        28.83 o                         
   1   9   5       3938.73       3813.18       146.02 o                         
   3   9   5      26412.48      28629.62       508.96 o                         
   5   9   5       2725.38       3087.49        89.43 o                         
   7   9   5       9454.31      10047.88       177.60 o                         
   9   9   5       2447.31       2378.83        87.38 o                         
  11   9   5       1346.94       1487.32        89.10 o                         
  13   9   5          2.50         11.68        20.49 o                         
  15   9   5       7566.42       7471.84       234.92 o                         
  17   9   5        137.12        159.31        44.21 o                         
  19   9   5          0.48         49.49        46.19 o                         
 -22  10   5        101.69         89.44        49.97 o                         
 -20  10   5         84.27        255.04        77.41 o                         
 -18  10   5        384.02        226.20        39.02 o                         
 -16  10   5        414.14        282.36        51.18 o                         
 -14  10   5      12259.09      11977.83       234.91 o                         
 -12  10   5        261.95        139.71        37.46 o                         
 -10  10   5        181.62        323.69        34.61 o                         
  -8  10   5          7.98         36.12        31.33 o                         
  -6  10   5       2864.87       2974.43        99.62 o                         
  -4  10   5       1971.90       2721.17        97.61 o                         
  -2  10   5       1286.84       1497.68        67.03 o                         
   0  10   5       4545.34       4359.15       174.23 o                         
   2  10   5      11527.88      12832.31       286.76 o                         
   4  10   5        963.74        845.29        62.00 o                         
   6  10   5        636.40        421.56        35.68 o                         
   8  10   5       1575.64       1783.64        72.16 o                         
  10  10   5       1493.16       1615.95        76.56 o                         
  12  10   5       3264.72       2694.87       125.53 o                         
  14  10   5        133.07        317.00        50.48 o                         
  16  10   5       1039.04        911.71        87.04 o                         
  18  10   5          1.84         55.70        40.44 o                         
 -21  11   5          1.94         28.63        39.06 o                         
 -19  11   5        339.45        219.71        51.48 o                         
 -17  11   5       1334.39       1302.68        88.77 o                         
 -15  11   5         22.80         54.43        25.63 o                         
 -13  11   5       9192.50       9619.72       238.80 o                         
 -11  11   5        673.69        699.90        54.33 o                         
  -9  11   5        453.83        457.03        45.49 o                         
  -7  11   5         27.27         40.50        18.29 o                         
  -5  11   5        513.27        448.93        42.71 o                         
  -3  11   5         11.08         34.20        21.83 o                         
  -1  11   5         67.32        112.00        30.03 o                         
   1  11   5        514.42        399.97        79.89 o                         
   3  11   5         16.14         55.23        38.65 o                         
   5  11   5       1201.45       1384.45        57.36 o                         
   7  11   5       5639.25       5873.44       126.11 o                         
   9  11   5       2232.24       2540.36        96.74 o                         
  11  11   5        269.52        321.98        43.89 o                         
  13  11   5         65.38        134.38        30.04 o                         
  15  11   5         40.90         15.19        42.91 o                         
  17  11   5        218.05        347.37        81.22 o                         
  19  11   5        388.38        445.50        92.04 o                         
 -20  12   5         99.57         93.36        35.11 o                         
 -18  12   5         34.82         46.98        26.17 o                         
 -16  12   5        121.30         47.56        29.14 o                         
 -14  12   5       4823.07       5128.27       174.12 o                         
 -12  12   5          7.35         36.02        22.92 o                         
 -10  12   5        249.24        299.86        38.02 o                         
  -8  12   5        202.03        237.66        41.64 o                         
  -6  12   5        179.60        209.32        32.50 o                         
  -4  12   5        274.29        268.64        34.26 o                         
  -2  12   5       1654.01       1486.59        69.10 o                         
   0  12   5       8436.62       7644.14       236.41 o                         
   2  12   5       4390.21       3885.36       172.48 o                         
   4  12   5       1276.14       1044.43        94.09 o                         
   6  12   5        461.78        501.15        35.44 o                         
   8  12   5        236.16        344.94        39.01 o                         
  10  12   5       7204.17       7191.79       173.57 o                         
  12  12   5       1774.40       1615.02        99.58 o                         
  14  12   5          0.09         53.73        42.59 o                         
  16  12   5         40.68         20.55        39.39 o                         
  18  12   5         20.31         83.77        51.17 o                         
 -19  13   5        195.14        366.90        52.55 o                         
 -17  13   5        747.27        965.00        97.85 o                         
 -15  13   5        176.90         98.06        29.70 o                         
 -13  13   5         65.24        105.60        34.41 o                         
 -11  13   5        379.10        531.05        51.58 o                         
  -9  13   5       1522.72       1581.29        90.31 o                         
  -7  13   5        133.28        200.63        39.11 o                         
  -5  13   5       3009.19       2787.49       117.05 o                         
  -3  13   5          8.01          8.01        23.28 o                         
  -1  13   5         61.24         32.97        35.26 o                         
   1  13   5         58.58        100.33        33.03 o                         
   3  13   5         50.40         48.95        32.31 o                         
   5  13   5        304.69        161.56        44.49 o                         
   7  13   5       1134.06       1302.78        86.94 o                         
   9  13   5        128.35        207.90        46.34 o                         
  11  13   5        423.32        261.65        53.00 o                         
  13  13   5         93.31        142.63        65.84 o                         
  15  13   5          1.47         31.07        40.53 o                         
  17  13   5        484.12        593.17       116.73 o                         
 -20  14   5          5.70         10.75        38.55 o                         
 -18  14   5        725.79        695.98        67.89 o                         
 -16  14   5        209.13        275.58        45.11 o                         
 -14  14   5        958.80        770.64        66.40 o                         
 -12  14   5         26.92         10.25        24.58 o                         
 -10  14   5          7.26         28.28        29.59 o                         
  -8  14   5       1998.77       2134.17       118.76 o                         
  -6  14   5        617.05        546.05        56.93 o                         
  -4  14   5       2596.74       2379.76       106.82 o                         
  -2  14   5          9.62         27.63        25.87 o                         
   0  14   5          1.99        100.24        33.55 o                         
   2  14   5       1796.03       1892.59       145.94 o                         
   4  14   5       1413.29       1596.42       129.45 o                         
   6  14   5      16412.29      16268.85       446.58 o                         
   8  14   5        147.73        158.92        29.80 o                         
  10  14   5        674.92        592.61        61.55 o                         
  12  14   5         32.93         -7.39        28.29 o                         
  14  14   5         38.34         56.62        48.02 o                         
  16  14   5       1997.21       2251.24       185.78 o                         
 -19  15   5          4.31         54.16        54.80 o                         
 -17  15   5        110.64         43.67        27.31 o                         
 -15  15   5        258.26        139.23        37.02 o                         
 -13  15   5        426.05        382.76        48.91 o                         
 -11  15   5          1.39         51.89        23.82 o                         
  -9  15   5         76.54         70.70        28.84 o                         
  -7  15   5         75.20        130.39        44.24 o                         
  -5  15   5         15.14         34.13        24.88 o                         
  -3  15   5       3182.05       2761.51       111.24 o                         
  -1  15   5          2.23         92.89        39.66 o                         
   1  15   5       1884.26       2062.83       149.20 o                         
   3  15   5         19.98        -23.34        33.70 o                         
   5  15   5        544.98        686.65        72.59 o                         
   7  15   5       1286.53       1221.02        86.80 o                         
   9  15   5        872.00        692.10        65.73 o                         
  11  15   5        451.23        437.36        73.99 o                         
  13  15   5          8.99        -17.19        32.79 o                         
  15  15   5         96.31         50.65        58.34 o                         
 -18  16   5        976.93        808.45        90.42 o                         
 -16  16   5          5.27         55.34        30.42 o                         
 -14  16   5        560.81        596.45        67.27 o                         
 -12  16   5       2077.57       1840.46       102.89 o                         
 -10  16   5        419.32        217.84        49.46 o                         
  -8  16   5       1646.93       1602.05       108.85 o                         
  -6  16   5        110.95        208.04        35.96 o                         
  -4  16   5         78.00         41.37        50.36 o                         
  -2  16   5       2129.32       2313.57       162.63 o                         
   0  16   5      11660.56      10309.58       343.14 o                         
   2  16   5         11.09        205.78        60.85 o                         
   4  16   5       2048.34       2174.16       127.37 o                         
   6  16   5       2790.31       2551.03       126.20 o                         
   8  16   5       1101.92        915.05        80.16 o                         
  10  16   5       1268.57       1294.48       121.60 o                         
  12  16   5        174.62        269.07        62.76 o                         
  14  16   5        603.34        935.31       113.90 o                         
  16  16   5          0.70         65.99        55.86 o                         
 -17  17   5        475.09        800.34       122.35 o                         
 -15  17   5        261.06        246.71        49.80 o                         
 -13  17   5        952.46        844.60        81.62 o                         
 -11  17   5       1598.72       1379.65       100.32 o                         
  -9  17   5       3085.99       3048.85       178.56 o                         
  -7  17   5        261.68        283.88        65.55 o                         
  -5  17   5       1224.52       1315.44       134.17 o                         
  -3  17   5        158.11        141.66        48.72 o                         
  -1  17   5         87.09        423.35        87.10 o                         
   1  17   5        494.71        896.55       113.10 o                         
   3  17   5       9717.79      10574.81       405.76 o                         
   5  17   5        216.52        248.65        45.53 o                         
   7  17   5        883.65        705.14        72.11 o                         
   9  17   5        978.21        792.68        81.70 o                         
  11  17   5        253.53        146.55        49.51 o                         
  13  17   5        662.22        587.89       102.08 o                         
  15  17   5         25.62         48.79        48.20 o                         
 -16  18   5        168.79        232.38        49.29 o                         
 -14  18   5         19.64        -10.24        24.00 o                         
 -12  18   5        240.80        174.61        40.30 o                         
 -10  18   5        852.12        924.87       121.77 o                         
  -8  18   5        108.77        175.65        62.70 o                         
  -6  18   5       5303.56       5360.74       277.92 o                         
  -4  18   5        373.03        421.27       100.78 o                         
  -2  18   5       5670.74       6069.41       283.44 o                         
   0  18   5      13848.74      13144.74       421.94 o                         
   2  18   5       2243.01       2338.30       177.55 o                         
   4  18   5        367.27        323.71        83.37 o                         
   6  18   5        844.40        804.39        85.77 o                         
   8  18   5        805.57        899.87        83.78 o                         
  10  18   5        775.17        710.99       104.92 o                         
  12  18   5          9.05          0.32        30.24 o                         
  14  18   5         62.87        105.26        49.38 o                         
 -15  19   5        810.46        947.27        94.89 o                         
 -13  19   5          5.36         38.06        50.15 o                         
 -11  19   5        435.39        498.21        81.95 o                         
  -9  19   5       1900.98       1628.48       170.14 o                         
  -7  19   5         44.81         83.25        52.73 o                         
  -5  19   5       4429.19       4041.11       253.17 o                         
  -3  19   5       1563.05       1391.42       143.78 o                         
  -1  19   5        255.51        450.47        78.42 o                         
   1  19   5        713.69        782.59       106.73 o                         
   3  19   5       8012.89       7579.86       246.32 o                         
   5  19   5        332.03        438.95        63.55 o                         
   7  19   5        183.05        230.13        43.85 o                         
   9  19   5       1534.81       1407.14       139.88 o                         
  11  19   5        221.03        215.24        57.55 o                         
  13  19   5        605.91        677.13       102.50 o                         
 -14  20   5        615.95        391.79        77.48 o                         
 -12  20   5        242.73        112.84        48.32 o                         
 -10  20   5         48.17         12.39        45.97 o                         
  -8  20   5       1087.54        836.10       181.59 o                         
  -6  20   5        957.79        940.60       129.67 o                         
  -4  20   5       1485.27       1509.29       156.27 o                         
  -2  20   5       2894.50       3401.72       231.18 o                         
   0  20   5       1665.67       2259.75       194.04 o                         
   2  20   5          1.06         39.92        46.46 o                         
   4  20   5        102.07        205.59        48.78 o                         
   6  20   5        395.91        283.32        57.65 o                         
   8  20   5         66.98         99.78        51.31 o                         
  10  20   5       1534.58       1267.12       130.12 o                         
  12  20   5        508.47        451.71        87.73 o                         
 -13  21   5          0.42        -28.39        28.39 o                         
 -11  21   5          3.78         -2.33        57.14 o                         
  -9  21   5         97.76        -63.30        63.30 o                         
  -7  21   5        280.22        186.90        64.80 o                         
  -5  21   5         73.73         -7.52        48.77 o                         
  -3  21   5        582.99        650.64       108.34 o                         
  -1  21   5        143.59        204.07        74.46 o                         
   1  21   5          0.12         19.60        57.25 o                         
   3  21   5        538.11        548.84       100.64 o                         
   5  21   5        426.99        387.49        79.41 o                         
   7  21   5        645.78        670.42        73.99 o                         
   9  21   5          3.65        -37.78        37.78 o                         
 -12  22   5         80.21        113.78        53.26 o                         
 -10  22   5        434.40        246.65       164.16 o                         
  -8  22   5       1195.04       1076.94       149.60 o                         
  -6  22   5        823.57        911.21       143.20 o                         
  -4  22   5        234.14        177.80        65.59 o                         
  -2  22   5        979.09        874.74       145.40 o                         
   0  22   5        138.72        118.68        79.47 o                         
   2  22   5          0.95        -48.34        48.34 o                         
   4  22   5        475.38        411.39       109.47 o                         
   6  22   5       2926.17       2392.86       231.98 o                         
   8  22   5        136.15        131.16        68.80 o                         
  -9  23   5        302.83        165.06        85.60 o                         
  -7  23   5        478.18        585.40       106.13 o                         
  -5  23   5         99.74         59.86        76.32 o                         
  -3  23   5        328.21        351.60        89.06 o                         
  -1  23   5         72.68         50.10        45.40 o                         
   1  23   5         58.58        195.68        74.00 o                         
   3  23   5          5.98         65.72        62.10 o                         
   5  23   5          3.95         16.87        56.45 o                         
   7  23   5        803.74        813.39       114.14 o                         
  -6  24   5       2577.64       2302.40       228.83 o                         
  -4  24   5        818.73        968.82       150.51 o                         
  -2  24   5       1068.66        879.46       136.36 o                         
   0  24   5        333.10        390.62       114.45 o                         
   2  24   5        329.77        224.14       111.91 o                         
   4  24   5        727.67        591.51       142.63 o                         
 -24   0   6        268.03        392.98       125.74 o                         
 -22   0   6         64.99          4.00        43.00 o                         
 -20   0   6        602.85       1064.58       137.84 o                         
 -18   0   6       6024.24       5682.05       294.73 o                         
 -16   0   6          9.93         52.01        45.20 o                         
 -14   0   6       1137.31       1255.58        88.73 o                         
 -12   0   6          5.65        619.00        60.68 o                         
 -10   0   6      11893.38      12075.74       234.96 o                         
  -8   0   6      13497.39      13349.19       253.39 o                         
  -6   0   6      16333.36      16144.78       404.07 o                         
  -4   0   6      60765.71      56244.48      1932.61 o                         
  -2   0   6       7783.09       5472.29       157.84 o                         
   0   0   6       1113.94        933.69        70.89 o                         
   2   0   6      12744.13      11464.80       397.34 o                         
   4   0   6      27255.29      25843.58      2168.29 o                         
   6   0   6      12295.15      11166.21       372.71 o                         
   8   0   6      13028.17      12483.50       355.67 o                         
  10   0   6      12319.18      13794.73       323.85 o                         
  12   0   6        354.21        297.94        47.59 o                         
  14   0   6        450.01        317.02        55.00 o                         
  16   0   6       9144.88       8561.25       371.41 o                         
  18   0   6        690.81        448.72        90.95 o                         
  20   0   6        706.03        673.49       123.23 o                         
 -23   1   6        552.44        821.01       110.94 o                         
 -21   1   6         15.66          7.45        25.61 o                         
 -19   1   6       3007.72       2304.96       136.80 o                         
 -17   1   6        544.48        610.20        51.70 o                         
 -15   1   6        577.49        479.46        39.89 o                         
 -13   1   6        720.16        723.80        46.32 o                         
 -11   1   6       2871.79       2620.77        81.17 o                         
  -9   1   6       8634.18      10280.52       145.88 o                         
  -7   1   6       4893.17       5205.72        91.98 o                         
  -5   1   6        428.53        504.33        30.26 o                         
  -3   1   6         29.18        124.02        37.72 o                         
  -1   1   6      27315.04      25022.74       336.07 o                         
   1   1   6      17541.80      16741.81       396.94 o                         
   3   1   6       7331.27       7391.77       179.45 o                         
   5   1   6        708.71        540.66        56.35 o                         
   7   1   6       1654.75       1491.50       109.31 o                         
   9   1   6        232.85         85.00        19.23 o                         
  11   1   6       2104.29       1721.32        74.31 o                         
  13   1   6       1081.67       1530.93        75.39 o                         
  15   1   6       1723.80       1884.04       119.52 o                         
  17   1   6        400.96        475.81        70.46 o                         
  19   1   6        257.92         31.83        31.01 o                         
 -24   2   6        765.63        572.21       115.14 o                         
 -22   2   6        212.62        203.22        54.96 o                         
 -20   2   6          3.49          7.20        23.01 o                         
 -18   2   6        173.85         96.80        26.90 o                         
 -16   2   6        419.01        407.77        43.38 o                         
 -14   2   6       1351.99       1481.60        68.48 o                         
 -12   2   6      12043.86      11310.75       176.74 o                         
 -10   2   6        800.81       1429.65        58.30 o                         
  -8   2   6        963.41        862.86        40.34 o                         
  -6   2   6       3072.60       2491.18        77.62 o                         
  -4   2   6       3226.52       3309.67        90.37 o                         
  -2   2   6      11340.57      10358.59       166.84 o                         
   0   2   6        873.38        907.35        54.68 o                         
   2   2   6       7148.04       7490.55       168.49 o                         
   4   2   6        805.61       1047.91        82.70 o                         
   6   2   6       2786.46       2688.50       139.09 o                         
   8   2   6       3650.21       3614.02       125.87 o                         
  10   2   6       1645.55       1806.72        93.18 o                         
  12   2   6       1263.54       1156.08        62.01 o                         
  14   2   6        689.71        668.00        61.03 o                         
  16   2   6          1.64         27.02        28.25 o                         
  18   2   6        283.70        366.13        59.18 o                         
  20   2   6         73.91         22.38        34.95 o                         
 -23   3   6       1121.96       1357.62       140.26 o                         
 -21   3   6       1375.20       1061.44       101.43 o                         
 -19   3   6        305.03        462.55        62.37 o                         
 -17   3   6        100.93         95.74        22.50 o                         
 -15   3   6       1902.95       1841.67        79.22 o                         
 -13   3   6       2427.59       2424.18        86.33 o                         
 -11   3   6      14103.08      15718.91       209.04 o                         
  -9   3   6       5258.17       5869.42       121.09 o                         
  -7   3   6       8145.61       7779.10       157.87 o                         
  -5   3   6        834.28        605.02        39.39 o                         
  -3   3   6        524.24        475.07        26.07 o                         
  -1   3   6      24612.64      22590.85       247.18 o                         
   1   3   6      17227.47      17505.61       260.71 o                         
   3   3   6       2654.91       2887.89       110.00 o                         
   5   3   6        119.41        253.77        37.42 o                         
   7   3   6       2662.19       2535.99        95.27 o                         
   9   3   6         27.62        107.51        20.64 o                         
  11   3   6        113.05        109.47        22.17 o                         
  13   3   6        172.10        185.72        39.43 o                         
  15   3   6         21.15         69.61        38.26 o                         
  17   3   6         67.00         70.10        33.30 o                         
  19   3   6         96.33         59.25        66.19 o                         
 -22   4   6        700.15        576.41        90.85 o                         
 -20   4   6        258.14        401.06        61.97 o                         
 -18   4   6        467.35        437.00        46.14 o                         
 -16   4   6        492.30        559.59        50.42 o                         
 -14   4   6        688.00        638.21        46.31 o                         
 -12   4   6       1384.05       1391.78        64.96 o                         
 -10   4   6         59.81         79.13        14.15 o                         
  -8   4   6       2427.23       2748.79        84.76 o                         
  -6   4   6        439.77        417.02        27.28 o                         
  -4   4   6        701.29        614.99        34.58 o                         
  -2   4   6       6631.97       7194.29       141.26 o                         
   0   4   6      26013.03      23913.21       394.52 o                         
   2   4   6      15913.33      15447.42       260.88 o                         
   4   4   6         57.66         71.85        24.42 o                         
   6   4   6        871.09        901.34        66.42 o                         
   8   4   6        746.32        780.96        48.91 o                         
  10   4   6         23.37         39.89        14.40 o                         
  12   4   6          0.04        -17.77        17.77 o                         
  14   4   6          7.52        -21.16        21.16 o                         
  16   4   6        250.96        153.97        37.94 o                         
  18   4   6        335.00        338.44        60.88 o                         
  20   4   6        167.68        314.28        62.50 o                         
 -23   5   6         66.89        104.14        46.07 o                         
 -21   5   6         24.31         -1.20        25.95 o                         
 -19   5   6        143.98        174.63        57.86 o                         
 -17   5   6        295.20        116.23        25.32 o                         
 -15   5   6        254.25        415.84        44.44 o                         
 -13   5   6        144.11         85.54        32.54 o                         
 -11   5   6         75.11         99.92        23.50 o                         
  -9   5   6       6161.59       5830.75       124.01 o                         
  -7   5   6       1144.46       1255.95        49.89 o                         
  -5   5   6        626.48        330.72        27.99 o                         
  -3   5   6        190.46         89.54        16.63 o                         
  -1   5   6       8818.51       7274.19       188.66 o                         
   1   5   6        963.78        577.06        44.00 o                         
   3   5   6        742.25        669.85        49.98 o                         
   5   5   6        442.82        801.82        62.14 o                         
   7   5   6       2341.67       2174.27        87.03 o                         
   9   5   6        719.02       1000.90        59.48 o                         
  11   5   6         94.91         86.03        24.32 o                         
  13   5   6         75.27         88.36        41.33 o                         
  15   5   6        451.56        346.64        57.31 o                         
  17   5   6          5.24         30.82        30.51 o                         
  19   5   6         49.03         46.38        30.13 o                         
 -22   6   6         53.63        136.47        43.85 o                         
 -20   6   6         30.53         72.17        28.14 o                         
 -18   6   6        343.23        492.31        51.24 o                         
 -16   6   6        253.23        201.14        33.04 o                         
 -14   6   6       2131.30       1945.56        74.79 o                         
 -12   6   6         10.25         -4.60        16.49 o                         
 -10   6   6        212.87        180.08        20.30 o                         
  -8   6   6         98.89        152.71        17.95 o                         
  -6   6   6         11.02         18.37        12.18 o                         
  -4   6   6       2526.82       2651.27        84.56 o                         
  -2   6   6        482.89        330.29        30.35 o                         
   0   6   6         57.26        166.52        32.02 o                         
   2   6   6        125.45        218.46        30.32 o                         
   4   6   6       6912.00       6212.93       162.61 o                         
   6   6   6        837.34       1060.38        59.58 o                         
   8   6   6       1627.60       1259.15        63.02 o                         
  10   6   6       1215.03        979.32        60.82 o                         
  12   6   6          2.01         -1.21        21.88 o                         
  14   6   6         24.69         14.55        20.38 o                         
  16   6   6       1640.81       1133.48        98.27 o                         
  18   6   6         27.18         27.34        43.73 o                         
  20   6   6         23.07         10.03        30.08 o                         
 -23   7   6        940.89       1111.67       146.52 o                         
 -21   7   6        817.79        963.97        98.24 o                         
 -19   7   6        127.01        168.93        50.05 o                         
 -17   7   6         13.39         -1.22        20.00 o                         
 -15   7   6        206.45        327.61        37.96 o                         
 -13   7   6        112.41         34.20        16.74 o                         
 -11   7   6      11779.18      13191.90       283.81 o                         
  -9   7   6        555.64        486.51        34.04 o                         
  -7   7   6       2353.92       2102.14        95.37 o                         
  -5   7   6       5496.00       5613.39       119.41 o                         
  -3   7   6       6945.95       6118.63       143.31 o                         
  -1   7   6        332.62        741.17        58.60 o                         
   1   7   6       4989.57       5084.12       157.40 o                         
   3   7   6         93.50        204.48        33.00 o                         
   5   7   6       4615.06       4483.31       148.27 o                         
   7   7   6         78.25        102.62        18.63 o                         
   9   7   6         12.15          5.12        16.39 o                         
  11   7   6       1834.93       2024.06        92.10 o                         
  13   7   6          9.35        145.18        33.68 o                         
  15   7   6       1727.39       1465.63       105.31 o                         
  17   7   6         83.67          5.33        39.59 o                         
  19   7   6         51.73         51.53        45.53 o                         
 -22   8   6       1125.45        906.09       119.24 o                         
 -20   8   6        386.10        548.52        71.47 o                         
 -18   8   6        117.28         76.18        27.25 o                         
 -16   8   6        108.85         96.13        28.70 o                         
 -14   8   6       1674.19       1785.97        80.13 o                         
 -12   8   6       1548.18       1313.64        63.52 o                         
 -10   8   6       1049.47       1174.04        63.42 o                         
  -8   8   6       7371.29       7093.62       171.88 o                         
  -6   8   6      17128.69      17661.56       245.77 o                         
  -4   8   6        403.57        377.80        34.89 o                         
  -2   8   6        382.40        338.26        33.85 o                         
   0   8   6       2295.18       2319.85       109.66 o                         
   2   8   6       5024.53       6162.97       164.82 o                         
   4   8   6       2622.38       2853.54       117.34 o                         
   6   8   6         13.72         23.38        29.01 o                         
   8   8   6        759.32        943.80        55.34 o                         
  10   8   6         28.55         32.60        20.56 o                         
  12   8   6      13952.16      13613.21       310.52 o                         
  14   8   6       1255.73       1777.93       112.85 o                         
  16   8   6         88.36         41.19        43.37 o                         
  18   8   6        117.66         75.63        35.84 o                         
 -21   9   6         80.33        170.81        51.89 o                         
 -19   9   6       1162.96       1272.08        88.50 o                         
 -17   9   6        230.18        327.11        45.06 o                         
 -15   9   6       1227.29       1354.03        82.11 o                         
 -13   9   6       5621.44       6381.63       277.94 o                         
 -11   9   6       1697.19       1833.24        75.68 o                         
  -9   9   6       1643.26       1780.57        72.22 o                         
  -7   9   6       1737.68       1584.79        71.96 o                         
  -5   9   6       4061.00       4769.89       119.39 o                         
  -3   9   6       1111.29       1259.77        88.37 o                         
  -1   9   6       2334.03       2703.53       119.52 o                         
   1   9   6        267.05        329.91        45.46 o                         
   3   9   6      20204.20      21325.60       368.36 o                         
   5   9   6       4039.80       4521.36       114.40 o                         
   7   9   6        960.79       1065.72        62.03 o                         
   9   9   6        581.15        407.85        37.91 o                         
  11   9   6        810.45        885.37        60.54 o                         
  13   9   6        618.81        357.50        46.99 o                         
  15   9   6        490.90        577.57        67.37 o                         
  17   9   6        236.13        328.20        52.67 o                         
  19   9   6        124.38        135.49        43.52 o                         
 -22  10   6        552.40        482.33        97.07 o                         
 -20  10   6         23.15         45.66        24.53 o                         
 -18  10   6         24.22         79.18        29.91 o                         
 -16  10   6        689.24        809.41        65.77 o                         
 -14  10   6       4164.67       3940.57       135.67 o                         
 -12  10   6         56.71        211.01        27.81 o                         
 -10  10   6       6044.80       5647.94       136.57 o                         
  -8  10   6        321.66        529.47        44.05 o                         
  -6  10   6      20428.52      21867.73       315.39 o                         
  -4  10   6      10874.88      12685.68       364.39 o                         
  -2  10   6         11.69         28.62        20.24 o                         
   0  10   6       4682.31       4746.62       172.01 o                         
   2  10   6       4023.71       4156.49       166.50 o                         
   4  10   6      14756.70      14311.38       197.83 o                         
   6  10   6          6.88         43.25        18.28 o                         
   8  10   6         33.89        144.23        27.72 o                         
  10  10   6       1813.42       2160.20        91.20 o                         
  12  10   6       1662.71       1797.15       104.71 o                         
  14  10   6       3643.53       3774.42       165.37 o                         
  16  10   6       2227.66       2225.54       161.21 o                         
  18  10   6         93.06        106.27        37.41 o                         
 -21  11   6        810.21        541.83        90.07 o                         
 -19  11   6         51.01         39.03        23.59 o                         
 -17  11   6        517.03        618.77        60.41 o                         
 -15  11   6       4909.92       4965.43       159.85 o                         
 -13  11   6         85.10        177.31        30.98 o                         
 -11  11   6        192.04        324.00        34.36 o                         
  -9  11   6       2173.89       2706.40       111.78 o                         
  -7  11   6         35.60         83.58        22.31 o                         
  -5  11   6       2814.48       2875.43       109.66 o                         
  -3  11   6          0.60         37.93        17.24 o                         
  -1  11   6         86.74         93.39        24.16 o                         
   1  11   6       1812.50       2260.88       126.20 o                         
   3  11   6       3591.56       3619.58       122.57 o                         
   5  11   6        332.89        278.07        28.88 o                         
   7  11   6        107.10         45.20        19.48 o                         
   9  11   6       2259.61       1879.54        82.35 o                         
  11  11   6         19.16         45.47        20.20 o                         
  13  11   6        115.61        118.70        67.52 o                         
  15  11   6       2342.08       2339.47       138.43 o                         
  17  11   6        133.58        272.35        99.33 o                         
 -20  12   6        603.58       1246.69       106.35 o                         
 -18  12   6        337.29        626.71        66.72 o                         
 -16  12   6        668.98        801.77        93.83 o                         
 -14  12   6        729.11        813.59        65.58 o                         
 -12  12   6        255.86        289.29        36.32 o                         
 -10  12   6       1030.11        840.99        58.07 o                         
  -8  12   6        742.81        725.15        57.76 o                         
  -6  12   6       1574.08       1448.54        85.29 o                         
  -4  12   6        838.47        626.07        49.60 o                         
  -2  12   6        758.94        650.86        58.23 o                         
   0  12   6        585.52        399.60        76.81 o                         
   2  12   6        178.23        268.57        54.34 o                         
   4  12   6       1446.78       1434.26        52.30 o                         
   6  12   6       1333.71       1380.28        65.05 o                         
   8  12   6        582.77        514.06        46.41 o                         
  10  12   6        374.13        328.58        38.84 o                         
  12  12   6         60.64        152.02        96.83 o                         
  14  12   6        125.20        224.90        65.04 o                         
  16  12   6        575.00        468.56        87.16 o                         
  18  12   6        197.67        308.67        83.75 o                         
 -19  13   6       1769.97       1355.62        99.73 o                         
 -17  13   6       1486.65       1470.65        96.54 o                         
 -15  13   6        934.04       1208.08        82.24 o                         
 -13  13   6        888.39        906.37        70.58 o                         
 -11  13   6       2784.06       2808.42       112.62 o                         
  -9  13   6       1923.92       2225.17       103.81 o                         
  -7  13   6         28.69         45.69        20.68 o                         
  -5  13   6       2023.39       1788.48        92.85 o                         
  -3  13   6        111.98        157.21        26.81 o                         
  -1  13   6       3849.55       4021.84       179.84 o                         
   1  13   6       3508.86       3667.81       175.88 o                         
   3  13   6       1443.32       1412.90       110.88 o                         
   5  13   6        588.95        587.88        66.65 o                         
   7  13   6        816.63        688.89        61.08 o                         
   9  13   6       1735.04       1466.91        97.93 o                         
  11  13   6         10.30         -6.67        26.60 o                         
  13  13   6        682.19        706.40        96.18 o                         
  15  13   6       2167.43       2089.91       175.94 o                         
  17  13   6        310.21        581.87       101.14 o                         
 -20  14   6        513.44        754.82        88.76 o                         
 -18  14   6        215.79        103.25        32.90 o                         
 -16  14   6        411.20        520.56        81.03 o                         
 -14  14   6         13.22         64.82        23.55 o                         
 -12  14   6        919.70        805.48        63.95 o                         
 -10  14   6       1262.09       1062.27       113.72 o                         
  -8  14   6        858.80        844.06        78.33 o                         
  -6  14   6        281.98        297.15        49.03 o                         
  -4  14   6         57.36         87.12        38.15 o                         
  -2  14   6         96.25        156.81        41.32 o                         
   0  14   6       2055.59       2086.62       169.33 o                         
   2  14   6         55.55         49.96        30.80 o                         
   4  14   6       1196.64       1410.36       120.56 o                         
   6  14   6       4909.65       5068.78       168.82 o                         
   8  14   6        108.86        229.58        41.37 o                         
  10  14   6       1010.94       1133.18        90.14 o                         
  12  14   6        507.71        259.52        52.78 o                         
  14  14   6        222.03        342.81        80.09 o                         
  16  14   6        716.07        531.62        94.28 o                         
 -19  15   6         63.55        138.06        56.16 o                         
 -17  15   6         18.26        -28.46        28.46 o                         
 -15  15   6        316.40         87.30        30.41 o                         
 -13  15   6        671.11        614.93        61.34 o                         
 -11  15   6        490.53        501.08        51.44 o                         
  -9  15   6       1751.20       1875.83       119.89 o                         
  -7  15   6         54.98         77.89        34.61 o                         
  -5  15   6        585.65        650.00        62.66 o                         
  -3  15   6         26.57         25.37        47.86 o                         
  -1  15   6       8923.79       9152.46       330.42 o                         
   1  15   6        877.63       1078.13       105.43 o                         
   3  15   6         84.08        109.61        42.94 o                         
   5  15   6         65.35          1.41        23.19 o                         
   7  15   6         15.57         61.16        25.19 o                         
   9  15   6        794.27        741.05        71.42 o                         
  11  15   6        880.09        879.95       100.78 o                         
  13  15   6        229.40        276.21        64.51 o                         
  15  15   6        271.66        339.62        72.89 o                         
 -18  16   6        828.29        844.14       109.51 o                         
 -16  16   6        674.79        938.09        91.21 o                         
 -14  16   6        309.62        233.50        41.22 o                         
 -12  16   6        624.79        939.95        73.68 o                         
 -10  16   6        897.12        684.23        80.23 o                         
  -8  16   6       4850.71       4531.48       184.91 o                         
  -6  16   6       2382.33       2670.16       161.56 o                         
  -4  16   6          3.02         93.96        50.10 o                         
  -2  16   6       8638.74       8924.68       323.56 o                         
   0  16   6       2456.27       2435.07       171.04 o                         
   2  16   6        687.06        476.26        91.68 o                         
   4  16   6       8548.96       8878.24       332.26 o                         
   6  16   6       8836.76       9172.47       247.44 o                         
   8  16   6        145.98        113.36        26.25 o                         
  10  16   6       2472.66       2555.65       236.93 o                         
  12  16   6         34.07         55.42        41.16 o                         
  14  16   6          6.81         48.51        60.62 o                         
 -17  17   6       1127.02        972.60       117.98 o                         
 -15  17   6         76.66         36.39        34.31 o                         
 -13  17   6        249.14        290.90        48.08 o                         
 -11  17   6        293.01        319.90        52.96 o                         
  -9  17   6       5949.58       5629.43       211.85 o                         
  -7  17   6        373.74        491.75        81.47 o                         
  -5  17   6          2.34         49.53        48.59 o                         
  -3  17   6       2828.18       2797.77       188.06 o                         
  -1  17   6        609.49        635.96        88.73 o                         
   1  17   6       3464.87       3768.71       243.44 o                         
   3  17   6       7018.76       6403.75       289.80 o                         
   5  17   6        905.80        857.38       112.18 o                         
   7  17   6       1874.11       1707.51       109.51 o                         
   9  17   6          5.40        -25.23        25.23 o                         
  11  17   6          0.32        -29.97        38.97 o                         
  13  17   6          0.55          3.53        47.28 o                         
 -16  18   6         12.85         52.22        37.10 o                         
 -14  18   6         11.71        -19.54        28.29 o                         
 -12  18   6         29.80        118.80        32.92 o                         
 -10  18   6          4.88         18.38        37.02 o                         
  -8  18   6       1414.69       1321.11       150.77 o                         
  -6  18   6        145.14        313.88        78.89 o                         
  -4  18   6         15.71         16.64        56.14 o                         
  -2  18   6       1140.69        885.99       134.40 o                         
   0  18   6       2939.00       4279.97       274.17 o                         
   2  18   6        422.37        490.78        86.13 o                         
   4  18   6          6.11         26.25        31.84 o                         
   6  18   6       1819.57       1499.33       103.34 o                         
   8  18   6        149.34        170.86        51.11 o                         
  10  18   6         61.86          8.30        48.54 o                         
  12  18   6         52.07        122.41        90.82 o                         
 -15  19   6         55.56         58.64        30.87 o                         
 -13  19   6        580.40        376.97        71.75 o                         
 -11  19   6        101.03        132.51        80.40 o                         
  -9  19   6        198.12        207.93        62.11 o                         
  -7  19   6        268.85        339.78        87.62 o                         
  -5  19   6        203.00        222.09        67.90 o                         
  -3  19   6        752.90        836.87       118.05 o                         
  -1  19   6         53.53        113.73        64.87 o                         
   1  19   6       1173.41       1238.04       137.71 o                         
   3  19   6       1794.19       1546.15       115.58 o                         
   5  19   6         10.54         65.60        27.97 o                         
   7  19   6        264.84        180.11        45.60 o                         
   9  19   6         17.17        187.34        59.20 o                         
  11  19   6          3.76         40.51        37.25 o                         
 -14  20   6         78.38         20.31        27.64 o                         
 -12  20   6         25.74         -7.73        28.81 o                         
 -10  20   6        458.77        564.45       141.73 o                         
  -8  20   6        193.45        149.26        80.23 o                         
  -6  20   6        319.64        386.85        81.96 o                         
  -4  20   6         13.23        -23.15        41.41 o                         
  -2  20   6       2788.07       2819.51       213.64 o                         
   0  20   6          6.13        236.89        69.25 o                         
   2  20   6       1337.78       1258.31       117.21 o                         
   4  20   6        245.48        286.88        50.96 o                         
   6  20   6        278.82        300.39        76.87 o                         
   8  20   6        260.18        301.22        53.48 o                         
  10  20   6        230.36        252.89       101.96 o                         
 -13  21   6         24.34         60.46        39.09 o                         
 -11  21   6          0.69         50.01        53.39 o                         
  -9  21   6         11.26         47.29        46.55 o                         
  -7  21   6        196.45        153.69        74.39 o                         
  -5  21   6         47.82         43.16        57.62 o                         
  -3  21   6       3997.53       3840.56       276.27 o                         
  -1  21   6        401.31        308.62        81.66 o                         
   1  21   6        584.24        622.51       109.25 o                         
   3  21   6        993.24        970.63       134.13 o                         
   5  21   6          0.06        -21.41        83.99 o                         
   7  21   6        668.02        751.80        82.18 o                         
   9  21   6         69.12        113.06        44.75 o                         
 -10  22   6          1.37         39.87        65.03 o                         
  -8  22   6         65.93         93.61        60.97 o                         
  -6  22   6        180.47         22.49        47.23 o                         
  -4  22   6       1700.77       1486.83       167.21 o                         
  -2  22   6          7.22         98.44        84.10 o                         
   0  22   6       2715.35       2690.62       225.05 o                         
   2  22   6        789.39        906.92       141.63 o                         
   4  22   6          4.30         10.71        41.04 o                         
   6  22   6        330.31        300.89        68.23 o                         
   8  22   6       1512.74       1200.76       237.19 o                         
  -9  23   6         15.71        -13.12        85.65 o                         
  -7  23   6        982.98       1154.56       162.66 o                         
  -5  23   6       3222.28       3225.92       263.87 o                         
  -3  23   6       3216.76       2870.93       240.90 o                         
  -1  23   6         13.39         -0.98        48.75 o                         
   1  23   6          1.75        -11.35        53.64 o                         
   3  23   6          6.29        138.94        64.58 o                         
   5  23   6        206.72        287.65        83.22 o                         
  -6  24   6        298.91         70.43        61.83 o                         
  -4  24   6       3072.68       3686.11       281.89 o                         
  -2  24   6          1.02        -70.15        70.15 o                         
   0  24   6         78.26        151.32        56.43 o                         
   2  24   6         49.50         87.00        58.55 o                         
 -23   1   7        299.76        254.37        73.13 o                         
 -21   1   7        420.16        292.33        64.01 o                         
 -19   1   7       3376.77       3012.59       154.55 o                         
 -17   1   7       1241.90       1376.53        80.63 o                         
 -15   1   7       1000.51        902.53        56.53 o                         
 -13   1   7       5132.93       5557.56       129.09 o                         
 -11   1   7         59.91        130.38        19.43 o                         
  -9   1   7         92.95        195.04        20.63 o                         
  -7   1   7      11619.90      10667.40       161.53 o                         
  -5   1   7      24672.93      25142.73       380.33 o                         
  -3   1   7        141.66        132.38        11.60 o                         
  -1   1   7       6980.09       6411.17       132.84 o                         
   1   1   7      17243.66      17258.22       379.78 o                         
   3   1   7      15390.33      13961.88       261.36 o                         
   5   1   7       1219.50       1663.10       100.43 o                         
   7   1   7      10309.07      10846.76       311.05 o                         
   9   1   7        180.16        227.71        46.73 o                         
  11   1   7         52.79         79.73        22.46 o                         
  13   1   7         87.16        146.07        35.13 o                         
  15   1   7        252.06        180.03        39.06 o                         
  17   1   7        666.49        583.74        75.52 o                         
  19   1   7          0.33         -9.77        26.61 o                         
 -24   2   7        127.45         -6.26        63.60 o                         
 -22   2   7        626.92        812.20       129.77 o                         
 -20   2   7          5.20         30.47        32.78 o                         
 -18   2   7       5957.57       5509.07       200.92 o                         
 -16   2   7       1434.92       1081.05        64.00 o                         
 -14   2   7       4597.00       4265.61       119.79 o                         
 -12   2   7       3071.49       2572.89        85.06 o                         
 -10   2   7        144.61        143.18        30.17 o                         
  -8   2   7        796.63        898.12        52.54 o                         
  -6   2   7      11845.22      12320.24       175.15 o                         
  -4   2   7      18142.32      18230.38       277.88 o                         
  -2   2   7       2091.28       2534.27        71.95 o                         
   0   2   7      14119.39      12687.47       232.09 o                         
   2   2   7      15190.91      14285.47       250.67 o                         
   4   2   7       4866.40       4650.08       158.28 o                         
   6   2   7       2713.73       2629.86       143.55 o                         
   8   2   7        386.40        248.19        32.95 o                         
  10   2   7        840.84        644.00        49.27 o                         
  12   2   7        314.52        400.98        38.92 o                         
  14   2   7          1.47         53.70        24.17 o                         
  16   2   7        109.25         54.39        28.82 o                         
  18   2   7        147.73        213.16        68.89 o                         
  20   2   7        328.33        278.81        54.12 o                         
 -23   3   7        208.18        168.78       140.35 o                         
 -21   3   7        100.90         76.79        41.74 o                         
 -19   3   7         68.05         76.41        39.66 o                         
 -17   3   7       2121.08       2483.59       110.13 o                         
 -15   3   7         11.64         23.06        16.30 o                         
 -13   3   7        103.51         16.36        13.48 o                         
 -11   3   7       2468.55       3033.96        90.39 o                         
  -9   3   7        640.57        687.87        37.79 o                         
  -7   3   7       8922.98       8425.83       171.96 o                         
  -5   3   7      18043.58      16661.25       263.73 o                         
  -3   3   7      28342.94      26265.85       473.77 o                         
  -1   3   7       3725.60       2723.57       114.25 o                         
   1   3   7         29.62         54.55        16.34 o                         
   3   3   7         38.64         95.33        19.57 o                         
   5   3   7        650.90        537.09        85.77 o                         
   7   3   7       3240.76       3789.55       150.09 o                         
   9   3   7       2755.44       3448.81       111.36 o                         
  11   3   7       1204.08       1430.34        83.46 o                         
  13   3   7        403.56        216.26        30.88 o                         
  15   3   7         27.62         44.47        42.02 o                         
  17   3   7         84.01         74.02        32.87 o                         
  19   3   7          7.61         31.29        40.63 o                         
 -22   4   7        315.73        397.15        77.98 o                         
 -20   4   7       1272.67       1442.95       129.79 o                         
 -18   4   7       3340.88       2631.12       117.05 o                         
 -16   4   7        323.17        149.50        27.37 o                         
 -14   4   7        185.04        208.18        28.03 o                         
 -12   4   7          3.00         64.84        17.13 o                         
 -10   4   7        195.71        192.81        23.55 o                         
  -8   4   7       3461.17       2820.85        84.93 o                         
  -6   4   7      15877.29      14841.25       267.00 o                         
  -4   4   7       8188.78       8837.94       215.53 o                         
  -2   4   7       5294.30       4868.73       158.73 o                         
   0   4   7        392.30        440.35        40.35 o                         
   2   4   7       3755.78       4169.49       144.13 o                         
   4   4   7         17.32         -6.58        16.20 o                         
   6   4   7       3199.44       3169.28       131.40 o                         
   8   4   7       4860.67       4334.23       179.21 o                         
  10   4   7       1703.26       1510.13        77.21 o                         
  12   4   7       2441.42       2999.04       125.14 o                         
  14   4   7         22.81         17.63        28.76 o                         
  16   4   7         14.29         58.03        58.29 o                         
  18   4   7        452.54        415.90        94.55 o                         
  20   4   7        388.25        208.32        52.42 o                         
 -23   5   7         41.54         52.72        41.66 o                         
 -21   5   7        454.27        487.25        78.76 o                         
 -19   5   7       1102.98       1446.17       110.60 o                         
 -17   5   7        123.74        320.29        39.88 o                         
 -15   5   7          0.98         55.72        16.97 o                         
 -13   5   7        359.30        203.80        25.33 o                         
 -11   5   7       2182.87       2452.08        84.01 o                         
  -9   5   7         96.04        141.00        18.31 o                         
  -7   5   7         63.06        143.07        18.84 o                         
  -5   5   7         19.41        143.81        21.04 o                         
  -3   5   7        356.63        651.63        50.80 o                         
  -1   5   7        134.44        108.62        28.86 o                         
   1   5   7       2219.60       2287.61       101.52 o                         
   3   5   7       2406.68       2217.78        99.59 o                         
   5   5   7       4360.05       4598.42       151.39 o                         
   7   5   7        165.49        251.23        33.37 o                         
   9   5   7        199.86        304.70        33.49 o                         
  11   5   7        607.18        513.88        48.28 o                         
  13   5   7        302.37        176.33        32.95 o                         
  15   5   7         82.29         18.85        24.91 o                         
  17   5   7        477.81        445.65        75.46 o                         
  19   5   7        148.51        226.43        50.07 o                         
 -22   6   7          5.64         67.25        46.23 o                         
 -20   6   7        909.64        845.35       101.36 o                         
 -18   6   7        608.62        454.29        51.15 o                         
 -16   6   7        174.54        163.99        30.38 o                         
 -14   6   7       1197.11       1435.45        66.43 o                         
 -12   6   7        141.67         37.08        13.15 o                         
 -10   6   7         19.59         42.78        12.97 o                         
  -8   6   7        758.14        896.15        47.23 o                         
  -6   6   7        274.73        333.20        31.12 o                         
  -4   6   7       5925.86       7206.60       202.02 o                         
  -2   6   7      13191.39      14382.12       293.21 o                         
   0   6   7       2174.35       2114.58        97.74 o                         
   2   6   7       2425.88       3207.22       116.30 o                         
   4   6   7       1843.86       1836.74        94.13 o                         
   6   6   7       3423.40       2828.63       125.50 o                         
   8   6   7        783.11        573.33        49.70 o                         
  10   6   7       2752.02       2629.33       102.25 o                         
  12   6   7       1248.18       1412.62        94.51 o                         
  14   6   7       1062.16        735.96        70.90 o                         
  16   6   7         30.08        138.91        37.82 o                         
  18   6   7        324.44        379.73        87.50 o                         
 -23   7   7        415.06        500.60       211.01 o                         
 -21   7   7        456.62        395.59        75.19 o                         
 -19   7   7       1106.48       1144.49        83.08 o                         
 -17   7   7          2.14         29.82        33.01 o                         
 -15   7   7       9157.26       9396.95       207.26 o                         
 -13   7   7       6998.56       5693.19       149.85 o                         
 -11   7   7        444.21        235.59        30.61 o                         
  -9   7   7       3109.48       3128.50       138.32 o                         
  -7   7   7        306.16        431.10        37.61 o                         
  -5   7   7       3323.66       3511.90       107.66 o                         
  -3   7   7       7083.19       6871.37       149.08 o                         
  -1   7   7       3408.23       3495.14       143.36 o                         
   1   7   7         56.63         69.57        27.98 o                         
   3   7   7         82.04         42.74        15.63 o                         
   5   7   7       6077.57       6264.70       183.49 o                         
   7   7   7        360.16        432.70        40.79 o                         
   9   7   7        497.75        470.89        42.11 o                         
  11   7   7       2870.32       2832.44       111.31 o                         
  13   7   7       2179.29       2383.00       121.56 o                         
  15   7   7       2074.04       1719.12       111.47 o                         
  17   7   7        298.57        114.37        44.38 o                         
  19   7   7        262.42        278.20        54.89 o                         
 -22   8   7        314.42        223.86        70.00 o                         
 -20   8   7        262.78        198.62        47.94 o                         
 -18   8   7        664.74        498.27        56.59 o                         
 -16   8   7        788.59        858.48        65.80 o                         
 -14   8   7       5946.78       7080.78       157.65 o                         
 -12   8   7          5.61        185.93        40.60 o                         
 -10   8   7       8923.72       9684.53       264.61 o                         
  -8   8   7       2836.07       2884.19       103.24 o                         
  -6   8   7      22155.15      23144.00       494.82 o                         
  -4   8   7       5886.46       6289.28       260.10 o                         
  -2   8   7       1970.53       1861.27        82.31 o                         
   0   8   7       2734.32       1977.51       108.06 o                         
   2   8   7       8800.60       9432.22       273.39 o                         
   4   8   7       6685.52       6926.72       262.78 o                         
   6   8   7         15.22         -2.10        13.22 o                         
   8   8   7       1387.08       1293.97        73.75 o                         
  10   8   7         26.75         76.82        23.96 o                         
  12   8   7         72.77         36.66        22.64 o                         
  14   8   7        673.85        753.89        70.19 o                         
  16   8   7       4592.88       5383.21       216.99 o                         
  18   8   7         58.66         65.95        42.26 o                         
 -21   9   7        484.46        733.38       105.19 o                         
 -19   9   7         21.66         40.87        43.55 o                         
 -17   9   7       8332.64       8757.58       220.25 o                         
 -15   9   7       8424.18       9233.98       210.33 o                         
 -13   9   7      19569.20      20417.52       290.65 o                         
 -11   9   7       1668.90       1839.03        75.43 o                         
  -9   9   7       1233.62       1114.47        57.21 o                         
  -7   9   7      14836.63      15310.15       266.46 o                         
  -5   9   7       2069.98       1836.68        82.23 o                         
  -3   9   7       1515.68       1380.37        71.76 o                         
  -1   9   7       1027.50       1244.93        86.38 o                         
   1   9   7        264.24        361.39        47.04 o                         
   3   9   7      12131.81      11933.93       376.22 o                         
   5   9   7       2477.33       2547.59        92.08 o                         
   7   9   7        836.28       1229.99        69.24 o                         
   9   9   7       4609.71       4948.96       136.77 o                         
  11   9   7       3517.32       3256.94       119.56 o                         
  13   9   7         49.26        103.73        44.35 o                         
  15   9   7       2258.27       2509.50       142.21 o                         
  17   9   7          0.49         13.47        36.05 o                         
 -22  10   7        240.96         87.85        89.46 o                         
 -20  10   7         57.13         68.41        32.42 o                         
 -18  10   7         47.44        -28.61        33.43 o                         
 -16  10   7       2837.17       2653.64       119.06 o                         
 -14  10   7        434.19        423.13        45.75 o                         
 -12  10   7        481.55        499.14        44.20 o                         
 -10  10   7        139.07         81.55        42.20 o                         
  -8  10   7        759.06        876.09        57.90 o                         
  -6  10   7       3556.93       3922.69       166.81 o                         
  -4  10   7        310.95        158.70        27.57 o                         
  -2  10   7          5.90          7.18        17.73 o                         
   0  10   7          6.04          3.93        21.01 o                         
   2  10   7        379.35        248.39        47.39 o                         
   4  10   7       1368.90       1373.32        64.75 o                         
   6  10   7        856.05       1303.20        68.66 o                         
   8  10   7       2930.90       2663.82        97.41 o                         
  10  10   7        110.81        190.77        28.95 o                         
  12  10   7       1313.97       1270.93        88.20 o                         
  14  10   7         51.95        202.89        41.06 o                         
  16  10   7        160.81        188.41        44.37 o                         
  18  10   7        530.10        486.44        97.09 o                         
 -21  11   7        119.58        127.44        46.77 o                         
 -19  11   7         30.21        -25.13        25.13 o                         
 -17  11   7         99.30         96.13        25.75 o                         
 -15  11   7        882.06        739.58        62.96 o                         
 -13  11   7       7277.31       6858.32       168.15 o                         
 -11  11   7       1830.68       1577.40        76.38 o                         
  -9  11   7       1956.99       1846.83        88.74 o                         
  -7  11   7        528.18        317.51        36.13 o                         
  -5  11   7       2738.33       3157.84       117.17 o                         
  -3  11   7          0.59         53.19        18.95 o                         
  -1  11   7          0.05         12.91        38.77 o                         
   1  11   7       3066.02       3166.12       151.91 o                         
   3  11   7       2466.15       2848.16       132.61 o                         
   5  11   7        166.39        176.25        24.63 o                         
   7  11   7        525.06        602.16        50.93 o                         
   9  11   7       1163.83        978.34        61.23 o                         
  11  11   7        367.95        361.51        46.69 o                         
  13  11   7        136.48        149.89        38.35 o                         
  15  11   7        631.95        472.21        96.69 o                         
  17  11   7         98.34         53.51        36.74 o                         
 -20  12   7         20.75         26.00        38.33 o                         
 -18  12   7        211.15        272.30        48.31 o                         
 -16  12   7         43.77         40.08        20.45 o                         
 -14  12   7        688.52        922.89        68.72 o                         
 -12  12   7          0.31         36.41        20.76 o                         
 -10  12   7         84.27         82.98        21.37 o                         
  -8  12   7        393.65        468.78        47.29 o                         
  -6  12   7       1757.31       2229.06       104.18 o                         
  -4  12   7       2946.70       2831.39       121.44 o                         
  -2  12   7       1640.85       1804.49       115.60 o                         
   0  12   7        111.46        153.51        38.84 o                         
   2  12   7        272.18        405.70        61.82 o                         
   4  12   7         53.26         15.97        10.50 o                         
   6  12   7       1318.86       1264.25        65.19 o                         
   8  12   7        467.86        481.36        41.24 o                         
  10  12   7         32.01         81.64        35.11 o                         
  12  12   7        669.66        779.17       102.36 o                         
  14  12   7          7.19         66.67        43.30 o                         
  16  12   7         12.01         16.03        49.92 o                         
 -19  13   7         52.48        137.52        38.23 o                         
 -17  13   7        134.07         24.32        23.94 o                         
 -15  13   7         56.70          0.33        24.25 o                         
 -13  13   7        205.04        131.56        28.99 o                         
 -11  13   7        205.72        154.44        31.96 o                         
  -9  13   7        129.91        238.98        38.24 o                         
  -7  13   7       1279.90       1160.12        80.92 o                         
  -5  13   7       1511.57       1301.65        81.31 o                         
  -3  13   7         13.00         16.82        34.78 o                         
  -1  13   7        594.65        572.78        72.71 o                         
   1  13   7       1033.48        888.85        91.39 o                         
   3  13   7       1069.68       1316.55       119.38 o                         
   5  13   7          2.29         12.40        31.13 o                         
   7  13   7        717.71        703.77        65.82 o                         
   9  13   7        258.81        154.56        39.26 o                         
  11  13   7        661.59        381.38        68.62 o                         
  13  13   7        141.18        245.26        61.45 o                         
  15  13   7         86.98         70.26        53.40 o                         
 -20  14   7        216.41         25.67        41.48 o                         
 -18  14   7          0.28          4.07        39.09 o                         
 -16  14   7         31.56         81.01        38.30 o                         
 -14  14   7         27.40         75.77        26.50 o                         
 -12  14   7       1141.88       1233.15        79.98 o                         
 -10  14   7         75.04        138.69        28.53 o                         
  -8  14   7        736.04        956.50        79.33 o                         
  -6  14   7        875.37        747.76        64.69 o                         
  -4  14   7        523.21        459.69        46.63 o                         
  -2  14   7       1866.70       1730.36       127.38 o                         
   0  14   7         84.29         84.75        35.73 o                         
   2  14   7        412.79        438.33        64.94 o                         
   4  14   7        311.41        400.66        57.72 o                         
   6  14   7          5.07         23.75        44.68 o                         
   8  14   7        472.70        467.97        58.47 o                         
  10  14   7         72.10        115.88        29.42 o                         
  12  14   7         30.94        179.98        56.75 o                         
  14  14   7       1084.22       1256.16       132.31 o                         
  16  14   7         25.46        105.80        54.06 o                         
 -19  15   7       1245.80       1099.19       125.09 o                         
 -17  15   7        763.48        654.96        81.08 o                         
 -15  15   7        396.40        397.40        53.25 o                         
 -13  15   7        253.99        183.21        30.54 o                         
 -11  15   7       4330.98       3775.17       141.25 o                         
  -9  15   7         94.26         97.94        32.94 o                         
  -7  15   7        217.35        225.18        38.42 o                         
  -5  15   7        101.88        114.25        36.89 o                         
  -3  15   7       1204.09       1049.67       100.37 o                         
  -1  15   7        815.23        694.71        85.28 o                         
   1  15   7       1733.76       1838.36       138.44 o                         
   3  15   7       2069.72       1860.08       142.38 o                         
   5  15   7        599.30        591.95       110.95 o                         
   7  15   7        299.86        329.71        86.91 o                         
   9  15   7         40.87        -15.00        24.72 o                         
  11  15   7         54.96         22.07        30.92 o                         
  13  15   7        250.26        196.42        71.92 o                         
  15  15   7         39.70        147.80        68.12 o                         
 -18  16   7        749.70        613.05        97.76 o                         
 -16  16   7        507.75        836.90        85.92 o                         
 -14  16   7        673.71        892.34        76.24 o                         
 -12  16   7       2209.10       2096.01       109.55 o                         
 -10  16   7        404.35        511.37        66.55 o                         
  -8  16   7        497.71        631.63        81.26 o                         
  -6  16   7       2344.85       1772.63       139.28 o                         
  -4  16   7       7369.71       7893.20       292.11 o                         
  -2  16   7       4257.36       3998.85       203.90 o                         
   0  16   7         55.74        129.00        43.68 o                         
   2  16   7       1771.76       1573.19       133.03 o                         
   4  16   7          1.60          6.74        75.07 o                         
   6  16   7       2836.30       2899.63       142.99 o                         
   8  16   7       2705.34       2784.54       143.56 o                         
  10  16   7         41.64         91.88        31.88 o                         
  12  16   7        899.86        992.28       128.25 o                         
  14  16   7        145.10        149.59        55.38 o                         
 -17  17   7         12.02        108.79        51.35 o                         
 -15  17   7        557.90        400.25        58.54 o                         
 -13  17   7       1001.48        870.93        84.05 o                         
 -11  17   7         47.39         25.01        28.62 o                         
  -9  17   7       1995.65       1743.65       166.22 o                         
  -7  17   7       1022.79        703.74       102.78 o                         
  -5  17   7        124.04        127.67        45.33 o                         
  -3  17   7       3463.10       3595.98       241.42 o                         
  -1  17   7       3053.15       3572.18       220.53 o                         
   1  17   7          5.11         64.45        35.20 o                         
   3  17   7       3032.61       2863.27       199.45 o                         
   5  17   7         15.63         21.10        29.43 o                         
   7  17   7        402.57        563.48        90.11 o                         
   9  17   7        692.13        467.49        92.04 o                         
  11  17   7       1244.33       1299.25       132.21 o                         
  13  17   7          4.90         33.97        67.17 o                         
 -16  18   7          9.43         37.40        46.14 o                         
 -14  18   7         62.65         15.70        31.38 o                         
 -12  18   7          8.28         53.68        38.68 o                         
 -10  18   7        358.21        582.50       128.33 o                         
  -8  18   7        842.26        765.48       124.36 o                         
  -6  18   7       1249.98       1014.49       126.77 o                         
  -4  18   7       1797.75       1754.28       161.71 o                         
  -2  18   7       6786.10       7204.59       321.69 o                         
   0  18   7      13642.08      13367.89       435.62 o                         
   2  18   7        989.90       1273.65       139.47 o                         
   4  18   7       1296.29       1558.19       166.13 o                         
   6  18   7       1235.26       1118.26        93.34 o                         
   8  18   7       2102.35       1879.10       123.81 o                         
  10  18   7       1186.25        983.17       112.28 o                         
  12  18   7        476.25        369.89        82.23 o                         
 -15  19   7        431.68        522.15       119.43 o                         
 -13  19   7        641.30        749.15       114.57 o                         
 -11  19   7         63.92        175.55        68.62 o                         
  -9  19   7       1443.24       1293.34       148.63 o                         
  -7  19   7         28.67         47.46        47.47 o                         
  -5  19   7        309.92        305.17        75.64 o                         
  -3  19   7         25.42         24.58        68.24 o                         
  -1  19   7        697.19        748.89       115.49 o                         
   1  19   7        104.05         72.83        50.25 o                         
   3  19   7       1338.65       1511.81       153.33 o                         
   5  19   7          4.73        -16.13        31.02 o                         
   7  19   7        160.77        128.96        31.63 o                         
   9  19   7         23.87        -12.86        29.39 o                         
  11  19   7        570.06        453.03        79.76 o                         
 -14  20   7        579.03        496.29        78.77 o                         
 -12  20   7        691.56        921.72       109.91 o                         
 -10  20   7        265.60        201.11        61.46 o                         
  -8  20   7       1078.37       1063.81       140.39 o                         
  -6  20   7         88.71         86.48        49.16 o                         
  -4  20   7          1.50         69.58        65.71 o                         
  -2  20   7        700.46        741.19       117.07 o                         
   0  20   7       5120.02       5302.48       301.74 o                         
   2  20   7       2882.30       3035.84       223.27 o                         
   4  20   7        901.00       1015.64       100.32 o                         
   6  20   7         11.58         17.09        31.27 o                         
   8  20   7         42.39         29.36        26.17 o                         
  10  20   7        192.89        222.13        59.76 o                         
 -11  21   7         31.14         59.42        60.04 o                         
  -9  21   7        115.22         91.96        69.96 o                         
  -7  21   7         74.49         14.23        62.46 o                         
  -5  21   7          7.03         -3.94        50.31 o                         
  -3  21   7        140.91        157.00        74.84 o                         
  -1  21   7        166.42        216.31        74.08 o                         
   1  21   7       1673.42       1511.56       165.26 o                         
   3  21   7        279.12        399.97        94.79 o                         
   5  21   7        993.09        938.74        89.48 o                         
   7  21   7          0.12        -26.25        27.44 o                         
   9  21   7          0.39         54.47        49.31 o                         
 -10  22   7        512.30        286.95        86.16 o                         
  -8  22   7        983.88        687.53       124.80 o                         
  -6  22   7        473.88        503.71        98.41 o                         
  -4  22   7         66.48         33.82        49.20 o                         
  -2  22   7       1134.32        911.75       135.33 o                         
   0  22   7         55.81        116.03        59.20 o                         
   2  22   7        242.69        152.07        42.78 o                         
   4  22   7        558.27        549.38       107.88 o                         
   6  22   7        345.29        341.58        79.87 o                         
  -7  23   7         42.02         27.34        68.45 o                         
  -5  23   7         50.33         96.88        77.42 o                         
  -3  23   7       2058.86       2144.59       209.26 o                         
  -1  23   7        858.66        907.94       137.91 o                         
   1  23   7        331.60        232.42       114.72 o                         
   3  23   7        145.81        115.44        48.60 o                         
  -4  24   7        116.71         42.02        83.74 o                         
  -2  24   7          0.91        -13.13        89.95 o                         
   0  24   7        322.64        324.09       122.85 o                         
 -24   0   8        773.82        681.19       171.19 o                         
 -22   0   8        643.04        456.98       132.07 o                         
 -20   0   8        108.54        402.21       119.00 o                         
 -18   0   8       2994.86       3501.21       222.43 o                         
 -16   0   8         35.91         67.57        23.57 o                         
 -14   0   8       2940.78       2448.78       126.31 o                         
 -12   0   8       4157.44       3713.56       140.80 o                         
 -10   0   8        863.05        684.96        51.87 o                         
  -8   0   8      45422.77      41754.54       628.28 o                         
  -6   0   8      38029.30      41106.75      1337.15 o                         
  -4   0   8      11127.91      10863.49       365.93 o                         
  -2   0   8       4493.84       5426.68       303.92 o                         
   0   0   8     108774.03      96985.19      3169.75 o                         
   2   0   8       4086.02       3619.32       191.47 o                         
   4   0   8       6000.88       5599.72       322.86 o                         
   6   0   8      24010.68      23371.03      1018.89 o                         
   8   0   8       5952.23       4767.48       283.92 o                         
  10   0   8        519.17        662.96        71.80 o                         
  12   0   8       2666.96       3091.89       157.66 o                         
  14   0   8       3497.70       3372.40       177.76 o                         
  16   0   8       2263.11       2028.68       222.14 o                         
  18   0   8         12.10         53.14       130.66 o                         
 -23   1   8         16.48        135.50       125.51 o                         
 -21   1   8         56.20        123.87        51.57 o                         
 -19   1   8       1477.92       1011.81       104.54 o                         
 -17   1   8        347.36        322.96        41.73 o                         
 -15   1   8        702.23        698.35        50.72 o                         
 -13   1   8       2389.79       2132.95        79.85 o                         
 -11   1   8        599.55        681.50        40.16 o                         
  -9   1   8        597.09        921.91        49.34 o                         
  -7   1   8       4121.03       4184.06       138.25 o                         
  -5   1   8        505.20        558.56        30.53 o                         
  -3   1   8        620.93        519.71        37.76 o                         
  -1   1   8       5467.19       6513.18       166.11 o                         
   1   1   8         77.84         28.00        15.24 o                         
   3   1   8       3943.74       3858.55       144.37 o                         
   5   1   8       1707.06       1747.81       107.74 o                         
   7   1   8         34.50         73.07        32.15 o                         
   9   1   8       2756.63       3899.17       276.21 o                         
  11   1   8        657.77        611.42        49.99 o                         
  13   1   8        159.10        187.25        28.47 o                         
  15   1   8       1435.23       1753.01       119.44 o                         
  17   1   8        187.00        316.29        78.64 o                         
  19   1   8        449.08        461.44        79.29 o                         
 -22   2   8        638.87        358.63        87.08 o                         
 -20   2   8        453.29        267.98        73.34 o                         
 -18   2   8        203.60         57.97        39.45 o                         
 -16   2   8         85.12        105.15        21.78 o                         
 -14   2   8       1225.91       1379.42        68.24 o                         
 -12   2   8        369.09        292.62        31.25 o                         
 -10   2   8       2540.92       2578.39        72.45 o                         
  -8   2   8         44.88        117.86        19.77 o                         
  -6   2   8       5046.03       4738.43       186.66 o                         
  -4   2   8       3795.65       3987.24       113.18 o                         
  -2   2   8       4749.11       4061.95       107.54 o                         
   0   2   8       3705.07       2735.39       100.91 o                         
   2   2   8        248.66        371.84        45.49 o                         
   4   2   8       3639.25       3713.43       148.87 o                         
   6   2   8        644.88        586.99        64.71 o                         
   8   2   8       1758.46       2203.48       137.72 o                         
  10   2   8         46.92         17.71        19.32 o                         
  12   2   8        657.16        750.92        63.68 o                         
  14   2   8        423.20        242.37        40.47 o                         
  16   2   8        565.75        640.39        75.77 o                         
  18   2   8        217.91         51.37        41.03 o                         
 -23   3   8        174.34        272.23        82.28 o                         
 -21   3   8        332.61        160.98        56.60 o                         
 -19   3   8          1.49         11.44        30.80 o                         
 -17   3   8         61.29         23.20        21.42 o                         
 -15   3   8        361.28        428.20        40.73 o                         
 -13   3   8       1358.92       1393.44        80.19 o                         
 -11   3   8       3589.80       3672.03        97.13 o                         
  -9   3   8        122.70        159.70        20.47 o                         
  -7   3   8       1182.91       1162.17        86.43 o                         
  -5   3   8      10103.16       9356.65       295.96 o                         
  -3   3   8         14.17         95.22        15.42 o                         
  -1   3   8       7254.54       6288.44       147.89 o                         
   1   3   8      18378.54      18290.28       286.27 o                         
   3   3   8       4406.61       3876.26       160.34 o                         
   5   3   8       2138.47       1607.57       128.30 o                         
   7   3   8       1679.80       1327.44        94.73 o                         
   9   3   8       2558.72       2522.71       109.19 o                         
  11   3   8       2011.68       1783.34        94.05 o                         
  13   3   8        688.64        680.75        55.52 o                         
  15   3   8        460.11        452.64        56.92 o                         
  17   3   8        437.12        574.08        75.10 o                         
  19   3   8        187.33        153.13        57.54 o                         
 -22   4   8        479.58        348.21        85.65 o                         
 -20   4   8         86.67         69.05        27.89 o                         
 -18   4   8        250.58        279.16        45.93 o                         
 -16   4   8          3.85          8.62        19.28 o                         
 -14   4   8         42.88         47.55        21.92 o                         
 -12   4   8       2161.01       1954.37        76.92 o                         
 -10   4   8        347.93        232.21        24.62 o                         
  -8   4   8         61.08         81.31        13.55 o                         
  -6   4   8        356.19        342.69        35.77 o                         
  -4   4   8          1.08         50.31        11.29 o                         
  -2   4   8        232.31        255.24        25.71 o                         
   0   4   8       3881.68       3959.01       151.05 o                         
   2   4   8       6869.44       6884.88       195.95 o                         
   4   4   8          7.38         10.92        16.88 o                         
   6   4   8       1104.77        800.34        69.29 o                         
   8   4   8        107.16         89.26        45.93 o                         
  10   4   8        185.97        189.99        27.69 o                         
  12   4   8          4.82         42.89        20.61 o                         
  14   4   8        199.86        285.75        44.76 o                         
  16   4   8        140.36        276.54        52.17 o                         
  18   4   8        451.14        434.32        67.72 o                         
 -23   5   8         12.67         34.24        44.83 o                         
 -21   5   8         46.21         48.93        39.95 o                         
 -19   5   8        246.31        228.06        43.73 o                         
 -17   5   8        106.74         44.40        19.78 o                         
 -15   5   8        335.52        544.72        45.23 o                         
 -13   5   8        610.64        538.64        42.97 o                         
 -11   5   8        566.26        573.49        41.41 o                         
  -9   5   8       3865.71       3635.96       128.88 o                         
  -7   5   8       1175.24       1382.38        50.30 o                         
  -5   5   8       2140.99       2252.56       113.75 o                         
  -3   5   8        948.16       1083.08        64.70 o                         
  -1   5   8        965.80        917.17        89.96 o                         
   1   5   8        287.80        468.22        46.82 o                         
   3   5   8       1069.12       1198.24        79.30 o                         
   5   5   8          2.51        -11.77        23.67 o                         
   7   5   8        724.35        639.99        69.77 o                         
   9   5   8        911.02       1093.07        66.16 o                         
  11   5   8        985.19       1294.04        76.22 o                         
  13   5   8          6.59         -3.70        24.33 o                         
  15   5   8        107.78         60.58        31.05 o                         
  17   5   8        258.47        536.64        77.38 o                         
  19   5   8         35.52         65.91        37.20 o                         
 -22   6   8         20.08         83.26        45.92 o                         
 -20   6   8        665.21        743.79        96.89 o                         
 -18   6   8         27.82         39.71        21.97 o                         
 -16   6   8       1400.24       1126.28        74.12 o                         
 -14   6   8        313.65        408.34        38.13 o                         
 -12   6   8        776.44        976.60        53.81 o                         
 -10   6   8          3.09         33.61        21.63 o                         
  -8   6   8       1113.54       1070.73        51.07 o                         
  -6   6   8       3960.44       3896.43       111.38 o                         
  -4   6   8       2347.68       2605.33       114.91 o                         
  -2   6   8        241.38        223.27        29.44 o                         
   0   6   8        157.01        103.12        34.11 o                         
   2   6   8       3287.63       3384.25       138.82 o                         
   4   6   8       4122.72       4121.83       148.36 o                         
   6   6   8          9.19         10.02        22.63 o                         
   8   6   8          1.38         -8.70        17.97 o                         
  10   6   8        427.98        421.98        47.13 o                         
  12   6   8         81.72        101.26        32.01 o                         
  14   6   8       1229.51       1026.64        84.28 o                         
  16   6   8        190.19        144.59        37.26 o                         
  18   6   8         66.72         31.70        45.13 o                         
 -23   7   8        193.11        134.64        60.34 o                         
 -21   7   8        267.50        233.65        61.77 o                         
 -19   7   8        413.83        593.93        84.71 o                         
 -17   7   8          5.56         20.37        19.12 o                         
 -15   7   8      15837.91      15630.08       268.43 o                         
 -13   7   8       5161.09       5136.06       127.46 o                         
 -11   7   8         74.29        116.48        21.41 o                         
  -9   7   8       1716.78       1897.85        73.86 o                         
  -7   7   8       3808.96       3997.90       145.07 o                         
  -5   7   8       4632.77       5382.32       136.69 o                         
  -3   7   8      19192.43      20113.16       297.64 o                         
  -1   7   8      11794.56      13536.56       403.24 o                         
   1   7   8        881.82       1053.00        69.85 o                         
   3   7   8       1084.15       1336.00        82.10 o                         
   5   7   8         41.64         70.99        24.16 o                         
   7   7   8       2381.46       2840.94       127.04 o                         
   9   7   8        757.19        682.22        52.38 o                         
  11   7   8       1857.66       1843.33        94.24 o                         
  13   7   8        233.37        308.59        42.85 o                         
  15   7   8          2.79        138.11        42.74 o                         
  17   7   8         10.96         41.63        25.95 o                         
 -22   8   8         91.28         48.89        37.78 o                         
 -20   8   8         45.53         90.29        40.60 o                         
 -18   8   8        420.96        386.75        52.95 o                         
 -16   8   8       4692.64       4959.38       156.61 o                         
 -14   8   8         63.22         47.84        16.51 o                         
 -12   8   8       1024.27        848.91        61.81 o                         
 -10   8   8        691.42        641.02        43.34 o                         
  -8   8   8        297.64        482.68        39.30 o                         
  -6   8   8          9.40        129.30        33.55 o                         
  -4   8   8        622.73        793.12        53.96 o                         
  -2   8   8        113.51         55.78        18.95 o                         
   0   8   8       7269.00       7953.15       333.98 o                         
   2   8   8       2917.15       3108.90       125.13 o                         
   4   8   8        828.39        851.50        72.14 o                         
   6   8   8        682.18        770.65        55.38 o                         
   8   8   8        333.02        372.86        41.45 o                         
  10   8   8       2880.25       3541.67       124.21 o                         
  12   8   8       1936.92       1714.82       114.81 o                         
  14   8   8        607.65        370.43        51.48 o                         
  16   8   8         17.31         91.03        37.82 o                         
  18   8   8         52.70         27.13        31.62 o                         
 -21   9   8        133.80        285.16        95.03 o                         
 -19   9   8        156.78        164.57        49.74 o                         
 -17   9   8        625.88        599.44        69.19 o                         
 -15   9   8       2408.60       2411.69       155.70 o                         
 -13   9   8       2376.35       2888.25       100.45 o                         
 -11   9   8       3359.05       3833.26       126.55 o                         
  -9   9   8       2509.67       2215.27       101.73 o                         
  -7   9   8       1132.30       1155.79        64.09 o                         
  -5   9   8       2062.76       2094.83        91.98 o                         
  -3   9   8       2660.79       2680.80       105.18 o                         
  -1   9   8       2195.27       2642.86       148.12 o                         
   1   9   8         39.72         80.23        30.13 o                         
   3   9   8        199.63        242.75        38.14 o                         
   5   9   8        843.09        667.06        98.79 o                         
   7   9   8       2910.63       2667.10       107.58 o                         
   9   9   8       3056.51       2766.99       105.52 o                         
  11   9   8         36.53        122.91        27.01 o                         
  13   9   8        242.11        314.77        47.67 o                         
  15   9   8         27.22         94.72        40.63 o                         
  17   9   8         13.99         51.78        38.97 o                         
 -22  10   8        123.81        182.35        65.38 o                         
 -20  10   8       1031.15       1242.54       103.59 o                         
 -18  10   8        340.66        481.17        63.48 o                         
 -16  10   8        373.84        420.80        57.90 o                         
 -14  10   8       2460.62       2564.63       101.35 o                         
 -12  10   8       4703.56       5117.81       135.37 o                         
 -10  10   8       2697.90       2526.78        91.12 o                         
  -8  10   8        371.47        276.67        32.71 o                         
  -6  10   8       8199.15       8721.47       265.45 o                         
  -4  10   8       1647.94       1790.46        86.61 o                         
  -2  10   8        227.55        198.31        36.07 o                         
   0  10   8       1257.53       1293.42        95.19 o                         
   2  10   8       7957.38       8120.05       318.30 o                         
   4  10   8        161.15        173.92        38.55 o                         
   6  10   8          8.38         51.16        18.19 o                         
   8  10   8       1851.43       2122.32        98.10 o                         
  10  10   8       1743.81       1399.35        79.07 o                         
  12  10   8       5159.94       5675.18       187.33 o                         
  14  10   8        920.03       1139.70        92.36 o                         
  16  10   8       1421.33       1184.67       141.53 o                         
 -21  11   8         13.31         48.60        49.71 o                         
 -19  11   8         57.14          1.61        26.58 o                         
 -17  11   8       1448.90       1063.21        92.65 o                         
 -15  11   8         29.76         40.59        20.75 o                         
 -13  11   8       1148.61       1213.47        69.70 o                         
 -11  11   8          4.50         83.31        24.13 o                         
  -9  11   8        183.96        380.15        43.50 o                         
  -7  11   8       4644.90       4326.76       156.31 o                         
  -5  11   8        701.25        658.39        60.90 o                         
  -3  11   8        258.58        197.25        27.87 o                         
  -1  11   8       1436.78       1378.46       100.43 o                         
   1  11   8         40.67         88.37        65.12 o                         
   3  11   8       2722.53       2454.59       124.94 o                         
   5  11   8        318.49        195.53        52.93 o                         
   7  11   8         11.61         40.98        15.54 o                         
   9  11   8         50.32          7.83        20.69 o                         
  11  11   8       1960.03       1587.42        96.51 o                         
  13  11   8         28.75        176.47        54.84 o                         
  15  11   8         63.14        182.68        65.86 o                         
  17  11   8        407.55        294.42        66.93 o                         
 -20  12   8         55.12          6.48        40.06 o                         
 -18  12   8        443.49        902.35        87.79 o                         
 -16  12   8        279.77        371.47        57.17 o                         
 -14  12   8         22.52         78.36        22.30 o                         
 -12  12   8       1893.03       1945.23        89.55 o                         
 -10  12   8         17.08         37.70        27.98 o                         
  -8  12   8        165.68        491.63        49.88 o                         
  -6  12   8         46.20         62.54        28.46 o                         
  -4  12   8       3490.42       3801.58       155.07 o                         
  -2  12   8         19.59         90.21        33.59 o                         
   0  12   8        477.11        344.76        80.39 o                         
   2  12   8        882.66        782.68        90.64 o                         
   4  12   8       1448.47       1481.36        73.40 o                         
   6  12   8       1615.74       1779.84        82.63 o                         
   8  12   8       1507.43       1539.33       137.65 o                         
  10  12   8        445.08        611.99        66.42 o                         
  12  12   8        724.51       1308.60       120.42 o                         
  14  12   8         30.02         80.62        85.67 o                         
  16  12   8         26.42         25.73        46.01 o                         
 -19  13   8        259.55        245.06        54.95 o                         
 -17  13   8          7.49         30.38        39.81 o                         
 -15  13   8        413.62        646.54        60.78 o                         
 -13  13   8       3293.79       3261.69       123.12 o                         
 -11  13   8       2964.43       2870.26       111.46 o                         
  -9  13   8       4730.00       5120.31       170.12 o                         
  -7  13   8       2739.99       2771.31       128.42 o                         
  -5  13   8       2413.82       2368.14       111.46 o                         
  -3  13   8        353.17        422.50        47.59 o                         
  -1  13   8        473.69        399.57        89.82 o                         
   1  13   8       4684.94       5335.19       219.62 o                         
   3  13   8       2993.67       3221.83       168.77 o                         
   5  13   8       1625.73       1496.24       112.94 o                         
   7  13   8        487.50        740.02        82.35 o                         
   9  13   8          9.68          1.98        31.21 o                         
  11  13   8       1125.42       1129.99       113.71 o                         
  13  13   8        408.30        321.28        73.52 o                         
  15  13   8        283.21        335.73        80.95 o                         
 -18  14   8          9.29        -14.55        41.88 o                         
 -16  14   8         39.98         30.39        36.38 o                         
 -14  14   8        105.52         83.67        28.31 o                         
 -12  14   8       1981.83       1699.19        90.58 o                         
 -10  14   8          8.48         22.62        21.32 o                         
  -8  14   8       2846.96       3292.95       143.62 o                         
  -6  14   8        206.62        207.64        33.81 o                         
  -4  14   8       2584.61       2561.80       122.25 o                         
  -2  14   8        450.83        430.20        67.50 o                         
   0  14   8          0.15         16.66        36.71 o                         
   2  14   8          3.58        143.18        52.87 o                         
   4  14   8        226.65        281.89        50.63 o                         
   6  14   8        345.79        325.67        56.51 o                         
   8  14   8        441.33        336.90        51.80 o                         
  10  14   8        480.50        246.21        54.26 o                         
  12  14   8        416.11        454.33        81.11 o                         
  14  14   8        167.74         73.24        52.56 o                         
 -19  15   8        266.64        222.22        53.48 o                         
 -17  15   8         45.66        113.80        40.13 o                         
 -15  15   8        311.17        571.83        69.04 o                         
 -13  15   8       1152.81       1170.34        80.02 o                         
 -11  15   8        307.54        413.45        48.85 o                         
  -9  15   8        161.51        217.51        42.36 o                         
  -7  15   8         34.51         13.60        27.32 o                         
  -5  15   8        703.84        754.88        68.41 o                         
  -3  15   8       6605.78       6632.30       257.52 o                         
  -1  15   8        126.72        113.20        58.84 o                         
   1  15   8        728.59        696.29        83.40 o                         
   3  15   8          0.54         28.64        39.21 o                         
   5  15   8        157.45        110.68        36.20 o                         
   7  15   8        203.00        143.61        35.68 o                         
   9  15   8        782.14        876.86        84.73 o                         
  11  15   8        535.66        506.07        85.16 o                         
  13  15   8         85.58         67.20        38.14 o                         
 -18  16   8       1728.18       2508.50       184.66 o                         
 -16  16   8       1456.15       1435.58       116.34 o                         
 -14  16   8       1646.46       1370.02        93.41 o                         
 -12  16   8        330.40        481.57        59.42 o                         
 -10  16   8        389.61        298.83        65.23 o                         
  -8  16   8        213.40         70.36        26.75 o                         
  -6  16   8         44.70         76.21        44.60 o                         
  -4  16   8      13701.51      14083.60       401.57 o                         
  -2  16   8       6493.13       6387.04       267.85 o                         
   0  16   8       1107.41       1076.77       107.46 o                         
   2  16   8       3720.91       3906.50       215.62 o                         
   4  16   8         31.93         66.83        29.09 o                         
   6  16   8         77.56        112.05        40.89 o                         
   8  16   8        846.99        618.87        67.82 o                         
  10  16   8        329.76        201.53        55.07 o                         
  12  16   8       1414.86       1601.61       149.52 o                         
  14  16   8        145.19        153.32        70.43 o                         
 -17  17   8        839.78        788.98       108.50 o                         
 -15  17   8        115.03         80.09        44.34 o                         
 -13  17   8        186.48        134.03        38.11 o                         
 -11  17   8        175.62        187.23        44.14 o                         
  -9  17   8       2178.76       1916.19       192.00 o                         
  -7  17   8        298.71        323.93        83.67 o                         
  -5  17   8        544.27        430.30        74.18 o                         
  -3  17   8       5407.40       5665.95       258.09 o                         
  -1  17   8      23275.76      23403.74       534.00 o                         
   1  17   8       5593.14       5390.51       256.91 o                         
   3  17   8       1303.07       1307.71       140.58 o                         
   5  17   8        253.62        332.67        59.80 o                         
   7  17   8         34.42        -10.09        30.64 o                         
   9  17   8        279.46        434.06        76.66 o                         
  11  17   8       1328.62       1314.42       135.94 o                         
  13  17   8         42.34          0.62        33.40 o                         
 -16  18   8        264.41        372.69        75.46 o                         
 -14  18   8        292.37        377.34       104.07 o                         
 -12  18   8         26.94          4.26        35.21 o                         
 -10  18   8        190.47        113.38        51.20 o                         
  -8  18   8          2.04        -53.95        59.83 o                         
  -6  18   8         62.80         57.82        53.32 o                         
  -4  18   8       1288.61       1363.30       145.66 o                         
  -2  18   8         94.09        245.76        69.75 o                         
   0  18   8       5488.18       5097.76       289.89 o                         
   2  18   8         92.42        174.64        52.71 o                         
   4  18   8        636.65        577.07        94.93 o                         
   6  18   8          0.07         27.72        24.76 o                         
   8  18   8        161.80        156.05        52.82 o                         
  10  18   8        184.31        255.01        76.47 o                         
  12  18   8        362.69        503.60       123.06 o                         
 -15  19   8        344.58        249.35        99.27 o                         
 -13  19   8        366.59        319.66        66.04 o                         
 -11  19   8        414.99        734.31       135.93 o                         
  -9  19   8        173.85        176.33        64.71 o                         
  -7  19   8        158.35        260.73        96.15 o                         
  -5  19   8        155.96        100.02        54.01 o                         
  -3  19   8        728.18        635.33       120.22 o                         
  -1  19   8        341.19        182.20        68.77 o                         
   1  19   8       6502.97       6464.13       318.18 o                         
   3  19   8        362.09        335.66        70.88 o                         
   5  19   8          6.78         50.64        25.00 o                         
   7  19   8          1.42         63.21        36.21 o                         
   9  19   8         39.63         54.70        44.03 o                         
 -12  20   8          2.83         33.87        28.83 o                         
 -10  20   8        280.03        215.17        92.75 o                         
  -8  20   8         81.62         17.24        36.87 o                         
  -6  20   8        259.24        211.62        67.78 o                         
  -4  20   8        416.13        217.26        80.64 o                         
  -2  20   8        574.98        784.89       121.70 o                         
   0  20   8        722.12        512.85       100.02 o                         
   2  20   8        214.27        158.65        65.42 o                         
   4  20   8        584.76        564.44        72.36 o                         
   6  20   8        402.06        387.66        54.51 o                         
   8  20   8         73.95        147.83        86.86 o                         
 -11  21   8         99.18        145.21        69.71 o                         
  -9  21   8         46.43         46.87        64.81 o                         
  -7  21   8        262.06        108.18        66.43 o                         
  -5  21   8        820.87        696.57       115.27 o                         
  -3  21   8        611.77        700.99       118.07 o                         
  -1  21   8        381.61        456.63        95.12 o                         
   1  21   8        308.32        229.54        79.33 o                         
   3  21   8        170.41        169.24        47.22 o                         
   5  21   8        690.67        667.41        80.03 o                         
   7  21   8        158.59         98.36        38.99 o                         
 -10  22   8          5.46        -17.83        50.22 o                         
  -8  22   8          7.83        -52.70       126.38 o                         
  -6  22   8       1980.60       1740.69       273.80 o                         
  -4  22   8        776.86        691.26       118.18 o                         
  -2  22   8         66.33        169.39        82.80 o                         
   0  22   8        380.25        320.79        97.41 o                         
   2  22   8         91.55        115.94        58.34 o                         
   4  22   8         30.13         48.11        34.83 o                         
   6  22   8        717.64        818.41       115.56 o                         
  -7  23   8        480.64        484.85       110.49 o                         
  -5  23   8        803.68        929.69       187.35 o                         
  -3  23   8        223.66        244.32        82.64 o                         
  -1  23   8         82.27        165.20        88.07 o                         
   1  23   8       1313.00       1758.33       191.41 o                         
   3  23   8          4.44        -29.24        96.63 o                         
 -23   1   9        312.24        248.08       107.34 o                         
 -21   1   9       1107.66       1074.07       143.40 o                         
 -19   1   9         79.60         77.45        46.81 o                         
 -17   1   9       2897.73       2764.20       135.66 o                         
 -15   1   9          2.64          8.35        15.16 o                         
 -13   1   9         14.31         29.12        15.63 o                         
 -11   1   9        867.93        725.77        36.96 o                         
  -9   1   9       2308.32       1957.71       195.16 o                         
  -7   1   9       1797.58       1783.56       103.51 o                         
  -5   1   9       6846.09       7082.12       102.17 o                         
  -3   1   9      28401.18      26783.32       323.24 o                         
  -1   1   9      60574.85      53615.65       714.31 o                         
   1   1   9        714.37        638.87        56.39 o                         
   3   1   9          3.59          8.32        17.60 o                         
   5   1   9       2988.61       2802.50       143.35 o                         
   7   1   9        132.87         64.80        29.74 o                         
   9   1   9         85.12        106.74        31.84 o                         
  11   1   9       1887.54       1737.42        95.26 o                         
  13   1   9        645.88        762.18        59.60 o                         
  15   1   9       1095.34       1281.46       104.20 o                         
  17   1   9          0.61         46.66        35.38 o                         
 -22   2   9       1275.81       1341.55       163.84 o                         
 -20   2   9          2.17        -11.20        44.99 o                         
 -18   2   9        325.97        240.93        50.71 o                         
 -16   2   9        304.05        117.77        28.01 o                         
 -14   2   9        405.19        432.13        39.07 o                         
 -12   2   9       2846.84       2310.62        74.93 o                         
 -10   2   9       5450.48       5253.18       129.55 o                         
  -8   2   9        939.91        817.17        49.68 o                         
  -6   2   9         66.48        263.77        23.85 o                         
  -4   2   9       1200.35       1190.87        41.19 o                         
  -2   2   9       4175.32       4344.70       118.34 o                         
   0   2   9      13051.93      14608.73       250.52 o                         
   2   2   9       5855.79       5879.58       176.96 o                         
   4   2   9       1049.93        935.00        78.32 o                         
   6   2   9       1480.89       1316.24       103.34 o                         
   8   2   9        578.65        656.09        83.14 o                         
  10   2   9        218.50        402.18        42.62 o                         
  12   2   9        530.87        545.82        51.87 o                         
  14   2   9        221.50        357.35        47.54 o                         
  16   2   9          5.52         58.93        25.11 o                         
  18   2   9         21.00         87.73        51.81 o                         
 -23   3   9        280.56        228.24        87.05 o                         
 -21   3   9         72.55        120.50        71.06 o                         
 -19   3   9       2894.55       2599.30       207.74 o                         
 -17   3   9        335.79        707.04        69.39 o                         
 -15   3   9        450.71        629.30        47.78 o                         
 -13   3   9         14.93          9.09        15.14 o                         
 -11   3   9        636.24        764.48        40.32 o                         
  -9   3   9        371.66        335.61        36.18 o                         
  -7   3   9       1183.65       1162.21        65.18 o                         
  -5   3   9       1806.14       1819.54        70.37 o                         
  -3   3   9        376.05        708.80        42.23 o                         
  -1   3   9        551.11        367.39        37.60 o                         
   1   3   9       5908.24       5525.46       163.83 o                         
   3   3   9         72.17        144.10        25.86 o                         
   5   3   9       2380.55       2295.44       170.17 o                         
   7   3   9          7.74        -26.51        26.51 o                         
   9   3   9       1305.15       1669.88        95.54 o                         
  11   3   9        257.25        563.79        50.27 o                         
  13   3   9         97.95         46.53        30.17 o                         
  15   3   9        155.37        114.77        34.26 o                         
  17   3   9        532.79        535.27        88.99 o                         
 -22   4   9        207.60        265.80        72.21 o                         
 -20   4   9        676.15        781.46       121.16 o                         
 -18   4   9        296.68        223.50        43.52 o                         
 -16   4   9       2236.12       1687.58        93.64 o                         
 -14   4   9       3020.45       2944.80       101.06 o                         
 -12   4   9        521.20        810.91        47.48 o                         
 -10   4   9         22.94          6.65         9.63 o                         
  -8   4   9       1850.06       1659.77       125.51 o                         
  -6   4   9      11044.84      10222.87       206.87 o                         
  -4   4   9       5164.21       5000.17       110.25 o                         
  -2   4   9       6704.25       5547.83       193.49 o                         
   0   4   9        816.88        680.49        55.52 o                         
   2   4   9       1647.17       1780.07       112.88 o                         
   4   4   9       1981.72       1694.43       110.26 o                         
   6   4   9       1904.07       2165.23       121.26 o                         
   8   4   9        228.23        212.51        47.55 o                         
  10   4   9       1393.34       1048.91        72.17 o                         
  12   4   9        270.98        314.52        42.84 o                         
  14   4   9         71.43        121.57        35.70 o                         
  16   4   9        244.04        221.94        50.76 o                         
  18   4   9         83.62         44.88        36.53 o                         
 -23   5   9        326.22        383.27        99.58 o                         
 -21   5   9        522.99        395.36        83.59 o                         
 -19   5   9        205.31        250.86        52.65 o                         
 -17   5   9        410.71        328.23        44.41 o                         
 -15   5   9         38.05        148.21        30.15 o                         
 -13   5   9        705.45        519.72        41.85 o                         
 -11   5   9        106.01        230.98        26.66 o                         
  -9   5   9       4524.42       4580.13       112.68 o                         
  -7   5   9        234.96        334.49        21.97 o                         
  -5   5   9        491.53        570.88        42.39 o                         
  -3   5   9        188.91        314.93        32.34 o                         
  -1   5   9        656.04        892.81        61.14 o                         
   1   5   9         17.06         19.76        16.30 o                         
   3   5   9         42.86         46.27        28.86 o                         
   5   5   9          1.27         22.14        21.06 o                         
   7   5   9        322.21        364.13        55.12 o                         
   9   5   9         90.38         39.95        21.43 o                         
  11   5   9          8.83          5.44        25.23 o                         
  13   5   9         36.06         79.17        32.24 o                         
  15   5   9        109.36        167.30        37.02 o                         
  17   5   9        220.67        149.85        42.74 o                         
 -22   6   9       1290.21       1788.76       206.99 o                         
 -20   6   9        191.90        190.96        59.50 o                         
 -18   6   9         43.28         70.71        27.79 o                         
 -16   6   9       4849.91       4620.78       173.51 o                         
 -14   6   9        135.26        142.71        31.04 o                         
 -12   6   9        916.11       1333.21        70.95 o                         
 -10   6   9         56.01        140.78        21.56 o                         
  -8   6   9       2354.76       2328.99       112.28 o                         
  -6   6   9       2857.64       2564.98        91.49 o                         
  -4   6   9       7749.87       8151.23       263.64 o                         
  -2   6   9       1144.44       1047.62        67.75 o                         
   0   6   9       1878.83       1741.96        96.63 o                         
   2   6   9        629.35        634.65        57.47 o                         
   4   6   9       4811.13       4417.98       186.24 o                         
   6   6   9       6385.51       6543.99       234.44 o                         
   8   6   9       3024.96       2795.85       176.80 o                         
  10   6   9       2551.98       2516.57       108.11 o                         
  12   6   9          4.66         91.54        32.28 o                         
  14   6   9        282.60        350.59        51.47 o                         
  16   6   9        160.11        333.97        58.84 o                         
  18   6   9        243.13        331.34        63.11 o                         
 -21   7   9        433.50        334.30        82.21 o                         
 -19   7   9         59.77         67.17        34.47 o                         
 -17   7   9       1779.62       2136.26       121.61 o                         
 -15   7   9       5014.71       4558.53       145.60 o                         
 -13   7   9       2658.02       2561.10        96.41 o                         
 -11   7   9       8392.56       7713.63       185.50 o                         
  -9   7   9       3986.10       4328.77       109.67 o                         
  -7   7   9       3384.18       2707.12       184.73 o                         
  -5   7   9       6599.84       6827.88       215.17 o                         
  -3   7   9          6.89         52.37        18.09 o                         
  -1   7   9        686.99        673.72        67.31 o                         
   1   7   9        706.00        786.79        62.38 o                         
   3   7   9       5726.60       5392.15       171.69 o                         
   5   7   9       5450.93       5585.61       188.99 o                         
   7   7   9       2317.86       2314.03       103.91 o                         
   9   7   9       1533.19       1704.58        94.74 o                         
  11   7   9        147.54        178.45        32.66 o                         
  13   7   9        198.56        163.36        31.48 o                         
  15   7   9        103.79        164.20        39.16 o                         
  17   7   9       1591.55       1123.58       109.35 o                         
 -22   8   9         10.30        -25.45        44.42 o                         
 -20   8   9        751.34        759.85        90.91 o                         
 -18   8   9        175.23         84.31        34.31 o                         
 -16   8   9       2461.24       3020.83       143.04 o                         
 -14   8   9       3935.15       3780.98       133.08 o                         
 -12   8   9       2868.42       3802.40       117.37 o                         
 -10   8   9        158.42        132.61        20.17 o                         
  -8   8   9       2059.03       2371.70       101.38 o                         
  -6   8   9        121.61        128.33        24.37 o                         
  -4   8   9       1866.30       1593.05        81.87 o                         
  -2   8   9      10136.65      10464.83       280.47 o                         
   0   8   9       6302.43       6382.50       195.63 o                         
   2   8   9       2215.57       2526.89       116.85 o                         
   4   8   9        554.68        604.73        75.80 o                         
   6   8   9        894.74       1146.12        91.11 o                         
   8   8   9       2163.62       2112.50       101.71 o                         
  10   8   9       5682.41       6030.93       292.86 o                         
  12   8   9       4579.56       4655.27       239.59 o                         
  14   8   9        871.49        767.38        78.32 o                         
  16   8   9        404.78        378.32        78.00 o                         
 -21   9   9        274.38        407.07       100.09 o                         
 -19   9   9       1557.17       1993.25       126.87 o                         
 -17   9   9        145.21        250.47        45.22 o                         
 -15   9   9       3428.01       3084.57       145.84 o                         
 -13   9   9       2511.20       2392.66        91.44 o                         
 -11   9   9       7520.61       8090.80       237.69 o                         
  -9   9   9       4128.92       4344.71       115.04 o                         
  -7   9   9         17.61         29.70        19.01 o                         
  -5   9   9       5946.48       6266.76       215.45 o                         
  -3   9   9       4069.39       4682.65       145.05 o                         
  -1   9   9       2647.20       2478.01       126.59 o                         
   1   9   9       8454.42       8876.59       295.61 o                         
   3   9   9          1.86          9.92        24.31 o                         
   5   9   9      12282.80      13083.28       372.28 o                         
   7   9   9         20.76         93.74        23.00 o                         
   9   9   9         22.94         13.08        21.73 o                         
  11   9   9        348.76        468.87        56.22 o                         
  13   9   9       1438.10       1951.28       116.06 o                         
  15   9   9        108.87         78.81        36.30 o                         
  17   9   9        371.19        213.41        93.21 o                         
 -20  10   9       1089.65        945.46       103.06 o                         
 -18  10   9         36.28         17.59        27.95 o                         
 -16  10   9       1745.63       1493.12       104.25 o                         
 -14  10   9        977.03       1145.96        80.66 o                         
 -12  10   9         89.43        145.02        24.25 o                         
 -10  10   9       2896.52       3218.83       104.05 o                         
  -8  10   9       3571.04       3576.04       180.44 o                         
  -6  10   9       2426.75       2543.25       132.99 o                         
  -4  10   9         57.89         68.48        23.64 o                         
  -2  10   9          8.20         -5.26        32.38 o                         
   0  10   9       2816.08       3007.27       161.94 o                         
   2  10   9        444.20        490.34        70.76 o                         
   4  10   9        812.55        845.84        76.20 o                         
   6  10   9       1113.46       1032.69        78.03 o                         
   8  10   9        617.41        522.70        49.27 o                         
  10  10   9        125.07        137.37        26.37 o                         
  12  10   9        263.90        471.30        68.58 o                         
  14  10   9        294.85         38.47        36.96 o                         
  16  10   9        252.69        402.60        84.01 o                         
 -21  11   9        109.15         10.13        44.12 o                         
 -19  11   9        153.94        142.10        45.30 o                         
 -17  11   9        135.57        213.22        43.57 o                         
 -15  11   9        365.71        495.04        60.24 o                         
 -13  11   9        133.79        239.93        31.65 o                         
 -11  11   9         75.31        103.56        31.51 o                         
  -9  11   9         38.62        130.33        27.81 o                         
  -7  11   9       1612.60       1790.74        98.72 o                         
  -5  11   9       2462.82       2901.12       117.61 o                         
  -3  11   9         15.09         49.26        21.72 o                         
  -1  11   9        323.85        478.85        63.18 o                         
   1  11   9          1.29        -22.98        27.26 o                         
   3  11   9          9.86         41.61        23.18 o                         
   5  11   9        167.81        143.65        37.45 o                         
   7  11   9         10.55         59.20        30.91 o                         
   9  11   9         50.52         34.22        37.52 o                         
  11  11   9         61.87        125.19        46.24 o                         
  13  11   9         84.08        260.61        61.35 o                         
  15  11   9        127.51        185.46        60.54 o                         
 -20  12   9         45.23         91.10        39.86 o                         
 -18  12   9         13.07          0.74        33.26 o                         
 -16  12   9        342.26        365.10        52.24 o                         
 -14  12   9         39.25         74.35        27.97 o                         
 -12  12   9        300.75        532.88        47.00 o                         
 -10  12   9       1209.70       1403.10        87.88 o                         
  -8  12   9       9028.36       8869.40       280.21 o                         
  -6  12   9        370.02        224.86        41.78 o                         
  -4  12   9       1561.97       1591.37        91.45 o                         
  -2  12   9       1604.26       1708.90       174.05 o                         
   0  12   9       3349.09       3548.99       173.53 o                         
   2  12   9       1827.21       1927.97       116.06 o                         
   4  12   9       1060.33       1032.33        62.97 o                         
   6  12   9        247.37        295.22        40.41 o                         
   8  12   9        227.59        153.60        37.71 o                         
  10  12   9          2.83         52.57        28.34 o                         
  12  12   9         51.81         79.42        54.39 o                         
  14  12   9         49.30        116.87        53.94 o                         
 -19  13   9        473.71        589.77        77.50 o                         
 -17  13   9          0.82         -1.81        28.70 o                         
 -15  13   9        246.56        271.62        53.14 o                         
 -13  13   9        473.85        587.21        63.15 o                         
 -11  13   9        569.73        658.18        53.58 o                         
  -9  13   9        112.16        157.92        40.95 o                         
  -7  13   9        459.40        332.14        45.75 o                         
  -5  13   9        568.28        750.36        76.66 o                         
  -3  13   9        398.11        463.65        69.49 o                         
  -1  13   9        120.81        236.30        54.86 o                         
   1  13   9         15.95          0.49        33.78 o                         
   3  13   9          5.14         17.01        28.18 o                         
   5  13   9         19.06         17.14        35.06 o                         
   7  13   9        288.17        382.64        59.06 o                         
   9  13   9          5.87        -13.77        31.70 o                         
  11  13   9        216.12        217.56        56.72 o                         
  13  13   9          0.04         -0.89        28.96 o                         
  15  13   9         68.23         55.28        56.89 o                         
 -18  14   9         87.15         25.30        32.96 o                         
 -16  14   9        190.94        146.33        35.30 o                         
 -14  14   9        267.96        334.32        64.55 o                         
 -12  14   9       1401.84       1219.75        78.00 o                         
 -10  14   9        325.64        215.90        46.39 o                         
  -8  14   9         79.66         61.52        26.97 o                         
  -6  14   9        810.81        782.51        67.89 o                         
  -4  14   9       2164.90       2019.58       115.28 o                         
  -2  14   9       1048.54        992.93       113.87 o                         
   0  14   9        546.36        594.51        80.90 o                         
   2  14   9         93.21        149.63        41.51 o                         
   4  14   9         32.15         20.32        24.97 o                         
   6  14   9          4.55         59.28        30.35 o                         
   8  14   9         17.55         83.84        32.88 o                         
  10  14   9        529.74        525.38        74.51 o                         
  12  14   9         22.96        -11.26        32.95 o                         
  14  14   9        315.97        494.64        88.95 o                         
 -17  15   9         66.84        138.57        45.84 o                         
 -15  15   9         44.33        -12.25        32.93 o                         
 -13  15   9        143.50        123.01        46.32 o                         
 -11  15   9         65.99         64.28        25.00 o                         
  -9  15   9         25.52         23.05        43.87 o                         
  -7  15   9        300.25        425.67        51.01 o                         
  -5  15   9       2948.20       3192.20       259.65 o                         
  -3  15   9       1147.59       1155.55       110.72 o                         
  -1  15   9         51.93          9.19        57.88 o                         
   1  15   9        148.93        129.33        53.81 o                         
   3  15   9          0.02        -16.89        31.10 o                         
   5  15   9         92.55         92.77        36.23 o                         
   7  15   9        115.95        154.40        47.28 o                         
   9  15   9        127.28         65.62        46.55 o                         
  11  15   9        297.58        298.17        86.04 o                         
  13  15   9         27.10        -13.70        47.70 o                         
 -16  16   9        698.11        927.38        96.24 o                         
 -14  16   9       1177.13       1343.17       114.76 o                         
 -12  16   9        274.67        206.49        39.46 o                         
 -10  16   9        691.22        604.56       109.16 o                         
  -8  16   9         39.20         23.89        31.97 o                         
  -6  16   9        194.41        214.37        48.27 o                         
  -4  16   9       2217.78       2488.73       165.88 o                         
  -2  16   9       2495.13       2648.95       175.58 o                         
   0  16   9          8.01         20.69        88.58 o                         
   2  16   9         72.56        134.56        57.34 o                         
   4  16   9        229.47        181.49        54.66 o                         
   6  16   9         90.43         78.34        37.20 o                         
   8  16   9       1655.76       1515.18       108.85 o                         
  10  16   9        216.34        447.56        84.76 o                         
  12  16   9         67.69        121.17       112.82 o                         
 -17  17   9       1074.61       1203.03       131.88 o                         
 -15  17   9        660.00        555.61        90.98 o                         
 -13  17   9        282.50        146.96        95.78 o                         
 -11  17   9         43.95        112.61        55.73 o                         
  -9  17   9         16.75         26.94        43.73 o                         
  -7  17   9        180.94        288.10        64.08 o                         
  -5  17   9        323.96        262.07        58.42 o                         
  -3  17   9       1381.81       1296.56       128.10 o                         
  -1  17   9       5398.51       5472.76       261.86 o                         
   1  17   9        419.05        697.35        94.27 o                         
   3  17   9        249.07        231.64        56.01 o                         
   5  17   9        114.23        166.93        52.53 o                         
   7  17   9        607.19        579.22        67.81 o                         
   9  17   9        254.48        393.56        69.19 o                         
  11  17   9        856.87        613.66        95.45 o                         
 -14  18   9         88.59        171.17        62.73 o                         
 -12  18   9        352.32        166.46        68.98 o                         
 -10  18   9        903.92        810.31       123.32 o                         
  -8  18   9       1014.39        949.54       128.71 o                         
  -6  18   9        197.28        239.63        60.78 o                         
  -4  18   9        209.68        150.16        57.26 o                         
  -2  18   9        237.78        237.99        59.76 o                         
   0  18   9       3401.31       3369.98       212.18 o                         
   2  18   9          1.40        -45.86        45.86 o                         
   4  18   9         11.44         61.27        90.79 o                         
   6  18   9        228.31        207.90        47.48 o                         
   8  18   9        372.59        212.51        39.30 o                         
  10  18   9         25.05        -21.75        65.29 o                         
 -13  19   9       1542.90       1619.88       196.28 o                         
 -11  19   9       1607.53       1656.07       174.87 o                         
  -9  19   9          5.78         10.68        70.13 o                         
  -7  19   9       1712.49       1411.61       156.86 o                         
  -5  19   9          2.17        -14.74        40.50 o                         
  -3  19   9          2.26         35.49        37.77 o                         
  -1  19   9       5734.37       5651.17       286.73 o                         
   1  19   9       1494.63       1280.97       145.48 o                         
   3  19   9         28.60         35.82        29.77 o                         
   5  19   9        206.18        206.37        50.31 o                         
   7  19   9        307.31        409.38        62.72 o                         
   9  19   9         17.63          8.47        32.73 o                         
 -12  20   9        118.55         68.58        45.50 o                         
 -10  20   9        948.40       1116.87       168.04 o                         
  -8  20   9        467.33        326.56       166.54 o                         
  -6  20   9        572.02        651.88       123.46 o                         
  -4  20   9        223.78        283.14        78.03 o                         
  -2  20   9        226.68        188.76        61.14 o                         
   0  20   9        276.62        136.26        46.90 o                         
   2  20   9       1307.09       1223.52       145.00 o                         
   4  20   9        370.18        316.56        70.62 o                         
   6  20   9         35.73         85.79        34.35 o                         
   8  20   9       1080.11       1016.11       117.37 o                         
 -11  21   9          0.26         28.78        94.19 o                         
  -9  21   9         79.09        119.03        66.79 o                         
  -7  21   9         35.18        214.58        78.56 o                         
  -5  21   9         11.19        -38.09        52.86 o                         
  -3  21   9        336.47        240.93        79.54 o                         
  -1  21   9         94.90        -49.74        87.64 o                         
   1  21   9        251.21        365.85        90.64 o                         
   3  21   9          5.01        -30.82        57.60 o                         
   5  21   9        304.99        270.54        55.35 o                         
  -8  22   9        272.15        391.46       102.76 o                         
  -6  22   9         47.67        108.16        56.27 o                         
  -4  22   9        872.87        943.12       139.21 o                         
  -2  22   9         83.96         57.49        52.83 o                         
   0  22   9        406.21        307.51        84.59 o                         
   2  22   9        268.01        500.43       151.46 o                         
   4  22   9        369.62        320.42        77.08 o                         
  -5  23   9        857.54        741.54       132.47 o                         
  -3  23   9         50.81        -56.45        56.45 o                         
  -1  23   9        248.51        456.51       110.35 o                         
 -22   0  10        319.80         38.90        40.79 o                         
 -20   0  10        405.93        574.69       147.20 o                         
 -18   0  10       1813.74       2517.37       281.56 o                         
 -16   0  10        220.50        384.90        73.89 o                         
 -14   0  10       3134.04       2819.92       194.66 o                         
 -12   0  10       8378.41       8456.21       382.45 o                         
 -10   0  10        436.41        376.08        69.43 o                         
  -8   0  10       2132.67       1880.83       150.09 o                         
  -6   0  10       5088.62       4371.57       255.20 o                         
  -4   0  10       6746.92       6773.13       166.81 o                         
  -2   0  10      12122.11      10639.21       687.40 o                         
   0   0  10      26085.18      24126.76       486.25 o                         
   2   0  10        518.17        320.64       107.37 o                         
   4   0  10       4833.41       4511.75       254.45 o                         
   6   0  10        471.24        435.66        94.21 o                         
   8   0  10       4204.14       4027.01       277.47 o                         
  10   0  10          5.89         38.06        42.87 o                         
  12   0  10       3272.54       3234.63       174.83 o                         
  14   0  10       3488.77       3787.69       451.92 o                         
  16   0  10        777.09        402.97       119.98 o                         
  18   0  10        513.56        760.88       134.09 o                         
 -23   1  10        122.05         51.23        63.92 o                         
 -21   1  10        376.27        632.47       108.89 o                         
 -19   1  10        924.73       1304.12       147.06 o                         
 -17   1  10        583.43        203.90        40.05 o                         
 -15   1  10         98.08        123.26        29.37 o                         
 -13   1  10        167.11        156.00        25.78 o                         
 -11   1  10       4221.33       4006.01       292.87 o                         
  -9   1  10       4192.08       4384.29       161.15 o                         
  -7   1  10         10.31         42.50        21.79 o                         
  -5   1  10        417.98        593.86        39.04 o                         
  -3   1  10       5304.12       4608.86       118.29 o                         
  -1   1  10       2726.45       2377.57       100.09 o                         
   1   1  10       7229.51       7074.42       195.31 o                         
   3   1  10       2149.88       2504.40       129.86 o                         
   5   1  10        758.27        860.54        83.33 o                         
   7   1  10         29.26         46.01        27.96 o                         
   9   1  10        100.03        285.12        65.85 o                         
  11   1  10        455.42        388.72        45.28 o                         
  13   1  10       1371.17       1396.22        83.45 o                         
  15   1  10         78.15        128.95        40.16 o                         
  17   1  10          3.01         56.27        28.87 o                         
 -22   2  10         16.26        152.70        55.85 o                         
 -20   2  10        626.60        635.00       106.25 o                         
 -18   2  10        495.41       1129.16       107.55 o                         
 -16   2  10         42.81         74.07        24.42 o                         
 -14   2  10        163.42        103.20        23.06 o                         
 -12   2  10         37.28         41.41        16.72 o                         
 -10   2  10       1934.05       1587.45       145.24 o                         
  -8   2  10        252.07        227.17        53.45 o                         
  -6   2  10         79.60        100.30        16.41 o                         
  -4   2  10       3266.96       3116.63        83.82 o                         
  -2   2  10       1238.77       1118.28        63.82 o                         
   0   2  10       3269.20       3417.63       127.86 o                         
   2   2  10         32.22         52.13        27.75 o                         
   4   2  10         10.22         35.82        25.34 o                         
   6   2  10        270.52        404.88        60.33 o                         
   8   2  10        895.47        956.56        94.91 o                         
  10   2  10         13.98         80.38        20.69 o                         
  12   2  10        657.11        776.54        63.16 o                         
  14   2  10          7.86         35.00        25.22 o                         
  16   2  10        591.78        662.00        87.27 o                         
  18   2  10          3.62        -42.81        65.59 o                         
 -23   3  10        583.12        608.05       174.65 o                         
 -21   3  10         48.41         -4.32        33.94 o                         
 -19   3  10        293.60         94.83        46.75 o                         
 -17   3  10       3145.60       2702.19       158.54 o                         
 -15   3  10       1694.93       1716.55        90.69 o                         
 -13   3  10       3820.63       3564.29       121.12 o                         
 -11   3  10       1323.92       1369.76        72.48 o                         
  -9   3  10        224.23        267.27        34.01 o                         
  -7   3  10        328.43        232.52        46.08 o                         
  -5   3  10        896.32       1178.68        59.96 o                         
  -3   3  10      14590.67      14822.13       222.10 o                         
  -1   3  10        227.95        265.00        33.60 o                         
   1   3  10       1362.46       1310.87        83.17 o                         
   3   3  10        517.01        543.12        61.14 o                         
   5   3  10         39.07         21.27        26.32 o                         
   7   3  10        609.84        773.47        77.59 o                         
   9   3  10       1513.40       1670.83        99.04 o                         
  11   3  10        197.77        162.93        43.43 o                         
  13   3  10        755.13        953.99        78.95 o                         
  15   3  10         69.95        253.27        53.83 o                         
  17   3  10         56.76         12.20        31.29 o                         
 -22   4  10         94.53        215.73        72.23 o                         
 -20   4  10        359.34        399.08        85.02 o                         
 -18   4  10        390.53        262.16        54.43 o                         
 -16   4  10        344.77        308.70        48.15 o                         
 -14   4  10        160.37        129.03        23.75 o                         
 -12   4  10        200.13        243.01        33.50 o                         
 -10   4  10        356.07        633.15        51.18 o                         
  -8   4  10       2260.92       2090.56       106.00 o                         
  -6   4  10       1507.71       1439.87        81.96 o                         
  -4   4  10         60.94         62.42        16.89 o                         
  -2   4  10        767.44       1012.27        65.03 o                         
   0   4  10       2505.90       2545.18       112.31 o                         
   2   4  10        265.13        313.82        45.39 o                         
   4   4  10        308.36        306.70        56.03 o                         
   6   4  10        109.77        258.65        54.68 o                         
   8   4  10          9.93         11.91        24.84 o                         
  10   4  10        525.62        456.28        48.45 o                         
  12   4  10         25.29        -14.58        18.15 o                         
  14   4  10         17.38         13.58        49.61 o                         
  16   4  10          0.30          7.92        31.24 o                         
 -23   5  10         10.65        142.23        51.51 o                         
 -21   5  10        207.29        188.80        69.73 o                         
 -19   5  10         41.15         98.43        39.70 o                         
 -17   5  10       1488.17       1518.63       118.61 o                         
 -15   5  10       2052.17       2174.21       105.51 o                         
 -13   5  10         63.11         87.60        65.04 o                         
 -11   5  10        653.28        631.90        54.33 o                         
  -9   5  10        111.52         13.88        22.03 o                         
  -7   5  10        130.56        135.06        26.27 o                         
  -5   5  10          5.44         86.14        21.58 o                         
  -3   5  10        407.12        461.43        39.29 o                         
  -1   5  10        698.99        661.01        54.09 o                         
   1   5  10          9.60         18.04        18.95 o                         
   3   5  10        801.61        880.31        99.61 o                         
   5   5  10        372.74        360.23        50.86 o                         
   7   5  10         39.14         65.11        38.56 o                         
   9   5  10        722.05        807.13        87.78 o                         
  11   5  10        549.07        608.47        57.85 o                         
  13   5  10         48.46         92.34        30.92 o                         
  15   5  10          5.66         11.70        35.64 o                         
  17   5  10         41.87        162.03        49.85 o                         
 -22   6  10         89.93        247.83        78.40 o                         
 -20   6  10         12.93         52.36        42.77 o                         
 -18   6  10        516.07        641.03        86.68 o                         
 -16   6  10         16.48         61.74        24.28 o                         
 -14   6  10       1024.59       1087.10        76.06 o                         
 -12   6  10        484.70        617.56        55.28 o                         
 -10   6  10          8.92         34.27        22.13 o                         
  -8   6  10       1932.15       1953.40       128.36 o                         
  -6   6  10       3083.01       2834.90       100.88 o                         
  -4   6  10       4785.64       4745.20       220.52 o                         
  -2   6  10       3648.11       3508.28       127.14 o                         
   0   6  10        460.38        460.75        52.64 o                         
   2   6  10        657.68        730.81        71.75 o                         
   4   6  10        200.87        163.70        31.16 o                         
   6   6  10        282.86        453.82        59.28 o                         
   8   6  10        368.99        175.94        46.23 o                         
  10   6  10       1456.20       1356.56        83.46 o                         
  12   6  10         89.15        180.34        38.12 o                         
  14   6  10        140.51        292.24        51.39 o                         
  16   6  10         12.73        -43.00        43.00 o                         
 -21   7  10          2.49          6.40        38.09 o                         
 -19   7  10         43.67          6.69        31.68 o                         
 -17   7  10        374.42        368.06        50.88 o                         
 -15   7  10        378.26        369.61        43.31 o                         
 -13   7  10       2425.00       2901.01       121.35 o                         
 -11   7  10       1359.65       1503.88        85.35 o                         
  -9   7  10        195.93        372.78        32.31 o                         
  -7   7  10        132.79         47.36        25.85 o                         
  -5   7  10       1103.72       1131.40        86.61 o                         
  -3   7  10        914.25        537.53       116.02 o                         
  -1   7  10       1256.84       1337.73        91.40 o                         
   1   7  10         26.94         29.74        24.68 o                         
   3   7  10       3025.89       2783.56       130.96 o                         
   5   7  10         42.45         54.94        31.34 o                         
   7   7  10         60.88         16.73        39.97 o                         
   9   7  10          9.61          3.95        25.13 o                         
  11   7  10       1292.79       1340.32        84.03 o                         
  13   7  10         80.85        -12.89        41.01 o                         
  15   7  10       1144.30       1464.53       110.47 o                         
  17   7  10          8.93          8.09        32.22 o                         
 -22   8  10        392.02        399.86        98.93 o                         
 -20   8  10          3.29         27.95        29.12 o                         
 -18   8  10         68.18         47.30        27.88 o                         
 -16   8  10          3.36          2.56        26.31 o                         
 -14   8  10         25.82         34.06        21.17 o                         
 -12   8  10       2193.03       2479.50       123.13 o                         
 -10   8  10       4311.64       4762.40       160.59 o                         
  -8   8  10         67.07         75.56        20.54 o                         
  -6   8  10        346.32        323.31        39.03 o                         
  -4   8  10        307.92        375.87        42.14 o                         
  -2   8  10          6.98         47.24        23.46 o                         
   0   8  10        193.62        214.20        37.34 o                         
   2   8  10       2683.50       2091.03       111.25 o                         
   4   8  10        928.77        813.97        75.88 o                         
   6   8  10       1011.77        869.02        82.44 o                         
   8   8  10         54.24         12.49        23.06 o                         
  10   8  10         26.75         13.94        22.52 o                         
  12   8  10       1943.06       2480.35       129.77 o                         
  14   8  10        583.53        294.88        52.57 o                         
  16   8  10        555.00        562.88        70.56 o                         
 -21   9  10         10.37        -20.09        65.49 o                         
 -19   9  10       1050.32       1179.31       113.18 o                         
 -17   9  10        923.55       1266.97       101.31 o                         
 -15   9  10        588.00        722.16        64.93 o                         
 -13   9  10        249.32        464.69        48.70 o                         
 -11   9  10        740.35        935.24        55.86 o                         
  -9   9  10       1826.47       2004.42        78.07 o                         
  -7   9  10       2945.04       2793.32       114.82 o                         
  -5   9  10        639.64        711.54        58.01 o                         
  -3   9  10       2159.50       2379.08       122.36 o                         
  -1   9  10         27.70         51.25        34.53 o                         
   1   9  10       1008.25       1351.91        89.22 o                         
   3   9  10        651.80        693.46        67.55 o                         
   5   9  10       2600.81       2607.77       206.75 o                         
   7   9  10         75.28         77.33        28.01 o                         
   9   9  10        973.23        994.23        85.86 o                         
  11   9  10        839.35        993.01        73.86 o                         
  13   9  10         72.41         84.51        32.08 o                         
  15   9  10        161.96        329.24        50.13 o                         
 -20  10  10        810.35        951.67       108.73 o                         
 -18  10  10        357.25        538.40        69.11 o                         
 -16  10  10        180.35        370.17        54.63 o                         
 -14  10  10        323.17        348.32        46.06 o                         
 -12  10  10       2322.96       2129.83       129.24 o                         
 -10  10  10        524.01        653.93        47.88 o                         
  -8  10  10      26350.35      25113.76       450.84 o                         
  -6  10  10        325.26        385.17        44.03 o                         
  -4  10  10       2545.21       2813.06       119.66 o                         
  -2  10  10       1799.82       1724.70       112.37 o                         
   0  10  10       2105.34       2249.66       115.78 o                         
   2  10  10       4374.05       4836.45       180.37 o                         
   4  10  10       3237.71       3321.39       318.38 o                         
   6  10  10       1602.29       2087.81       100.86 o                         
   8  10  10        472.47        893.48        69.62 o                         
  10  10  10        137.71        119.15        32.92 o                         
  12  10  10       1040.63       1245.57        93.13 o                         
  14  10  10         24.61         48.95        46.98 o                         
  16  10  10         21.98        -53.77        53.77 o                         
 -19  11  10         90.28        -33.95        33.95 o                         
 -17  11  10        816.29        468.99        62.96 o                         
 -15  11  10        601.48        832.63        81.84 o                         
 -13  11  10         46.82         76.26        27.80 o                         
 -11  11  10         26.55         65.51        18.05 o                         
  -9  11  10         53.44         77.71        23.47 o                         
  -7  11  10       3468.63       3482.16       136.72 o                         
  -5  11  10        332.21        419.76        48.85 o                         
  -3  11  10         16.44         14.72        24.89 o                         
  -1  11  10          4.71          9.39        30.56 o                         
   1  11  10         61.80         89.05        37.81 o                         
   3  11  10         18.85         34.68        25.03 o                         
   5  11  10        474.85        529.82        75.25 o                         
   7  11  10         10.63          2.20        21.66 o                         
   9  11  10        803.49        736.97        58.46 o                         
  11  11  10         46.77         94.97        38.64 o                         
  13  11  10        535.56        385.85        76.16 o                         
  15  11  10        270.79        322.36        64.59 o                         
 -20  12  10        322.44        397.24        72.37 o                         
 -18  12  10        353.54        602.38        71.41 o                         
 -16  12  10        413.53        591.99        84.06 o                         
 -14  12  10       1471.85       1549.42        99.78 o                         
 -12  12  10          2.93         -3.02        24.70 o                         
 -10  12  10         89.32         65.81        26.97 o                         
  -8  12  10       1217.19       1158.83        83.47 o                         
  -6  12  10        299.34        273.84        46.53 o                         
  -4  12  10        113.60         86.15        32.65 o                         
  -2  12  10        417.34        471.67        63.22 o                         
   0  12  10        589.70        446.13        81.13 o                         
   2  12  10         90.38         87.23        28.70 o                         
   4  12  10         17.87         38.77        24.40 o                         
   6  12  10          9.50         31.85        27.40 o                         
   8  12  10        723.02        751.29        84.58 o                         
  10  12  10        162.35         50.11        27.89 o                         
  12  12  10         28.25         20.08        33.15 o                         
  14  12  10         83.69        200.63        51.56 o                         
 -19  13  10        147.05        188.00        46.49 o                         
 -17  13  10        835.49        783.54        83.87 o                         
 -15  13  10         20.73         23.58        45.82 o                         
 -13  13  10         87.45        191.25        40.48 o                         
 -11  13  10        450.70        551.12        69.38 o                         
  -9  13  10         13.58         20.31        23.85 o                         
  -7  13  10       8560.30       9286.39       239.11 o                         
  -5  13  10       7989.12       8235.39       254.49 o                         
  -3  13  10       1494.25       1554.01       145.24 o                         
  -1  13  10        242.41        329.40        57.49 o                         
   1  13  10         98.95         98.08        33.93 o                         
   3  13  10       1185.70       1200.27       100.00 o                         
   5  13  10        171.65         41.79        22.28 o                         
   7  13  10       2443.31       2009.99       143.71 o                         
   9  13  10       1078.04       1176.67        99.22 o                         
  11  13  10        627.04        612.91        88.39 o                         
  13  13  10        189.10        172.15        60.47 o                         
 -18  14  10        372.42        290.49       102.61 o                         
 -16  14  10        350.90        444.22        68.76 o                         
 -14  14  10          0.10         51.10        34.33 o                         
 -12  14  10         21.23         48.19        28.57 o                         
 -10  14  10        227.72        125.84        49.49 o                         
  -8  14  10        135.21        173.99        31.87 o                         
  -6  14  10       1416.93       1237.45       100.62 o                         
  -4  14  10       1173.55       1187.32       108.06 o                         
  -2  14  10         58.80        120.48        37.81 o                         
   0  14  10        865.03        829.05        97.36 o                         
   2  14  10         34.19        118.25        38.91 o                         
   4  14  10          2.94          4.76        26.98 o                         
   6  14  10        213.36        265.17        64.98 o                         
   8  14  10        902.24        877.40        99.28 o                         
  10  14  10        400.03        346.25        65.25 o                         
  12  14  10        205.17        101.24        63.25 o                         
 -17  15  10        749.45        909.60        92.18 o                         
 -15  15  10        716.83        812.25        95.50 o                         
 -13  15  10         88.75         59.53        41.79 o                         
 -11  15  10          1.66         77.44        41.57 o                         
  -9  15  10        617.40        514.63        85.20 o                         
  -7  15  10       2028.07       2145.55       123.34 o                         
  -5  15  10       7238.49       7609.76       322.28 o                         
  -3  15  10       2548.09       2617.35       168.47 o                         
  -1  15  10       1009.88       1033.25       105.98 o                         
   1  15  10        812.96        876.38       110.92 o                         
   3  15  10         95.46        103.72        40.28 o                         
   5  15  10        373.09        314.91        61.70 o                         
   7  15  10       1982.91       2058.31       150.87 o                         
   9  15  10        179.80        339.86        67.44 o                         
  11  15  10        342.63        814.75       104.61 o                         
 -16  16  10        429.82        523.13        76.30 o                         
 -14  16  10       1613.38       1437.72       136.08 o                         
 -12  16  10         46.18        121.17        37.33 o                         
 -10  16  10         83.80         41.72        32.25 o                         
  -8  16  10        180.97        243.27       104.70 o                         
  -6  16  10         48.88         99.24        50.21 o                         
  -4  16  10       5650.77       6178.94       269.27 o                         
  -2  16  10        114.84        312.54        67.45 o                         
   0  16  10       4315.96       4590.80       235.15 o                         
   2  16  10          3.69         28.67        29.13 o                         
   4  16  10        362.81        539.19        77.67 o                         
   6  16  10        779.52        881.95       100.26 o                         
   8  16  10        708.17        953.16       128.88 o                         
  10  16  10         61.92        129.88        45.49 o                         
  12  16  10        267.02        268.49        65.57 o                         
 -15  17  10          5.33        138.51        43.07 o                         
 -13  17  10        337.95        238.03        75.44 o                         
 -11  17  10        301.87        268.03        89.49 o                         
  -9  17  10        778.83        746.10       106.87 o                         
  -7  17  10         18.97         49.14        42.87 o                         
  -5  17  10          3.90         94.90        51.57 o                         
  -3  17  10        582.90        911.05       148.40 o                         
  -1  17  10         65.90        232.04        63.60 o                         
   1  17  10       1427.86       1476.67       155.25 o                         
   3  17  10       3435.00       3437.91       189.88 o                         
   5  17  10       1330.18       1286.38       118.97 o                         
   7  17  10        227.68        221.93        50.64 o                         
   9  17  10         15.27        -36.62        43.63 o                         
  11  17  10        302.82        234.39        64.22 o                         
 -14  18  10        285.85        610.13       128.96 o                         
 -12  18  10          0.89          9.43        49.34 o                         
 -10  18  10         24.17         41.45        50.98 o                         
  -8  18  10          0.41        109.69        65.73 o                         
  -6  18  10         16.86         37.39        43.60 o                         
  -4  18  10          5.76         87.74        55.49 o                         
  -2  18  10        169.46        171.20        56.87 o                         
   0  18  10       1798.76       1784.03       156.55 o                         
   2  18  10        404.08        537.60        78.33 o                         
   4  18  10        416.58        441.49        70.80 o                         
   6  18  10         50.45        102.02        47.64 o                         
   8  18  10         70.61         90.21        48.19 o                         
 -13  19  10        410.79        395.20       113.53 o                         
 -11  19  10        529.16        352.21       108.84 o                         
  -9  19  10         11.32         13.19        53.41 o                         
  -7  19  10        231.09        251.36        70.18 o                         
  -5  19  10          2.12        -49.10        53.33 o                         
  -3  19  10         49.66          5.03        53.09 o                         
  -1  19  10         71.35        191.17        60.68 o                         
   1  19  10          2.55        -31.76        43.97 o                         
   3  19  10         75.36         -3.80        55.29 o                         
   5  19  10          0.48         -8.56        57.10 o                         
   7  19  10        127.30        147.79        42.02 o                         
 -12  20  10        207.66        364.58       138.45 o                         
 -10  20  10        278.52        167.63        69.11 o                         
  -8  20  10        316.64        226.80       114.50 o                         
  -6  20  10         65.83        -47.62        47.80 o                         
  -4  20  10        278.41        397.07       105.01 o                         
  -2  20  10         93.98        186.63        70.92 o                         
   0  20  10        239.33        190.61        55.56 o                         
   2  20  10        506.32        636.47        95.35 o                         
   4  20  10        116.72        244.66        63.32 o                         
   6  20  10          2.27        -30.28        30.28 o                         
  -9  21  10         37.25          1.47        65.55 o                         
  -7  21  10         12.60        -10.31        59.62 o                         
  -5  21  10        205.26        223.96        84.91 o                         
  -3  21  10        117.32        148.57        95.22 o                         
  -1  21  10         54.63         64.44        57.40 o                         
   1  21  10         85.74        122.34        64.96 o                         
   3  21  10          4.62        126.18        61.30 o                         
   5  21  10        267.99        107.96        49.04 o                         
  -6  22  10         12.04         73.90        64.69 o                         
  -4  22  10        117.21        222.16        94.59 o                         
  -2  22  10          9.30        -18.80        67.23 o                         
   0  22  10        802.73        674.33       123.22 o                         
   2  22  10        647.83        544.17        89.33 o                         
 -23   1  11         12.77         48.99        99.02 o                         
 -21   1  11        285.50        271.79        84.84 o                         
 -19   1  11        487.19        492.75       182.00 o                         
 -17   1  11       1685.98       1855.46       120.82 o                         
 -15   1  11        737.32        780.67        77.12 o                         
 -13   1  11       6021.93       5763.17       208.06 o                         
 -11   1  11        287.87        216.70        41.90 o                         
  -9   1  11       1326.54       1444.92        97.25 o                         
  -7   1  11       3410.48       3690.32       159.03 o                         
  -5   1  11       3914.99       3834.88        81.54 o                         
  -3   1  11       5805.32       4974.25       133.34 o                         
  -1   1  11       1394.83       1424.09        82.58 o                         
   1   1  11      16209.60      14991.88       299.95 o                         
   3   1  11       1360.56        975.39        83.20 o                         
   5   1  11         97.38         71.08        32.63 o                         
   7   1  11         86.52         27.15        37.57 o                         
   9   1  11         17.08         33.70        33.46 o                         
  11   1  11          3.86         33.82        23.27 o                         
  13   1  11        144.90         65.09        22.98 o                         
  15   1  11        206.87        229.91        51.03 o                         
  17   1  11        206.83        166.68        50.52 o                         
 -22   2  11         52.62         98.62        68.38 o                         
 -20   2  11        495.91        457.49        93.83 o                         
 -18   2  11        106.56        147.38        43.51 o                         
 -16   2  11         13.30         16.43        21.25 o                         
 -14   2  11         17.47         -2.07        20.77 o                         
 -12   2  11       1429.49       1621.35       107.21 o                         
 -10   2  11        665.39       1008.72        82.17 o                         
  -8   2  11          0.66         70.35        13.20 o                         
  -6   2  11        933.32        862.20        48.60 o                         
  -4   2  11       3101.81       3222.24        91.97 o                         
  -2   2  11        115.60        188.43        31.23 o                         
   0   2  11       3382.19       3311.40       132.17 o                         
   2   2  11       1990.85       2150.47       118.65 o                         
   4   2  11        108.11        111.01        41.06 o                         
   6   2  11         52.62          8.71        21.55 o                         
   8   2  11        632.09        350.16        70.54 o                         
  10   2  11        193.85        322.15        43.43 o                         
  12   2  11          1.67        -17.40        23.14 o                         
  14   2  11          2.05         55.65        46.76 o                         
  16   2  11         14.69         38.11        36.34 o                         
 -23   3  11          4.12          9.25       126.88 o                         
 -21   3  11          0.79          9.00        31.68 o                         
 -19   3  11         81.53         98.30        47.15 o                         
 -17   3  11        388.26        641.90        72.62 o                         
 -15   3  11       2399.34       2481.65       136.14 o                         
 -13   3  11        252.18        158.48        41.23 o                         
 -11   3  11       1299.97       1130.01        65.91 o                         
  -9   3  11        740.42        828.55        76.31 o                         
  -7   3  11       1796.24       1763.96        77.14 o                         
  -5   3  11        400.06        427.73        29.38 o                         
  -3   3  11       1661.87       1809.36        82.43 o                         
  -1   3  11         43.83         32.06        20.11 o                         
   1   3  11       4190.28       3679.22       147.50 o                         
   3   3  11          1.85         77.37        32.71 o                         
   5   3  11        305.38        404.32        60.92 o                         
   7   3  11        580.13        531.48        68.54 o                         
   9   3  11        223.74        388.53        66.17 o                         
  11   3  11         82.87         11.06        33.66 o                         
  13   3  11         29.06         18.23        25.77 o                         
  15   3  11         31.09         42.50        44.15 o                         
  17   3  11        228.86        370.79        61.13 o                         
 -22   4  11         20.76         42.12        53.10 o                         
 -20   4  11         22.97         -6.82        44.57 o                         
 -18   4  11        271.49        343.27        59.26 o                         
 -16   4  11        435.70        142.19        37.52 o                         
 -14   4  11       1276.03        971.03        82.79 o                         
 -12   4  11         14.75         30.71        20.19 o                         
 -10   4  11       1006.86        856.48       132.85 o                         
  -8   4  11        245.78        128.69        29.92 o                         
  -6   4  11          1.12         15.42        15.60 o                         
  -4   4  11       2105.86       1837.61        85.40 o                         
  -2   4  11        284.13        323.96        39.37 o                         
   0   4  11       1889.63       2112.26       106.29 o                         
   2   4  11       1856.17       1834.17       109.14 o                         
   4   4  11        724.71        739.67        75.11 o                         
   6   4  11        408.69        557.06        68.76 o                         
   8   4  11        782.36        501.39        69.83 o                         
  10   4  11        744.51        806.63        74.56 o                         
  12   4  11          1.73         43.37        30.32 o                         
  14   4  11        343.88        547.56        70.30 o                         
  16   4  11        383.47        308.26        61.44 o                         
 -21   5  11         27.51         65.28        38.70 o                         
 -19   5  11        163.18        176.67        47.37 o                         
 -17   5  11        146.76        363.07        64.53 o                         
 -15   5  11       2412.61       2861.24       170.33 o                         
 -13   5  11        961.83       1250.53        78.22 o                         
 -11   5  11        407.09        465.31        46.19 o                         
  -9   5  11         35.71         41.84        23.45 o                         
  -7   5  11          2.77         27.08        20.73 o                         
  -5   5  11       1007.10       1007.62        54.33 o                         
  -3   5  11         71.43         20.11        13.64 o                         
  -1   5  11       1549.07       1587.26        90.76 o                         
   1   5  11          5.89         44.76        21.43 o                         
   3   5  11        616.80        547.20        85.94 o                         
   5   5  11        230.52        175.12        34.29 o                         
   7   5  11        198.56        308.45        52.81 o                         
   9   5  11       2005.80       2277.93       120.46 o                         
  11   5  11        186.93        299.38        43.08 o                         
  13   5  11          0.11         20.89        23.31 o                         
  15   5  11        559.26        409.55        80.13 o                         
 -22   6  11         77.26        213.85        66.93 o                         
 -20   6  11        250.83        608.19       109.08 o                         
 -18   6  11        273.99        341.12        71.45 o                         
 -16   6  11        817.43        621.94        69.95 o                         
 -14   6  11       2403.36       2314.38       110.46 o                         
 -12   6  11       1039.39       1409.13        85.96 o                         
 -10   6  11        988.11       1045.60        75.72 o                         
  -8   6  11         13.29         39.31        26.57 o                         
  -6   6  11       4531.17       4921.71       205.23 o                         
  -4   6  11       3922.73       4094.22       129.83 o                         
  -2   6  11       1813.52       1754.57        93.78 o                         
   0   6  11        214.45        298.46        41.36 o                         
   2   6  11        141.01        158.24        34.63 o                         
   4   6  11        273.68        488.18        59.44 o                         
   6   6  11        119.29        231.53        46.62 o                         
   8   6  11        215.90        166.95        46.13 o                         
  10   6  11        392.93        394.96        53.85 o                         
  12   6  11        149.72        237.25        59.26 o                         
  14   6  11        714.41        761.82        87.77 o                         
  16   6  11        105.35        197.10        52.04 o                         
 -21   7  11        187.34        138.61        59.94 o                         
 -19   7  11        707.32        567.83        83.65 o                         
 -17   7  11       1569.58       1492.59       123.64 o                         
 -15   7  11        290.03        148.92        40.90 o                         
 -13   7  11         32.21         44.87        24.38 o                         
 -11   7  11       1901.22       1578.21        91.11 o                         
  -9   7  11        241.23        275.36        41.55 o                         
  -7   7  11       2824.92       2422.56       117.91 o                         
  -5   7  11       2599.42       2291.50       116.18 o                         
  -3   7  11       1932.27       1847.34       100.21 o                         
  -1   7  11        584.80        515.24        54.37 o                         
   1   7  11       1073.06       1176.06        92.66 o                         
   3   7  11        197.86        122.13        35.00 o                         
   5   7  11       1139.32       1126.96        90.44 o                         
   7   7  11        320.90        315.16        57.34 o                         
   9   7  11        992.34       1458.18        95.93 o                         
  11   7  11         83.66        138.66        33.17 o                         
  13   7  11       3180.86       3376.62       158.32 o                         
  15   7  11        126.00        346.87        61.33 o                         
 -20   8  11        379.42        331.28        60.64 o                         
 -18   8  11          8.50         41.35        38.29 o                         
 -16   8  11        841.70        519.36        85.78 o                         
 -14   8  11       4773.26       4864.88       189.79 o                         
 -12   8  11      12263.73      12723.50       286.22 o                         
 -10   8  11       3739.54       3835.01       155.63 o                         
  -8   8  11        779.68        738.46        65.83 o                         
  -6   8  11        624.83        638.05        58.61 o                         
  -4   8  11       1814.61       2004.38       107.34 o                         
  -2   8  11         40.57         36.98        25.67 o                         
   0   8  11        257.55        329.57        44.27 o                         
   2   8  11        268.38        363.23        47.49 o                         
   4   8  11        108.97        182.21        34.07 o                         
   6   8  11        676.89        429.09        60.28 o                         
   8   8  11       2263.77       2716.45       168.13 o                         
  10   8  11        299.54        431.17        49.79 o                         
  12   8  11        786.97        991.88        84.41 o                         
  14   8  11        599.51       1010.07       108.99 o                         
 -21   9  11         48.57         19.34       112.06 o                         
 -19   9  11       1222.14       1418.66       141.22 o                         
 -17   9  11        995.34        874.34        97.21 o                         
 -15   9  11       1763.34       2126.08       134.16 o                         
 -13   9  11         53.91         18.69        25.04 o                         
 -11   9  11       6299.11       6281.78       204.36 o                         
  -9   9  11       2765.24       2671.91       119.30 o                         
  -7   9  11       2654.14       2750.10       130.69 o                         
  -5   9  11       1222.60       1517.24        86.64 o                         
  -3   9  11        266.13        169.74        46.68 o                         
  -1   9  11       1536.15       1619.22       101.60 o                         
   1   9  11       1638.58       1601.96        98.97 o                         
   3   9  11         18.60         37.55        46.67 o                         
   5   9  11        249.68        257.57        46.39 o                         
   7   9  11        463.14        742.38        65.00 o                         
   9   9  11       1446.55       1514.61       148.62 o                         
  11   9  11       1700.96       1736.53       106.97 o                         
  13   9  11       1180.49       1563.23       109.64 o                         
  15   9  11        198.73         67.18        65.73 o                         
 -20  10  11          2.94         -9.95        45.23 o                         
 -18  10  11        271.97        204.81        51.45 o                         
 -16  10  11        608.47        651.34        74.56 o                         
 -14  10  11       1167.08       1168.95        82.52 o                         
 -12  10  11        857.56        707.34        61.24 o                         
 -10  10  11        503.72        458.90        51.28 o                         
  -8  10  11        201.96        301.65        43.87 o                         
  -6  10  11        756.95        778.93        66.32 o                         
  -4  10  11        425.85        373.34        45.36 o                         
  -2  10  11        796.78        836.08        69.72 o                         
   0  10  11       1270.96       1113.58        84.95 o                         
   2  10  11       5104.85       5048.65       205.31 o                         
   4  10  11         95.69         94.51        32.69 o                         
   6  10  11       1484.29       1401.71       111.35 o                         
   8  10  11        203.56        222.46        35.53 o                         
  10  10  11         26.82         56.59        24.72 o                         
  12  10  11        837.60       1090.64       127.80 o                         
  14  10  11        172.97        104.24        40.13 o                         
 -19  11  11        647.92        612.93        85.49 o                         
 -17  11  11         11.59         42.23        37.11 o                         
 -15  11  11         30.12         46.14        34.14 o                         
 -13  11  11       1329.14       1567.64        98.69 o                         
 -11  11  11       1757.91       2026.25       110.42 o                         
  -9  11  11       1008.53        930.30        80.28 o                         
  -7  11  11        752.03        771.73        67.10 o                         
  -5  11  11       4405.48       4339.60       273.10 o                         
  -3  11  11         29.99         34.09        25.90 o                         
  -1  11  11          9.06         -6.46        27.34 o                         
   1  11  11        641.81        807.59        76.64 o                         
   3  11  11       1563.03       1367.86       113.61 o                         
   5  11  11         53.19         33.86        38.76 o                         
   7  11  11        154.22         52.60        28.58 o                         
   9  11  11         17.00         36.22        41.92 o                         
  11  11  11        526.56        672.48        85.69 o                         
  13  11  11        124.74        147.34        65.39 o                         
 -18  12  11        419.03        193.64        56.21 o                         
 -16  12  11        281.74        360.07        90.84 o                         
 -14  12  11        184.78        172.39        37.78 o                         
 -12  12  11         18.84         25.32        27.45 o                         
 -10  12  11        712.99        842.34        72.48 o                         
  -8  12  11        210.30        261.67        52.70 o                         
  -6  12  11       1557.65       1439.86       128.97 o                         
  -4  12  11         85.45        106.89        33.35 o                         
  -2  12  11         59.37         33.90        25.09 o                         
   0  12  11        748.51        863.65        93.50 o                         
   2  12  11       1470.94       1910.23       122.37 o                         
   4  12  11        428.39        454.25        79.85 o                         
   6  12  11         23.51        -25.22        25.22 o                         
   8  12  11         72.67         42.18        32.92 o                         
  10  12  11         54.88        144.09        45.68 o                         
  12  12  11         21.20         -3.10        37.14 o                         
  14  12  11        313.59        301.66        73.64 o                         
 -19  13  11        180.43        285.81        80.45 o                         
 -17  13  11        248.64        574.03        89.96 o                         
 -15  13  11        250.56        191.12        45.90 o                         
 -13  13  11         29.51         31.84        32.43 o                         
 -11  13  11        671.61        535.81        58.91 o                         
  -9  13  11         98.57         63.94        30.83 o                         
  -7  13  11        894.76        961.08        80.44 o                         
  -5  13  11        953.86        995.66        81.24 o                         
  -3  13  11         14.92         47.97        42.17 o                         
  -1  13  11          8.80         12.87        51.09 o                         
   1  13  11        160.56        138.86        32.21 o                         
   3  13  11        586.21        452.69        65.51 o                         
   5  13  11        312.97        338.14        58.07 o                         
   7  13  11         33.02         91.67        36.43 o                         
   9  13  11         24.83         16.28        31.48 o                         
  11  13  11        368.31        757.73        95.67 o                         
  13  13  11         48.48          6.89        47.99 o                         
 -18  14  11          4.32        -19.93        37.56 o                         
 -16  14  11        115.17        101.97        37.36 o                         
 -14  14  11        191.90         61.37        45.79 o                         
 -12  14  11         31.16        -11.16        32.52 o                         
 -10  14  11        239.93        248.77        51.50 o                         
  -8  14  11         67.48         47.24        34.80 o                         
  -6  14  11          1.20         15.71        26.19 o                         
  -4  14  11        479.80        446.51        70.30 o                         
  -2  14  11       2934.67       3220.91       245.30 o                         
   0  14  11        226.89        285.13        49.64 o                         
   2  14  11        230.98        304.91        81.09 o                         
   4  14  11        616.60        670.05        83.37 o                         
   6  14  11        249.81        362.43        68.83 o                         
   8  14  11        109.08        133.66        42.45 o                         
  10  14  11        496.17        538.63       110.82 o                         
  12  14  11        146.34        102.23        58.05 o                         
 -17  15  11         54.81        107.01        33.64 o                         
 -15  15  11        355.47        304.04        52.57 o                         
 -13  15  11        185.80        140.08        42.61 o                         
 -11  15  11        860.56        857.16        90.49 o                         
  -9  15  11        934.33        992.27        96.80 o                         
  -7  15  11         67.99        100.50        46.76 o                         
  -5  15  11        132.42         93.07        53.11 o                         
  -3  15  11       1062.17       1148.59       112.01 o                         
  -1  15  11        366.65        433.14        76.34 o                         
   1  15  11       1921.07       2380.47       152.89 o                         
   3  15  11        107.13        104.25        31.42 o                         
   5  15  11         78.81         63.43        30.48 o                         
   7  15  11         48.85         82.45        61.99 o                         
   9  15  11          6.49        -35.50        44.90 o                         
  11  15  11         15.66         26.00        62.39 o                         
 -16  16  11        101.61         55.39        39.60 o                         
 -14  16  11         14.71         65.02        39.45 o                         
 -12  16  11        100.87         32.02        36.72 o                         
 -10  16  11         24.25         93.47        57.32 o                         
  -8  16  11        421.78        357.92        74.51 o                         
  -6  16  11       1013.71        838.26       129.64 o                         
  -4  16  11       4012.79       4236.13       481.08 o                         
  -2  16  11        174.58        155.65        48.40 o                         
   0  16  11        152.60        123.08        47.85 o                         
   2  16  11        538.05        532.49        71.69 o                         
   4  16  11         39.37         65.89        42.70 o                         
   6  16  11       1518.11       1640.70       135.22 o                         
   8  16  11          0.19          2.82        31.21 o                         
  10  16  11        164.88        278.77        62.64 o                         
 -15  17  11        165.51        105.05        60.34 o                         
 -13  17  11         79.81          9.63        47.76 o                         
 -11  17  11       1912.04       2063.50       236.26 o                         
  -9  17  11        386.60        461.83       107.80 o                         
  -7  17  11        316.22        295.89        67.85 o                         
  -5  17  11        674.89        598.68        92.06 o                         
  -3  17  11         34.19        206.43        62.40 o                         
  -1  17  11         74.29        150.74        61.64 o                         
   1  17  11       1992.27       1413.83       123.24 o                         
   3  17  11         20.77         74.97        40.97 o                         
   5  17  11        915.71        876.08       105.16 o                         
   7  17  11        470.68        542.84        83.36 o                         
   9  17  11         23.51         69.20        42.51 o                         
 -14  18  11         91.24        103.02        84.83 o                         
 -12  18  11        362.39        420.44       108.82 o                         
 -10  18  11        288.07        366.95        83.15 o                         
  -8  18  11        179.34        113.85        63.68 o                         
  -6  18  11       1915.08       1774.39       171.04 o                         
  -4  18  11        971.95       1054.53       118.96 o                         
  -2  18  11        928.58        861.68       116.72 o                         
   0  18  11        223.63        376.43        85.03 o                         
   2  18  11         25.02         80.74        69.37 o                         
   4  18  11        727.70        686.70        95.06 o                         
   6  18  11        777.08        738.23        98.83 o                         
   8  18  11       1457.11       1125.53       115.10 o                         
 -13  19  11          3.89         23.79        60.28 o                         
 -11  19  11       1341.62       1319.05       184.48 o                         
  -9  19  11         39.34         74.37        79.90 o                         
  -7  19  11        339.82        185.32        61.25 o                         
  -5  19  11        143.36        178.57        65.32 o                         
  -3  19  11         31.69         38.81        50.74 o                         
  -1  19  11        140.28         62.22        37.98 o                         
   1  19  11       3093.99       2802.25       181.24 o
[truncated: 157,062 more chars]
