# Supplementary material for: Crystal engineering of ionic cocrystals comprising Na/K salts of hesperetin with hesperetin molecules and solubility modulation
Source: IUCrJ. 2023 Apr 21;10(Pt 3):329–40. doi: 10.1107/S205225252300266X (PMC10161764; doi:10.1107/S205225252300266X)
Supplement: Supplementary file 5 [file m-10-00329-HESKHE_xMeOHsup5.hkl]

data_HESKHE_xMeOH                                                               
_shelx_title ' HESKHE_xMeOH_a.res in C2/c'                                      
_shelx_refln_list_code          4                                               
_shelx_F_calc_maximum      379.04                                               
_exptl_crystal_F_000      2816.00                                               
_reflns_d_resolution_high  0.8398                                               
                                                                                
loop_                                                                           
 _space_group_symop_operation_xyz                                               
 'x, y, z'                                                                      
 '-x, y, -z+1/2'                                                                
 'x+1/2, y+1/2, z'                                                              
 '-x+1/2, y+1/2, -z+1/2'                                                        
 '-x, -y, -z'                                                                   
 'x, -y, z-1/2'                                                                 
 '-x+1/2, -y+1/2, -z'                                                           
 'x+1/2, -y+1/2, z-1/2'                                                         
                                                                                
_cell_length_a    19.6211                                                       
_cell_length_b    20.3628                                                       
_cell_length_c    17.2684                                                       
_cell_angle_alpha  90.000                                                       
_cell_angle_beta  104.282                                                       
_cell_angle_gamma  90.000                                                       
                                                                                
_shelx_F_squared_multiplier     1.000                                           
                                                                                
loop_                                                                           
 _refln_index_h                                                                 
 _refln_index_k                                                                 
 _refln_index_l                                                                 
 _refln_F_squared_calc                                                          
 _refln_F_squared_meas                                                          
 _refln_F_squared_sigma                                                         
 _refln_observed_status                                                         
   2   0   0      39754.04      41550.85      2002.43 o                         
   4   0   0      17058.36      19006.61       651.12 o                         
   6   0   0       3765.52       3977.37       140.07 o                         
   8   0   0      15920.92      18319.86       894.88 o                         
  10   0   0       7302.58       6800.50       195.33 o                         
  12   0   0      28621.71      27005.38      2124.02 o                         
  14   0   0      23266.79      21407.88       742.42 o                         
  16   0   0       3515.39       3356.02       133.23 o                         
  18   0   0         18.43         41.14        15.22 o                         
  20   0   0       4699.20       5058.16       152.47 o                         
  22   0   0         14.09         21.89         9.62 o                         
   1   1   0      24448.12      17671.42       603.23 o                         
   3   1   0       7234.94       8083.31       227.06 o                         
   5   1   0      16995.48      15353.29       501.16 o                         
   7   1   0       8702.91       7802.66       191.61 o                         
   9   1   0       9878.77       9651.72       214.44 o                         
  11   1   0       7195.97       6178.12       248.80 o                         
  13   1   0       6536.64       5771.36       132.70 o                         
  15   1   0       9851.19       8906.74       260.92 o                         
  17   1   0        162.53        174.03        16.09 o                         
  19   1   0        459.92        605.92        24.06 o                         
  21   1   0        329.57        443.94        18.19 o                         
   0   2   0       6036.24       7277.00       353.19 o                         
   2   2   0      34934.13      34847.80       970.78 o                         
   4   2   0      32699.51      31806.19       686.89 o                         
   6   2   0       3608.94       4110.29       125.97 o                         
   8   2   0       2004.53       2121.31        69.81 o                         
  10   2   0        235.41        257.99        10.77 o                         
  12   2   0        470.12        581.69        24.83 o                         
  14   2   0       1362.34       1192.75        38.72 o                         
  16   2   0       1332.44       1538.64        49.03 o                         
  18   2   0       2982.88       2648.89        90.99 o                         
  20   2   0       1751.55       1552.31        38.95 o                         
  22   2   0        225.96        256.50        13.31 o                         
   5   3   0      11449.61      10236.81       223.39 o                         
   7   3   0       4656.29       4921.43       109.70 o                         
   9   3   0       4344.58       4231.27       119.11 o                         
  11   3   0       9671.77       9027.68       279.92 o                         
  13   3   0       1161.78        946.02        36.75 o                         
  15   3   0       3061.53       3109.57       121.63 o                         
  17   3   0       1832.72       1715.57        53.76 o                         
  19   3   0         11.45         27.19         8.77 o                         
  21   3   0       2065.02       2060.45        47.90 o                         
   0   4   0       9115.23       7097.29       200.75 o                         
   2   4   0       9195.39       6265.27       125.67 o                         
   4   4   0      10056.23       9170.10       200.52 o                         
   6   4   0      11578.45      10898.00       238.34 o                         
   8   4   0        161.91         84.72         5.42 o                         
  10   4   0       3126.95       2767.92        64.37 o                         
  12   4   0       7929.37       8315.65       201.45 o                         
  14   4   0        941.21        754.85        28.95 o                         
  16   4   0         51.84         71.52         9.75 o                         
  18   4   0        222.66        282.85        16.83 o                         
  20   4   0        228.37        269.99        14.09 o                         
  22   4   0       1284.61       1188.46        31.80 o                         
   1   5   0       4548.97       4595.84        93.46 o                         
   3   5   0      69637.50      65929.12      1589.49 o                         
   5   5   0       4083.79       3746.81        88.62 o                         
   7   5   0       1614.62       1472.07        71.26 o                         
   9   5   0       2001.12       1693.34        35.58 o                         
  11   5   0        142.08        135.01         9.07 o                         
  13   5   0         60.41         65.64         7.52 o                         
  15   5   0         29.54         30.74         7.45 o                         
  17   5   0        617.05        659.70        22.33 o                         
  19   5   0        182.23        203.69        16.31 o                         
  21   5   0        183.00        229.14        12.97 o                         
   0   6   0         31.47         58.12         9.37 o                         
   2   6   0       6749.22       6260.07       126.87 o                         
   4   6   0      35910.11      31953.47       633.29 o                         
   6   6   0      41691.64      41268.93       815.08 o                         
   8   6   0       1041.19        914.40        23.73 o                         
  10   6   0       2132.21       2018.81        42.23 o                         
  12   6   0       6048.15       5648.17       118.50 o                         
  14   6   0        290.21        299.57        22.65 o                         
  16   6   0         11.60         57.52         8.40 o                         
  18   6   0        280.70        281.58        19.11 o                         
  20   6   0        941.87        853.93        29.18 o                         
   1   7   0        156.39        175.43         8.52 o                         
   3   7   0       9470.99       9583.73       193.03 o                         
   5   7   0       1756.45       1813.38        40.90 o                         
   7   7   0      13402.94      14622.66       271.89 o                         
   9   7   0        649.74        547.50        18.05 o                         
  11   7   0        775.70        612.46        14.49 o                         
  13   7   0       7199.04       6236.55       225.83 o                         
  15   7   0      23543.76      21540.72       605.35 o                         
  17   7   0         55.98         77.53        10.72 o                         
  19   7   0         58.37         57.09         9.48 o                         
  21   7   0        435.18        598.35        22.45 o                         
   0   8   0       7612.15       7870.19       226.08 o                         
   2   8   0       1204.71       1113.24        27.38 o                         
   4   8   0       3180.54       3254.90        69.92 o                         
   6   8   0       6682.46       7669.66       157.11 o                         
   8   8   0       3215.99       2907.54        59.17 o                         
  10   8   0        774.48        659.36        16.54 o                         
  12   8   0       5451.10       5449.21       143.11 o                         
  14   8   0        786.90        790.91        25.45 o                         
  16   8   0       1893.32       1592.89        46.13 o                         
  18   8   0        672.91        514.84        22.76 o                         
  20   8   0        784.21        949.56        50.78 o                         
   1   9   0       6246.45       5768.04       119.38 o                         
   3   9   0         92.30        134.17        10.09 o                         
   5   9   0      23576.28      25056.11       499.01 o                         
   7   9   0        712.33        674.98        19.93 o                         
   9   9   0        613.01        640.56        22.47 o                         
  11   9   0       6709.98       6059.55       103.32 o                         
  13   9   0       3154.10       3137.09        70.51 o                         
  15   9   0      13001.08      12627.86       344.88 o                         
  17   9   0          3.26         27.19         7.71 o                         
  19   9   0          1.82         32.73         6.67 o                         
  21   9   0          2.08          9.49         8.95 o                         
   0  10   0       4785.52       3838.22       116.21 o                         
   2  10   0       6699.38       6196.91       128.77 o                         
   4  10   0       3302.09       2462.36        55.63 o                         
   6  10   0      13514.33      13622.73       275.75 o                         
   8  10   0       1449.02        962.43        32.61 o                         
  10  10   0       6124.59       5826.21       100.02 o                         
  12  10   0      16594.06      16295.22       340.60 o                         
  14  10   0        371.59        498.93        25.43 o                         
  16  10   0         17.93         49.40        10.02 o                         
  18  10   0          7.63         37.55         7.60 o                         
  20  10   0       4767.28       4876.83       144.23 o                         
   1  11   0       1027.31        858.64        24.95 o                         
   3  11   0          7.64         62.52         8.79 o                         
   5  11   0       2385.00       2635.35        60.11 o                         
   7  11   0        104.92        147.64         8.15 o                         
   9  11   0         82.06         44.51         5.30 o                         
  11  11   0        154.51        155.07         8.24 o                         
  13  11   0       1836.68       1663.09        45.81 o                         
  15  11   0        654.58        605.02        36.53 o                         
  17  11   0          2.40         14.07         6.27 o                         
  19  11   0        743.49        668.35        25.36 o                         
   0  12   0         25.27        131.70        18.79 o                         
   2  12   0       1442.65       1461.12        37.46 o                         
   4  12   0        608.66        462.97        14.68 o                         
   6  12   0        264.51        240.70        10.23 o                         
   8  12   0        344.69        433.07        14.00 o                         
  10  12   0        325.84        359.28        11.19 o                         
  12  12   0        646.64        719.48        29.68 o                         
  14  12   0         23.77         30.06         7.49 o                         
  16  12   0         38.45         64.52         8.07 o                         
  18  12   0        370.08        481.48        18.85 o                         
   1  13   0       2719.95       2489.55        47.04 o                         
   3  13   0        860.36        776.45        17.82 o                         
   5  13   0       4750.65       4569.49       162.36 o                         
   7  13   0       2823.25       2688.25        54.12 o                         
   9  13   0       1819.07       1618.98        33.06 o                         
  11  13   0       7101.30       6206.25       121.39 o                         
  13  13   0       1937.89       1918.46        76.52 o                         
  15  13   0       1469.17       1580.15        43.25 o                         
  17  13   0       1413.92       1457.21        61.24 o                         
  19  13   0       1006.57       1055.49        59.64 o                         
   0  14   0        437.90        447.12        18.63 o                         
   2  14   0         38.38        156.66         8.24 o                         
   4  14   0       5657.56       5161.77        90.44 o                         
   6  14   0       1006.23       1084.43        23.30 o                         
   8  14   0        637.96        588.44        16.81 o                         
  10  14   0        112.04         59.92         6.03 o                         
  12  14   0        136.43        101.89        10.89 o                         
  14  14   0        477.11        626.97        33.28 o                         
  16  14   0          5.31         18.11         6.69 o                         
  18  14   0        247.62        250.12        13.52 o                         
   1  15   0        136.84        181.99         9.31 o                         
   3  15   0       1811.51       1619.47        31.99 o                         
   5  15   0       2371.60       2309.00        48.77 o                         
   7  15   0       2649.74       2615.86        50.05 o                         
   9  15   0       1433.34       1189.95        35.86 o                         
  11  15   0        442.47        318.54        12.93 o                         
  13  15   0         81.92        123.36        13.35 o                         
  15  15   0        134.93        188.58        13.50 o                         
  17  15   0       2538.74       2800.86        73.25 o                         
   0  16   0      12270.01      13105.90       295.07 o                         
   2  16   0         27.71        108.82        10.06 o                         
   4  16   0       4918.38       4483.39        81.00 o                         
   6  16   0       4152.05       3884.28        66.79 o                         
   8  16   0       4531.81       3808.95        66.77 o                         
  10  16   0        150.83        172.29        12.20 o                         
  12  16   0       2312.92       2193.66       117.58 o                         
  14  16   0       1097.53       1005.97        38.37 o                         
  16  16   0       1717.76       1820.46        57.73 o                         
   1  17   0       5757.51       5538.53        93.29 o                         
   3  17   0        119.01        122.76         8.02 o                         
   5  17   0       5875.99       5134.50        92.35 o                         
   7  17   0       6643.44       5595.76        89.00 o                         
   9  17   0       8075.17       6038.53       161.45 o                         
  11  17   0       1519.87       1160.74        32.36 o                         
  13  17   0        137.96        119.27        11.88 o                         
  15  17   0        102.60         91.14        11.23 o                         
   0  18   0      21535.34      20932.48       461.61 o                         
   2  18   0       3504.04       3589.68        57.51 o                         
   4  18   0        801.12        799.08        19.30 o                         
   6  18   0        380.61        429.51        15.70 o                         
   8  18   0          4.57         35.80         6.79 o                         
  10  18   0        251.10        320.47        13.28 o                         
  12  18   0        978.03        874.84        50.38 o                         
  14  18   0        863.76        927.72        29.96 o                         
   1  19   0        781.41        695.15        16.81 o                         
   3  19   0        843.19        761.63        20.44 o                         
   5  19   0        695.51        743.54        30.33 o                         
   7  19   0         66.33        110.78         9.24 o                         
   9  19   0       2366.65       2182.91        48.30 o                         
  11  19   0        371.43        390.15        28.48 o                         
  13  19   0        122.29        130.39        20.25 o                         
   0  20   0        214.39        269.29        17.25 o                         
   2  20   0        124.01        141.19         8.09 o                         
   4  20   0          3.79         20.57         5.23 o                         
   6  20   0       2148.65       2131.48        44.75 o                         
   8  20   0       1078.14       1131.57        32.46 o                         
  10  20   0         74.86         40.77         7.89 o                         
  12  20   0        152.40        264.07        21.52 o                         
   1  21   0       1399.26       1319.87        28.80 o                         
   3  21   0        179.39        208.98        11.63 o                         
   5  21   0          0.45          2.62         5.56 o                         
   7  21   0        331.61        396.08        18.56 o                         
   9  21   0          9.57         20.95         6.37 o                         
  11  21   0        396.38        344.35        21.48 o                         
   0  22   0        668.22        805.82        31.36 o                         
   2  22   0        337.19        393.08        16.42 o                         
   4  22   0        537.34        591.99        20.00 o                         
   6  22   0         86.02         87.51         8.66 o                         
   8  22   0          2.30          6.56         5.70 o                         
   1  23   0       3107.62       3680.16       136.40 o                         
   3  23   0       1483.06       1492.21        41.88 o                         
   5  23   0        379.60        512.94        18.30 o                         
   7  23   0         30.55          6.47         4.74 o                         
   0  24   0        804.47       1013.64        41.56 o                         
   2  24   0        984.21       1169.11        44.27 o                         
 -21   1   1       3717.35       3431.02        75.33 o                         
 -19   1   1       3517.01       3338.73        81.81 o                         
 -17   1   1       1147.17        977.60        41.39 o                         
 -15   1   1        986.64        959.27        35.64 o                         
 -13   1   1       5530.03       5224.37       134.82 o                         
 -11   1   1      27254.46      27225.83       763.69 o                         
  -9   1   1      20885.29      22038.95       573.01 o                         
  -7   1   1      40386.99      36954.42      1170.65 o                         
  -5   1   1      10857.30      11686.56       254.08 o                         
  -3   1   1       5207.15       5599.33       158.36 o                         
   1   1   1      11422.73      10457.71       357.16 o                         
   3   1   1       2612.40       2867.45        63.26 o                         
   5   1   1       8902.17       9106.00       221.98 o                         
   7   1   1       2845.26       2215.51        67.45 o                         
   9   1   1       1136.72       1286.65        59.83 o                         
  11   1   1       3344.64       3506.41        83.67 o                         
  13   1   1        690.04        783.87        27.05 o                         
  15   1   1        206.90        214.41        14.63 o                         
  17   1   1        883.45        741.03        31.96 o                         
  19   1   1       2021.30       1868.12        57.12 o                         
  21   1   1         16.08         44.92         7.47 o                         
 -22   2   1       1902.34       1740.63        40.42 o                         
 -20   2   1        141.17        182.17        11.87 o                         
 -18   2   1       2295.66       2293.16        60.32 o                         
 -16   2   1        170.63        176.29        20.59 o                         
 -14   2   1        440.88        382.91        21.83 o                         
 -12   2   1       3664.30       3756.72       114.50 o                         
 -10   2   1        934.54       1066.09        32.50 o                         
  -8   2   1       4480.22       5141.59       189.49 o                         
  -6   2   1        146.78        248.19        11.92 o                         
  -4   2   1      63151.52      59849.32      1667.23 o                         
  -2   2   1      28248.69      27004.50       752.49 o                         
   0   2   1         14.32         40.11         2.92 o                         
   2   2   1      10434.45       9689.56       271.64 o                         
   4   2   1      13995.79      13384.19       290.14 o                         
   6   2   1       6616.25       6692.53       147.06 o                         
   8   2   1        111.75         95.62         8.79 o                         
  10   2   1       4443.03       4266.25       138.67 o                         
  12   2   1         73.16         81.25         9.10 o                         
  14   2   1        433.72        560.28        21.24 o                         
  16   2   1       3551.70       3232.54       118.24 o                         
  18   2   1       1017.90       1002.91        36.67 o                         
  20   2   1        294.93        426.55        18.96 o                         
  22   2   1        734.51        750.54        20.63 o                         
 -21   3   1       2155.85       2231.36        51.09 o                         
 -19   3   1       1342.05       1338.04        38.94 o                         
 -17   3   1          7.42          9.44         8.56 o                         
 -15   3   1          5.66         32.70         7.11 o                         
 -13   3   1        864.27        682.81        29.77 o                         
 -11   3   1         89.51        130.52        10.36 o                         
  -9   3   1       6355.88       5563.57       105.73 o                         
  -7   3   1       7560.90       6453.01       160.14 o                         
  -5   3   1      15922.86      14474.48       352.02 o                         
  -3   3   1       3536.35       2733.51        61.48 o                         
  -1   3   1       4219.93       3746.43        82.99 o                         
   1   3   1       2176.18       1779.52        45.25 o                         
   3   3   1      76748.23      71672.66      2786.60 o                         
   5   3   1       4274.24       3555.11        79.58 o                         
   7   3   1       4684.37       4343.00        97.45 o                         
   9   3   1      16197.88      16127.66       484.95 o                         
  11   3   1       1734.52       1993.74        66.23 o                         
  13   3   1       1308.52       1414.59        35.42 o                         
  15   3   1          9.71         23.04         5.57 o                         
  17   3   1        920.23        884.46        28.95 o                         
  19   3   1       1382.52       1517.48        44.45 o                         
  21   3   1        291.79        313.42        13.88 o                         
 -22   4   1        650.25        662.69        18.84 o                         
 -20   4   1       3029.70       2860.86        70.23 o                         
 -18   4   1         21.23         93.19        21.26 o                         
 -16   4   1       1632.91       1416.74        59.97 o                         
 -14   4   1        315.34        318.74        13.70 o                         
 -12   4   1       5902.49       4880.69       131.53 o                         
 -10   4   1         90.57        129.50         8.53 o                         
  -8   4   1         46.93         81.10        10.74 o                         
  -6   4   1      78898.64      76904.20      1659.74 o                         
  -4   4   1      75065.44      67016.05      1319.95 o                         
  -2   4   1       3706.39       3417.06        69.77 o                         
   0   4   1         75.49         71.80         4.58 o                         
   2   4   1       3142.41       2247.99        51.40 o                         
   4   4   1      41498.62      41057.19      1107.84 o                         
   6   4   1      53170.37      51505.37      1112.57 o                         
   8   4   1       8554.40       8468.79       213.59 o                         
  10   4   1       3950.44       3436.51       127.69 o                         
  12   4   1        198.75        164.03        15.37 o                         
  14   4   1       1571.74       1318.10        44.25 o                         
  16   4   1        943.97       1178.78        35.23 o                         
  18   4   1       3451.99       3344.83        82.52 o                         
  20   4   1       3635.50       3497.98        84.68 o                         
  22   4   1        425.22        425.32        16.98 o                         
 -21   5   1         11.49         25.93         6.52 o                         
 -19   5   1         94.64        134.48        11.93 o                         
 -17   5   1       2547.75       2455.31        63.50 o                         
 -15   5   1       1792.58       1615.33        50.44 o                         
 -13   5   1         34.29         46.17         5.68 o                         
 -11   5   1         29.92        123.30         7.11 o                         
  -9   5   1       4777.56       4818.22       100.00 o                         
  -7   5   1       1026.64       1409.75        35.86 o                         
  -5   5   1       1628.25       1857.82        40.48 o                         
  -3   5   1      98451.79      88062.07      3002.48 o                         
  -1   5   1        219.71        259.27         8.94 o                         
   1   5   1      13789.72      12207.57       243.16 o                         
   3   5   1        994.40        832.43        21.72 o                         
   5   5   1       5948.54       5839.82       129.75 o                         
   7   5   1       4125.59       4282.71        97.24 o                         
   9   5   1        640.61        714.64        17.48 o                         
  11   5   1        798.61        840.96        29.89 o                         
  13   5   1        722.69        783.49        28.04 o                         
  15   5   1        318.87        283.50        23.57 o                         
  17   5   1       4750.32       4833.70       149.33 o                         
  19   5   1        442.70        425.11        26.02 o                         
  21   5   1         33.68         44.32         7.37 o                         
 -22   6   1        407.75        535.93        20.56 o                         
 -20   6   1         79.29         98.51         9.70 o                         
 -18   6   1       1547.54       1492.28        43.04 o                         
 -16   6   1       1111.43       1174.16        32.16 o                         
 -14   6   1       1082.93       1070.72        32.30 o                         
 -12   6   1       2275.88       1894.17        36.40 o                         
 -10   6   1       1956.49       1726.37        37.10 o                         
  -8   6   1       4533.27       4357.30       110.82 o                         
  -6   6   1      13924.96      13540.13       270.93 o                         
  -4   6   1       4132.89       3965.84        82.43 o                         
  -2   6   1        183.11         99.16         7.64 o                         
   0   6   1       5862.48       5467.23       111.29 o                         
   2   6   1      18826.60      16995.60       370.19 o                         
   4   6   1      40045.53      36761.86       948.76 o                         
   6   6   1      27359.79      25875.66       561.09 o                         
   8   6   1       2784.05       2452.93        67.77 o                         
  10   6   1        152.85         90.93         7.55 o                         
  12   6   1       1482.32       1462.36        36.60 o                         
  14   6   1       3858.88       3864.40       130.27 o                         
  16   6   1       3847.34       3715.15       154.54 o                         
  18   6   1       2034.32       2017.65        60.26 o                         
  20   6   1         78.13         82.08         9.22 o                         
 -21   7   1         17.00         30.02         9.45 o                         
 -19   7   1       3181.44       3052.28        84.17 o                         
 -17   7   1       5912.99       5622.19       146.83 o                         
 -15   7   1        390.89        725.29        41.82 o                         
 -13   7   1        650.01        700.26        24.11 o                         
 -11   7   1       2657.58       2419.64        48.28 o                         
  -9   7   1      49490.81      48612.21       961.07 o                         
  -7   7   1      17534.58      16772.58       335.61 o                         
  -5   7   1       8516.84       7645.31       155.30 o                         
  -3   7   1       2116.55       1993.42        43.92 o                         
  -1   7   1        363.17        392.72        12.65 o                         
   1   7   1       4268.87       4077.14        84.58 o                         
   3   7   1      16078.61      13763.33       274.97 o                         
   5   7   1      25510.19      26977.58       554.04 o                         
   7   7   1        305.93        320.28        16.81 o                         
   9   7   1        564.53        584.98        16.59 o                         
  11   7   1        145.87        215.49        11.45 o                         
  13   7   1       2455.70       2492.61        68.64 o                         
  15   7   1       7813.68       7361.65       246.48 o                         
  17   7   1       5528.58       5241.62       159.31 o                         
  19   7   1         52.75         81.72        10.73 o                         
  21   7   1       2474.74       2592.97        82.22 o                         
 -20   8   1       1311.76       1398.34        43.03 o                         
 -18   8   1          4.46         29.19         8.31 o                         
 -16   8   1       1610.79       1812.16        49.23 o                         
 -14   8   1       9487.71       9191.83       188.63 o                         
 -12   8   1       2306.95       2052.13        46.47 o                         
 -10   8   1       1010.08        856.18        25.19 o                         
  -8   8   1       6896.52       6941.33       143.56 o                         
  -6   8   1       1982.04       2125.24        48.23 o                         
  -4   8   1       7765.29       9025.21       183.78 o                         
  -2   8   1       3509.46       3871.46        81.40 o                         
   0   8   1       4112.48       3901.11        81.91 o                         
   2   8   1        181.15        464.89        14.70 o                         
   4   8   1      56064.54      58390.47      1262.59 o                         
   6   8   1      63635.95      68185.12      1244.70 o                         
   8   8   1        281.65        436.92        13.15 o                         
  10   8   1         12.14         42.95         5.15 o                         
  12   8   1       7629.16       7411.80       191.25 o                         
  14   8   1       8937.98       8812.41       223.41 o                         
  16   8   1        627.94        657.41        27.80 o                         
  18   8   1          2.62         36.88         9.66 o                         
  20   8   1       1129.71       1202.86        41.56 o                         
 -21   9   1        594.72        574.08        22.50 o                         
 -19   9   1       1174.45       1274.19        36.52 o                         
 -17   9   1       3760.23       3647.15        88.06 o                         
 -15   9   1       3044.59       3330.90        81.73 o                         
 -13   9   1       7447.09       7099.83       168.97 o                         
 -11   9   1        728.98        683.49        17.41 o                         
  -9   9   1       8561.18       8862.72       208.90 o                         
  -7   9   1       2594.80       2690.79        60.86 o                         
  -5   9   1         93.45        502.89        18.43 o                         
  -3   9   1      30111.53      29781.88       591.78 o                         
  -1   9   1      38330.54      34779.26       689.63 o                         
   1   9   1        956.20        841.94        22.82 o                         
   3   9   1       1879.08       3206.12        69.24 o                         
   5   9   1      19569.36      21842.91       403.51 o                         
   7   9   1         37.17         57.22         5.78 o                         
   9   9   1      27284.65      26878.30       564.95 o                         
  11   9   1       1304.31       1051.34        28.32 o                         
  13   9   1      27227.26      24990.03       554.38 o                         
  15   9   1      14601.74      14560.29       469.12 o                         
  17   9   1       1974.70       2100.51        66.69 o                         
  19   9   1        466.82        477.40        18.54 o                         
 -20  10   1        259.47        207.03        17.91 o                         
 -18  10   1         26.57         56.52         7.26 o                         
 -16  10   1       2733.36       2552.69        91.19 o                         
 -14  10   1       3427.96       3399.47        75.88 o                         
 -12  10   1       7296.06       6647.96       108.20 o                         
 -10  10   1       2271.47       1899.64        37.00 o                         
  -8  10   1       3375.74       3642.26        73.86 o                         
  -6  10   1       2740.70       3153.63        77.09 o                         
  -4  10   1       3859.32       3726.83        80.70 o                         
  -2  10   1       3388.51       3096.20        67.95 o                         
   0  10   1       3725.55       3875.53        83.03 o                         
   2  10   1        444.68        582.87        18.66 o                         
   4  10   1        530.13        439.04        14.54 o                         
   6  10   1        223.38        247.66        11.13 o                         
   8  10   1       5901.97       5143.80        88.90 o                         
  10  10   1        566.72        387.88        12.33 o                         
  12  10   1       1057.18       1059.00        30.47 o                         
  14  10   1       3062.76       2886.81        85.37 o                         
  16  10   1        691.15        745.43        30.12 o                         
  18  10   1       3171.07       2824.38        92.25 o                         
  20  10   1        120.93         72.81        10.18 o                         
 -19  11   1         39.04         37.22         7.17 o                         
 -17  11   1        252.70        274.05        13.33 o                         
 -15  11   1        693.95        732.19        25.55 o                         
 -13  11   1       2785.49       2390.24        62.61 o                         
 -11  11   1          0.01         94.17         7.74 o                         
  -9  11   1        500.78        405.80        14.14 o                         
  -7  11   1        458.74        529.48        14.75 o                         
  -5  11   1       1217.43       1293.91        33.67 o                         
  -3  11   1        290.76        553.40        19.43 o                         
  -1  11   1        324.34        503.28        18.31 o                         
   1  11   1        155.83        259.58        14.99 o                         
   3  11   1       6430.08       6375.31       134.66 o                         
   5  11   1       1949.02       1950.45        46.84 o                         
   7  11   1       2870.21       2772.62        49.42 o                         
   9  11   1         60.76        109.86         6.21 o                         
  11  11   1         76.84        110.97        10.10 o                         
  13  11   1          1.60         16.98         6.92 o                         
  15  11   1        805.10        782.50        37.57 o                         
  17  11   1         25.48         34.42         7.76 o                         
  19  11   1        208.45        219.86        15.23 o                         
 -18  12   1        288.92        367.53        14.00 o                         
 -16  12   1       1264.15       1360.95        43.03 o                         
 -14  12   1        358.51        322.41        15.55 o                         
 -12  12   1       5093.26       4736.83       114.88 o                         
 -10  12   1       1979.81       1737.26        42.98 o                         
  -8  12   1       3304.30       2945.91        62.11 o                         
  -6  12   1       2957.01       3358.26        70.06 o                         
  -4  12   1        783.78        597.60        15.73 o                         
  -2  12   1        183.86        243.35        10.93 o                         
   0  12   1       2899.57       2581.31        59.60 o                         
   2  12   1       8562.09       8627.29       164.71 o                         
   4  12   1         32.38         57.48         7.04 o                         
   6  12   1       1127.38        855.79        43.27 o                         
   8  12   1        798.19        508.57        21.53 o                         
  10  12   1        162.96        193.86         9.22 o                         
  12  12   1       1088.87       1104.91        47.08 o                         
  14  12   1        909.22        926.41        45.96 o                         
  16  12   1        172.39        222.77        16.44 o                         
  18  12   1       1157.57       1234.25        42.74 o                         
 -19  13   1         41.65         24.59         6.14 o                         
 -17  13   1          0.30         35.51         7.14 o                         
 -15  13   1        174.76        150.93        10.12 o                         
 -13  13   1        170.86        181.94        10.49 o                         
 -11  13   1          1.31         29.41         4.86 o                         
  -9  13   1        643.34        820.79        19.51 o                         
  -7  13   1       1842.19       2122.43        45.46 o                         
  -5  13   1       3169.68       3350.74        69.45 o                         
  -3  13   1        698.21        622.05        17.93 o                         
  -1  13   1       1409.99       1430.63        30.19 o                         
   1  13   1       1414.79       1408.58        29.29 o                         
   3  13   1       1168.06       1143.69        27.06 o                         
   5  13   1       1061.79       1124.60        30.45 o                         
   7  13   1         16.69         19.38         3.94 o                         
   9  13   1        690.97        645.67        24.54 o                         
  11  13   1         21.38         15.29         6.72 o                         
  13  13   1        393.28        330.17        23.96 o                         
  15  13   1         15.40         45.18         9.76 o                         
  17  13   1        127.25         99.79         9.52 o                         
 -18  14   1         30.81         29.73         6.62 o                         
 -16  14   1         23.29         56.75         8.91 o                         
 -14  14   1         50.53         87.29         8.99 o                         
 -12  14   1        369.44        330.60        12.46 o                         
 -10  14   1        128.29        121.86         8.85 o                         
  -8  14   1        196.32        223.40        11.34 o                         
  -6  14   1        941.87        716.84        16.90 o                         
  -4  14   1         47.92         47.54         5.84 o                         
  -2  14   1      15935.45      15169.74       237.88 o                         
   0  14   1       3092.01       2946.93        51.69 o                         
   2  14   1      14171.05      14107.47       221.41 o                         
   4  14   1         19.45         45.33         4.83 o                         
   6  14   1        662.45        662.59        22.02 o                         
   8  14   1       5403.98       5053.85       109.37 o                         
  10  14   1       3100.36       2755.60        52.12 o                         
  12  14   1       4577.75       4867.80       133.96 o                         
  14  14   1         56.31         70.57         8.45 o                         
  16  14   1        629.10        662.66        23.51 o                         
  18  14   1          4.56         60.36         8.47 o                         
 -17  15   1         40.66         43.96         7.63 o                         
 -15  15   1       1223.76       1313.90        64.68 o                         
 -13  15   1       1545.00       1458.61        51.86 o                         
 -11  15   1       1880.66       1628.66        41.37 o                         
  -9  15   1       1433.64       1568.28        29.99 o                         
  -7  15   1        219.40        170.93        11.14 o                         
  -5  15   1         56.34         70.42         8.87 o                         
  -3  15   1        385.32        512.26        15.24 o                         
  -1  15   1       1015.33       1121.38        26.06 o                         
   1  15   1       5413.39       4563.78        77.13 o                         
   3  15   1       1161.15       1154.25        24.81 o                         
   5  15   1       1035.29        890.57        25.68 o                         
   7  15   1        238.29        303.38        10.25 o                         
   9  15   1        492.66        512.16        17.74 o                         
  11  15   1       2371.90       2146.42        71.63 o                         
  13  15   1         64.80         81.16         9.61 o                         
  15  15   1        799.47        771.58        25.36 o                         
  17  15   1       1196.34       1245.50        41.17 o                         
 -16  16   1         46.50         77.62         9.68 o                         
 -14  16   1         62.73        121.87        14.98 o                         
 -12  16   1          7.05         65.18         7.31 o                         
 -10  16   1       2874.34       2282.00        58.79 o                         
  -8  16   1       1379.87       1226.02        25.21 o                         
  -6  16   1       1468.73       1245.96        28.78 o                         
  -4  16   1         68.23         56.06         5.79 o                         
  -2  16   1      15300.42      13923.48       223.43 o                         
   0  16   1      24451.05      24339.99       398.73 o                         
   2  16   1       4302.28       4107.46        84.20 o                         
   4  16   1        321.32        356.86        12.66 o                         
   6  16   1        108.62         82.78         6.95 o                         
   8  16   1       1173.03        901.14        19.10 o                         
  10  16   1        843.17        636.13        28.09 o                         
  12  16   1        217.11        255.42        21.20 o                         
  14  16   1        131.93        148.80        13.68 o                         
  16  16   1        345.19        562.30        28.69 o                         
 -15  17   1        690.47        560.92        27.37 o                         
 -13  17   1        317.33        282.98        15.97 o                         
 -11  17   1         38.20         36.59         8.66 o                         
  -9  17   1       1565.75       1376.71        42.92 o                         
  -7  17   1         93.42        149.71         8.34 o                         
  -5  17   1       1653.15       1610.89        34.95 o                         
  -3  17   1       4827.67       5102.71        90.92 o                         
  -1  17   1       3241.61       3208.67        54.60 o                         
   1  17   1      12488.71      12400.30       188.05 o                         
   3  17   1       1966.63       1916.66        37.61 o                         
   5  17   1        361.18        466.30        14.21 o                         
   7  17   1        877.21        765.75        18.35 o                         
   9  17   1         43.21        146.55         8.60 o                         
  11  17   1          7.65         29.30         9.06 o                         
  13  17   1        494.80        449.46        22.15 o                         
  15  17   1       2345.92       2381.36        72.58 o                         
 -14  18   1        999.80       1021.27        45.14 o                         
 -12  18   1        827.48        674.86        23.35 o                         
 -10  18   1        184.03        202.97        13.49 o                         
  -8  18   1        266.02        265.43        12.03 o                         
  -6  18   1       7529.51       7117.30       117.46 o                         
  -4  18   1       3016.52       2938.75        50.80 o                         
  -2  18   1      10886.25      11091.54       169.48 o                         
   0  18   1      23135.93      22561.22       352.79 o                         
   2  18   1         14.15         21.42         5.88 o                         
   4  18   1        231.09        208.80        10.47 o                         
   6  18   1          1.52         11.75         7.17 o                         
   8  18   1       1174.16       1111.95        25.73 o                         
  10  18   1        267.83        203.95        20.40 o                         
  12  18   1        144.31        118.40        11.57 o                         
  14  18   1        564.29        747.46        38.61 o                         
 -13  19   1       3076.54       3492.92       128.45 o                         
 -11  19   1       1453.30       1316.50        46.36 o                         
  -9  19   1         94.74         61.78         9.39 o                         
  -7  19   1       4102.01       3786.35        72.07 o                         
  -5  19   1         40.55         69.99         7.77 o                         
  -3  19   1        573.29        579.22        20.02 o                         
  -1  19   1       1327.64       1264.00        24.80 o                         
   1  19   1       2566.90       2296.82        41.40 o                         
   3  19   1        808.35        773.07        22.87 o                         
   5  19   1        367.47        332.75        13.13 o                         
   7  19   1        153.97        163.61         9.11 o                         
   9  19   1        225.02        250.98        15.77 o                         
  11  19   1        355.56        415.45        27.22 o                         
  13  19   1        316.37        433.60        25.06 o                         
 -12  20   1        432.31        332.25        21.92 o                         
 -10  20   1        498.54        442.53        20.28 o                         
  -8  20   1        115.08        129.15         9.88 o                         
  -6  20   1        206.57        231.67        12.77 o                         
  -4  20   1         98.93        110.81         9.88 o                         
  -2  20   1        448.31        457.98        14.04 o                         
   0  20   1       1894.18       1930.80        36.52 o                         
   2  20   1       3082.43       3035.36        54.51 o                         
   4  20   1       2268.86       2372.13        46.52 o                         
   6  20   1       3540.42       3587.59        87.35 o                         
   8  20   1        969.14        877.52        44.07 o                         
  10  20   1        404.40        490.90        58.23 o                         
  12  20   1        948.94        960.15        41.62 o                         
 -11  21   1        376.50        338.47        23.46 o                         
  -9  21   1          4.53          9.49         6.29 o                         
  -7  21   1        412.77        378.47        17.19 o                         
  -5  21   1        273.55        255.10        12.63 o                         
  -3  21   1       1524.72       1460.62        30.85 o                         
  -1  21   1       2013.71       2144.42        48.15 o                         
   1  21   1         84.35         73.81         8.17 o                         
   3  21   1          2.66          8.99         5.21 o                         
   5  21   1        117.72         89.20         7.28 o                         
   7  21   1         19.13         23.11         8.14 o                         
   9  21   1         44.78         35.38         7.40 o                         
  -8  22   1       1385.58       1494.92        58.84 o                         
  -6  22   1       1885.78       2023.40        99.76 o                         
  -4  22   1         29.02         52.22         9.32 o                         
  -2  22   1       1424.55       1395.77        38.92 o                         
   0  22   1       3249.92       3316.06        68.46 o                         
   2  22   1        343.01        273.05        11.86 o                         
   4  22   1        390.56        275.44        23.94 o                         
   6  22   1         95.18        113.92         9.32 o                         
   8  22   1       1170.86       1233.12        40.75 o                         
  -7  23   1       1191.65       1160.28        54.45 o                         
  -5  23   1        498.92        533.51        19.19 o                         
  -3  23   1          7.75         14.24         6.96 o                         
  -1  23   1        270.01        373.20        18.77 o                         
   1  23   1        148.79        151.18        10.90 o                         
   3  23   1       1315.15       1431.12        38.41 o                         
   5  23   1        415.63        425.91        23.92 o                         
  -2  24   1       1537.16       1737.41        55.96 o                         
   0  24   1       1372.40       1567.44        49.67 o                         
   2  24   1        525.29        731.05        32.10 o                         
 -22   0   2        102.70        143.54        13.39 o                         
 -20   0   2       2319.86       2274.30        93.92 o                         
 -18   0   2       2261.85       1760.54        75.13 o                         
 -16   0   2       7215.62       6406.30       234.97 o                         
 -14   0   2      10080.02       9521.23       338.36 o                         
 -12   0   2      13648.24      15259.60       531.18 o                         
 -10   0   2       4097.68       2957.06       112.27 o                         
  -8   0   2       1805.15       2989.71       358.82 o                         
  -6   0   2       1219.43       1591.54        70.26 o                         
  -4   0   2       4694.46       4322.38       152.62 o                         
  -2   0   2       2112.10       4563.32       158.89 o                         
   4   0   2        177.68         88.61        13.93 o                         
   6   0   2       4351.14       4221.46       216.47 o                         
   8   0   2      61848.03      61152.14      3089.79 o                         
  10   0   2         44.99        354.77        25.02 o                         
  12   0   2       2726.86       2402.47        97.12 o                         
  14   0   2         39.47         89.17        12.07 o                         
  16   0   2        282.37        413.97        25.96 o                         
  20   0   2        161.24        297.47        25.67 o                         
 -23   1   2        300.06        281.32        12.09 o                         
 -21   1   2        139.53        159.49        11.04 o                         
 -19   1   2        205.14        121.32        10.56 o                         
 -17   1   2        396.09        431.30        23.10 o                         
 -15   1   2       1016.42        944.65        29.61 o                         
 -13   1   2      10555.82       9274.60       232.14 o                         
 -11   1   2      16365.58      14969.42       772.67 o                         
  -9   1   2       5596.52       5531.26       124.21 o                         
  -7   1   2       5309.58       5835.29       168.10 o                         
  -5   1   2      31885.60      35324.46       854.75 o                         
  -3   1   2      29118.95      30957.54       747.78 o                         
  -1   1   2      16459.64      14647.52       572.97 o                         
   1   1   2        278.67        351.40        12.81 o                         
   3   1   2      47980.73      46672.02      1602.77 o                         
   5   1   2      11724.38      11056.76       384.91 o                         
   7   1   2          3.55         16.32         7.91 o                         
   9   1   2       7365.98       7958.94       373.08 o                         
  11   1   2         85.02        248.33        14.71 o                         
  13   1   2        284.26        299.85        12.64 o                         
  15   1   2        304.04        294.09        19.91 o                         
  17   1   2        225.29        162.60        10.70 o                         
  19   1   2        380.07        379.89        25.22 o                         
  21   1   2       1270.19       1570.21        37.36 o                         
 -22   2   2        261.44        285.83        12.88 o                         
 -20   2   2        406.31        397.94        20.11 o                         
 -18   2   2       4913.95       4249.46       101.42 o                         
 -16   2   2       1175.73       1075.70        37.48 o                         
 -14   2   2        444.04        508.35        22.29 o                         
 -12   2   2       3201.75       3004.24        65.01 o                         
 -10   2   2      13001.20      13169.03       376.84 o                         
  -8   2   2        271.47        272.31        20.92 o                         
  -6   2   2      14319.00      14516.09       353.12 o                         
  -4   2   2      22704.12      24505.09       690.06 o                         
  -2   2   2       6241.13       5056.23       144.22 o                         
   0   2   2        375.25        222.51         9.14 o                         
   2   2   2      19457.59      17332.04       374.72 o                         
   4   2   2       4414.28       3503.53        89.35 o                         
   6   2   2        777.67        777.59        43.97 o                         
   8   2   2      10018.00      10439.31       431.57 o                         
  10   2   2        159.17        323.46        16.59 o                         
  12   2   2         24.30         43.75         5.91 o                         
  14   2   2        656.71        636.68        23.15 o                         
  16   2   2        801.35        700.03        25.13 o                         
  18   2   2          6.96         39.14        10.15 o                         
  20   2   2        946.17        876.86        27.84 o                         
 -21   3   2         50.30         73.99         9.07 o                         
 -19   3   2       3177.96       2971.71        67.37 o                         
 -17   3   2       7102.12       6868.89       158.16 o                         
 -15   3   2       2269.04       2017.42        79.89 o                         
 -13   3   2        656.00        581.40        23.26 o                         
 -11   3   2       1625.25       1932.82        47.60 o                         
  -9   3   2       2094.93       2273.12        60.44 o                         
  -7   3   2       1992.77       2164.87        76.01 o                         
  -5   3   2      33424.71      32372.80       781.80 o                         
  -3   3   2     111571.16      90934.43      4383.49 o                         
  -1   3   2      10011.54       8060.81       197.01 o                         
   1   3   2        956.37        793.38        20.13 o                         
   3   3   2       7009.66       6603.92       158.94 o                         
   5   3   2       6012.19       6079.64       135.46 o                         
   7   3   2       5624.57       4918.50       158.46 o                         
   9   3   2      14095.28      14453.18       507.74 o                         
  11   3   2      10524.32      11197.55       277.68 o                         
  13   3   2       4358.46       4302.11       101.97 o                         
  15   3   2       1631.59       1432.01        79.23 o                         
  17   3   2       1429.19       1719.02        49.32 o                         
  19   3   2         45.35         91.12        10.58 o                         
  21   3   2        907.69       1020.60        29.80 o                         
 -22   4   2         98.41         95.70         9.62 o                         
 -20   4   2         36.97         83.93         9.08 o                         
 -18   4   2        361.03        338.70        17.74 o                         
 -16   4   2       4527.96       4246.14       113.76 o                         
 -14   4   2        104.00         77.20         8.67 o                         
 -12   4   2       2618.93       2188.74        42.92 o                         
 -10   4   2        313.66        209.21        11.89 o                         
  -8   4   2      10121.99       9255.38       204.48 o                         
  -6   4   2      42441.11      41893.81       905.02 o                         
  -4   4   2     143674.20     123994.39      5977.03 o                         
  -2   4   2         52.08         96.76         7.06 o                         
   0   4   2       1886.68       2525.25        57.52 o                         
   2   4   2          4.97         52.66         5.10 o                         
   4   4   2       1027.90        997.97        27.21 o                         
   6   4   2      14132.71      12380.14       349.09 o                         
   8   4   2       3321.81       3034.18       100.48 o                         
  10   4   2        737.77        918.66        35.96 o                         
  12   4   2       1869.94       1907.69        54.81 o                         
  14   4   2        100.36        121.51        10.28 o                         
  16   4   2       2441.84       2440.50        65.33 o                         
  18   4   2        113.37        127.77        19.55 o                         
  20   4   2        473.21        400.11        19.61 o                         
 -21   5   2       1299.34       1222.30        34.74 o                         
 -19   5   2        460.53        521.82        17.72 o                         
 -17   5   2       2712.31       2586.23        60.61 o                         
 -15   5   2         50.55         66.86        10.03 o                         
 -13   5   2       1523.27       1354.55        29.29 o                         
 -11   5   2       2726.92       2793.74        63.90 o                         
  -9   5   2       7895.39       7557.48       192.09 o                         
  -7   5   2      25372.54      25329.66       550.34 o                         
  -5   5   2       4593.13       3691.70       110.55 o                         
  -3   5   2        402.10       1412.24        31.61 o                         
  -1   5   2      10366.33      11407.90       227.74 o                         
   1   5   2        129.30        145.28         7.68 o                         
   3   5   2       4892.44       3813.25        86.02 o                         
   5   5   2       3664.21       3471.40        87.16 o                         
   7   5   2        429.57        345.98        11.04 o                         
   9   5   2       5021.21       4427.74       113.52 o                         
  11   5   2       3304.08       3588.68       129.24 o                         
  13   5   2        836.50        866.31        27.96 o                         
  15   5   2        514.63        514.41        26.16 o                         
  17   5   2        325.53        306.25        22.69 o                         
  19   5   2        709.03        680.56        27.18 o                         
  21   5   2          4.15         18.67         6.76 o                         
 -22   6   2        257.93        266.41        14.54 o                         
 -20   6   2       1759.16       1654.06        44.81 o                         
 -18   6   2       1855.86       1826.80        49.55 o                         
 -16   6   2       2473.58       2280.57        53.89 o                         
 -14   6   2       2080.82       1674.27        79.87 o                         
 -12   6   2         70.26         80.43         5.35 o                         
 -10   6   2         60.43         87.69         6.64 o                         
  -8   6   2       5339.68       6208.17       128.89 o                         
  -6   6   2      41827.55      43194.30       853.75 o                         
  -4   6   2      20030.61      19110.34       379.45 o                         
  -2   6   2       1518.21       1359.36        31.08 o                         
   0   6   2      23664.66      20873.60       454.10 o                         
   2   6   2       7219.96       7590.74       153.14 o                         
   4   6   2       2453.41       2707.24        81.83 o                         
   6   6   2        899.57       1038.15        35.93 o                         
   8   6   2       4983.91       4929.38       135.54 o                         
  10   6   2       1194.67       1257.49        38.82 o                         
  12   6   2       7522.26       7282.95       184.64 o                         
  14   6   2       1195.32       1166.11        32.08 o                         
  16   6   2       4988.21       4894.79       130.54 o                         
  18   6   2       1669.27       1653.73        52.26 o                         
  20   6   2        433.73        474.58        19.26 o                         
 -21   7   2          1.27         13.23         7.87 o                         
 -19   7   2         28.69         47.18         7.28 o                         
 -17   7   2          7.70         59.04         8.94 o                         
 -15   7   2        220.59        308.15        24.99 o                         
 -13   7   2       7387.72       6440.46       147.53 o                         
 -11   7   2       4268.24       3858.95        91.03 o                         
  -9   7   2       5412.63       5353.31       122.39 o                         
  -7   7   2      17074.81      15843.78       317.53 o                         
  -5   7   2        925.09       1213.28        32.13 o                         
  -3   7   2       6460.09       6402.56       130.66 o                         
  -1   7   2       1893.94       1723.69        38.75 o                         
   1   7   2       7467.83       6243.83       127.39 o                         
   3   7   2      75375.14      71545.31      1544.70 o                         
   5   7   2       1062.86       1714.21        42.63 o                         
   7   7   2       2166.33       1897.29        49.86 o                         
   9   7   2       1313.91       1129.05        25.41 o                         
  11   7   2        767.81        663.35        20.27 o                         
  13   7   2        555.26        777.95        26.97 o                         
  15   7   2      12786.85      12143.43       441.69 o                         
  17   7   2          8.89         20.69         9.73 o                         
  19   7   2        500.74        395.08        19.52 o                         
 -20   8   2         58.63         60.72         8.17 o                         
 -18   8   2        203.66        200.93        15.01 o                         
 -16   8   2       1686.30       1597.07        44.92 o                         
 -14   8   2       5763.53       5439.33       152.75 o                         
 -12   8   2       2580.85       2213.85        42.36 o                         
 -10   8   2       2278.95       2431.29        71.52 o                         
  -8   8   2        793.88        926.36        25.48 o                         
  -6   8   2      40200.47      43114.22       790.13 o                         
  -4   8   2      51696.87      54988.05      1086.57 o                         
  -2   8   2        499.78        756.73        21.56 o                         
   0   8   2       9784.41       9777.52       197.93 o                         
   2   8   2       1277.37       1477.03        34.93 o                         
   4   8   2      21723.70      24873.50       495.05 o                         
   6   8   2      22566.53      24353.87       552.66 o                         
   8   8   2       2827.59       2412.65        47.09 o                         
  10   8   2        315.17        353.78        14.00 o                         
  12   8   2      12509.98      11839.67       242.58 o                         
  14   8   2      25159.64      23626.81       517.61 o                         
  16   8   2         39.39         71.47        11.70 o                         
  18   8   2         23.80         65.70        10.02 o                         
  20   8   2        191.36        228.73        14.85 o                         
 -21   9   2        328.49        416.21        18.15 o                         
 -19   9   2        180.66        223.58        15.58 o                         
 -17   9   2        550.14        495.86        17.18 o                         
 -15   9   2       1616.77       1905.98        51.96 o                         
 -13   9   2       6874.23       6266.41       101.91 o                         
 -11   9   2       6140.51       5687.57       101.06 o                         
  -9   9   2      26708.51      26325.90       528.42 o                         
  -7   9   2      12894.33      12377.28       274.91 o                         
  -5   9   2       1460.35       1663.85        36.55 o                         
  -3   9   2         20.25         88.93         7.52 o                         
  -1   9   2       3071.60       3431.12        73.73 o                         
   1   9   2       2796.06       2801.41        61.32 o                         
   3   9   2      12941.53      13864.31       279.11 o                         
   5   9   2          1.29         61.11         6.15 o                         
   7   9   2       2569.45       2587.57        47.21 o                         
   9   9   2       1079.40        957.22        20.22 o                         
  11   9   2       1532.69       1628.30        45.10 o                         
  13   9   2      20686.92      20061.57       493.78 o                         
  15   9   2        954.90       1155.11        34.52 o                         
  17   9   2        378.37        341.95        16.88 o                         
  19   9   2         40.41         86.43        11.51 o                         
 -20  10   2        703.56        706.61        22.80 o                         
 -18  10   2         64.67         80.37         8.07 o                         
 -16  10   2       1901.69       1689.93        52.60 o                         
 -14  10   2       3357.59       3428.78        83.32 o                         
 -12  10   2        124.37        115.85         9.87 o                         
 -10  10   2        214.88        283.40        11.63 o                         
  -8  10   2      11214.58      10973.51       207.10 o                         
  -6  10   2         61.06         91.60         8.64 o                         
  -4  10   2      31585.44      33198.48       610.82 o                         
  -2  10   2       3125.49       2078.80        48.14 o                         
   0  10   2       6030.74       5070.26       106.72 o                         
   2  10   2        558.90        772.44        20.73 o                         
   4  10   2      11136.98      12762.74       258.54 o                         
   6  10   2      10480.52      11649.18       219.54 o                         
   8  10   2         61.20        141.17        14.25 o                         
  10  10   2         75.13         80.21         6.74 o                         
  12  10   2      22418.23      20202.81       467.49 o                         
  14  10   2        864.64       1054.57        31.07 o                         
  16  10   2        381.30        352.91        19.53 o                         
  18  10   2       1694.24       1697.91        62.67 o                         
 -19  11   2          2.39         15.03         6.42 o                         
 -17  11   2        259.52        246.05        13.02 o                         
 -15  11   2       1517.50       1512.91        45.80 o                         
 -13  11   2       3230.39       3079.07        64.85 o                         
 -11  11   2       1651.19       1502.36        44.97 o                         
  -9  11   2         47.09         83.88         6.53 o                         
  -7  11   2       1251.13       1638.66        34.79 o                         
  -5  11   2        609.69       1036.01        28.14 o                         
  -3  11   2       6085.60       6056.91       127.39 o                         
  -1  11   2        696.69        844.72        26.20 o                         
   1  11   2       2193.80       2596.67        60.78 o                         
   3  11   2         40.97         37.35         6.33 o                         
   5  11   2        470.27        431.70        15.15 o                         
   7  11   2        313.52        406.20        13.55 o                         
   9  11   2         28.90         60.41         5.00 o                         
  11  11   2       5635.56       5260.50       128.17 o                         
  13  11   2        473.92        426.65        18.59 o                         
  15  11   2         65.76         73.87        11.37 o                         
  17  11   2         31.89         13.91         7.48 o                         
  19  11   2        103.13         61.60         8.08 o                         
 -20  12   2         18.68         30.38         7.86 o                         
 -18  12   2        192.49        291.78        12.80 o                         
 -16  12   2          3.33         13.28         7.09 o                         
 -14  12   2       3265.99       2995.96        79.96 o                         
 -12  12   2         27.33         30.19         5.18 o                         
 -10  12   2         83.76        113.58         8.15 o                         
  -8  12   2       1364.30       1332.68        29.04 o                         
  -6  12   2         69.55         68.92         5.90 o                         
  -4  12   2       1005.37       1043.48        24.87 o                         
  -2  12   2       1669.01       2190.64        44.26 o                         
   0  12   2          6.33         48.11         8.49 o                         
   2  12   2       3716.91       3054.07        52.50 o                         
   4  12   2        327.53        163.95         7.84 o                         
   6  12   2        989.67        915.90        21.96 o                         
   8  12   2       1990.46       2079.43        46.51 o                         
  10  12   2        961.75        877.82        26.43 o                         
  12  12   2        815.13        844.33        29.74 o                         
  14  12   2         12.18         28.86         8.75 o                         
  16  12   2        435.06        509.61        22.14 o                         
  18  12   2         45.04         52.39         7.15 o                         
 -19  13   2         56.91         58.63         7.23 o                         
 -17  13   2        575.16        571.42        22.32 o                         
 -15  13   2        760.18        615.68        24.98 o                         
 -13  13   2       1074.32        984.75        21.63 o                         
 -11  13   2        878.28        678.91        16.80 o                         
  -9  13   2      11946.00      11534.46       183.15 o                         
  -7  13   2       6127.46       6010.20       105.21 o                         
  -5  13   2       3446.93       3213.54        59.44 o                         
  -3  13   2      31500.97      31537.09       513.72 o                         
  -1  13   2         96.80        136.92         7.26 o                         
   1  13   2      10583.93      10864.99       181.41 o                         
   3  13   2        130.32        204.29         9.82 o                         
   5  13   2       2400.43       2680.57        50.73 o                         
   7  13   2       2817.30       2571.31        49.14 o                         
   9  13   2       2106.02       1921.88        48.02 o                         
  11  13   2       4605.46       4325.25       104.50 o                         
  13  13   2        342.83        393.98        21.63 o                         
  15  13   2         22.84         27.90         8.07 o                         
  17  13   2        111.27        148.56        10.04 o                         
 -18  14   2        887.21        882.75        28.14 o                         
 -16  14   2       2447.93       2123.11        73.38 o                         
 -14  14   2        141.33         96.45        10.85 o                         
 -12  14   2        870.10        577.10        17.06 o                         
 -10  14   2       1049.53        971.57        20.08 o                         
  -8  14   2        911.05        766.85        21.85 o                         
  -6  14   2        802.44        750.84        19.68 o                         
  -4  14   2       1903.86       1915.41        36.47 o                         
  -2  14   2       3571.05       3695.68        63.32 o                         
   0  14   2        490.63        490.47        12.45 o                         
   2  14   2       1011.65        922.88        20.89 o                         
   4  14   2        663.37        698.56        20.92 o                         
   6  14   2        196.29        203.00        11.33 o                         
   8  14   2       5128.57       5324.93       126.76 o                         
  10  14   2       7498.64       7090.46       164.52 o                         
  12  14   2         58.85         54.79        11.10 o                         
  14  14   2       1328.04       1307.97        42.48 o                         
  16  14   2          5.66         22.92         7.70 o                         
 -17  15   2       1639.36       1738.01        59.20 o                         
 -15  15   2         41.44        105.14        13.04 o                         
 -13  15   2        170.25        160.97        10.32 o                         
 -11  15   2        726.87        647.64        19.28 o                         
  -9  15   2       1485.39       1308.30        27.49 o                         
  -7  15   2       1921.37       2014.94        40.60 o                         
  -5  15   2        366.97        435.77        14.73 o                         
  -3  15   2        364.55        244.25        10.03 o                         
  -1  15   2       2468.61       2301.09        40.38 o                         
   1  15   2       2421.13       2257.96        39.72 o                         
   3  15   2        374.71        314.40        10.40 o                         
   5  15   2        148.38        194.14        10.03 o                         
   7  15   2        780.64        483.40        19.12 o                         
   9  15   2        369.00        372.39        11.87 o                         
  11  15   2         37.70         48.03        10.56 o                         
  13  15   2        643.53        550.75        34.06 o                         
  15  15   2       1071.30       1212.69        43.51 o                         
  17  15   2        834.05       1075.49        53.90 o                         
 -16  16   2       1968.40       1848.22        84.20 o                         
 -14  16   2       1122.56       1106.39        41.75 o                         
 -12  16   2         73.26         66.50         6.69 o                         
 -10  16   2       2887.75       2600.20        49.52 o                         
  -8  16   2         49.90         80.99        10.13 o                         
  -6  16   2       4203.77       3563.17        62.74 o                         
  -4  16   2       2210.78       2236.40        42.61 o                         
  -2  16   2        280.94        399.49        19.18 o                         
   0  16   2       7586.13       7577.38       138.91 o                         
   2  16   2       7950.53       7386.44       127.77 o                         
   4  16   2         48.95         74.77         6.02 o                         
   6  16   2         40.80         89.63        11.21 o                         
   8  16   2       4068.40       3119.74        79.31 o                         
  10  16   2       1161.04        896.08        28.21 o                         
  12  16   2       1444.07       1197.64        40.19 o                         
  14  16   2       2283.45       2274.72        81.13 o                         
  16  16   2       1147.80       1054.39        35.81 o                         
 -15  17   2         91.96         78.81        12.15 o                         
 -13  17   2        480.35        463.20        21.01 o                         
 -11  17   2       4977.01       4143.84        83.54 o                         
  -9  17   2       7921.23       6182.18       153.64 o                         
  -7  17   2        721.07        639.56        16.76 o                         
  -5  17   2         84.68         99.31         7.22 o                         
  -3  17   2        524.15        664.94        16.99 o                         
  -1  17   2       1574.29       1695.11        32.45 o                         
   1  17   2       1705.86       1733.62        35.13 o                         
   3  17   2        730.10        746.84        19.54 o                         
   5  17   2       3041.47       2940.75        56.57 o                         
   7  17   2        986.36        937.11        21.12 o                         
   9  17   2       4689.40       3832.46        80.77 o                         
  11  17   2          6.08          6.49         9.22 o                         
  13  17   2        821.91        737.35        41.31 o                         
  15  17   2        369.82        466.55        28.48 o                         
 -14  18   2       1446.94       1469.09        54.78 o                         
 -12  18   2       1048.06       1012.29        33.45 o                         
 -10  18   2        131.37        174.71        10.35 o                         
  -8  18   2         52.55         53.24         6.86 o                         
  -6  18   2        337.64        328.64        13.10 o                         
  -4  18   2       1345.25       1356.74        27.66 o                         
  -2  18   2       7116.11       6630.78       109.68 o                         
   0  18   2       3929.40       4025.37        66.91 o                         
   2  18   2         42.23        157.99         9.75 o                         
   4  18   2        111.68        110.92         8.22 o                         
   6  18   2        137.91        163.83        10.68 o                         
   8  18   2        732.37        669.91        23.42 o                         
  10  18   2         10.29          8.85         8.79 o                         
  12  18   2         59.19         41.98         8.19 o                         
  14  18   2        132.56        138.08        24.05 o                         
 -13  19   2        415.52        396.12        19.42 o                         
 -11  19   2        829.64        819.54        40.83 o                         
  -9  19   2        126.06        119.30        10.06 o                         
  -7  19   2        940.45        775.89        20.61 o                         
  -5  19   2       1638.78       1491.78        37.22 o                         
  -3  19   2       4811.84       4881.51       121.17 o                         
  -1  19   2         38.73         34.96         6.55 o                         
   1  19   2       1584.63       1576.21        33.32 o                         
   3  19   2         70.40         73.46         8.39 o                         
   5  19   2        579.52        550.59        15.42 o                         
   7  19   2        886.43        893.33        26.87 o                         
   9  19   2         28.84         38.92         7.88 o                         
  11  19   2        978.85       1027.31        46.55 o                         
  13  19   2       1321.02       1537.53        60.85 o                         
 -12  20   2        139.58        116.50        10.18 o                         
 -10  20   2        957.12        887.16        28.43 o                         
  -8  20   2        856.23        884.04        25.95 o                         
  -6  20   2       1112.97        962.02        24.71 o                         
  -4  20   2        239.22        235.12        10.70 o                         
  -2  20   2          8.81         11.72         4.58 o                         
   0  20   2         44.97         49.18         6.15 o                         
   2  20   2        134.23        146.47         8.48 o                         
   4  20   2         18.48          7.67         5.51 o                         
   6  20   2         24.41         22.91         5.82 o                         
   8  20   2          2.68         17.13         6.66 o                         
  10  20   2        126.83        160.08        13.59 o                         
  12  20   2          1.30         13.26         8.47 o                         
 -11  21   2        128.08        156.37        11.65 o                         
  -9  21   2        387.16        360.88        17.77 o                         
  -7  21   2        272.17        270.12        14.74 o                         
  -5  21   2        109.82        133.13        10.08 o                         
  -3  21   2       2134.88       1778.99        37.05 o                         
  -1  21   2        575.49        620.24        17.47 o                         
   1  21   2        656.25        683.59        18.44 o                         
   3  21   2        754.96        804.49        22.61 o                         
   5  21   2         65.62         94.46         8.93 o                         
   7  21   2        250.22        269.81        13.78 o                         
   9  21   2        119.69        115.81        12.06 o                         
  -8  22   2         56.80         70.03         7.56 o                         
  -6  22   2        121.28        113.30        11.66 o                         
  -4  22   2        477.86        438.50        18.31 o                         
  -2  22   2          5.53          6.86         5.50 o                         
   0  22   2         39.36         60.00         7.23 o                         
   2  22   2         16.92         27.58         6.36 o                         
   4  22   2        150.64        195.30        11.14 o                         
   6  22   2         76.87         90.20         8.34 o                         
   8  22   2        402.40        408.13        20.77 o                         
  -7  23   2         15.87         19.62         5.59 o                         
  -5  23   2        163.11        173.38        11.80 o                         
  -3  23   2         92.49        151.11        12.86 o                         
  -1  23   2        210.68        233.75        13.60 o                         
   1  23   2        372.84        360.58        17.74 o                         
   3  23   2        404.17        422.61        15.06 o                         
   5  23   2        597.67        635.37        25.36 o                         
  -2  24   2          0.77         17.85         6.80 o                         
   0  24   2         20.84         11.39         6.12 o                         
 -23   1   3        109.44        159.42         9.26 o                         
 -21   1   3       1010.98        817.15        24.33 o                         
 -19   1   3       2910.36       2602.43        60.47 o                         
 -17   1   3        107.21        144.07        10.44 o                         
 -15   1   3       5014.95       4778.58       125.80 o                         
 -13   1   3       2512.42       2886.09        69.72 o                         
 -11   1   3         15.14         40.89         7.55 o                         
  -9   1   3       1043.46       1370.83        46.03 o                         
  -7   1   3       8486.21       9960.26       245.59 o                         
  -5   1   3       7821.55       9796.38       240.68 o                         
  -3   1   3        171.08        238.02        10.73 o                         
  -1   1   3      24509.42      23867.87       471.28 o                         
   1   1   3      14798.59      15368.87       333.06 o                         
   3   1   3       1010.63       1367.28        44.41 o                         
   5   1   3      55645.00      57996.72      1984.34 o                         
   7   1   3       6285.01       7821.96       374.32 o                         
   9   1   3      63180.29      71155.98      3071.75 o                         
  11   1   3        293.45        574.89        16.35 o                         
  13   1   3        625.01        647.09        16.84 o                         
  15   1   3        196.85        213.98        16.51 o                         
  17   1   3       2258.40       2063.09        60.51 o                         
  19   1   3       5064.20       5213.01       170.11 o                         
  21   1   3         12.01         68.05         7.85 o                         
 -22   2   3        217.91        212.99        11.36 o                         
 -20   2   3         35.24         79.55         9.41 o                         
 -18   2   3       6594.87       5900.93       125.20 o                         
 -16   2   3        295.73        360.74        18.21 o                         
 -14   2   3       2459.12       2297.85        65.67 o                         
 -12   2   3         27.43        121.51        10.78 o                         
 -10   2   3        491.07        606.42        26.85 o                         
  -8   2   3       7594.32       8419.66       271.05 o                         
  -6   2   3       1625.65       1854.31        57.72 o                         
  -4   2   3       8649.77       9659.19       273.10 o                         
  -2   2   3       3045.52       2802.50        82.77 o                         
   0   2   3       1099.67       1180.14        31.64 o                         
   2   2   3      36556.31      34550.47      1084.21 o                         
   4   2   3       6514.72       5536.90       190.66 o                         
   6   2   3       2753.46       3322.66       124.42 o                         
   8   2   3         85.66        157.24        12.97 o                         
  10   2   3         30.84         73.02         8.43 o                         
  12   2   3       3766.54       4120.81        82.10 o                         
  14   2   3        632.12        753.15        22.94 o                         
  16   2   3        614.41        777.86        23.96 o                         
  18   2   3        703.33        637.25        23.26 o                         
  20   2   3          0.36         28.88         8.13 o                         
 -23   3   3        986.16        959.73        26.76 o                         
 -21   3   3        278.07        254.13        13.00 o                         
 -19   3   3        258.26        274.55        14.96 o                         
 -17   3   3        295.65        416.02        15.99 o                         
 -15   3   3       3014.98       3099.15        87.04 o                         
 -13   3   3        232.17        358.78        14.01 o                         
 -11   3   3       2338.61       2358.79        64.03 o                         
  -9   3   3       2057.44       2339.19        86.81 o                         
  -7   3   3       5659.18       5730.95       265.15 o                         
  -5   3   3      10288.39      11330.63       276.43 o                         
  -3   3   3      47511.21      41575.67      1003.11 o                         
  -1   3   3        963.88        796.43        26.55 o                         
   1   3   3       1086.72        984.13        24.43 o                         
   3   3   3       2914.04       2476.24        81.05 o                         
   5   3   3       1838.72       1710.25        67.73 o                         
   7   3   3       1476.16       1352.56        74.46 o                         
   9   3   3       6090.23       5867.51       187.25 o                         
  11   3   3       2761.32       2902.81        72.75 o                         
  13   3   3         57.30         67.36         7.93 o                         
  15   3   3        132.86        194.06        15.45 o                         
  17   3   3       4048.95       4254.17       101.61 o                         
  19   3   3       2039.53       2071.95        70.39 o                         
  21   3   3          3.45          3.83         5.81 o                         
 -22   4   3        463.76        441.60        17.29 o                         
 -20   4   3        538.32        585.55        20.26 o                         
 -18   4   3         26.25         15.47         7.23 o                         
 -16   4   3       3138.30       2975.91        85.11 o                         
 -14   4   3        621.95        536.32        18.59 o                         
 -12   4   3      11421.76      10728.53       168.85 o                         
 -10   4   3       2146.94       1998.29        88.67 o                         
  -8   4   3       9127.51       8568.16       244.84 o                         
  -6   4   3      13189.79      13149.28       321.31 o                         
  -4   4   3       1043.00       1402.48        45.04 o                         
  -2   4   3      11802.81      10119.74       221.36 o                         
   0   4   3        141.06        148.97         9.97 o                         
   2   4   3      13279.04      13290.82       347.84 o                         
   4   4   3       3122.87       2749.29        84.07 o                         
   6   4   3       1500.55       1472.39        41.55 o                         
   8   4   3        213.54        309.21        27.97 o                         
  10   4   3       2072.68       2230.11        47.96 o                         
  12   4   3        463.37        620.43        21.30 o                         
  14   4   3       1823.91       1920.10        65.93 o                         
  16   4   3         48.49         96.33         7.93 o                         
  18   4   3        639.47        674.15        35.31 o                         
  20   4   3        206.68        236.98        15.90 o                         
 -21   5   3        268.96        329.35        15.80 o                         
 -19   5   3        278.24        294.72        15.04 o                         
 -17   5   3         75.68         93.09         8.93 o                         
 -15   5   3        318.76        333.77        17.43 o                         
 -13   5   3         47.89        144.37         7.49 o                         
 -11   5   3        611.20        557.56        15.03 o                         
  -9   5   3        761.23       1177.90        35.40 o                         
  -7   5   3      38564.98      37034.97       802.49 o                         
  -5   5   3        501.52        878.67        29.39 o                         
  -3   5   3       3241.72       3261.11        83.22 o                         
  -1   5   3      11284.05      11629.22       232.22 o                         
   1   5   3        199.48        225.12        10.40 o                         
   3   5   3       3677.22       3761.72        95.56 o                         
   5   5   3       1459.58       1401.61        34.41 o                         
   7   5   3       4828.12       4632.05       147.07 o                         
   9   5   3        165.45        164.34        12.70 o                         
  11   5   3        181.58        220.85        12.36 o                         
  13   5   3       1435.98       1494.07        96.12 o                         
  15   5   3       2941.28       2611.96       134.00 o                         
  17   5   3       3057.53       3071.85        89.83 o                         
  19   5   3        435.07        432.48        20.82 o                         
  21   5   3         52.61         40.42         6.98 o                         
 -22   6   3       1272.42       1257.79        37.97 o                         
 -20   6   3       1532.48       1598.14        73.73 o                         
 -18   6   3        893.87        990.90        28.97 o                         
 -16   6   3         14.73         42.26         7.99 o                         
 -14   6   3        412.38        501.14        19.01 o                         
 -12   6   3       9786.85       9106.92       155.34 o                         
 -10   6   3      10813.52      10778.78       237.64 o                         
  -8   6   3      13582.40      12985.14       285.95 o                         
  -6   6   3       3056.48       2641.02        90.08 o                         
  -4   6   3       6338.84       7739.82       156.84 o                         
  -2   6   3       3000.55       2813.37        60.02 o                         
   0   6   3        595.97        562.04        15.92 o                         
   2   6   3      25393.01      26616.44       721.94 o                         
   4   6   3       7230.49       7417.52       245.94 o                         
   6   6   3       2263.88       2238.07       116.71 o                         
   8   6   3       3979.58       3819.42       146.18 o                         
  10   6   3        406.63        359.45        13.86 o                         
  12   6   3       2127.55       2410.05        67.83 o                         
  14   6   3      10571.29      10882.96       319.87 o                         
  16   6   3       3089.50       2956.03       132.82 o                         
  18   6   3         27.86         29.43         8.70 o                         
  20   6   3        397.34        480.96        23.87 o                         
 -21   7   3         20.45         22.55         9.45 o                         
 -19   7   3        419.77        343.50        16.86 o                         
 -17   7   3       1775.33       1681.75        42.60 o                         
 -15   7   3       2918.46       3108.42       115.44 o                         
 -13   7   3        891.24        742.72        17.51 o                         
 -11   7   3       3517.72       3205.06        61.10 o                         
  -9   7   3      12490.11      11253.84       242.24 o                         
  -7   7   3       9310.22       9610.19       195.09 o                         
  -5   7   3       1911.61       1905.94        43.22 o                         
  -3   7   3      12806.28      14960.07       298.92 o                         
  -1   7   3      13414.11      13176.67       263.95 o                         
   1   7   3      22195.89      20541.71       408.66 o                         
   3   7   3      57096.86      55551.02      1200.66 o                         
   5   7   3         47.17        433.67        16.91 o                         
   7   7   3       9739.42      10722.56       237.64 o                         
   9   7   3        143.01        156.92        10.23 o                         
  11   7   3        223.99        222.71        17.10 o                         
  13   7   3       6941.19       6792.10       156.96 o                         
  15   7   3       2141.00       2131.98        66.57 o                         
  17   7   3         29.22         35.38        10.37 o                         
  19   7   3          8.34         60.84        16.09 o                         
 -20   8   3        165.09        176.81        11.70 o                         
 -18   8   3        285.79        291.07        14.66 o                         
 -16   8   3       4633.39       4818.00        95.73 o                         
 -14   8   3        253.60        350.96        17.75 o                         
 -12   8   3       2735.48       2299.11        47.66 o                         
 -10   8   3       1600.98       1698.61        46.42 o                         
  -8   8   3       9706.45      10014.08       224.07 o                         
  -6   8   3     107626.99     116679.11      2126.89 o                         
  -4   8   3      72120.98      76962.17      1664.61 o                         
  -2   8   3         54.30         94.96         7.63 o                         
   0   8   3       1807.31       1835.62        42.99 o                         
   2   8   3        229.14        366.40        13.48 o                         
   4   8   3      11225.52      12486.53       233.08 o                         
   6   8   3        298.94        364.70        15.08 o                         
   8   8   3       1812.83       1251.58        31.17 o                         
  10   8   3        950.17       1028.34        26.59 o                         
  12   8   3        203.67        283.17        13.53 o                         
  14   8   3      22680.03      23351.99       433.29 o                         
  16   8   3       1844.02       1935.82        73.32 o                         
  18   8   3        628.28        613.04        24.81 o                         
  20   8   3        256.72        276.07        18.45 o                         
 -21   9   3          8.06         18.48         7.57 o                         
 -19   9   3        671.82        703.40        28.63 o                         
 -17   9   3       1421.14       1374.37        44.97 o                         
 -15   9   3      63175.11      59908.97      1184.25 o                         
 -13   9   3      12894.20      11155.69       219.22 o                         
 -11   9   3      23780.77      22403.12       448.28 o                         
  -9   9   3       5388.84       4900.48        86.30 o                         
  -7   9   3      12491.21      12627.82       255.81 o                         
  -5   9   3       2370.63       2109.73        48.66 o                         
  -3   9   3      42366.84      42254.46       837.21 o                         
  -1   9   3      38893.28      36955.93       732.96 o                         
   1   9   3       4991.59       4587.06        96.98 o                         
   3   9   3       2165.39       3537.37        70.66 o                         
   5   9   3       4052.64       4008.37        79.66 o                         
   7   9   3        530.55        673.90        15.92 o                         
   9   9   3         59.10         85.65         9.43 o                         
  11   9   3      14151.26      13484.05       351.10 o                         
  13   9   3       1270.63       1279.65        30.44 o                         
  15   9   3       5913.60       6452.38       184.73 o                         
  17   9   3        123.32        146.67        13.73 o                         
  19   9   3          9.12         16.09         8.41 o                         
 -20  10   3        359.36        321.42        24.29 o                         
 -18  10   3         13.52         15.08         6.39 o                         
 -16  10   3        100.36         97.42        10.30 o                         
 -14  10   3       4258.88       3874.73        84.39 o                         
 -12  10   3       3320.60       3112.63        60.17 o                         
 -10  10   3       4199.91       3899.09        78.83 o                         
  -8  10   3         88.48        148.89         7.77 o                         
  -6  10   3       1126.96       1200.22        29.71 o                         
  -4  10   3       1415.25       1243.75        33.44 o                         
  -2  10   3       5849.98       5644.67       118.52 o                         
   0  10   3      20720.63      20148.78       403.75 o                         
   2  10   3       5469.20       5838.63       122.82 o                         
   4  10   3        173.59        472.25        15.58 o                         
   6  10   3         62.70         92.14         8.25 o                         
   8  10   3       3313.77       3490.69       105.84 o                         
  10  10   3        329.69        408.23        17.58 o                         
  12  10   3        986.32        934.26        25.63 o                         
  14  10   3       9485.79       9124.98       207.56 o                         
  16  10   3         61.23         58.95        18.64 o                         
  18  10   3        560.55        519.14        31.33 o                         
 -19  11   3        222.48        312.93        14.84 o                         
 -17  11   3         49.47         65.63         8.02 o                         
 -15  11   3        583.31        579.74        20.14 o                         
 -13  11   3      18146.35      16535.96       258.35 o                         
 -11  11   3       2637.39       2359.77        64.50 o                         
  -9  11   3       1112.12       1163.39        24.60 o                         
  -7  11   3       2524.29       2300.30        41.38 o                         
  -5  11   3       6837.91       6997.53       113.20 o                         
  -3  11   3       6499.47       7087.27       136.84 o                         
  -1  11   3        650.76        741.80        22.55 o                         
   1  11   3       4773.32       4345.02        86.94 o                         
   3  11   3       4320.27       3940.68        74.26 o                         
   5  11   3        581.05        793.26        20.28 o                         
   7  11   3       4682.64       5007.52        87.24 o                         
   9  11   3      11322.43      10255.20       231.18 o                         
  11  11   3        399.92        428.03        24.12 o                         
  13  11   3       3880.30       3933.25        96.15 o                         
  15  11   3       1089.30       1223.15        58.84 o                         
  17  11   3        480.93        439.68        28.02 o                         
  19  11   3          5.54          9.61         6.53 o                         
 -20  12   3         68.41         64.07         9.03 o                         
 -18  12   3         20.15         25.33         6.23 o                         
 -16  12   3        363.99        440.87        18.77 o                         
 -14  12   3        821.90        756.58        25.85 o                         
 -12  12   3       3070.75       2546.07        54.36 o                         
 -10  12   3        195.67        207.39        10.23 o                         
  -8  12   3        718.85        820.63        23.17 o                         
  -6  12   3        369.52        457.72        13.17 o                         
  -4  12   3       4681.46       4470.47        83.82 o                         
  -2  12   3         30.87         76.83         6.84 o                         
   0  12   3       9966.81       9947.23       157.66 o                         
   2  12   3       4994.16       4498.77        74.85 o                         
   4  12   3       1473.42       1910.00        40.33 o                         
   6  12   3       2560.71       2418.23        43.71 o                         
   8  12   3        974.75       1026.71        31.68 o                         
  10  12   3       1903.41       1885.00       100.08 o                         
  12  12   3       1101.19       1163.42        41.43 o                         
  14  12   3        104.11         92.93         8.72 o                         
  16  12   3        541.14        613.78        29.38 o                         
  18  12   3        137.33        167.74        11.43 o                         
 -19  13   3         96.27         46.74         8.71 o                         
 -17  13   3          0.80         24.97         8.27 o                         
 -15  13   3          9.17         15.05         7.41 o                         
 -13  13   3        394.52        412.49        13.47 o                         
 -11  13   3        149.98        151.83         8.27 o                         
  -9  13   3        187.77        168.91         9.05 o                         
  -7  13   3        403.91        500.32        14.36 o                         
  -5  13   3         21.85         58.54         5.32 o                         
  -3  13   3        107.76        181.81         9.13 o                         
  -1  13   3        402.62        521.81        15.30 o                         
   1  13   3        635.96        560.28        15.02 o                         
   3  13   3       2893.55       2823.45        75.70 o                         
   5  13   3         30.03         51.33         5.40 o                         
   7  13   3        121.49        179.81         8.11 o                         
   9  13   3        412.38        473.52        16.26 o                         
  11  13   3        731.26        580.02        18.42 o                         
  13  13   3       1233.23       1326.13        49.20 o                         
  15  13   3         68.71         62.62        10.96 o                         
  17  13   3          5.07          9.31         5.73 o                         
 -18  14   3        345.66        266.94        13.53 o                         
 -16  14   3       1073.51        988.61        38.48 o                         
 -14  14   3       1314.93       1190.19        42.12 o                         
 -12  14   3        362.45        317.77        11.56 o                         
 -10  14   3         83.76         58.72         5.96 o                         
  -8  14   3        271.89        400.50        14.19 o                         
  -6  14   3        326.19        248.63        10.82 o                         
  -4  14   3       1898.84       1568.97        31.11 o                         
  -2  14   3      18416.47      17715.32       276.83 o                         
   0  14   3       1894.03       1670.66        29.73 o                         
   2  14   3       4849.50       4515.74        94.00 o                         
   4  14   3        130.61        159.93         7.62 o                         
   6  14   3        219.61        364.80        12.83 o                         
   8  14   3         18.71         51.56         5.99 o                         
  10  14   3         35.99         26.34         7.05 o                         
  12  14   3        258.97        156.71        15.17 o                         
  14  14   3        507.84        521.38        23.14 o                         
  16  14   3        203.39        175.75        10.58 o                         
 -17  15   3       1048.49       1175.20        62.67 o                         
 -15  15   3        175.87        113.97         9.70 o                         
 -13  15   3       2689.07       2097.06        58.16 o                         
 -11  15   3       5298.13       4244.73        76.15 o                         
  -9  15   3       2604.84       2720.20        58.98 o                         
  -7  15   3       2339.31       1941.71        38.39 o                         
  -5  15   3        244.89        225.80         9.84 o                         
  -3  15   3       2028.09       2072.18        39.25 o                         
  -1  15   3       2942.67       2853.93        51.36 o                         
   1  15   3       7130.84       6751.87       117.71 o                         
   3  15   3       6704.26       6653.16       132.62 o                         
   5  15   3        422.11        391.95        13.31 o                         
   7  15   3        113.26        158.16         8.62 o                         
   9  15   3       1117.55        998.76        25.67 o                         
  11  15   3       1546.17       1665.21        47.40 o                         
  13  15   3         69.79         45.32        14.43 o                         
  15  15   3         32.31         28.96         8.31 o                         
 -16  16   3        600.59        632.54        26.47 o                         
 -14  16   3         26.12         59.58         8.15 o                         
 -12  16   3          8.02         19.45         5.61 o                         
 -10  16   3        578.61        566.47        15.81 o                         
  -8  16   3        131.34         97.34         7.86 o                         
  -6  16   3         23.73         35.19         5.85 o                         
  -4  16   3       1948.72       1829.59        38.61 o                         
  -2  16   3       3403.26       3683.78        67.83 o                         
   0  16   3      28029.62      26736.35       464.27 o                         
   2  16   3       1118.33       1354.91        28.87 o                         
   4  16   3       2928.67       3099.64        55.50 o                         
   6  16   3       2755.78       2407.64        48.23 o                         
   8  16   3       3475.74       3178.63        68.48 o                         
  10  16   3        344.00        422.84        17.53 o                         
  12  16   3       1166.58        909.56        40.71 o                         
  14  16   3        894.08       1048.93        36.00 o                         
 -15  17   3         13.10          9.45         8.66 o                         
 -13  17   3       1103.87       1168.02        42.62 o                         
 -11  17   3       3757.41       3147.26       102.06 o                         
  -9  17   3         13.43        135.22        14.15 o                         
  -7  17   3         40.78         66.17         6.50 o                         
  -5  17   3       2649.68       2662.31        49.33 o                         
  -3  17   3        148.15        163.91         8.15 o                         
  -1  17   3        359.82        320.00        11.52 o                         
   1  17   3      11099.53      11155.43       179.01 o                         
   3  17   3       2895.34       2992.24        58.88 o                         
   5  17   3       1172.94       1205.92        26.63 o                         
   7  17   3         68.26         39.10         9.29 o                         
   9  17   3        552.90        451.84        16.93 o                         
  11  17   3        669.66        697.94        26.25 o                         
  13  17   3       2013.40       1904.23       117.40 o                         
 -14  18   3         29.14         92.34        10.46 o                         
 -12  18   3        663.55        523.74        19.02 o                         
 -10  18   3        727.53        559.52        17.01 o                         
  -8  18   3        365.12        394.57        13.81 o                         
  -6  18   3        246.56        284.17        12.97 o                         
  -4  18   3       2470.90       2351.86        43.97 o                         
  -2  18   3       1083.55       1149.42        24.63 o                         
   0  18   3      15378.76      16318.09       271.32 o                         
   2  18   3      12113.71      12492.50       210.18 o                         
   4  18   3         92.62        135.65         9.20 o                         
   6  18   3         51.31         68.48         7.21 o                         
   8  18   3       2270.02       2152.42        51.77 o                         
  10  18   3        108.50        144.09        15.12 o                         
  12  18   3         19.02         28.23         8.80 o                         
 -13  19   3       1379.95       1422.51        63.32 o                         
 -11  19   3       1647.16       1675.59        42.90 o                         
  -9  19   3         70.71         82.75         7.44 o                         
  -7  19   3        365.15        426.87        14.94 o                         
  -5  19   3        966.45       1062.95        27.50 o                         
  -3  19   3       2042.97       1849.51        42.18 o                         
  -1  19   3         52.46         93.72         9.06 o                         
   1  19   3       2187.02       1964.29        52.37 o                         
   3  19   3        812.82        775.88        24.70 o                         
   5  19   3       2571.52       2629.93        50.40 o                         
   7  19   3        332.29        261.65        16.25 o                         
   9  19   3       2718.82       2328.49       116.54 o                         
  11  19   3         24.80         79.60        10.09 o                         
 -12  20   3       1244.18       1128.59        38.97 o                         
 -10  20   3       2364.59       2289.08        78.36 o                         
  -8  20   3       2152.37       2019.32        75.76 o                         
  -6  20   3         93.78        136.47        10.98 o                         
  -4  20   3         23.68         34.23         6.26 o                         
  -2  20   3        179.52        165.59         8.63 o                         
   0  20   3         11.77         43.34         7.00 o                         
   2  20   3        974.73        978.69        23.55 o                         
   4  20   3        259.14        325.86        12.76 o                         
   6  20   3        673.73        633.09        29.15 o                         
   8  20   3        659.06        687.22        27.53 o                         
  10  20   3        347.14        415.36        25.06 o                         
 -11  21   3        364.45        402.39        17.18 o                         
  -9  21   3        500.15        545.19        21.31 o                         
  -7  21   3         32.29         53.66         9.50 o                         
  -5  21   3         19.82         43.95         7.17 o                         
  -3  21   3         46.72         59.42         7.33 o                         
  -1  21   3        522.31        533.33        16.56 o                         
   1  21   3        802.08        646.45        17.60 o                         
   3  21   3        249.69        200.73        10.36 o                         
   5  21   3          8.14         31.52         6.30 o                         
   7  21   3        517.53        543.98        35.29 o                         
   9  21   3        298.38        278.50        29.12 o                         
  -8  22   3        476.34        541.79        19.44 o                         
  -6  22   3        406.26        428.33        21.30 o                         
  -4  22   3        557.84        645.71        22.77 o                         
  -2  22   3        830.86        836.80        26.11 o                         
   0  22   3       1574.67       1600.95        40.64 o                         
   2  22   3        872.30        961.17        26.93 o                         
   4  22   3       1518.53       1689.99        42.01 o                         
   6  22   3        538.68        523.91        22.63 o                         
   8  22   3        799.90        815.17        35.81 o                         
  -7  23   3        499.56        511.97        18.66 o                         
  -5  23   3        343.23        360.70        18.27 o                         
  -3  23   3        303.99        332.99        18.02 o                         
  -1  23   3        496.01        587.73        20.58 o                         
   1  23   3       1303.49       1285.92        50.65 o                         
   3  23   3        554.59        624.67        20.83 o                         
   5  23   3        347.24        408.85        18.64 o                         
 -22   0   4       2107.03       1917.50        90.35 o                         
 -20   0   4       3614.61       3466.57       109.03 o                         
 -18   0   4        272.34        298.50        22.69 o                         
 -16   0   4       4283.41       3927.26       121.77 o                         
 -14   0   4       1168.41       1052.86        42.10 o                         
 -12   0   4       6639.27       5701.71       295.79 o                         
 -10   0   4      27954.23      32660.53      1565.81 o                         
  -8   0   4      21474.10      25228.40       869.09 o                         
  -4   0   4       1224.36       1167.48        47.88 o                         
   4   0   4       7817.69       8370.63       416.49 o                         
   6   0   4       3515.85       3725.22       196.22 o                         
   8   0   4      90494.59      98343.09      6172.68 o                         
  10   0   4        116.47        139.72        11.26 o                         
  12   0   4        610.81        863.04        30.95 o                         
  14   0   4        353.20        399.25        21.05 o                         
  16   0   4        488.21        444.45        44.43 o                         
  18   0   4       5176.36       4750.48       249.39 o                         
  20   0   4       4996.89       5926.46       421.49 o                         
 -23   1   4        724.09        785.03        27.57 o                         
 -21   1   4       2017.96       1887.66        45.59 o                         
 -19   1   4        181.32        295.20        18.00 o                         
 -17   1   4        222.36        300.34        14.14 o                         
 -15   1   4       5055.40       5223.54       110.83 o                         
 -13   1   4        100.70        181.30        12.74 o                         
 -11   1   4       9920.71       9479.44       235.93 o                         
  -9   1   4       3268.30       4410.96       132.04 o                         
  -7   1   4       1823.46       1987.68        54.90 o                         
  -5   1   4       4160.77       4005.97       102.22 o                         
  -3   1   4       8756.13       8449.23       195.43 o                         
  -1   1   4      46630.56      47011.98       982.02 o                         
   1   1   4        257.62        366.93        13.06 o                         
   3   1   4       4468.94       4320.14       206.62 o                         
   5   1   4      40888.02      40391.51      1385.50 o                         
   7   1   4       1360.26       1468.23        55.77 o                         
   9   1   4       1190.07       1224.22        39.60 o                         
  11   1   4       2545.48       2539.97        50.08 o                         
  13   1   4        872.95        784.60        25.41 o                         
  15   1   4        113.10        147.19        11.17 o                         
  17   1   4        524.01        532.14        18.90 o                         
  19   1   4        728.01        639.19        25.91 o                         
  21   1   4        282.88        355.79        29.26 o                         
 -22   2   4        374.81        518.01        17.90 o                         
 -20   2   4       2803.70       2397.89        56.19 o                         
 -18   2   4        424.53        382.33        18.83 o                         
 -16   2   4        169.61        217.56        12.50 o                         
 -14   2   4        288.34        365.55        15.58 o                         
 -12   2   4        911.72       1164.90        39.91 o                         
 -10   2   4       4183.43       4041.51       149.04 o                         
  -8   2   4        194.85        224.21        15.31 o                         
  -6   2   4       1337.73       1641.87        53.34 o                         
  -4   2   4       3592.38       2426.20        71.62 o                         
  -2   2   4       9369.28       9136.72       223.59 o                         
   0   2   4      39366.39      37921.25       818.80 o                         
   2   2   4       4969.52       4115.91       132.65 o                         
   4   2   4        117.65        159.72        11.33 o                         
   6   2   4        749.61        999.05        55.41 o                         
   8   2   4       1035.71       1277.44        41.29 o                         
  10   2   4       1208.06       1294.51        36.15 o                         
  12   2   4        101.49        121.49         8.73 o                         
  14   2   4       1691.32       1862.33       136.70 o                         
  16   2   4        644.23        616.81        20.97 o                         
  18   2   4        215.04        135.99         9.69 o                         
  20   2   4       1154.01       1228.23        39.11 o                         
 -23   3   4        970.06        983.13        27.85 o                         
 -21   3   4         31.54         62.28         7.56 o                         
 -19   3   4       2931.28       2728.69        62.89 o                         
 -17   3   4       1181.73       1227.20        30.72 o                         
 -15   3   4       1632.98       1426.67        38.69 o                         
 -13   3   4       2298.03       1945.26        39.57 o                         
 -11   3   4       6115.91       6061.79       220.20 o                         
  -9   3   4      14670.93      15482.20      1029.90 o                         
  -7   3   4       1386.96       1352.14        53.28 o                         
  -5   3   4       4646.28       4582.81       163.33 o                         
  -3   3   4        321.31        207.79        15.65 o                         
  -1   3   4       5513.75       6817.14       194.66 o                         
   1   3   4      20804.59      21766.08       472.33 o                         
   3   3   4      24584.05      23241.62       527.55 o                         
   5   3   4       8541.05       8514.39       241.61 o                         
   7   3   4       1520.73       1374.47        66.33 o                         
   9   3   4       3276.64       3232.48        79.12 o                         
  11   3   4       1558.82       1846.11        40.78 o                         
  13   3   4       8873.56       8807.00       284.60 o                         
  15   3   4       4369.93       4356.83       104.24 o                         
  17   3   4       1758.46       2030.32        49.43 o                         
  19   3   4       1787.17       1617.42        83.32 o                         
 -22   4   4          2.65         16.04         6.91 o                         
 -20   4   4       1406.47       1396.01        45.44 o                         
 -18   4   4        635.58        612.55        20.97 o                         
 -16   4   4         17.37         24.80         6.87 o                         
 -14   4   4        507.44        473.77        13.89 o                         
 -12   4   4      11382.66      11844.95       276.11 o                         
 -10   4   4        763.00        765.30        29.45 o                         
  -8   4   4         22.91        135.26        11.03 o                         
  -6   4   4       1111.94       1078.07        38.28 o                         
  -4   4   4       4370.18       3657.54       125.71 o                         
  -2   4   4       8160.69       7657.65       218.78 o                         
   0   4   4        983.50       1455.58        40.02 o                         
   2   4   4      21442.32      20645.57       449.00 o                         
   4   4   4       1739.31       1691.30        39.35 o                         
   6   4   4        501.79        420.83        29.71 o                         
   8   4   4       1431.76       1410.53        67.97 o                         
  10   4   4         65.22         80.07         6.66 o                         
  12   4   4       1015.71       1240.09        32.60 o                         
  14   4   4         57.85         65.08         7.70 o                         
  16   4   4        883.42        730.81        39.45 o                         
  18   4   4         44.28         63.44         9.49 o                         
  20   4   4        404.43        467.13        21.93 o                         
 -21   5   4         38.54         59.61        10.77 o                         
 -19   5   4        810.74        886.62        26.66 o                         
 -17   5   4        379.46        399.35        17.63 o                         
 -15   5   4        181.16        185.99        11.10 o                         
 -13   5   4       3200.88       3216.55        62.74 o                         
 -11   5   4          4.29         38.65         5.10 o                         
  -9   5   4      10555.97      10683.61       310.53 o                         
  -7   5   4       9501.44       9765.03       295.37 o                         
  -5   5   4        685.43        368.70        13.24 o                         
  -3   5   4      11012.37      12422.54       271.85 o                         
  -1   5   4         37.09         69.25         7.18 o                         
   1   5   4       7690.44       7392.64       163.83 o                         
   3   5   4         48.45        189.18        10.11 o                         
   5   5   4        619.90        574.13        17.22 o                         
   7   5   4       3572.51       3692.92        92.35 o                         
   9   5   4        156.50        280.08        11.68 o                         
  11   5   4         17.67         23.88         5.55 o                         
  13   5   4        372.47        531.74        19.82 o                         
  15   5   4        208.77        266.16        14.46 o                         
  17   5   4       1014.06       1182.47        36.85 o                         
  19   5   4        656.04        656.21        29.10 o                         
 -22   6   4        359.45        285.65        14.01 o                         
 -20   6   4        100.17        113.40        11.34 o                         
 -18   6   4        348.26        377.88        17.41 o                         
 -16   6   4          7.89          3.16         6.70 o                         
 -14   6   4       5857.49       5168.05       102.30 o                         
 -12   6   4         14.54         90.65         7.39 o                         
 -10   6   4         73.55        293.66        14.25 o                         
  -8   6   4      18423.65      20150.66       510.45 o                         
  -6   6   4        813.17        772.50        23.40 o                         
  -4   6   4         70.44        151.57         9.05 o                         
  -2   6   4      20869.17      19807.98       432.47 o                         
   0   6   4       8269.82       7010.00       156.25 o                         
   2   6   4      32616.86      29411.25       655.37 o                         
   4   6   4        590.68        545.26        22.70 o                         
   6   6   4       7118.22       6920.95       201.93 o                         
   8   6   4        231.91        436.40        14.54 o                         
  10   6   4        512.13        764.53        20.81 o                         
  12   6   4         93.01         94.65         9.26 o                         
  14   6   4       6245.74       6761.75       141.96 o                         
  16   6   4        238.89        262.61        12.52 o                         
  18   6   4         23.78         15.37         7.43 o                         
  20   6   4         31.53         65.34        12.53 o                         
 -21   7   4        561.58        467.57        20.31 o                         
 -19   7   4        197.80        170.24        12.59 o                         
 -17   7   4        342.68        404.55        17.87 o                         
 -15   7   4      15196.32      14249.25       323.61 o                         
 -13   7   4      25218.21      23098.99       460.77 o                         
 -11   7   4       7337.43       7380.42       124.61 o                         
  -9   7   4       4885.49       4662.88       170.96 o                         
  -7   7   4        121.42        167.87         9.73 o                         
  -5   7   4        248.97        277.27        10.77 o                         
  -3   7   4       5942.94       6149.12       126.52 o                         
  -1   7   4         57.51         92.97         7.78 o                         
   1   7   4       7225.40       7360.96       150.38 o                         
   3   7   4      23233.46      22477.52       447.41 o                         
   5   7   4       8760.79       8518.93       173.19 o                         
   7   7   4       1425.65       1675.89        43.45 o                         
   9   7   4        126.96        197.46        11.23 o                         
  11   7   4        541.78        619.06        20.08 o                         
  13   7   4      14275.70      14316.53       357.21 o                         
  15   7   4         43.60         58.31         9.90 o                         
  17   7   4        255.58        268.72        19.59 o                         
  19   7   4        613.72        719.70        33.44 o                         
 -22   8   4        628.67        716.56        34.91 o                         
 -20   8   4        785.10        704.31        23.42 o                         
 -18   8   4        261.76        178.95        12.15 o                         
 -16   8   4       6113.43       6074.76       118.43 o                         
 -14   8   4        782.32        729.27        18.22 o                         
 -12   8   4       2507.24       2075.42        65.45 o                         
 -10   8   4        133.67        104.31         5.96 o                         
  -8   8   4       1986.01       2339.34        59.30 o                         
  -6   8   4         79.51        426.43        14.47 o                         
  -4   8   4       7598.32       8261.76       156.11 o                         
  -2   8   4         24.33         42.03         6.31 o                         
   0   8   4       5769.12       5259.23       109.64 o                         
   2   8   4      29519.45      29321.81       539.05 o                         
   4   8   4        406.10        535.50        18.52 o                         
   6   8   4        414.74        511.92        18.24 o                         
   8   8   4       2302.47       2661.80        51.63 o                         
  10   8   4        782.76        688.15        24.02 o                         
  12   8   4       8581.57       8703.27       199.55 o                         
  14   8   4       4149.85       4714.46       130.95 o                         
  16   8   4         14.57         82.04        12.76 o                         
  18   8   4        655.01        701.80        33.05 o                         
 -21   9   4        138.81        114.99         9.66 o                         
 -19   9   4        177.11        178.98        14.61 o                         
 -17   9   4        915.50        867.54        26.18 o                         
 -15   9   4      15307.45      14919.71       301.32 o                         
 -13   9   4       1005.49       1000.54        21.86 o                         
 -11   9   4         93.51        175.21         7.80 o                         
  -9   9   4        100.25         70.42         5.40 o                         
  -7   9   4        290.94        526.66        17.08 o                         
  -5   9   4       3159.39       3381.64        74.32 o                         
  -3   9   4       1394.53       1540.62        37.70 o                         
  -1   9   4        161.19        406.62        14.07 o                         
   1   9   4        327.57        496.21        17.02 o                         
   3   9   4       2134.80       2507.59        52.73 o                         
   5   9   4       3881.44       4071.28        81.16 o                         
   7   9   4         69.47         85.87         6.02 o                         
   9   9   4      12677.93      12791.86       254.26 o                         
  11   9   4       2856.86       2640.63       134.84 o                         
  13   9   4       1536.37       1431.11        32.18 o                         
  15   9   4       2402.57       2300.65        77.80 o                         
  17   9   4        288.91        314.59        21.43 o                         
  19   9   4        419.14        465.23        22.16 o                         
 -20  10   4        437.78        456.83        21.51 o                         
 -18  10   4       1440.19       1224.80        51.16 o                         
 -16  10   4       4164.29       4482.09       138.88 o                         
 -14  10   4       5434.07       4926.93       113.88 o                         
 -12  10   4        274.94        311.60        10.26 o                         
 -10  10   4       2811.97       2914.97        50.61 o                         
  -8  10   4       8407.30       9405.01       149.70 o                         
  -6  10   4        407.80        280.43        12.72 o                         
  -4  10   4      26650.46      27111.50       500.84 o                         
  -2  10   4      25043.99      23812.87       440.83 o                         
   0  10   4      12436.24      11915.29       224.47 o                         
   2  10   4        306.46        147.02         9.56 o                         
   4  10   4      11842.78      12209.52       215.30 o                         
   6  10   4       1539.39       1453.61        27.21 o                         
   8  10   4        925.66       1004.69        21.85 o                         
  10  10   4      23161.42      23150.86       717.77 o                         
  12  10   4       1118.67       1171.66        40.98 o                         
  14  10   4       3014.61       3145.08        89.13 o                         
  16  10   4        120.38         91.35        23.92 o                         
  18  10   4       1693.80       1856.64        61.39 o                         
 -19  11   4        100.18         73.21        10.23 o                         
 -17  11   4        356.91        266.47        14.25 o                         
 -15  11   4       3157.41       2702.51        64.82 o                         
 -13  11   4       1054.01       1199.97        24.25 o                         
 -11  11   4       2006.10       1982.81        37.93 o                         
  -9  11   4        170.88        186.62         8.41 o                         
  -7  11   4       2890.84       3028.55        52.60 o                         
  -5  11   4        452.07        363.35        10.48 o                         
  -3  11   4        937.89       1054.86        24.90 o                         
  -1  11   4        539.27        546.45        17.72 o                         
   1  11   4        289.48        260.95        11.44 o                         
   3  11   4       1264.20       1251.49        25.82 o                         
   5  11   4        121.34        128.64         7.21 o                         
   7  11   4       2965.81       2917.83        75.54 o                         
   9  11   4        963.10       1082.56        53.64 o                         
  11  11   4        101.38        157.41        10.19 o                         
  13  11   4         80.86         66.85        10.09 o                         
  15  11   4        398.35        426.09        29.08 o                         
  17  11   4         36.87         28.40         9.24 o                         
 -20  12   4       1378.64       1507.75        81.65 o                         
 -18  12   4         61.50        140.60         9.81 o                         
 -16  12   4        208.16        301.05        15.83 o                         
 -14  12   4        169.84        219.32        10.84 o                         
 -12  12   4         48.43         81.50         6.61 o                         
 -10  12   4         14.33        165.57         9.06 o                         
  -8  12   4         78.07         93.54         6.29 o                         
  -6  12   4       3682.48       3622.98        68.91 o                         
  -4  12   4        610.31        560.76        14.05 o                         
  -2  12   4        353.49        434.64        14.99 o                         
   0  12   4       4819.53       4767.46        83.85 o                         
   2  12   4       1483.10       1676.28        32.18 o                         
   4  12   4         23.82         47.08         4.60 o                         
   6  12   4        167.85        160.23         8.35 o                         
   8  12   4       2281.72       2344.05        54.11 o                         
  10  12   4       3837.40       3959.72       109.95 o                         
  12  12   4         73.46         64.86         7.74 o                         
  14  12   4        480.97        509.84        24.16 o                         
  16  12   4        117.18        161.14        20.08 o                         
  18  12   4        359.56        386.36        17.96 o                         
 -19  13   4       1004.41        950.72        50.80 o                         
 -17  13   4       6359.43       5931.06       163.70 o                         
 -15  13   4       3174.41       2837.99        69.61 o                         
 -13  13   4       4964.57       3910.00        85.93 o                         
 -11  13   4        515.49        434.24        13.96 o                         
  -9  13   4       3595.52       3572.00        65.61 o                         
  -7  13   4       8678.69       8175.64       125.84 o                         
  -5  13   4      12900.87      12252.43       184.81 o                         
  -3  13   4      13973.30      13408.41       212.15 o                         
  -1  13   4       5621.90       5552.90        97.22 o                         
   1  13   4         56.50         75.13         6.48 o                         
   3  13   4        384.38        430.55        15.12 o                         
   5  13   4       1152.60        889.61        19.52 o                         
   7  13   4      23645.55      21332.35       654.49 o                         
   9  13   4      21423.89      21374.86       471.93 o                         
  11  13   4        192.80        230.19        12.38 o                         
  13  13   4       1111.84       1245.18        37.72 o                         
  15  13   4        382.84        406.55        30.99 o                         
  17  13   4        458.01        458.85        19.08 o                         
 -18  14   4       2239.49       2045.98        79.54 o                         
 -16  14   4       1775.99       1499.14        39.68 o                         
 -14  14   4         61.90         81.47         6.97 o                         
 -12  14   4        209.83        273.01        11.13 o                         
 -10  14   4        548.74        407.87        14.08 o                         
  -8  14   4         53.45         47.83         5.71 o                         
  -6  14   4       1735.80       1289.17        26.27 o                         
  -4  14   4       1565.98       1339.91        25.24 o                         
  -2  14   4        802.06        925.92        19.47 o                         
   0  14   4        662.68        617.79        14.91 o                         
   2  14   4        352.34        336.06        10.31 o                         
   4  14   4       1286.00       1168.09        23.91 o                         
   6  14   4        239.38        247.86        10.27 o                         
   8  14   4       1381.08       1274.49        37.40 o                         
  10  14   4         63.52         65.34         7.27 o                         
  12  14   4          9.49         26.93         5.94 o                         
  14  14   4        110.62        123.28        13.55 o                         
  16  14   4         17.38         27.28         6.88 o                         
 -17  15   4       1253.42       1167.02        44.22 o                         
 -15  15   4          4.67         19.56         6.76 o                         
 -13  15   4       1393.67       1048.66        31.71 o                         
 -11  15   4       1362.87       1509.61        32.80 o                         
  -9  15   4       4037.86       4104.07        80.12 o                         
  -7  15   4       3347.59       3487.35        64.89 o                         
  -5  15   4       4051.35       3842.39        74.99 o                         
  -3  15   4        535.27        581.27        15.32 o                         
  -1  15   4       2561.69       2274.69        56.92 o                         
   1  15   4       1991.58       1830.42        38.86 o                         
   3  15   4        826.47        906.89        22.54 o                         
   5  15   4         53.23         98.92         6.81 o                         
   7  15   4       9821.62       9217.90       166.67 o                         
   9  15   4        204.52        309.11        20.23 o                         
  11  15   4        274.73        287.69        19.67 o                         
  13  15   4         70.12         83.08        21.07 o                         
  15  15   4        283.28        341.58        14.02 o                         
 -16  16   4        167.49        155.26        12.64 o                         
 -14  16   4        504.94        470.80        19.25 o                         
 -12  16   4       1471.57       1278.22        39.63 o                         
 -10  16   4       6651.31       5996.61       105.37 o                         
  -8  16   4       2340.94       2237.71        45.24 o                         
  -6  16   4       3523.63       3179.27        57.30 o                         
  -4  16   4        816.00        801.90        19.20 o                         
  -2  16   4        673.20        769.48        23.17 o                         
   0  16   4         55.32        193.61        11.88 o                         
   2  16   4      16055.74      15660.63       246.98 o                         
   4  16   4       3646.44       4023.20        74.20 o                         
   6  16   4       9076.64       9238.62       156.79 o                         
   8  16   4         26.30         22.87         9.06 o                         
  10  16   4       3400.11       3326.24        83.78 o                         
  12  16   4         19.34         37.16        12.61 o                         
  14  16   4         72.95         88.12        10.60 o                         
 -15  17   4         84.07         93.93        13.34 o                         
 -13  17   4        217.57        177.77        14.74 o                         
 -11  17   4       1274.33       1149.14        27.25 o                         
  -9  17   4       9809.11       9403.30       225.32 o                         
  -7  17   4       1587.38       1301.27        30.01 o                         
  -5  17   4       1003.52        996.85        23.72 o                         
  -3  17   4       4577.39       4832.13        84.20 o                         
  -1  17   4      27855.19      27480.85       451.83 o                         
   1  17   4       1342.71       1632.76        32.55 o                         
   3  17   4       6294.61       6010.91       100.76 o                         
   5  17   4       7790.24       7440.22       111.04 o                         
   7  17   4        393.91        338.05        21.29 o                         
   9  17   4       4104.50       3599.68       155.41 o                         
  11  17   4        923.16        887.01        31.88 o                         
  13  17   4        296.02        294.24        17.01 o                         
 -14  18   4         74.28         70.64        10.80 o                         
 -12  18   4         58.91         63.01         7.65 o                         
 -10  18   4        282.76        248.85        11.88 o                         
  -8  18   4         59.08         41.29         5.98 o                         
  -6  18   4       3990.46       3614.08        64.95 o                         
  -4  18   4         34.70         65.13         6.51 o                         
  -2  18   4      10101.17      10573.69       179.22 o                         
   0  18   4      13021.86      13340.10       223.80 o                         
   2  18   4       3198.18       3354.65        60.30 o                         
   4  18   4       4271.58       4437.14       102.91 o                         
   6  18   4        528.42        532.10        18.18 o                         
   8  18   4       2749.71       2671.00        71.71 o                         
  10  18   4       1094.26       1042.16       101.91 o                         
  12  18   4         21.19         20.25         7.45 o                         
 -13  19   4        449.86        424.04        18.81 o                         
 -11  19   4       1308.57       1159.83        31.80 o                         
  -9  19   4        587.60        562.64        18.02 o                         
  -7  19   4        858.29        773.43        26.15 o                         
  -5  19   4       1085.26       1068.54        26.31 o                         
  -3  19   4        465.07        479.06        17.23 o                         
  -1  19   4       2330.04       2221.99        59.15 o                         
   1  19   4       1814.29       1848.58        42.30 o                         
   3  19   4       2626.87       2734.46        52.84 o                         
   5  19   4         18.75         24.97         6.75 o                         
   7  19   4       1000.87        889.00        23.40 o                         
   9  19   4        432.81        428.07        29.75 o                         
  11  19   4        242.03        301.02        31.99 o                         
 -12  20   4        120.21        148.88         8.48 o                         
 -10  20   4        286.35        354.22        21.01 o                         
  -8  20   4         34.91         55.77         6.66 o                         
  -6  20   4        796.36        637.35        17.96 o                         
  -4  20   4          0.76         12.80         5.79 o                         
  -2  20   4         24.10         25.47         5.75 o                         
   0  20   4       2433.04       2506.82        54.86 o                         
   2  20   4        365.42        474.40        16.41 o                         
   4  20   4          2.33         12.94         5.61 o                         
   6  20   4        428.86        384.78        18.02 o                         
   8  20   4         75.05         67.12         8.88 o                         
  10  20   4        101.25         93.59        17.09 o                         
 -11  21   4         14.01         10.70         5.10 o                         
  -9  21   4        324.60        293.18        14.42 o                         
  -7  21   4        206.22        253.61        14.65 o                         
  -5  21   4        441.77        432.18        16.14 o                         
  -3  21   4       1527.65       1401.10        35.00 o                         
  -1  21   4        240.48        283.74        11.89 o                         
   1  21   4          3.34          8.58         5.53 o                         
   3  21   4       1310.08       1353.62        32.88 o                         
   5  21   4         48.63         32.84         7.11 o                         
   7  21   4        116.27        149.50        11.88 o                         
   9  21   4        269.64        291.83        19.69 o                         
  -8  22   4        298.49        327.67        14.31 o                         
  -6  22   4       1484.36       1611.99        45.19 o                         
  -4  22   4         10.48         18.22         7.97 o                         
  -2  22   4         51.66        108.49        10.78 o                         
   0  22   4         21.72         40.01         7.31 o                         
   2  22   4        139.60        185.58        13.22 o                         
   4  22   4        568.82        556.91        17.65 o                         
   6  22   4         84.63         91.70        11.33 o                         
  -5  23   4       1825.26       2125.22        66.02 o                         
  -3  23   4        164.12        153.57        13.52 o                         
  -1  23   4         20.55         32.33         9.32 o                         
   1  23   4       1394.11       1518.26        59.57 o                         
   3  23   4       1166.38       1221.61        30.88 o                         
 -23   1   5        679.68        668.25        20.77 o                         
 -21   1   5        333.60        280.05        14.80 o                         
 -19   1   5       5206.54       4812.12       113.50 o                         
 -17   1   5         18.00         67.85         7.40 o                         
 -15   1   5       3153.11       2678.71        70.28 o                         
 -13   1   5        140.98        271.45        12.28 o                         
 -11   1   5       1565.10       2250.47        74.05 o                         
  -9   1   5      63242.88      73240.09      2046.00 o                         
  -7   1   5       2192.71       1577.76        45.73 o                         
  -5   1   5      11207.73      12134.97       298.76 o                         
  -3   1   5     134556.02     126579.14      6103.62 o                         
   1   1   5       2364.91       2700.52        56.75 o                         
   3   1   5      12239.37      13742.00       336.18 o                         
   5   1   5       1382.08       1083.47        48.78 o                         
   7   1   5      10978.55      11914.50       490.00 o                         
   9   1   5       5724.27       6071.17       109.72 o                         
  11   1   5        851.74        954.18        23.49 o                         
  13   1   5        591.43        657.43        21.61 o                         
  15   1   5        319.43        257.81        12.91 o                         
  17   1   5       3788.31       3682.14        80.37 o                         
  19   1   5        274.04        234.36        20.11 o                         
 -22   2   5        520.44        560.06        22.34 o                         
 -20   2   5         56.04        109.11        10.57 o                         
 -18   2   5         19.73         24.64         7.13 o                         
 -16   2   5        101.80        126.17         8.74 o                         
 -14   2   5       2663.21       2422.46        49.23 o                         
 -12   2   5       3887.30       4294.54       111.84 o                         
 -10   2   5         33.02        144.84        11.83 o                         
  -8   2   5        302.29        316.31        18.97 o                         
  -6   2   5        406.07        552.65        24.36 o                         
  -4   2   5       4061.03       4011.56       102.85 o                         
  -2   2   5        580.41        477.14        21.89 o                         
   2   2   5          4.09        205.88        10.31 o                         
   4   2   5        831.14        870.29        56.52 o                         
   6   2   5        976.74       1003.49        47.88 o                         
   8   2   5       2960.94       3694.36       107.99 o                         
  10   2   5        288.22        402.84        12.68 o                         
  12   2   5       5043.78       5425.57       107.96 o                         
  14   2   5       1568.02       1463.05        38.12 o                         
  16   2   5        501.96        456.56        24.13 o                         
  18   2   5        242.16        319.01        17.49 o                         
  20   2   5        598.83        681.95        30.31 o                         
 -23   3   5         92.83        126.28        10.67 o                         
 -21   3   5        311.75        256.03        15.00 o                         
 -19   3   5        428.73        469.91        16.89 o                         
 -17   3   5       1980.11       1898.33        43.07 o                         
 -15   3   5       2222.93       1998.25        59.37 o                         
 -13   3   5        851.11        860.83        21.46 o                         
 -11   3   5        894.13        637.40        50.76 o                         
  -9   3   5       6841.71       7523.25       269.43 o                         
  -7   3   5      16937.70      17607.37       498.14 o                         
  -5   3   5        654.58        535.85        24.74 o                         
  -3   3   5      12148.26      12874.02       314.73 o                         
  -1   3   5       3640.93       3579.34        81.64 o                         
   1   3   5        350.98        310.84        12.92 o                         
   3   3   5       2803.48       2377.79        50.66 o                         
   5   3   5       4629.68       4666.35       164.61 o                         
   7   3   5       7225.73       6786.62       213.93 o                         
   9   3   5       1264.78       1331.74        31.28 o                         
  11   3   5       6774.84       6708.15       129.55 o                         
  13   3   5        246.15        298.19        13.64 o                         
  15   3   5         18.80         32.34         6.63 o                         
  17   3   5        244.66        218.19        18.56 o                         
  19   3   5        315.15        333.95        22.92 o                         
 -22   4   5        402.18        353.64        17.51 o                         
 -20   4   5         96.28        100.79         9.91 o                         
 -18   4   5       2435.04       2365.20        56.65 o                         
 -16   4   5         17.24         26.79         7.51 o                         
 -14   4   5       5478.17       5054.92        84.90 o                         
 -12   4   5         28.43        135.69         9.98 o                         
 -10   4   5       1538.45       1626.56        93.10 o                         
  -8   4   5      16604.05      18011.24       510.81 o                         
  -6   4   5       3129.91       3046.29       162.76 o                         
  -4   4   5      34706.45      31080.27       914.23 o                         
  -2   4   5      26285.90      24819.40       696.70 o                         
   0   4   5       6317.78       6052.17       179.65 o                         
   2   4   5        848.28        861.62        21.22 o                         
   4   4   5       9386.07       8119.17       201.41 o                         
   6   4   5       8007.68       7970.93       272.76 o                         
   8   4   5      13975.75      14179.08       264.46 o                         
  10   4   5       2350.86       2622.76        55.20 o                         
  12   4   5       2020.93       1986.43        48.04 o                         
  14   4   5        183.19        162.18        10.59 o                         
  16   4   5       1204.97       1142.24        36.94 o                         
  18   4   5        202.34        156.92        22.37 o                         
  20   4   5          9.87         10.07         6.65 o                         
 -21   5   5        101.90         85.78         8.76 o                         
 -19   5   5       1359.48       1441.75        37.53 o                         
 -17   5   5       1919.14       1888.58        46.83 o                         
 -15   5   5       2076.54       2063.39        40.25 o                         
 -13   5   5       3090.17       2748.13        60.65 o                         
 -11   5   5       1670.88       2093.48        56.55 o                         
  -9   5   5       4761.13       4729.04       164.69 o                         
  -7   5   5       1875.48       1835.26        59.81 o                         
  -5   5   5       1114.55        841.40        26.19 o                         
  -3   5   5        165.95        214.21        10.42 o                         
  -1   5   5       1168.14       1207.49        35.60 o                         
   1   5   5       1753.26       2070.92        51.50 o                         
   3   5   5       1028.36       1063.07        37.09 o                         
   5   5   5         95.58        207.15        14.51 o                         
   7   5   5        342.34        466.34        18.70 o                         
   9   5   5       3486.49       3672.56        69.16 o                         
  11   5   5       2750.71       2810.31        58.89 o                         
  13   5   5          0.56         35.26         7.20 o                         
  15   5   5         42.90        138.76        11.16 o                         
  17   5   5        618.21        606.15        27.39 o                         
  19   5   5        179.54        199.85        15.35 o                         
 -22   6   5          8.54         20.65         7.76 o                         
 -20   6   5       2602.88       2728.18        67.92 o                         
 -18   6   5       3914.82       4219.89        92.40 o                         
 -16   6   5         60.61        108.96        10.62 o                         
 -14   6   5       2390.82       2127.83        44.08 o                         
 -12   6   5       3863.12       3757.89        71.35 o                         
 -10   6   5       6283.01       5967.55       165.38 o                         
  -8   6   5       4470.92       4827.12       125.13 o                         
  -6   6   5      20507.94      19036.45       466.58 o                         
  -4   6   5      14357.06      11521.23       254.19 o                         
  -2   6   5      26949.32      24169.02       527.01 o                         
   0   6   5      23757.97      24458.12       532.68 o                         
   2   6   5       2642.63       3025.16        65.00 o                         
   4   6   5        158.31        229.50        10.92 o                         
   6   6   5        658.15        594.32        39.40 o                         
   8   6   5       1826.39       1756.96        38.54 o                         
  10   6   5       2401.83       2274.55        48.77 o                         
  12   6   5       6450.36       6741.68       142.98 o                         
  14   6   5         84.13        114.64        11.07 o                         
  16   6   5        192.70        295.92        16.87 o                         
  18   6   5        164.88        189.31        19.00 o                         
 -21   7   5       2175.89       2146.73        54.16 o                         
 -19   7   5       1977.29       1869.93        45.89 o                         
 -17   7   5        105.24        138.74        13.59 o                         
 -15   7   5       9447.12       8772.74       248.14 o                         
 -13   7   5        122.76        251.82        11.06 o                         
 -11   7   5       6788.22       6296.30       121.77 o                         
  -9   7   5       2110.45       2413.72        72.82 o                         
  -7   7   5       1400.02       1418.39        43.44 o                         
  -5   7   5       2160.55       2290.45        63.91 o                         
  -3   7   5      13402.28      13832.75       277.90 o                         
  -1   7   5      31353.70      29643.44       544.86 o                         
   1   7   5      32097.71      30069.79       597.03 o                         
   3   7   5        682.05        668.78        21.10 o                         
   5   7   5         77.75        122.07         8.36 o                         
   7   7   5        908.98        982.07        20.31 o                         
   9   7   5       1010.07       1009.54        25.57 o                         
  11   7   5       5370.90       5481.87       108.84 o                         
  13   7   5      12463.18      12940.19       287.29 o                         
  15   7   5       2246.65       2110.75        51.42 o                         
  17   7   5        724.98        634.30        30.95 o                         
  19   7   5       1503.29       1697.80        69.63 o                         
 -22   8   5        295.76        489.83        29.56 o                         
 -20   8   5       1627.78       1585.97        38.73 o                         
 -18   8   5        236.36        217.79        13.76 o                         
 -16   8   5       6816.23       6434.01       135.74 o                         
 -14   8   5       9229.68       8898.35       159.39 o                         
 -12   8   5       1061.32       1022.51        21.01 o                         
 -10   8   5         47.00        124.09         6.54 o                         
  -8   8   5      11527.38      11816.75       228.29 o                         
  -6   8   5        216.89        480.27        19.96 o                         
  -4   8   5       1164.75       1746.29        40.57 o                         
  -2   8   5      10900.80      13115.97       244.72 o                         
   0   8   5       6160.07       6414.71       133.07 o                         
   2   8   5       6891.50       6044.06       125.82 o                         
   4   8   5        179.72        202.93        10.28 o                         
   6   8   5      22162.16      22301.21       385.30 o                         
   8   8   5         62.80         79.72         8.02 o                         
  10   8   5       2876.51       2938.49        73.07 o                         
  12   8   5       9893.46      10389.78       242.42 o                         
  14   8   5      11191.15      11337.07       269.74 o                         
  16   8   5         50.40         89.47         9.40 o                         
  18   8   5         11.56         17.08         9.12 o                         
 -21   9   5        116.78        157.01        11.80 o                         
 -19   9   5         85.37        119.90        10.57 o                         
 -17   9   5        423.87        494.51        20.85 o                         
 -15   9   5      21714.58      20506.93       444.45 o                         
 -13   9   5        318.05        345.54        14.41 o                         
 -11   9   5       6281.46       5950.62        88.57 o                         
  -9   9   5        431.65        366.02        13.11 o                         
  -7   9   5        350.83        333.45        11.67 o                         
  -5   9   5       1609.35       1645.92        37.35 o                         
  -3   9   5      33466.09      33195.93       611.03 o                         
  -1   9   5        550.44        379.71        14.05 o                         
   1   9   5       7176.55       5858.58       113.80 o                         
   3   9   5      40526.80      44380.84       815.08 o                         
   5   9   5       1301.46       2412.30        38.67 o                         
   7   9   5      14372.99      14355.25       268.14 o                         
   9   9   5       4763.23       4577.57        99.24 o                         
  11   9   5       2017.93       2250.59        54.01 o                         
  13   9   5        119.92        201.18        12.40 o                         
  15   9   5      13951.46      14665.79       326.69 o                         
  17   9   5        336.42        458.28        25.09 o                         
 -20  10   5        542.06        578.31        22.94 o                         
 -18  10   5        329.87        257.37        15.44 o                         
 -16  10   5        129.09        229.27        18.64 o                         
 -14  10   5      12988.58      10999.78       216.84 o                         
 -12  10   5         39.82        140.82         9.49 o                         
 -10  10   5        122.46        168.15         7.68 o                         
  -8  10   5         30.49         87.33         5.89 o                         
  -6  10   5       1334.67       1541.20        26.91 o                         
  -4  10   5       1202.52       1393.03        36.05 o                         
  -2  10   5        812.72       1205.13        32.01 o                         
   0  10   5       3926.85       4154.34        92.25 o                         
   2  10   5      12181.32      12622.31       209.88 o                         
   4  10   5       2573.99       2624.44        45.77 o                         
   6  10   5        721.06        659.63        16.14 o                         
   8  10   5       1937.19       2305.37        50.32 o                         
  10  10   5       4703.62       4994.60       100.22 o                         
  12  10   5       2294.07       2316.60        47.59 o                         
  14  10   5         11.47         30.96         6.66 o                         
  16  10   5       1865.41       1825.26       107.54 o                         
  18  10   5         23.83         39.59         9.00 o                         
 -19  11   5        586.58        651.11        30.09 o                         
 -17  11   5       2488.31       2118.30       109.32 o                         
 -15  11   5         39.04         76.34         9.59 o                         
 -13  11   5       7619.54       7094.81       148.39 o                         
 -11  11   5        205.64        359.10        12.79 o                         
  -9  11   5        618.80        651.26        15.84 o                         
  -7  11   5         43.02         94.68         5.88 o                         
  -5  11   5        418.33        323.56        11.02 o                         
  -3  11   5         12.27         22.71         4.29 o                         
  -1  11   5        127.79        197.85         9.06 o                         
   1  11   5        745.39        791.41        17.75 o                         
   3  11   5        238.38        432.67        12.20 o                         
   5  11   5       2349.01       2285.61        36.14 o                         
   7  11   5       4938.55       5094.11        94.86 o                         
   9  11   5       2931.55       2793.61        59.80 o                         
  11  11   5         31.55         67.32         8.04 o                         
  13  11   5        119.77        109.28         8.55 o                         
  15  11   5          0.30         10.51         5.94 o                         
  17  11   5        321.52        381.19        21.36 o                         
 -20  12   5        623.24        657.96        23.35 o                         
 -18  12   5        139.63        216.85        15.17 o                         
 -16  12   5          6.19         11.51         7.23 o                         
 -14  12   5       8030.55       6816.49       165.48 o                         
 -12  12   5         11.85         31.03         5.70 o                         
 -10  12   5        324.83        261.77        10.44 o                         
  -8  12   5       1209.83       1060.42        21.18 o                         
  -6  12   5        337.01        307.03         9.43 o                         
  -4  12   5       1646.32       1588.13        28.74 o                         
  -2  12   5       2477.53       2488.74        42.82 o                         
   0  12   5       7493.18       7356.26       108.47 o                         
   2  12   5       3784.26       3603.79        58.98 o                         
   4  12   5       2915.23       2551.61        41.88 o                         
   6  12   5         33.88        116.02         9.37 o                         
   8  12   5       1023.73       1226.64        34.07 o                         
  10  12   5      10463.56      10327.82       261.12 o                         
  12  12   5       1904.18       1969.27        58.61 o                         
  14  12   5        102.31        152.41        10.92 o                         
  16  12   5         38.04         23.46         9.11 o                         
 -19  13   5         60.28         61.06        11.60 o                         
 -17  13   5         28.21         73.36         8.28 o                         
 -15  13   5        752.18        622.51        25.07 o                         
 -13  13   5        206.58        354.95        13.13 o                         
 -11  13   5        410.14        451.94        13.66 o                         
  -9  13   5       1028.49       1022.21        25.78 o                         
  -7  13   5        724.85        828.88        18.32 o                         
  -5  13   5       1094.87       1184.54        21.97 o                         
  -3  13   5         92.10        133.61         7.39 o                         
  -1  13   5         79.75        112.04         6.52 o                         
   1  13   5         75.84        119.01         7.03 o                         
   3  13   5         82.24         60.43         5.24 o                         
   5  13   5        315.36        235.55         9.22 o                         
   7  13   5        164.30        231.90        10.84 o                         
   9  13   5        151.44        212.80        12.69 o                         
  11  13   5        186.63        123.18         9.44 o                         
  13  13   5        127.14        144.23        13.15 o                         
  15  13   5        165.23        211.24        15.51 o                         
 -18  14   5        332.50        282.87        13.67 o                         
 -16  14   5        226.53        259.92        14.29 o                         
 -14  14   5        779.29        606.33        18.60 o                         
 -12  14   5        183.86         79.03        14.28 o                         
 -10  14   5        314.70        344.27        15.36 o                         
  -8  14   5        995.28        886.60        22.25 o                         
  -6  14   5          9.83         23.60         4.83 o                         
  -4  14   5       1247.15       1155.43        21.89 o                         
  -2  14   5         31.44         97.77         6.27 o                         
   0  14   5          3.73         58.56         5.32 o                         
   2  14   5       3342.06       3468.27        57.98 o                         
   4  14   5       1476.19       1409.39        46.52 o                         
   6  14   5      13166.78      12592.81       224.14 o                         
   8  14   5        227.86        341.33        22.11 o                         
  10  14   5        279.34        244.17        16.49 o                         
  12  14   5         76.13         65.43         6.90 o                         
  14  14   5          3.00         -6.50         6.50 o                         
  16  14   5       2035.13       2289.67        71.82 o                         
 -17  15   5        501.78        371.51        26.13 o                         
 -15  15   5        154.09         93.67         8.57 o                         
 -13  15   5       1212.65       1077.45        28.14 o                         
 -11  15   5        375.63        370.84        14.60 o                         
  -9  15   5        467.52        421.40        14.84 o                         
  -7  15   5        186.39        250.16        12.49 o                         
  -5  15   5        114.61         98.96         6.92 o                         
  -3  15   5       2443.05       2341.49        52.28 o                         
  -1  15   5        351.89        289.65        11.03 o                         
   1  15   5       1063.31       1148.68        29.20 o                         
   3  15   5        398.61        340.71        11.46 o                         
   5  15   5         81.82        130.27         7.56 o                         
   7  15   5       5279.58       4898.04        92.93 o                         
   9  15   5       2581.27       2466.99        66.51 o                         
  11  15   5        980.08        919.24        41.71 o                         
  13  15   5         11.86         20.10        10.63 o                         
  15  15   5          5.11         41.27         7.74 o                         
 -16  16   5        653.61        813.01        31.00 o                         
 -14  16   5       1732.22       1808.79        49.70 o                         
 -12  16   5       2370.13       2211.94        49.57 o                         
 -10  16   5       1405.65        866.89        33.41 o                         
  -8  16   5        735.86        623.55        17.75 o                         
  -6  16   5        951.50       1100.32        24.71 o                         
  -4  16   5         71.03        119.52         7.41 o                         
  -2  16   5       1824.24       1868.83        35.62 o                         
   0  16   5      20207.21      19215.91       323.08 o                         
   2  16   5         44.30        108.08         8.64 o                         
   4  16   5        198.17        292.78        10.53 o                         
   6  16   5        554.67        338.84        11.57 o                         
   8  16   5       1100.58        804.91        47.90 o                         
  10  16   5       1500.15       1411.26        69.87 o                         
  12  16   5        707.07        709.36        29.97 o                         
  14  16   5       1035.54       1219.04        38.21 o                         
 -15  17   5        565.68        480.57        20.46 o                         
 -13  17   5       1926.80       1856.37        72.20 o                         
 -11  17   5       3278.09       3319.40        75.50 o                         
  -9  17   5        436.41        531.17        18.87 o                         
  -7  17   5         82.62         95.73         8.27 o                         
  -5  17   5       1505.71       1548.39        30.74 o                         
  -3  17   5       1114.69       1104.52        25.82 o                         
  -1  17   5       2452.71       2571.76        45.93 o                         
   1  17   5        127.52        246.86        12.54 o                         
   3  17   5       9311.45       9499.11       139.87 o                         
   5  17   5         51.62         69.58         7.52 o                         
   7  17   5       2334.74       2119.51        51.97 o                         
   9  17   5        374.53        383.53        16.29 o                         
  11  17   5        595.57        539.91        39.65 o                         
  13  17   5       1545.68       1714.76        61.87 o                         
 -14  18   5         77.38         79.14         7.81 o                         
 -12  18   5        557.58        460.34        18.08 o                         
 -10  18   5       1203.21        945.10        24.98 o                         
  -8  18   5       1144.92       1050.35        23.87 o                         
  -6  18   5       3876.52       3361.75        64.79 o                         
  -4  18   5        693.94        829.42        20.75 o                         
  -2  18   5       4834.34       5045.19        86.36 o                         
   0  18   5       8172.19       8335.42       144.57 o                         
   2  18   5       1175.97       1284.86        29.10 o                         
   4  18   5        146.04        143.49         9.00 o                         
   6  18   5       2569.09       2514.88        61.51 o                         
   8  18   5        444.30        406.62        20.74 o                         
  10  18   5        902.69        813.44        37.69 o                         
  12  18   5         11.00         21.83         7.09 o                         
 -13  19   5         66.36         94.94         7.08 o                         
 -11  19   5        481.99        608.74        20.10 o                         
  -9  19   5       1845.41       1666.91        37.77 o                         
  -7  19   5        435.42        414.56        15.05 o                         
  -5  19   5       2883.67       2856.51        49.56 o                         
  -3  19   5       3605.02       3470.43        74.03 o                         
  -1  19   5        197.68        290.80        14.80 o                         
   1  19   5       2229.23       2214.70        43.04 o                         
   3  19   5       5803.84       5587.32       104.22 o                         
   5  19   5        548.75        561.96        19.79 o                         
   7  19   5        360.51        378.30        30.87 o                         
   9  19   5       1666.61       1610.33        63.77 o                         
  11  19   5        566.59        661.11        39.25 o                         
 -12  20   5        537.06        448.03        15.03 o                         
 -10  20   5        302.66        295.24        13.45 o                         
  -8  20   5        754.19        694.19        22.69 o                         
  -6  20   5        411.19        428.63        16.04 o                         
  -4  20   5       1427.57       1438.64        32.94 o                         
  -2  20   5       4402.88       4823.23        98.16 o                         
   0  20   5       3260.76       3638.32        76.54 o                         
   2  20   5         69.93         95.98         8.83 o                         
   4  20   5         59.07        105.59        13.46 o                         
   6  20   5        314.53        292.35        14.06 o                         
   8  20   5        163.84        196.97        14.85 o                         
  10  20   5       1960.35       1950.33        74.30 o                         
 -11  21   5          3.22         13.46         6.58 o                         
  -9  21   5        125.75         92.16         8.53 o                         
  -7  21   5         17.30         29.57         6.92 o                         
  -5  21   5         49.60         76.32         8.05 o                         
  -3  21   5        995.70        999.55        29.83 o                         
  -1  21   5          6.81         10.31         7.06 o                         
   1  21   5         37.06         50.23         7.12 o                         
   3  21   5          9.52         22.45         6.51 o                         
   5  21   5        216.10        198.37        13.31 o                         
   7  21   5        859.09        843.86        29.60 o                         
  -8  22   5       1275.00       1332.01        38.40 o                         
  -6  22   5        932.29       1048.91        39.77 o                         
  -4  22   5       1539.74       1084.23        96.50 o                         
  -2  22   5       1131.84       1198.63        80.39 o                         
   0  22   5         42.73         62.43         9.62 o                         
   2  22   5         41.94         40.11         6.36 o                         
   4  22   5        889.86       1162.62        40.70 o                         
   6  22   5       3898.57       3510.25       424.65 o                         
  -5  23   5         22.56         38.09         7.77 o                         
  -3  23   5        925.57        923.41        32.89 o                         
  -1  23   5        351.77        302.23        13.37 o                         
   1  23   5         83.86        144.93         9.61 o                         
   3  23   5         21.91         22.87         5.06 o                         
 -22   0   6         36.95         43.45        10.95 o                         
 -20   0   6       3506.06       3296.98       170.26 o                         
 -18   0   6       6850.00       5859.34       176.08 o                         
 -16   0   6        151.31        190.14        24.30 o                         
 -14   0   6       1157.30       1183.92        38.36 o                         
 -12   0   6        254.89        728.94        28.74 o                         
 -10   0   6      15390.70      20330.82       707.07 o                         
  -8   0   6      11315.36      13695.30       479.70 o                         
  -6   0   6      19731.60      20014.67       978.43 o                         
  -4   0   6      58793.48      59588.59      1662.11 o                         
  -2   0   6       2001.41       1547.06        63.50 o                         
   0   0   6        103.18        329.51        16.76 o                         
   2   0   6      13185.06      11702.00       331.56 o                         
   4   0   6      30208.21      35169.99      1711.39 o                         
   6   0   6      17526.68      16306.08      1262.63 o                         
   8   0   6      13510.18      15426.28       379.99 o                         
  10   0   6      15262.23      15210.61       376.82 o                         
  12   0   6         35.00         80.04        10.75 o                         
  14   0   6        368.82        445.65        25.07 o                         
  16   0   6      10615.85      10731.28       309.86 o                         
  18   0   6        337.39        252.50        16.07 o                         
 -23   1   6       1500.32       1466.03        41.54 o                         
 -21   1   6        141.18        108.39         9.22 o                         
 -19   1   6       3278.20       2901.71        60.93 o                         
 -17   1   6        699.50        630.07        18.61 o                         
 -15   1   6        584.30        592.73        19.97 o                         
 -13   1   6       1111.82       1113.91        24.29 o                         
 -11   1   6       2473.96       2953.21       113.68 o                         
  -9   1   6      11055.09      13601.93       337.30 o                         
  -7   1   6       6692.55       8242.34       206.98 o                         
  -5   1   6        213.49        384.56        17.36 o                         
  -3   1   6        515.84        894.32        60.44 o                         
  -1   1   6      21717.73      22869.18       453.45 o                         
   1   1   6      23064.99      22383.33       486.59 o                         
   3   1   6      10693.03      10625.20       261.70 o                         
   5   1   6       1058.72        786.42        40.48 o                         
   7   1   6       2404.79       2516.41        70.64 o                         
   9   1   6         38.71        102.15         7.40 o                         
  11   1   6       1931.95       2083.32        43.25 o                         
  13   1   6       1762.89       2048.32        44.07 o                         
  15   1   6       2762.65       2685.09        62.39 o                         
  17   1   6        685.34        690.84        23.64 o                         
  19   1   6         23.22         33.97        10.39 o                         
 -22   2   6        261.20        230.44        17.85 o                         
 -20   2   6         85.12        115.22        10.76 o                         
 -18   2   6         35.72         68.49        12.19 o                         
 -16   2   6        624.84        640.52        19.69 o                         
 -14   2   6       2334.90       2374.06        55.86 o                         
 -12   2   6      14665.20      16068.91       336.51 o                         
 -10   2   6        858.38       1456.93        52.36 o                         
  -8   2   6       1842.04       1989.59        66.02 o                         
  -6   2   6       1478.97       1407.02        58.47 o                         
  -4   2   6        943.28       1021.70        27.71 o                         
  -2   2   6      23579.54      22411.13       487.38 o                         
   0   2   6       2735.27       2549.27        60.11 o                         
   2   2   6      12644.81      12315.42       302.54 o                         
   4   2   6       1433.45       1944.47        52.66 o                         
   6   2   6       1993.60       2116.14        80.76 o                         
   8   2   6       3828.58       4338.97        75.62 o                         
  10   2   6       2595.38       2691.31        49.98 o                         
  12   2   6       1111.00       1217.26        31.13 o                         
  14   2   6        496.29        541.64        19.76 o                         
  16   2   6         10.02         43.12         8.73 o                         
  18   2   6        719.59        668.66        25.20 o                         
 -23   3   6       1695.60       1640.20        44.91 o                         
 -21   3   6       1861.57       1921.72        56.12 o                         
 -19   3   6        409.61        413.32        17.96 o                         
 -17   3   6        116.96        102.46         8.43 o                         
 -15   3   6       3878.82       3727.20        88.03 o                         
 -13   3   6       2690.36       2549.69        58.51 o                         
 -11   3   6      16511.45      15939.41       392.21 o                         
  -9   3   6      10471.73      11520.28       331.57 o                         
  -7   3   6      12004.59      12598.94       311.73 o                         
  -5   3   6       2047.86       1492.34        59.96 o                         
  -3   3   6       1827.20       1419.08        40.46 o                         
  -1   3   6      27498.15      26345.98       572.08 o                         
   1   3   6      17952.29      19299.09       470.85 o                         
   3   3   6       3526.82       3585.49        69.52 o                         
   5   3   6        113.27        315.09        16.08 o                         
   7   3   6       4625.27       4975.21       150.20 o                         
   9   3   6        398.96        468.89        13.81 o                         
  11   3   6        435.44        479.24        16.50 o                         
  13   3   6        462.47        544.60        18.27 o                         
  15   3   6        177.58        216.74        18.27 o                         
  17   3   6        279.05        298.03        17.40 o                         
  19   3   6        115.76        158.25        11.79 o                         
 -22   4   6        642.73        655.82        22.02 o                         
 -20   4   6        948.10        877.12        26.08 o                         
 -18   4   6        759.67        664.10        25.56 o                         
 -16   4   6        809.28        621.44        18.69 o                         
 -14   4   6       1061.65       1006.85        21.73 o                         
 -12   4   6       1136.20       1241.88        32.70 o                         
 -10   4   6         21.68        107.71        16.98 o                         
  -8   4   6       3214.32       3974.78       121.56 o                         
  -6   4   6        199.11        354.16        15.55 o                         
  -4   4   6        181.98        193.97        10.62 o                         
  -2   4   6       3852.35       4182.47       124.00 o                         
   0   4   6      31401.10      32019.80       897.69 o                         
   2   4   6      12941.98      14047.63       281.78 o                         
   4   4   6         77.02        160.34         8.98 o                         
   6   4   6       2714.96       2718.88        76.94 o                         
   8   4   6       1604.97       1726.71        38.90 o                         
  10   4   6         19.66         76.43         7.01 o                         
  12   4   6          1.89         22.97         5.98 o                         
  14   4   6         33.94         71.77         9.25 o                         
  16   4   6         55.76         77.19         8.20 o                         
  18   4   6        432.35        365.17        30.72 o                         
 -21   5   6        105.86        204.80        14.71 o                         
 -19   5   6        318.65        311.70        15.94 o                         
 -17   5   6         61.63         94.58        10.38 o                         
 -15   5   6        255.86        284.57        10.74 o                         
 -13   5   6        108.20        128.42         7.34 o                         
 -11   5   6         66.75         75.12         7.27 o                         
  -9   5   6       6672.37       6444.06       574.66 o                         
  -7   5   6       1614.67       2035.66        79.10 o                         
  -5   5   6       1883.15       1584.27        46.35 o                         
  -3   5   6         10.80         36.75         6.26 o                         
  -1   5   6      10369.05      10001.40       247.96 o                         
   1   5   6        440.37        656.64        20.35 o                         
   3   5   6        279.33        286.21        12.05 o                         
   5   5   6       1598.83       1715.95        58.85 o                         
   7   5   6       1429.17       1616.70        35.76 o                         
   9   5   6       1053.12       1246.98        27.91 o                         
  11   5   6         34.47         54.89         7.95 o                         
  13   5   6         67.07         79.14         9.15 o                         
  15   5   6        497.10        492.88        18.38 o                         
  17   5   6          1.62         22.67         7.05 o                         
  19   5   6         59.52         66.89         9.86 o                         
 -22   6   6        211.00        212.42        13.31 o                         
 -20   6   6        589.81        483.50        17.83 o                         
 -18   6   6         48.72        132.59        13.55 o                         
 -16   6   6        245.20        266.55        10.81 o                         
 -14   6   6       3015.52       2749.77        51.68 o                         
 -12   6   6         26.81         54.53         6.11 o                         
 -10   6   6        130.23         99.41         7.76 o                         
  -8   6   6        125.67         79.14        10.13 o                         
  -6   6   6        320.28        375.56        19.37 o                         
  -4   6   6       3351.07       3434.31        81.51 o                         
  -2   6   6       2733.01       2853.44        62.44 o                         
   0   6   6        469.83        540.92        29.33 o                         
   2   6   6         16.69         88.29         7.09 o                         
   4   6   6       5584.02       5306.04       121.55 o                         
   6   6   6       1505.93       1504.45        33.42 o                         
   8   6   6       2413.20       2218.45        44.26 o                         
  10   6   6       2125.44       2293.83        49.70 o                         
  12   6   6        511.47        581.11        20.59 o                         
  14   6   6         17.56         33.35         7.45 o                         
  16   6   6       2333.02       2319.23        62.60 o                         
  18   6   6         28.83         19.28         9.91 o                         
 -21   7   6       1274.00       1111.00        36.18 o                         
 -19   7   6         30.68         53.40         8.99 o                         
 -17   7   6         12.50         25.25         8.10 o                         
 -15   7   6       1655.95       1623.38        36.92 o                         
 -13   7   6         31.76         84.98         6.28 o                         
 -11   7   6      11127.24      10925.27       172.54 o                         
  -9   7   6       1042.02        889.75        19.38 o                         
  -7   7   6        784.34        792.32        25.95 o                         
  -5   7   6       5029.07       5232.44       110.58 o                         
  -3   7   6       4378.36       3963.81        85.00 o                         
  -1   7   6       1512.82       2359.98        49.84 o                         
   1   7   6       2384.25       2474.81        55.54 o                         
   3   7   6         66.23        199.08        15.66 o                         
   5   7   6       5922.75       6166.03       128.72 o                         
   7   7   6        258.52        287.91        12.87 o                         
   9   7   6         93.25        106.52         8.27 o                         
  11   7   6       1695.75       1920.91        43.38 o                         
  13   7   6         38.79        123.06        10.63 o                         
  15   7   6       2690.82       2943.35        67.07 o                         
  17   7   6         87.93         84.00        11.69 o                         
 -20   8   6        537.58        580.30        23.68 o                         
 -18   8   6        364.91        396.88        17.06 o                         
 -16   8   6        319.26        480.29        16.61 o                         
 -14   8   6        292.62        366.35        12.90 o                         
 -12   8   6       1483.43       1338.38        24.65 o                         
 -10   8   6       1964.44       1864.14        31.59 o                         
  -8   8   6      10882.09      11074.43       174.36 o                         
  -6   8   6      21185.64      22240.82       488.63 o                         
  -4   8   6        262.66        211.34        10.62 o                         
  -2   8   6       1678.37       1722.09        38.33 o                         
   0   8   6        441.60        617.03        18.08 o                         
   2   8   6       4299.91       5110.42       108.16 o                         
   4   8   6       4540.88       4592.72       109.57 o                         
   6   8   6          6.55         66.36         5.62 o                         
   8   8   6       1159.06       1227.59        32.25 o                         
  10   8   6        254.71        258.42        17.49 o                         
  12   8   6      18485.00      18966.31       420.87 o                         
  14   8   6       3711.43       4092.30        90.26 o                         
  16   8   6          0.27         33.54         7.88 o                         
  18   8   6        480.54        577.06        61.97 o                         
 -21   9   6         86.69        130.13        12.38 o                         
 -19   9   6       1107.78       1048.19        35.12 o                         
 -17   9   6       1124.03       1020.63        32.60 o                         
 -15   9   6       1280.85       1403.27        39.12 o                         
 -13   9   6       3448.25       3595.86        76.56 o                         
 -11   9   6       1505.60       1530.71        28.76 o                         
  -9   9   6       1377.19       1393.93        26.94 o                         
  -7   9   6       2059.09       2212.46        39.45 o                         
  -5   9   6       7109.92       7855.43       150.85 o                         
  -3   9   6        443.51        674.79        19.85 o                         
  -1   9   6       2195.07       2560.97        58.80 o                         
   1   9   6        359.03        413.05        14.89 o                         
   3   9   6      15703.66      17150.51       254.43 o                         
   5   9   6       4020.01       4591.33        75.73 o                         
   7   9   6        402.04        420.25        15.98 o                         
   9   9   6        179.09        302.41        16.54 o                         
  11   9   6       1010.90       1156.84        30.56 o                         
  13   9   6        784.22        690.03        29.03 o                         
  15   9   6        223.30        319.26        15.90 o                         
  17   9   6        212.39        323.05        20.21 o                         
 -20  10   6        117.94         96.89         9.77 o                         
 -18  10   6        165.46        209.74        15.13 o                         
 -16  10   6        977.21        864.73        29.91 o                         
 -14  10   6       5311.00       5045.58        89.32 o                         
 -12  10   6        123.69        302.90        14.60 o                         
 -10  10   6       8533.50       8230.23       120.71 o                         
  -8  10   6        536.97        734.51        21.03 o                         
  -6  10   6      21176.49      22234.71       392.03 o                         
  -4  10   6       9216.04      10674.48       160.64 o                         
  -2  10   6        221.04        130.25         8.30 o                         
   0  10   6       5216.31       5252.37        91.20 o                         
   2  10   6       4093.39       4321.29        69.23 o                         
   4  10   6      17306.68      16837.54       239.55 o                         
   6  10   6        182.17        108.40         7.09 o                         
   8  10   6        115.76        167.46        14.11 o                         
  10  10   6       1477.47       1561.36        37.72 o                         
  12  10   6       2286.18       2573.28        52.13 o                         
  14  10   6       6177.10       6806.55       143.13 o                         
  16  10   6       3604.06       3806.39       253.18 o                         
 -19  11   6         55.74         66.69         9.78 o                         
 -17  11   6        584.60        684.32        29.42 o                         
 -15  11   6       4822.72       4399.47       132.44 o                         
 -13  11   6          6.91         86.45        10.47 o                         
 -11  11   6        266.46        282.11        13.93 o                         
  -9  11   6       2972.36       2882.57        46.61 o                         
  -7  11   6        195.47        207.35         8.59 o                         
  -5  11   6       1133.05       1003.15        20.10 o                         
  -3  11   6        243.92        227.40         9.18 o                         
  -1  11   6         19.07         30.53         5.02 o                         
   1  11   6       1549.56       2004.61        37.98 o                         
   3  11   6       3533.29       3789.83        61.74 o                         
   5  11   6          8.47         32.93         4.38 o                         
   7  11   6         14.62         50.99         7.32 o                         
   9  11   6       1770.69       1907.43        44.02 o                         
  11  11   6        220.71        258.90        13.09 o                         
  13  11   6        189.67        245.68        12.67 o                         
  15  11   6       2997.79       2898.93        93.01 o                         
  17  11   6        152.82        156.92        13.91 o                         
 -20  12   6        867.14       1034.44        31.64 o                         
 -18  12   6        134.33        206.61        14.52 o                         
 -16  12   6        469.94        573.26        24.83 o                         
 -14  12   6          5.86         27.53         7.70 o                         
 -12  12   6        481.29        446.15        16.12 o                         
 -10  12   6       1543.65       1655.80        31.62 o                         
  -8  12   6        244.60        232.95         8.65 o                         
  -6  12   6       2343.85       1950.66        33.74 o                         
  -4  12   6        974.89        764.73        15.51 o                         
  -2  12   6        710.92        795.06        18.31 o                         
   0  12   6        286.02        248.24         9.89 o                         
   2  12   6         74.58         80.58         6.06 o                         
   4  12   6       2250.74       2284.53        40.08 o                         
   6  12   6       3284.11       3559.57        85.70 o                         
   8  12   6       1163.51       1333.98        51.33 o                         
  10  12   6       1538.52       1653.25        43.05 o                         
  12  12   6        145.41        149.54        14.25 o                         
  14  12   6         67.05        130.44        10.09 o                         
  16  12   6        723.69        716.40        36.70 o                         
 -19  13   6       1482.57       1328.85        60.48 o                         
 -17  13   6       1530.41       1415.18        46.41 o                         
 -15  13   6       1788.31       1773.50        49.30 o                         
 -13  13   6       1401.09       1354.34        34.42 o                         
 -11  13   6       3472.18       3390.99        67.25 o                         
  -9  13   6       4163.20       4228.07        76.79 o                         
  -7  13   6        188.43        260.85        11.29 o                         
  -5  13   6       1866.28       1679.12        29.92 o                         
  -3  13   6         57.44         58.84         7.64 o                         
  -1  13   6       3880.04       3927.18        61.62 o                         
   1  13   6       4684.58       4750.26        73.14 o                         
   3  13   6       3006.44       3047.93        49.56 o                         
   5  13   6       1316.93       1149.42        25.80 o                         
   7  13   6        746.87        844.30        28.12 o                         
   9  13   6       2560.82       2615.27        61.94 o                         
  11  13   6         24.86         36.22         7.43 o                         
  13  13   6       1122.97        915.11        50.43 o                         
  15  13   6       3938.09       4136.51       123.90 o                         
 -18  14   6        301.72        142.69        12.69 o                         
 -16  14   6        524.94        501.27        16.49 o                         
 -14  14   6        159.26        138.29        12.86 o                         
 -12  14   6       1651.08       1327.42        31.85 o                         
 -10  14   6       1594.95       1399.74        29.37 o                         
  -8  14   6        995.01       1119.77        24.48 o                         
  -6  14   6        330.40        289.68        11.10 o                         
  -4  14   6          3.15         51.14         5.48 o                         
  -2  14   6          4.09         62.22         5.79 o                         
   0  14   6       2286.70       2387.29        45.21 o                         
   2  14   6        480.89        567.76        17.11 o                         
   4  14   6       2448.01       2657.39        47.12 o                         
   6  14   6       9416.51       9585.49       172.78 o                         
   8  14   6         38.30         83.75         9.01 o                         
  10  14   6       2420.02       2454.23        69.62 o                         
  12  14   6        254.27        285.23        14.26 o                         
  14  14   6        249.42        300.67        21.43 o                         
 -17  15   6        125.18         94.52         8.79 o                         
 -15  15   6        117.69        134.27         9.67 o                         
 -13  15   6       1336.63       1379.37        34.27 o                         
 -11  15   6       1088.99       1103.42        34.74 o                         
  -9  15   6       3054.02       3137.61        59.69 o                         
  -7  15   6        105.74        134.13         7.31 o                         
  -5  15   6        443.91        459.80        13.02 o                         
  -3  15   6        402.51        368.58        13.73 o                         
  -1  15   6      11475.29      11559.52       184.81 o                         
   1  15   6        448.12        573.61        16.20 o                         
   3  15   6        557.94        549.76        15.45 o                         
   5  15   6        207.26        174.39        12.56 o                         
   7  15   6         84.08        137.93        11.14 o                         
   9  15   6       1436.87       1583.01        45.44 o                         
  11  15   6        955.38       1017.44        42.18 o                         
  13  15   6        263.81        313.88        25.32 o                         
 -16  16   6        511.97        576.52        24.97 o                         
 -14  16   6         55.68         99.74        12.42 o                         
 -12  16   6       2150.25       2152.63        47.33 o                         
 -10  16   6       1367.72       1031.64        26.35 o                         
  -8  16   6       6153.77       5473.49       103.10 o                         
  -6  16   6       2496.94       2560.78        48.14 o                         
  -4  16   6        983.06       1039.02        25.29 o                         
  -2  16   6       8248.53       8271.10       144.63 o                         
   0  16   6       1834.53       2082.24        38.95 o                         
   2  16   6        143.77        153.51         9.59 o                         
   4  16   6       8089.74       8536.90       132.44 o                         
   6  16   6       9922.47       9686.00       316.41 o                         
   8  16   6        203.00        251.23        21.20 o                         
  10  16   6       4502.95       4333.61       133.42 o                         
  12  16   6        237.16        299.28        30.31 o                         
 -15  17   6         28.72         43.19         6.75 o                         
 -13  17   6        114.44        129.38         9.71 o                         
 -11  17   6        434.56        376.34        24.72 o                         
  -9  17   6       8956.90       7983.51       138.25 o                         
  -7  17   6        658.22        697.78        21.31 o                         
  -5  17   6        111.53        113.51         7.40 o                         
  -3  17   6       2969.84       3015.30        50.13 o                         
  -1  17   6       1013.99       1005.47        21.84 o                         
   1  17   6       4071.19       4460.81        67.22 o                         
   3  17   6      12247.25      12252.23       178.35 o                         
   5  17   6        962.18        986.64        25.78 o                         
   7  17   6       1117.10       1204.95        47.73 o                         
   9  17   6         18.47          6.07         6.79 o                         
  11  17   6         10.59          2.49         5.94 o                         
  13  17   6          5.60         15.32         7.45 o                         
 -14  18   6          2.96         16.79         5.31 o                         
 -12  18   6         77.96        161.32        10.93 o                         
 -10  18   6        816.95        827.92        23.00 o                         
  -8  18   6       1554.46       1470.64        33.07 o                         
  -6  18   6        879.59        888.58        25.32 o                         
  -4  18   6        109.39        119.84         9.65 o                         
  -2  18   6       1603.72       1856.72        38.25 o                         
   0  18   6        584.53        863.51        24.12 o                         
   2  18   6       2023.45       2151.30        43.97 o                         
   4  18   6         88.44        134.71         8.60 o                         
   6  18   6       1314.16       1451.29        37.36 o                         
   8  18   6        167.02        183.15        17.74 o                         
  10  18   6         67.43         68.44         7.72 o                         
 -13  19   6       1160.32       1053.26        30.98 o                         
 -11  19   6        243.50        285.80        14.38 o                         
  -9  19   6       1110.19       1261.27        38.76 o                         
  -7  19   6        417.65        413.39        15.26 o                         
  -5  19   6        957.23       1101.20        24.88 o                         
  -3  19   6         36.36         84.31         7.30 o                         
  -1  19   6        124.63        133.96         8.96 o                         
   1  19   6       1600.07       1702.47        41.18 o                         
   3  19   6       6351.37       6187.27       114.13 o                         
   5  19   6         38.28         65.93        13.41 o                         
   7  19   6         13.82         19.29        10.41 o                         
   9  19   6         59.52         92.41        19.09 o                         
 -12  20   6          1.03          6.73         4.93 o                         
 -10  20   6        558.34        586.34        19.00 o                         
  -8  20   6        437.42        468.77        17.53 o                         
  -6  20   6        382.27        424.60        18.27 o                         
  -4  20   6         76.41         83.80         8.66 o                         
  -2  20   6       1598.08       1570.52        40.71 o                         
   0  20   6        658.95        772.54        29.78 o                         
   2  20   6       2190.02       2421.61        68.91 o                         
   4  20   6        284.38        325.52        15.72 o                         
   6  20   6        222.13        211.86        14.43 o                         
   8  20   6        463.08        527.96        21.54 o                         
  -9  21   6        103.18        119.63         9.03 o                         
  -7  21   6        135.69        166.19        12.11 o                         
  -5  21   6        152.65        146.67        13.48 o                         
  -3  21   6       2176.34       2105.94        55.24 o                         
  -1  21   6        631.73        670.48        23.95 o                         
   1  21   6         18.30         74.24         8.95 o                         
   3  21   6       2229.01       2369.92        57.94 o                         
   5  21   6        656.38        621.95        23.87 o                         
   7  21   6        186.84        258.85        13.39 o                         
  -8  22   6         21.18         37.11         6.62 o                         
  -6  22   6          8.96         10.25         7.53 o                         
  -4  22   6       1780.15       1867.91        59.92 o                         
  -2  22   6        137.79        167.74        14.98 o                         
   0  22   6       2992.96       3077.96        80.22 o                         
   2  22   6        655.68        701.97        22.94 o                         
   4  22   6          1.02         24.65         5.54 o                         
  -3  23   6       1022.12        947.88        37.63 o                         
  -1  23   6        118.44        157.36         9.76 o                         
   1  23   6        211.47        219.55        15.65 o                         
 -23   1   7        492.70        432.24        18.34 o                         
 -21   1   7        407.95        343.94        16.92 o                         
 -19   1   7       5259.67       4791.06        95.37 o                         
 -17   1   7       1371.25       1371.22        34.83 o                         
 -15   1   7       1127.43       1053.88        27.93 o                         
 -13   1   7       9806.85      10395.60       256.74 o                         
 -11   1   7         69.53        193.66         9.97 o                         
  -9   1   7        223.64        519.18        23.57 o                         
  -7   1   7      16598.41      17081.44       375.85 o                         
  -5   1   7      42247.22      45666.62      1107.71 o                         
  -3   1   7        223.47        162.25         9.62 o                         
  -1   1   7      13333.31      13179.31       264.12 o                         
   1   1   7      12204.59      13199.55       324.64 o                         
   3   1   7      23927.34      24348.39       529.61 o                         
   5   1   7        402.40        578.52        44.31 o                         
   7   1   7      15403.59      17494.25       303.89 o                         
   9   1   7         18.09         82.39         8.75 o                         
  11   1   7        685.18        799.97        21.65 o                         
  13   1   7        615.50        796.50        23.01 o                         
  15   1   7        382.11        396.84        15.30 o                         
  17   1   7        674.44        555.34        17.98 o                         
  19   1   7          2.08         48.17        13.29 o                         
 -22   2   7        461.57        491.59        18.75 o                         
 -20   2   7        239.25        297.99        19.44 o                         
 -18   2   7       5920.86       5542.70       118.85 o                         
 -16   2   7       1150.16       1130.19        35.74 o                         
 -14   2   7       6402.15       6552.21       111.98 o                         
 -12   2   7       4147.29       4750.20       141.14 o                         
 -10   2   7         10.95         41.97         8.69 o                         
  -8   2   7       1456.46       1729.01        57.01 o                         
  -6   2   7      16257.89      16726.54       371.10 o                         
  -4   2   7      27429.48      27710.79       602.19 o                         
  -2   2   7       1287.75       1798.75        49.99 o                         
   0   2   7      20274.01      19725.28       430.43 o                         
   2   2   7      19785.96      19751.36       431.78 o                         
   4   2   7       8035.88       8615.11       191.75 o                         
   6   2   7       2574.89       2765.39        98.49 o                         
   8   2   7        201.69        209.16         9.96 o                         
  10   2   7        595.99        556.46        15.74 o                         
  12   2   7        429.43        435.96        16.77 o                         
  14   2   7         20.44         35.43         7.02 o                         
  16   2   7        430.34        413.14        22.20 o                         
  18   2   7        760.74        913.64        30.19 o                         
 -23   3   7        310.88        278.83        15.60 o                         
 -21   3   7        121.43        154.35        11.33 o                         
 -19   3   7         50.02         58.82         9.27 o                         
 -17   3   7       3794.97       3631.24        81.27 o                         
 -15   3   7         10.27         15.01         5.20 o                         
 -13   3   7         54.25         80.98         6.58 o                         
 -11   3   7       6878.91       7104.68       142.44 o                         
  -9   3   7         41.67         84.44        12.63 o                         
  -7   3   7       4902.63       5708.61       146.37 o                         
  -5   3   7      12007.07      12316.29       317.50 o                         
  -3   3   7      26000.23      24294.75       592.39 o                         
  -1   3   7       2507.65       2005.22        49.14 o                         
   1   3   7        155.50        144.36         9.37 o                         
   3   3   7         41.11        102.28         7.08 o                         
   5   3   7        491.36        603.91        32.51 o                         
   7   3   7       4487.60       4864.91       105.20 o                         
   9   3   7       5792.40       5901.51       101.63 o                         
  11   3   7       2456.43       2513.94        54.99 o                         
  13   3   7        365.85        379.54        16.71 o                         
  15   3   7         42.12         59.10         7.86 o                         
  17   3   7        208.99        218.47        13.31 o                         
  19   3   7         20.93         41.34         9.15 o                         
 -22   4   7        735.20        659.99        23.21 o                         
 -20   4   7       1979.78       1870.96        45.25 o                         
 -18   4   7       4304.94       4154.42       132.66 o                         
 -16   4   7        225.91        232.11         9.25 o                         
 -14   4   7        548.68        529.53        15.22 o                         
 -12   4   7         42.92         74.24         7.68 o                         
 -10   4   7        455.11        461.95        18.30 o                         
  -8   4   7       2558.91       2661.45        86.46 o                         
  -6   4   7      14863.01      14935.41       479.26 o                         
  -4   4   7       8142.29       9491.90       273.35 o                         
  -2   4   7       4304.38       5091.00       129.91 o                         
   0   4   7        283.96        344.85        17.77 o                         
   2   4   7       4996.31       6062.86       140.68 o                         
   4   4   7        208.58        258.57         9.54 o                         
   6   4   7       2073.85       2008.89        43.37 o                         
   8   4   7       3097.60       3201.58        57.82 o                         
  10   4   7       1403.65       1374.58        36.08 o                         
  12   4   7       4356.97       4650.49        94.30 o                         
  14   4   7        109.88        121.61        12.70 o                         
  16   4   7         79.78        102.22         9.46 o                         
  18   4   7        421.41        359.05        19.19 o                         
 -21   5   7        534.92        529.16        29.88 o                         
 -19   5   7       3253.33       3309.61        75.29 o                         
 -17   5   7        413.57        461.84        18.01 o                         
 -15   5   7         32.37         53.98         6.16 o                         
 -13   5   7        831.18        712.48        17.48 o                         
 -11   5   7       2311.44       2408.49        50.36 o                         
  -9   5   7        742.32        846.13        29.94 o                         
  -7   5   7        129.01        159.03        11.54 o                         
  -5   5   7         58.47        219.38        18.09 o                         
  -3   5   7       1386.42       1530.08        45.24 o                         
  -1   5   7        176.89        190.89        11.09 o                         
   1   5   7       2854.88       3626.59        95.25 o                         
   3   5   7       5215.56       4463.57       103.11 o                         
   5   5   7       3764.27       3589.37        84.82 o                         
   7   5   7          1.51         27.61         5.07 o                         
   9   5   7        201.68        234.49        10.58 o                         
  11   5   7        730.43        576.92        18.95 o                         
  13   5   7        183.16        220.61        13.56 o                         
  15   5   7          3.28          3.79         6.07 o                         
  17   5   7        340.86        374.46        15.57 o                         
 -22   6   7        131.03        192.46        14.55 o                         
 -20   6   7       1799.78       1832.98        43.98 o                         
 -18   6   7        507.27        568.34        21.06 o                         
 -16   6   7        135.49        224.46         9.70 o                         
 -14   6   7       1267.88       1431.69        35.38 o                         
 -12   6   7        196.03        214.50        12.24 o                         
 -10   6   7        608.39        691.01        18.11 o                         
  -8   6   7       2512.83       2667.49        70.68 o                         
  -6   6   7         75.17         94.95         8.73 o                         
  -4   6   7      10595.43      11735.80       237.20 o                         
  -2   6   7      21917.25      22769.29       497.69 o                         
   0   6   7       5987.32       5969.53       136.43 o                         
   2   6   7        915.71       1281.03        34.95 o                         
   4   6   7       2965.12       3358.83        81.45 o                         
   6   6   7       5798.05       5918.11       114.85 o                         
   8   6   7       1798.23       1950.71        39.91 o                         
  10   6   7       4119.47       4453.14        95.56 o                         
  12   6   7       2456.67       2642.16        61.26 o                         
  14   6   7        807.18        729.71        23.01 o                         
  16   6   7        124.92        152.70        16.44 o                         
  18   6   7        396.13        415.15        29.56 o                         
 -21   7   7        316.97        293.56        16.19 o                         
 -19   7   7       1199.77       1005.22        34.95 o                         
 -17   7   7         15.61         32.45         7.63 o                         
 -15   7   7      13163.08      12642.86       230.52 o                         
 -13   7   7       6960.31       6558.14       113.23 o                         
 -11   7   7        757.37        671.30        16.13 o                         
  -9   7   7       4654.69       5019.58        87.60 o                         
  -7   7   7       1091.15       1162.61        32.27 o                         
  -5   7   7       3526.55       4186.32        99.62 o                         
  -3   7   7       9875.63       9869.12       201.46 o                         
  -1   7   7       5626.14       5520.19       116.36 o                         
   1   7   7        132.19        147.51        10.04 o                         
   3   7   7         28.66        133.75         8.41 o                         
   5   7   7       7907.31       8250.43       177.27 o                         
   7   7   7        639.94        649.76        20.60 o                         
   9   7   7       1105.42        982.69        35.60 o                         
  11   7   7       6250.40       6791.36       142.99 o                         
  13   7   7       3601.55       3649.06       101.98 o                         
  15   7   7       2641.20       2654.28        63.14 o                         
  17   7   7        391.44        393.76        20.59 o                         
 -20   8   7          5.37         32.21         8.09 o                         
 -18   8   7        306.10        303.18        15.18 o                         
 -16   8   7       3141.43       3052.80       102.02 o                         
 -14   8   7       9007.71       9641.42       162.70 o                         
 -12   8   7        566.17        572.09        15.89 o                         
 -10   8   7       8843.67       8973.07       137.31 o                         
  -8   8   7       2949.15       3337.68        65.97 o                         
  -6   8   7      16306.42      17437.95       324.27 o                         
  -4   8   7      12453.76      13378.15       250.94 o                         
  -2   8   7        366.86        462.82        17.26 o                         
   0   8   7       3279.63       3140.45        65.16 o                         
   2   8   7      11875.80      12667.68       209.28 o                         
   4   8   7       6226.37       6162.12       111.40 o                         
   6   8   7        449.73        622.05        20.06 o                         
   8   8   7       1089.38       1197.91        32.63 o                         
  10   8   7        193.45        266.82        14.53 o                         
  12   8   7        220.83        177.93        10.87 o                         
  14   8   7       1232.81       1422.84        37.22 o                         
  16   8   7       6456.59       7348.01       215.41 o                         
 -21   9   7       1600.28       1825.33        55.05 o                         
 -19   9   7        105.02        115.46        11.93 o                         
 -17   9   7      11411.25      10994.44       276.31 o                         
 -15   9   7      11074.38      11448.34       204.09 o                         
 -13   9   7      21792.58      21366.55       316.91 o                         
 -11   9   7       1463.50       1675.46        33.02 o                         
  -9   9   7        295.27        292.82         9.49 o                         
  -7   9   7      22459.67      24283.02       358.53 o                         
  -5   9   7         30.96        141.06         6.81 o                         
  -3   9   7       1934.20       2039.21        36.04 o                         
  -1   9   7        795.05       1051.28        22.77 o                         
   1   9   7        845.98        842.89        18.25 o                         
   3   9   7      19650.22      19929.90       309.47 o                         
   5   9   7       3858.22       3316.73        63.31 o                         
   7   9   7       1277.90       1337.31        34.89 o                         
   9   9   7       8221.78       8424.80       191.27 o                         
  11   9   7       5436.76       5469.36       101.80 o                         
  13   9   7        485.57        523.27        22.86 o                         
  15   9   7       3442.35       3729.56       101.27 o                         
  17   9   7         27.39         16.05         9.28 o                         
 -20  10   7         94.71         80.79         7.96 o                         
 -18  10   7        111.28         72.95         8.90 o                         
 -16  10   7       4541.28       4057.17        92.79 o                         
 -14  10   7         31.73         31.03         5.95 o                         
 -12  10   7        896.21        965.45        22.48 o                         
 -10  10   7       1314.01       1207.07        24.57 o                         
  -8  10   7       1318.77       1340.01        23.93 o                         
  -6  10   7      11187.62      11240.61       160.18 o                         
  -4  10   7        547.22        521.85        15.61 o                         
  -2  10   7        117.01        167.51         9.41 o                         
   0  10   7        126.00        276.58         9.75 o                         
   2  10   7         32.26         76.12         6.10 o                         
   4  10   7       1745.79       1769.92        29.32 o                         
   6  10   7       1647.50       2043.71        45.77 o                         
   8  10   7       3670.49       3749.46        83.09 o                         
  10  10   7        188.67        230.80        13.51 o                         
  12  10   7       2771.10       2756.72        58.79 o                         
  14  10   7         17.87        127.55        16.23 o                         
  16  10   7        877.62       1018.32        48.42 o                         
 -19  11   7         89.70        169.57        14.05 o                         
 -17  11   7         94.51        155.30        12.17 o                         
 -15  11   7       2407.60       2141.92        67.18 o                         
 -13  11   7       3197.33       3067.93        57.21 o                         
 -11  11   7        913.84        896.82        20.09 o                         
  -9  11   7        806.03        672.43        15.62 o                         
  -7  11   7        451.73        422.59        11.77 o                         
  -5  11   7       4586.01       5032.50        70.69 o                         
  -3  11   7        267.08        285.49         9.56 o                         
  -1  11   7        551.78        606.34        13.88 o                         
   1  11   7       2212.57       2245.68        37.74 o                         
   3  11   7       1008.97       1172.85        21.52 o                         
   5  11   7        314.64        346.28        11.12 o                         
   7  11   7        424.23        429.01        16.45 o                         
   9  11   7       1531.18       1416.76        35.08 o                         
  11  11   7        484.45        575.61        19.51 o                         
  13  11   7        278.85        279.88        13.00 o                         
  15  11   7        420.08        442.85        20.83 o                         
 -20  12   7         78.45         82.69         8.00 o                         
 -18  12   7        549.42        626.30        23.96 o                         
 -16  12   7        104.20         92.91         9.55 o                         
 -14  12   7       1415.07       1396.06        36.24 o                         
 -12  12   7        337.89        365.19        13.48 o                         
 -10  12   7        578.79        703.37        18.48 o                         
  -8  12   7        622.32        522.34        15.74 o                         
  -6  12   7       3889.74       3920.89        56.81 o                         
  -4  12   7       2185.33       2402.92        37.06 o                         
  -2  12   7       2069.82       2351.00        37.87 o                         
   0  12   7        834.99        807.66        17.92 o                         
   2  12   7        962.73       1133.28        22.47 o                         
   4  12   7        170.22        158.07         8.93 o                         
   6  12   7        540.59        524.42        20.15 o                         
   8  12   7        593.23        733.38        24.78 o                         
  10  12   7         46.49         67.76        11.33 o                         
  12  12   7       2363.12       2390.43        62.86 o                         
  14  12   7        205.74        172.96        11.51 o                         
  16  12   7         14.81          5.06         8.82 o                         
 -19  13   7         72.73        146.67        10.54 o                         
 -17  13   7          2.05         18.46         6.20 o                         
 -15  13   7        130.64         81.44         7.01 o                         
 -13  13   7        343.37        329.05        20.34 o                         
 -11  13   7         20.24         15.28         5.48 o                         
  -9  13   7        326.62        361.74        13.26 o                         
  -7  13   7        493.85        575.79        17.67 o                         
  -5  13   7        557.34        564.85        15.06 o                         
  -3  13   7         26.14         74.77         6.26 o                         
  -1  13   7        712.01        777.32        17.88 o                         
   1  13   7       2545.38       2623.84        46.57 o                         
   3  13   7        539.85        577.69        16.46 o                         
   5  13   7         57.50        155.72         8.96 o                         
   7  13   7        124.32        217.73        16.61 o                         
   9  13   7        183.53        133.30        17.80 o                         
  11  13   7        579.21        696.57        22.61 o                         
  13  13   7        187.59        262.44        16.37 o                         
  15  13   7         13.57         10.13        12.66 o                         
 -18  14   7         14.86         34.71         9.00 o                         
 -16  14   7        121.92         91.54         8.20 o                         
 -14  14   7         26.35         68.26         7.47 o                         
 -12  14   7        595.39        593.76        22.28 o                         
 -10  14   7         77.49         57.63         6.57 o                         
  -8  14   7       1583.12       1694.22        32.65 o                         
  -6  14   7       1856.88       1871.34        35.47 o                         
  -4  14   7        952.74        883.78        19.86 o                         
  -2  14   7       3519.17       3847.12        77.55 o                         
   0  14   7          9.29         43.96         5.98 o                         
   2  14   7        867.76        896.93        21.69 o                         
   4  14   7        160.34        188.34         8.69 o                         
   6  14   7        153.87        211.31        13.47 o                         
   8  14   7        676.75        645.67        24.81 o                         
  10  14   7        100.91        133.74        10.07 o                         
  12  14   7        324.97        323.57        16.33 o                         
  14  14   7       1133.23       1206.43        63.30 o                         
 -17  15   7        669.71        637.65        26.53 o                         
 -15  15   7        303.10        414.74        17.22 o                         
 -13  15   7       1228.32       1264.31        33.96 o                         
 -11  15   7       3362.71       2760.45        95.43 o                         
  -9  15   7       1626.01       1490.43        30.99 o                         
  -7  15   7         69.23         78.88         6.47 o                         
  -5  15   7         12.80         68.34         6.45 o                         
  -3  15   7       3147.52       2976.11        47.46 o                         
  -1  15   7         84.88        263.12        10.85 o                         
   1  15   7       1894.13       2100.98        37.29 o                         
   3  15   7        388.40        324.35        12.14 o                         
   5  15   7        145.27        188.12        11.56 o                         
   7  15   7        222.59        260.49        15.37 o                         
   9  15   7        236.63        200.31        14.26 o                         
  11  15   7        701.94        676.45        27.94 o                         
  13  15   7         54.11        107.46         9.88 o                         
 -16  16   7        945.51       1006.79        32.10 o                         
 -14  16   7        982.37       1053.24        36.18 o                         
 -12  16   7       1267.28       1236.20        33.36 o                         
 -10  16   7         45.73         66.87         7.14 o                         
  -8  16   7        123.32        148.99         9.41 o                         
  -6  16   7       1855.78       1754.13        33.63 o                         
  -4  16   7       9533.36       9753.09       138.12 o                         
  -2  16   7       2003.47       1915.84        36.61 o                         
   0  16   7        343.41        372.17        13.63 o                         
   2  16   7       4267.08       4544.91        70.88 o                         
   4  16   7          7.45         83.83        10.02 o                         
   6  16   7       5794.94       5241.02       129.75 o                         
   8  16   7       3592.10       3760.13        83.44 o                         
  10  16   7         17.31         45.27         8.00 o                         
  12  16   7        320.77        485.37        20.46 o                         
 -15  17   7        354.49        372.48        13.68 o                         
 -13  17   7       1578.42       1281.41        38.19 o                         
 -11  17   7          7.37         60.52         8.12 o                         
  -9  17   7       1316.39       1363.45        34.92 o                         
  -7  17   7        317.85        233.33        12.97 o                         
  -5  17   7        276.57        392.99        13.34 o                         
  -3  17   7       4649.56       4829.94        79.22 o                         
  -1  17   7       1920.34       1934.95        36.01 o                         
   1  17   7        209.98        249.83        10.41 o                         
   3  17   7        613.57        644.96        20.96 o                         
   5  17   7        419.49        481.38        16.82 o                         
   7  17   7        480.99        510.22        18.31 o                         
   9  17   7        842.35        912.34        39.02 o                         
  11  17   7       1116.85       1122.17        36.54 o                         
 -14  18   7          5.86         33.03         6.69 o                         
 -12  18   7        160.64        125.79        10.82 o                         
 -10  18   7        353.89        354.66        16.52 o                         
  -8  18   7        948.80        968.92        26.58 o                         
  -6  18   7       1112.12        908.18        23.45 o                         
  -4  18   7       1868.68       1971.14        44.81 o                         
  -2  18   7       5220.72       5459.06        98.21 o                         
   0  18   7       9655.92      10166.08       172.88 o                         
   2  18   7        696.77        830.20        18.98 o                         
   4  18   7        849.75        781.20        19.53 o                         
   6  18   7       1205.09       1265.15        46.39 o                         
   8  18   7       1782.71       1747.10        79.10 o                         
  10  18   7       1461.23       1692.39        53.55 o                         
 -13  19   7        350.01        379.46        14.02 o                         
 -11  19   7        255.22        319.52        15.77 o                         
  -9  19   7       1073.29       1154.25        28.28 o                         
  -7  19   7         19.69         35.60         6.53 o                         
  -5  19   7        801.91        732.33        20.08 o                         
  -3  19   7        161.65        183.49         9.77 o                         
  -1  19   7        806.26        791.85        20.57 o                         
   1  19   7        579.61        547.74        21.99 o                         
   3  19   7        854.16       1000.08        23.05 o                         
   5  19   7         40.55         67.19         7.45 o                         
   7  19   7       1090.29        962.40        70.90 o                         
   9  19   7          7.45         20.96         5.90 o                         
 -12  20   7        239.51        217.75        10.26 o                         
 -10  20   7        479.87        416.17        14.91 o                         
  -8  20   7        663.81        558.98        18.73 o                         
  -6  20   7        449.49        461.42        15.40 o                         
  -4  20   7        318.96        293.97        17.25 o                         
  -2  20   7       1154.58       1264.40        34.49 o                         
   0  20   7       1860.72       1811.33        66.20 o                         
   2  20   7        459.37        461.06        19.99 o                         
   4  20   7       1155.34       1070.54        57.36 o                         
   6  20   7        127.53        180.40        12.74 o                         
   8  20   7        354.65        371.19        16.57 o                         
  -9  21   7        162.27        126.72        10.91 o                         
  -7  21   7        629.84        626.61        19.76 o                         
  -5  21   7        318.31        323.31        18.97 o                         
  -3  21   7        776.79        777.76        30.93 o                         
  -1  21   7        294.09        297.84        21.15 o                         
   1  21   7       3263.66       3135.51       175.27 o                         
   3  21   7          8.86         38.66         5.84 o                         
   5  21   7        888.12        750.27        41.78 o                         
  -6  22   7       2966.73       3294.11        98.18 o                         
  -4  22   7       1001.54       1158.47        39.95 o                         
  -2  22   7       2193.87       2376.89        67.61 o                         
   0  22   7        432.19        454.45        20.46 o                         
   2  22   7         40.50         73.15        11.87 o                         
 -22   0   8        327.92        426.69        33.55 o                         
 -20   0   8        642.44        675.21        34.71 o                         
 -18   0   8       6046.35       5581.74       170.04 o                         
 -16   0   8         33.27         84.07         9.62 o                         
 -14   0   8       3433.87       2923.93        73.51 o                         
 -12   0   8       5847.82       5901.43       206.86 o                         
 -10   0   8        256.43        292.28        15.52 o                         
  -8   0   8      63526.15      69172.87      2369.16 o                         
  -6   0   8      41708.80      46583.86      1306.18 o                         
  -4   0   8       6851.48       6742.13       195.58 o                         
  -2   0   8       6775.63       6860.56       199.04 o                         
   0   0   8     106854.75     106593.59      5146.72 o                         
   2   0   8       4526.67       3971.48       123.07 o                         
   4   0   8       7307.72       6865.26       351.23 o                         
   6   0   8      34659.43      34666.13       974.17 o                         
   8   0   8       6530.61       7168.32       162.96 o                         
  10   0   8       1280.45       1170.14        40.00 o                         
  12   0   8       3940.45       4359.51       117.11 o                         
  14   0   8       5541.05       5667.07       146.80 o                         
  16   0   8       3443.34       3659.82       165.20 o                         
  18   0   8         13.52         67.09        10.30 o                         
 -23   1   8        123.31        107.24        11.69 o                         
 -21   1   8        119.96        118.12        10.38 o                         
 -19   1   8       1912.76       1945.12        46.85 o                         
 -17   1   8        147.25        143.06         7.84 o                         
 -15   1   8        558.52        598.25        15.44 o                         
 -13   1   8       2531.87       2381.04        45.49 o                         
 -11   1   8       1573.03       1421.14        34.56 o                         
  -9   1   8       2142.96       2224.15        65.49 o                         
  -7   1   8       4202.36       4129.68        89.03 o                         
  -5   1   8         82.18        161.34        10.95 o                         
  -3   1   8       1702.63       1544.02        40.03 o                         
  -1   1   8      10163.63      11496.55       232.47 o                         
   1   1   8        276.73        279.44        15.17 o                         
   3   1   8       4886.57       5042.60       115.76 o                         
   5   1   8       1659.05       1893.93        44.49 o                         
   7   1   8         33.46         67.12         6.09 o                         
   9   1   8       5733.69       5714.39        98.94 o                         
  11   1   8        816.83        866.69        23.50 o                         
  13   1   8        231.42        239.73        12.52 o                         
  15   1   8       1999.77       2080.24        59.43 o                         
  17   1   8        526.89        663.65        24.01 o                         
 -22   2   8        549.21        534.44        21.96 o                         
 -20   2   8        524.34        421.03        15.93 o                         
 -18   2   8         41.67         49.90         6.55 o                         
 -16   2   8        766.02        910.83        26.24 o                         
 -14   2   8       3159.91       3166.37        64.75 o                         
 -12   2   8        295.29        247.12        10.25 o                         
 -10   2   8       2649.13       3455.60        61.83 o                         
  -8   2   8         40.27         32.73         8.34 o                         
  -6   2   8       3320.47       3696.17       142.94 o                         
  -4   2   8        892.62       1273.18        34.33 o                         
  -2   2   8       7040.22       6441.64       133.77 o                         
   0   2   8       6188.97       6292.76       129.63 o                         
   2   2   8        425.10        790.17        24.07 o                         
   4   2   8       5251.99       4499.71       104.29 o                         
   6   2   8        959.13       1011.57        24.28 o                         
   8   2   8       2830.50       2912.66        53.52 o                         
  10   2   8         18.58         36.42         9.73 o                         
  12   2   8        422.81        517.39        17.98 o                         
  14   2   8        324.57        282.67        14.82 o                         
  16   2   8        764.83        759.36        24.28 o                         
  18   2   8        232.88        209.01        10.49 o                         
 -21   3   8        893.94        805.05        23.23 o                         
 -19   3   8         13.54         45.96         7.42 o                         
 -17   3   8         84.14         91.10         9.15 o                         
 -15   3   8        636.19        769.91        20.04 o                         
 -13   3   8       1937.14       2069.33        47.70 o                         
 -11   3   8       4824.28       4794.18        92.34 o                         
  -9   3   8         97.15         96.30        10.55 o                         
  -7   3   8        698.58        799.37        32.34 o                         
  -5   3   8      10377.22      10758.63       239.22 o                         
  -3   3   8        159.75        219.01        15.95 o                         
  -1   3   8       9127.60       7566.05       155.04 o                         
   1   3   8      24229.83      22853.01       499.27 o                         
   3   3   8       8308.38       7491.14       194.71 o                         
   5   3   8       4751.75       4493.90        82.86 o                         
   7   3   8       3190.59       3152.14        57.02 o                         
   9   3   8       4812.94       5475.55        95.30 o                         
  11   3   8       4096.59       4243.42        86.20 o                         
  13   3   8       1502.79       1376.04        36.52 o                         
  15   3   8       1059.72       1115.75        32.66 o                         
  17   3   8       1664.34       1848.93        46.10 o                         
 -22   4   8        502.81        431.37        14.80 o                         
 -20   4   8        160.01        190.04        12.13 o                         
 -18   4   8        376.98        371.69        17.61 o                         
 -16   4   8         70.26         63.73         7.13 o                         
 -14   4   8        105.24         87.67         7.84 o                         
 -12   4   8       2537.76       2297.40        45.65 o                         
 -10   4   8          2.50         57.39         6.52 o                         
  -8   4   8         36.92        102.15        13.63 o                         
  -6   4   8        102.21        198.88        13.38 o                         
  -4   4   8         91.00         84.79         9.87 o                         
  -2   4   8        205.43        183.82        12.64 o                         
   0   4   8       3221.65       3933.24       103.16 o                         
   2   4   8      10864.49      10561.21       235.84 o                         
   4   4   8          8.44         64.59         4.76 o                         
   6   4   8       1358.91       1178.79        24.90 o                         
   8   4   8        170.65        212.69        10.29 o                         
  10   4   8         73.29         74.92         6.98 o                         
  12   4   8         27.80         38.85         7.64 o                         
  14   4   8        343.79        377.17        16.28 o                         
  16   4   8        502.68        618.58        21.24 o                         
  18   4   8        494.77        531.67        18.92 o                         
 -21   5   8        167.14        201.94        11.29 o                         
 -19   5   8        242.28        351.97        18.25 o                         
 -17   5   8         11.07         18.26         5.56 o                         
 -15   5   8        653.82        729.65        19.12 o                         
 -13   5   8        663.73        507.85        15.11 o                         
 -11   5   8        469.25        565.69        16.11 o                         
  -9   5   8       3619.29       3600.63        72.93 o                         
  -7   5   8       1118.85       1332.82        51.00 o                         
  -5   5   8       3235.53       3682.89       114.57 o                         
  -3   5   8        841.06        954.17        32.11 o                         
  -1   5   8        795.46        635.62        21.50 o                         
   1   5   8          6.22        131.13         9.87 o                         
   3   5   8        944.97        918.96        27.30 o                         
   5   5   8         90.21        112.09        11.84 o                         
   7   5   8        628.22        546.47        16.07 o                         
   9   5   8        963.02       1090.14        27.79 o                         
  11   5   8       2125.70       2214.63        49.63 o                         
  13   5   8         84.43        129.15        15.35 o                         
  15   5   8        235.92        210.12        14.44 o                         
  17   5   8        628.64        801.23        35.09 o                         
 -22   6   8         46.12         46.42         6.59 o                         
 -20   6   8        759.42        732.84        23.04 o                         
 -18   6   8         19.42         33.50         6.94 o                         
 -16   6   8       1363.75       1425.37        29.98 o                         
 -14   6   8        927.24        970.09        26.43 o                         
 -12   6   8       2389.32       2299.48        42.25 o                         
 -10   6   8         14.99         27.77         6.27 o                         
  -8   6   8       2202.05       1951.70        34.36 o                         
  -6   6   8       5564.47       5431.88       126.33 o                         
  -4   6   8       4735.82       4239.02       118.19 o                         
  -2   6   8       1449.42       1532.72        41.77 o                         
   0   6   8        502.04        552.24        20.25 o                         
   2   6   8       3196.74       3386.70        69.04 o                         
   4   6   8       9081.77       8352.34       172.69 o                         
   6   6   8        963.75        898.81        25.50 o                         
   8   6   8        529.22        601.22        18.93 o                         
  10   6   8       1284.28       1355.85        36.09 o                         
  12   6   8        181.84        317.48        18.42 o                         
  14   6   8       1251.95       1203.57        38.71 o                         
  16   6   8        622.32        575.23        23.36 o                         
 -21   7   8        820.51        761.41        26.66 o                         
 -19   7   8        418.70        352.37        15.61 o                         
 -17   7   8          7.46         34.74         7.00 o                         
 -15   7   8      16190.16      16015.19       251.56 o                         
 -13   7   8       8394.96       8966.65       145.05 o                         
 -11   7   8        386.07        362.49        12.56 o                         
  -9   7   8        228.56        297.60        11.52 o                         
  -7   7   8      10408.19      10899.73       171.88 o                         
  -5   7   8       3654.53       3726.98        76.60 o                         
  -3   7   8      20626.37      21223.61       425.62 o                         
  -1   7   8      13426.37      14289.33       317.20 o                         
   1   7   8        631.80        737.57        17.96 o                         
   3   7   8       2577.17       3191.98        64.98 o                         
   5   7   8          7.48         39.96         5.30 o                         
   7   7   8       3664.69       3938.05        86.09 o                         
   9   7   8       1676.06       1678.35        42.26 o                         
  11   7   8       2460.46       2733.54        63.17 o                         
  13   7   8        763.69        823.21        27.64 o                         
  15   7   8        131.83        247.39        17.67 o                         
  17   7   8          1.36         26.89         7.03 o                         
 -20   8   8        169.31        199.19        13.33 o                         
 -18   8   8       1304.01       1456.72        41.63 o                         
 -16   8   8      12771.35      11929.32       222.64 o                         
 -14   8   8        103.87        219.96        11.47 o                         
 -12   8   8       1436.93       1453.20        27.41 o                         
 -10   8   8        197.59        276.59        10.37 o                         
  -8   8   8       1365.14       1611.51        31.16 o                         
  -6   8   8        193.15        211.18        10.09 o                         
  -4   8   8       2266.34       2405.19        40.78 o                         
  -2   8   8        642.49        609.42        14.78 o                         
   0   8   8       6861.57       7880.70       120.25 o                         
   2   8   8       7561.36       7955.21       127.24 o                         
   4   8   8       2283.08       2278.12        48.62 o                         
   6   8   8       2361.51       2443.28        52.26 o                         
   8   8   8       1392.09       1630.31        41.20 o                         
  10   8   8       5036.03       5642.44       120.49 o                         
  12   8   8       3153.31       3601.28        82.19 o                         
  14   8   8        667.01        592.07        20.90 o                         
  16   8   8        273.43        348.56        16.20 o                         
 -21   9   8        106.65        155.75        16.44 o                         
 -19   9   8        394.09        334.63        18.44 o                         
 -17   9   8        265.08        366.67        17.34 o                         
 -15   9   8        553.77        560.81        16.73 o                         
 -13   9   8       3698.06       4195.28        68.47 o                         
 -11   9   8       2443.11       2656.73        48.40 o                         
  -9   9   8       2820.86       2837.51        44.13 o                         
  -7   9   8       1165.78       1110.14        21.64 o                         
  -5   9   8       2734.21       2696.58        40.47 o                         
  -3   9   8       2097.54       2513.52        49.30 o                         
  -1   9   8       3941.73       4399.33        70.02 o                         
   1   9   8        245.75        270.36         8.78 o                         
   3   9   8        169.36        210.55         8.59 o                         
   5   9   8        470.03        450.14        13.55 o                         
   7   9   8       3859.20       3896.45        86.46 o                         
   9   9   8       1762.53       1771.56        44.38 o                         
  11   9   8        116.27        145.37        10.61 o                         
  13   9   8        121.53        203.72        13.91 o                         
  15   9   8         25.78         40.24         8.56 o                         
 -20  10   8        990.20        952.18        31.25 o                         
 -18  10   8       1294.29       1287.67        36.54 o                         
 -16  10   8       1846.98       1971.76        41.83 o                         
 -14  10   8       7781.15       7845.77       135.97 o                         
 -12  10   8       5454.42       5852.57        92.57 o                         
 -10  10   8       3935.38       4163.24        68.43 o                         
  -8  10   8        197.45        298.90        10.36 o                         
  -6  10   8       7720.48       8490.75       119.61 o                         
  -4  10   8        993.86       1254.32        23.31 o                         
  -2  10   8       1196.52       1197.42        21.91 o                         
   0  10   8       2675.09       2779.81        43.30 o                         
   2  10   8      14349.88      14930.05       224.36 o                         
   4  10   8        491.68        537.26        14.66 o                         
   6  10   8         45.24         99.38        11.23 o                         
   8  10   8       1603.52       1757.15        41.45 o                         
  10  10   8       1989.85       2013.29        46.09 o                         
  12  10   8       9406.75      10387.84       198.27 o                         
  14  10   8        804.97        870.91        38.16 o                         
  16  10   8       2354.20       2245.87       101.96 o                         
 -19  11   8          9.19         24.41         6.94 o                         
 -17  11   8       1061.88        889.19        25.53 o                         
 -15  11   8         16.83         51.49         7.52 o                         
 -13  11   8       2092.18       1986.72        38.26 o                         
 -11  11   8         25.21        101.80         7.35 o                         
  -9  11   8         56.78        148.12        10.46 o                         
  -7  11   8       5017.84       4642.04        68.69 o                         
  -5  11   8        330.31        422.92        11.46 o                         
  -3  11   8       1292.03       1302.27        22.83 o                         
  -1  11   8        714.87        703.01        15.55 o                         
   1  11   8        129.26        121.60         7.20 o                         
   3  11   8       2851.63       2986.09        48.35 o                         
   5  11   8        112.13        139.73         8.14 o                         
   7  11   8        137.42        195.16        12.15 o                         
   9  11   8         43.89         54.73         6.92 o                         
  11  11   8       1543.95       1729.52        43.70 o                         
  13  11   8        175.81        262.19        12.47 o                         
  15  11   8        231.92        278.99        14.68 o                         
 -18  12   8        479.27        552.06        21.84 o                         
 -16  12   8         84.10        153.80        10.26 o                         
 -14  12   8         53.55         50.71         6.19 o                         
 -12  12   8       1807.32       1737.30        32.68 o                         
 -10  12   8        164.31        192.18        10.06 o                         
  -8  12   8       1314.56       1608.26        28.67 o                         
  -6  12   8       1134.49       1153.69        25.73 o                         
  -4  12   8       6426.78       7088.53        97.77 o                         
  -2  12   8         21.98         63.90         6.18 o                         
   0  12   8        136.74        168.03         8.52 o                         
   2  12   8        531.61        541.34        16.33 o                         
   4  12   8       1691.73       1575.08        38.12 o                         
   6  12   8       1790.74       2020.82        50.61 o                         
   8  12   8       1182.84       1173.15        33.76 o                         
  10  12   8        387.50        444.80        16.74 o                         
  12  12   8       1232.56       1328.62        54.40 o                         
  14  12   8         93.74        135.96        11.26 o                         
 -19  13   8        709.25        657.70        26.29 o                         
 -17  13   8         14.43         18.00         6.78 o                         
 -15  13   8        458.28        515.95        16.56 o                         
 -13  13   8       4256.35       4089.55        79.80 o                         
 -11  13   8       3190.09       3024.12        54.14 o                         
  -9  13   8       4937.87       5032.48        85.59 o                         
  -7  13   8       4473.93       4329.70        65.39 o                         
  -5  13   8       2024.07       2490.67        43.55 o                         
  -3  13   8        354.88        480.80        14.51 o                         
  -1  13   8        318.90        310.89        12.94 o                         
   1  13   8       5027.93       5334.93        85.68 o                         
   3  13   8       3879.21       4114.21        81.69 o                         
   5  13   8       1439.39       1396.32        32.94 o                         
   7  13   8        669.59        790.23        32.02 o                         
   9  13   8         29.22         62.91         8.78 o                         
  11  13   8       1914.98       2037.99        51.41 o                         
  13  13   8       1028.20        963.94        34.25 o                         
 -18  14   8         13.73         15.19         8.04 o                         
 -16  14   8         10.74          2.19         6.45 o                         
 -14  14   8        303.36        263.49        12.93 o                         
 -12  14   8       4029.76       3435.70        68.11 o                         
 -10  14   8        287.57        237.28        11.24 o                         
  -8  14   8       3377.09       3646.50        61.20 o                         
  -6  14   8        389.61        572.20        15.23 o                         
  -4  14   8       3871.64       3712.31        59.37 o                         
  -2  14   8        630.70        662.43        16.92 o                         
   0  14   8        198.46        274.92        12.05 o                         
   2  14   8         55.41         86.92         6.71 o                         
   4  14   8        495.25        530.65        15.98 o                         
   6  14   8         67.59        147.93        11.58 o                         
   8  14   8        343.54        343.32        16.14 o                         
  10  14   8        367.19        340.03        16.53 o                         
  12  14   8        446.32        490.34        18.52 o                         
 -17  15   8        136.46        220.28        13.35 o                         
 -15  15   8       1487.53       1712.63        43.84 o                         
 -13  15   8       1986.91       2236.93        52.78 o                         
 -11  15   8         33.90         62.85         9.42 o                         
  -9  15   8        221.39        259.67        12.62 o                         
  -7  15   8        445.33        445.28        13.61 o                         
  -5  15   8        594.71        676.05        17.11 o                         
  -3  15   8       9958.77      10757.45       173.07 o                         
  -1  15   8       1161.50       1025.51        25.54 o                         
   1  15   8        295.39        336.25        11.49 o                         
   3  15   8         34.53         68.56         6.40 o                         
   5  15   8         52.12         60.85         9.36 o                         
   7  15   8        151.20        192.87        13.67 o                         
   9  15   8       1274.76       1332.01        46.61 o                         
  11  15   8        702.17        769.59        37.82 o                         
  13  15   8        141.96        167.71        16.11 o                         
 -16  16   8       3172.02       2956.74        77.69 o                         
 -14  16   8       3120.85       2887.28        68.81 o                         
 -12  16   8        630.25        667.53        22.16 o                         
 -10  16   8        142.15        126.60         8.05 o                         
  -8  16   8        125.32         83.49         7.17 o                         
  -6  16   8        177.49        208.55         9.41 o                         
  -4  16   8      12663.07      12669.20       176.87 o                         
  -2  16   8      13714.46      14465.40       229.60 o                         
   0  16   8       2212.47       2737.13        48.47 o                         
   2  16   8       2587.69       2449.93        40.47 o                         
   4  16   8        169.49        249.06        13.76 o                         
   6  16   8        113.93         97.47        10.95 o                         
   8  16   8       2532.10       2404.00        58.28 o                         
  10  16   8        957.62        973.80        38.79 o                         
  12  16   8       3513.81       3534.20       107.26 o                         
 -15  17   8        313.09        247.91        10.22 o                         
 -13  17   8        112.47        120.02         9.52 o                         
 -11  17   8         26.10         37.38         7.92 o                         
  -9  17   8       2544.79       2776.46        58.66 o                         
  -7  17   8        253.32        220.88        10.76 o                         
  -5  17   8        215.63        298.60        11.79 o                         
  -3  17   8       5696.23       5992.88       109.20 o                         
  -1  17   8      40725.57      42071.99       685.97 o                         
   1  17   8       6266.60       6979.93       121.57 o                         
   3  17   8       1265.55       1200.22        24.30 o                         
   5  17   8        385.55        539.35        16.32 o                         
   7  17   8         43.65         35.17         6.53 o                         
   9  17   8        315.72        326.91        19.10 o                         
  11  17   8       2304.73       2436.73        65.17 o                         
 -14  18   8        585.17        720.45        20.97 o                         
 -12  18   8        259.97        327.96        14.22 o                         
 -10  18   8         86.78         71.88         8.45 o                         
  -8  18   8        185.37        190.78        16.18 o                         
  -6  18   8         55.26         63.91         7.38 o                         
  -4  18   8       1493.90       1355.83        30.05 o                         
  -2  18   8       1289.17       1384.58        27.99 o                         
   0  18   8      11887.71      12240.65       194.75 o                         
   2  18   8        414.67        462.06        13.46 o                         
   4  18   8       1023.18       1107.12        27.67 o                         
   6  18   8        181.54        193.17        10.83 o                         
   8  18   8        597.40        655.38        29.02 o                         
  10  18   8        505.38        630.60        24.96 o                         
 -13  19   8       1992.63       1836.79        44.68 o                         
 -11  19   8         97.76        116.36         8.31 o                         
  -9  19   8        624.90        626.81        26.82 o                         
  -7  19   8          5.80         49.96         7.58 o                         
  -5  19   8        143.23        125.98         9.66 o                         
  -3  19   8       1129.83       1132.89        28.60 o                         
  -1  19   8        265.33        267.53        11.71 o                         
   1  19   8       8850.55       8763.55       148.90 o                         
   3  19   8        154.66         94.27         8.58 o                         
   5  19   8        192.16        204.45        13.59 o                         
   7  19   8         94.26        124.82         9.63 o                         
 -10  20   8         60.34         83.50         7.60 o                         
  -8  20   8         16.68         19.00         7.31 o                         
  -6  20   8        187.15        200.95        12.82 o                         
  -4  20   8        543.74        577.18        19.85 o                         
  -2  20   8       2098.38       2205.88        64.91 o                         
   0  20   8        687.02        680.05        28.94 o                         
   2  20   8       1191.44       1148.85        34.47 o                         
   4  20   8        217.18        273.02        25.86 o                         
   6  20   8        423.75        456.78        47.47 o                         
  -9  21   8        167.12        212.39        10.81 o                         
  -7  21   8         28.11         17.03         6.11 o                         
  -5  21   8        426.78        358.16        16.81 o                         
  -3  21   8         56.82         75.85         8.27 o                         
  -1  21   8       1293.64       1403.50        53.05 o                         
   1  21   8        197.69        175.66        21.85 o                         
   3  21   8        179.55        145.40        12.13 o                         
  -4  22   8        122.78        127.71        10.05 o                         
  -2  22   8         20.71         37.41         6.11 o                         
   0  22   8        247.82        262.98        14.36 o                         
 -21   1   9       1813.92       1713.04        51.58 o                         
 -19   1   9         53.94        103.02         7.61 o                         
 -17   1   9       4108.79       3978.32        70.94 o                         
 -15   1   9        339.15        375.61        12.86 o                         
 -13   1   9          9.58         13.03         5.14 o                         
 -11   1   9        943.20        915.94        21.60 o                         
  -9   1   9       1421.00       1668.56        33.46 o                         
  -7   1   9       1860.03       2114.05        54.98 o                         
  -5   1   9       9259.02       9135.21       204.68 o                         
  -3   1   9      36211.10      38228.74       701.80 o                         
  -1   1   9      87186.90      85629.87      1690.15 o                         
   1   1   9       1350.10       1109.93        26.44 o                         
   3   1   9         58.01         47.22         6.45 o                         
   5   1   9       4180.26       4328.23        80.27 o                         
   7   1   9        274.32        399.06        12.54 o                         
   9   1   9        511.67        472.05        15.01 o                         
  11   1   9       4173.28       3951.85        75.96 o                         
  13   1   9       2003.06       2221.52        52.34 o                         
  15   1   9       2196.29       2312.28        58.83 o                         
  17   1   9         10.50          7.55         5.43 o                         
 -22   2   9       1137.51       1192.59        43.95 o                         
 -20   2   9         42.85         60.93         7.34 o                         
 -18   2   9        461.15        544.80        17.53 o                         
 -16   2   9        134.58        237.31        10.80 o                         
 -14   2   9        476.07        529.21        16.98 o                         
 -12   2   9       2275.21       2044.05        36.22 o                         
 -10   2   9       6336.24       6841.91       110.76 o                         
  -8   2   9       1462.15       1417.67        30.43 o                         
  -6   2   9         13.33        125.04        10.23 o                         
  -4   2   9        439.68        584.66        20.17 o                         
  -2   2   9       4445.12       4657.53        98.69 o                         
   0   2   9      13823.02      14832.12       298.23 o                         
   2   2   9      10205.38      10703.44       217.46 o                         
   4   2   9       2860.66       2726.21        53.07 o                         
   6   2   9       4260.41       3836.61        67.96 o                         
   8   2   9       2708.16       2779.73        51.82 o                         
  10   2   9       1143.43       1216.14        27.43 o                         
  12   2   9        581.89        569.84        18.98 o                         
  14   2   9        175.90        192.25        13.49 o                         
  16   2   9         97.64         50.15         8.12 o                         
 -21   3   9         62.72        140.09        12.49 o                         
 -19   3   9       2668.83       2653.63        60.48 o                         
 -17   3   9       1375.32       1350.54        31.20 o                         
 -15   3   9       1646.16       1576.81        33.47 o                         
 -13   3   9          6.60         39.75         6.04 o                         
 -11   3   9       1586.39       1433.32        30.07 o                         
  -9   3   9        552.61        592.67        18.81 o                         
  -7   3   9       1955.20       2135.11        62.00 o                         
  -5   3   9       3469.83       3551.91       108.56 o                         
  -3   3   9        758.78       1389.87        38.01 o                         
  -1   3   9        508.24        283.52        13.32 o                         
   1   3   9       7633.38       7789.27       175.82 o                         
   3   3   9         23.16         75.40         5.22 o                         
   5   3   9       4202.70       4537.16        78.84 o                         
   7   3   9          7.84         55.66         5.74 o                         
   9   3   9       2916.37       2895.58        54.00 o                         
  11   3   9        706.66        851.60        23.98 o                         
  13   3   9        187.34        179.36        11.49 o                         
  15   3   9        268.21        239.00        12.31 o                         
  17   3   9       1081.72       1007.88        38.19 o                         
 -22   4   9        357.44        330.18        16.86 o                         
 -20   4   9       1490.01       1401.10        35.68 o                         
 -18   4   9        178.50        200.48        11.13 o                         
 -16   4   9       1372.92       1524.48        30.69 o                         
 -14   4   9       3465.81       3695.42        67.16 o                         
 -12   4   9       1722.53       1633.73        33.55 o                         
 -10   4   9        305.47        276.45        11.27 o                         
  -8   4   9       2447.72       2410.74        44.99 o                         
  -6   4   9      15572.57      15214.85       435.52 o                         
  -4   4   9       6830.32       6530.55       192.19 o                         
  -2   4   9       9855.61       8717.98       219.63 o                         
   0   4   9        908.00        757.90        27.04 o                         
   2   4   9       2993.11       2881.88        55.57 o                         
   4   4   9       2807.41       2347.31        63.69 o                         
   6   4   9       2911.92       3208.76        54.78 o                         
   8   4   9        310.68        388.17        14.00 o                         
  10   4   9       2021.62       1990.12        42.53 o                         
  12   4   9        604.05        753.80        24.06 o                         
  14   4   9        219.14        255.86        13.76 o                         
  16   4   9        468.93        484.29        20.47 o                         
 -21   5   9        305.95        300.74        13.57 o                         
 -19   5   9         87.62         51.64         6.88 o                         
 -17   5   9        472.39        560.95        20.39 o                         
 -15   5   9        131.42        184.21        10.97 o                         
 -13   5   9        157.71        258.22        11.65 o                         
 -11   5   9       1117.63        993.67        23.21 o                         
  -9   5   9       3908.46       4366.91        72.97 o                         
  -7   5   9        757.39        782.90        18.82 o                         
  -5   5   9        641.55        780.97        35.08 o                         
  -3   5   9        362.73        499.47        22.09 o                         
  -1   5   9        782.27       1026.77        31.02 o                         
   1   5   9         43.23        150.40        11.28 o                         
   3   5   9        297.43        237.97         8.70 o                         
   5   5   9         50.80         90.53         6.85 o                         
   7   5   9        577.02        567.06        17.75 o                         
   9   5   9        185.04        234.32        12.89 o                         
  11   5   9        113.73        135.62        11.41 o                         
  13   5   9         98.98         77.18         9.00 o                         
  15   5   9        393.99        486.91        20.07 o                         
  17   5   9         88.06         72.01         7.97 o                         
 -22   6   9       2320.08       2306.91        76.92 o                         
 -20   6   9        678.57        754.14        25.80 o                         
 -18   6   9         17.66         29.00         6.04 o                         
 -16   6   9       6684.81       7112.52       110.37 o                         
 -14   6   9         81.78        139.46         8.54 o                         
 -12   6   9       1780.33       1921.61        48.86 o                         
 -10   6   9        204.47        334.71        12.10 o                         
  -8   6   9       2465.90       2509.06        44.84 o                         
  -6   6   9       3138.34       3251.86        53.03 o                         
  -4   6   9      11860.94      12600.12       206.97 o                         
  -2   6   9       2104.06       1983.30        41.04 o                         
   0   6   9       2914.88       3256.70        67.91 o                         
   2   6   9        567.33        597.87        14.18 o                         
   4   6   9       4941.79       4456.65        77.58 o                         
   6   6   9       9602.29       9509.68       168.45 o                         
   8   6   9       5687.27       5704.47       112.14 o                         
  10   6   9       3863.41       3841.93        85.05 o                         
  12   6   9         13.87         39.13        12.24 o                         
  14   6   9        529.75        624.40        21.22 o                         
  16   6   9        447.48        632.47        30.65 o                         
 -21   7   9        850.16        738.44        22.76 o                         
 -19   7   9         27.58         53.61         9.54 o                         
 -17   7   9       4571.16       4452.03        76.03 o                         
 -15   7   9       3758.64       4056.17        69.64 o                         
 -13   7   9       2467.46       2706.63        52.22 o                         
 -11   7   9       6912.01       6973.53       113.75 o                         
  -9   7   9       5776.35       6267.07        93.34 o                         
  -7   7   9       2772.22       2511.12        40.94 o                         
  -5   7   9      10304.03      10151.58       256.97 o                         
  -3   7   9        172.52        159.17        10.16 o                         
  -1   7   9       1657.04       1561.26        37.81 o                         
   1   7   9       1777.68       1777.74        37.42 o                         
   3   7   9       6130.54       5826.45       105.68 o                         
   5   7   9       8252.97       8237.12       157.48 o                         
   7   7   9       4806.53       4780.66       120.86 o                         
   9   7   9       3046.03       3083.69        70.43 o                         
  11   7   9        354.68        397.64        17.56 o                         
  13   7   9        303.66        344.97        16.11 o                         
  15   7   9        125.02        196.86        19.94 o                         
 -20   8   9       1276.23       1403.15        47.53 o                         
 -18   8   9        296.06        272.59        16.47 o                         
 -16   8   9       4796.84       4739.71        96.32 o                         
 -14   8   9       2960.56       3015.42        51.69 o                         
 -12   8   9       3459.46       4259.59        69.84 o                         
 -10   8   9         33.19         94.19         7.30 o                         
  -8   8   9       2260.21       2288.15        40.01 o                         
  -6   8   9        342.09        572.16        16.89 o                         
  -4   8   9       3255.50       2982.43        47.41 o                         
  -2   8   9      11103.10      12359.89       178.31 o                         
   0   8   9       8347.95       7547.96       110.60 o                         
   2   8   9       2252.01       1992.79        33.23 o                         
   4   8   9        367.01        387.05        11.61 o                         
   6   8   9        534.55        775.96        22.17 o                         
   8   8   9       1976.52       2006.88        49.06 o                         
  10   8   9       6119.26       6120.39       130.12 o                         
  12   8   9       3909.06       4130.34        91.38 o                         
  14   8   9       1710.69       1912.71        46.62 o                         
  16   8   9        592.06        552.14        23.94 o                         
 -21   9   9        893.31       1011.10        35.72 o                         
 -19   9   9       2504.15       2712.32        66.55 o                         
 -17   9   9        275.37        321.62        17.56 o                         
 -15   9   9       3318.83       3131.15        60.76 o                         
 -13   9   9       7242.48       7683.82       119.94 o                         
 -11   9   9      11288.07      11638.96       169.03 o                         
  -9   9   9       9323.01       9602.71       146.39 o                         
  -7   9   9         81.30        133.77        10.66 o                         
  -5   9   9       6364.65       6029.63        86.59 o                         
  -3   9   9       7068.32       7926.42       112.55 o                         
  -1   9   9       4823.89       4684.87        68.65 o                         
   1   9   9      14358.43      16000.66       228.50 o                         
   3   9   9         27.55         60.06         5.19 o                         
   5   9   9      22751.06      24166.88       531.17 o                         
   7   9   9         97.99        206.63        16.53 o                         
   9   9   9        165.97        218.59        17.25 o                         
  11   9   9        830.76        844.55        30.29 o                         
  13   9   9       3285.14       3376.63        74.59 o                         
  15   9   9        116.27        161.54        10.62 o                         
 -20  10   9       1130.79       1017.18        50.80 o                         
 -18  10   9        138.56        130.47        11.52 o                         
 -16  10   9       1354.79       1209.84        26.88 o                         
 -14  10   9        961.65       1160.76        24.60 o                         
 -12  10   9        435.66        394.71        13.65 o                         
 -10  10   9       3292.00       3137.26        51.09 o                         
  -8  10   9       7511.19       7101.69       122.86 o                         
  -6  10   9       3677.87       3992.78        59.92 o                         
  -4  10   9         39.55         65.42         5.52 o                         
  -2  10   9         54.89         57.57         5.57 o                         
   0  10   9       4744.38       5121.04        74.96 o                         
   2  10   9       2521.70       2531.98        43.86 o                         
   4  10   9       1686.47       1940.67        37.34 o                         
   6  10   9       1124.76       1496.43        36.65 o                         
   8  10   9        179.59        149.02        11.24 o                         
  10  10   9        215.85        185.65        10.39 o                         
  12  10   9        242.72        226.83        16.26 o                         
  14  10   9         86.56         37.94         7.00 o                         
 -19  11   9        123.26        211.31        11.76 o                         
 -17  11   9        672.80        719.81        22.59 o                         
 -15  11   9        220.59        271.56        13.65 o                         
 -13  11   9         63.56         79.18         7.09 o                         
 -11  11   9        122.99        107.63         9.64 o                         
  -9  11   9         85.76        331.10        12.70 o                         
  -7  11   9        972.79       1177.39        25.28 o                         
  -5  11   9       2940.75       3037.97        47.45 o                         
  -3  11   9        196.23        296.76         9.98 o                         
  -1  11   9        596.71        656.05        15.30 o                         
   1  11   9        386.33        362.94        13.10 o                         
   3  11   9          6.09         23.76         5.07 o                         
   5  11   9         23.26         88.57         8.19 o                         
   7  11   9          1.71         76.45         8.55 o                         
   9  11   9         53.58         69.47         8.09 o                         
  11  11   9          5.51         37.44         8.00 o                         
  13  11   9         15.81         45.98        10.30 o                         
  15  11   9         51.58        102.82        11.86 o                         
 -18  12   9          4.18         14.93         7.07 o                         
 -16  12   9        655.63        733.27        30.71 o                         
 -14  12   9          8.69         24.82         5.95 o                         
 -12  12   9       1191.42       1311.54        26.51 o                         
 -10  12   9       1865.99       1954.59        34.75 o                         
  -8  12   9      11275.41      12075.08       183.44 o                         
  -6  12   9       1443.29       1417.55        26.23 o                         
  -4  12   9        430.33        447.02        12.44 o                         
  -2  12   9       2660.96       3045.55        53.01 o                         
   0  12   9       4641.56       4852.70        75.52 o                         
   2  12   9       4100.92       3958.47        63.05 o                         
   4  12   9       2419.10       2489.38        49.30 o                         
   6  12   9       1614.42       1550.18        45.13 o                         
   8  12   9         54.62         62.64         9.70 o                         
  10  12   9        309.78        292.53        13.60 o                         
  12  12   9          7.70         20.59         7.63 o                         
  14  12   9         94.55        123.94        10.29 o                         
 -17  13   9          3.48          3.39         6.31 o                         
 -15  13   9        176.80        286.22        14.21 o                         
 -13  13   9       1501.08       1273.68        36.04 o                         
 -11  13   9        654.60        650.75        18.07 o                         
  -9  13   9         91.31        112.26         8.28 o                         
  -7  13   9          4.46         93.71         7.16 o                         
  -5  13   9         56.50        126.71         7.78 o                         
  -3  13   9        447.63        431.12        13.07 o                         
  -1  13   9          5.45         24.93         5.47 o                         
   1  13   9          0.60         27.61         5.37 o                         
   3  13   9         43.31         57.22         5.58 o                         
   5  13   9        188.88        176.56        12.34 o                         
   7  13   9        169.80        177.44        12.59 o                         
   9  13   9         84.22         87.69         8.75 o                         
  11  13   9         12.19         36.56         6.76 o                         
  13  13   9         25.33         27.59         6.11 o                         
 -18  14   9          8.17         58.60        12.92 o                         
 -16  14   9         18.38         20.28         8.86 o                         
 -14  14   9        237.56        248.51        13.26 o                         
 -12  14   9       1225.33       1219.71        27.18 o                         
 -10  14   9        365.05        427.67        19.41 o                         
  -8  14   9         46.90         79.87         7.89 o                         
  -6  14   9        840.90        879.78        20.19 o                         
  -4  14   9        482.13        527.03        14.90 o                         
  -2  14   9        791.18        793.88        19.06 o                         
   0  14   9       2201.01       2274.57        41.51 o                         
   2  14   9        923.42       1075.15        22.68 o                         
   4  14   9        241.39        234.03        18.00 o                         
   6  14   9          1.93         44.42         9.03 o                         
   8  14   9        546.09        552.33        21.28 o                         
  10  14   9        494.98        523.63        19.25 o                         
  12  14   9         11.33         23.13         7.49 o                         
 -17  15   9        575.26        704.33        26.48 o                         
 -15  15   9        256.44        245.00        13.09 o                         
 -13  15   9          4.26         12.58         6.31 o                         
 -11  15   9        116.38         97.51         7.91 o                         
  -9  15   9         33.38         52.74         6.78 o                         
  -7  15   9       1406.85       1298.86        27.22 o                         
  -5  15   9       8579.30       8617.34       127.97 o                         
  -3  15   9        343.73        321.79        12.53 o                         
  -1  15   9        149.22        137.79         8.24 o                         
   1  15   9        173.77        208.46        10.16 o                         
   3  15   9         49.68         50.02         8.58 o                         
   5  15   9        300.18        258.17        14.76 o                         
   7  15   9        543.38        606.66        21.59 o                         
   9  15   9         18.70         62.90        12.49 o                         
  11  15   9          3.97         13.27         5.38 o                         
 -16  16   9        418.46        531.20        19.30 o                         
 -14  16   9        853.21        877.26        52.62 o                         
 -12  16   9        289.76        144.21        15.87 o                         
 -10  16   9       1690.23       1814.38        38.39 o                         
  -8  16   9         70.31         98.50         7.51 o                         
  -6  16   9        664.81        699.55        18.98 o                         
  -4  16   9        824.05        917.53        21.90 o                         
  -2  16   9        707.45        716.98        18.30 o                         
   0  16   9         20.79         48.46         8.55 o                         
   2  16   9        773.20        854.81        26.21 o                         
   4  16   9       1309.32       1131.16        28.08 o                         
   6  16   9         97.95         98.63        10.16 o                         
   8  16   9       1630.15       1625.69        56.02 o                         
  10  16   9        292.34        437.88        15.40 o                         
 -15  17   9        491.07        417.22        16.02 o                         
 -13  17   9        445.84        424.31        16.49 o                         
 -11  17   9        377.57        338.92        16.28 o                         
  -9  17   9        224.84        269.47        13.72 o                         
  -7  17   9        176.34        167.94         9.07 o                         
  -5  17   9       1614.94       1604.37        31.18 o                         
  -3  17   9       2876.31       2893.76        48.56 o                         
  -1  17   9        740.44        793.04        19.89 o                         
   1  17   9        641.75        665.38        17.91 o                         
   3  17   9          8.93         36.93         5.76 o                         
   5  17   9         29.52         64.27         7.41 o                         
   7  17   9       1585.77       1568.08        45.51 o                         
   9  17   9        186.41        216.43        10.28 o                         
 -14  18   9         12.05         27.85        10.13 o                         
 -12  18   9        400.42        278.19        11.51 o                         
 -10  18   9       1281.88       1263.57        39.82 o                         
  -8  18   9       2045.03       1809.28        45.59 o                         
  -6  18   9        306.75        323.57        13.87 o                         
  -4  18   9        737.46        806.33        20.41 o                         
  -2  18   9        413.26        583.09        16.49 o                         
   0  18   9        758.58        678.48        17.80 o                         
   2  18   9         74.20         87.96         6.54 o                         
   4  18   9          2.73         44.59         5.75 o                         
   6  18   9        106.01        125.37         9.73 o                         
   8  18   9        138.56        137.52        12.94 o                         
 -11  19   9       2594.34       2592.60        55.89 o                         
  -9  19   9        312.22        453.41        17.46 o                         
  -7  19   9       2274.27       2546.86        54.97 o                         
  -5  19   9        352.87        382.81        16.00 o                         
  -3  19   9         40.80         54.89         5.89 o                         
  -1  19   9       6944.26       6739.68       223.03 o                         
   1  19   9       1536.40       1445.64        48.50 o                         
   3  19   9        343.04        404.10        12.63 o                         
   5  19   9        734.70        699.45        22.69 o                         
   7  19   9        414.33        514.36        20.89 o                         
 -10  20   9        772.79        767.43        21.24 o                         
  -8  20   9        720.45        696.19        27.33 o                         
  -6  20   9        700.93        615.84        30.08 o                         
  -4  20   9        679.08        759.25        36.49 o                         
  -2  20   9         99.59         96.13        15.24 o                         
   0  20   9         69.72         98.58         7.07 o                         
   2  20   9       1204.36       1227.59        35.23 o                         
   4  20   9        981.60        950.15        40.72 o                         
  -7  21   9        182.79        210.83        11.17 o                         
  -5  21   9        203.02        205.27        11.72 o                         
  -3  21   9         64.86         72.69         7.15 o                         
  -1  21   9          4.73          7.01         6.71 o                         
   1  21   9        739.05        737.63        26.51 o                         
 -22   0  10       1013.35       1098.53        79.12 o                         
 -20   0  10         13.18         92.49        14.16 o                         
 -18   0  10       9077.64       8663.61       218.80 o                         
 -16   0  10       1061.41       1095.86        33.49 o                         
 -14   0  10       5751.39       5696.04       132.97 o                         
 -12   0  10      13558.85      14603.95       323.74 o                         
 -10   0  10        103.60        176.68        12.64 o                         
  -8   0  10       3307.45       3287.83        74.17 o                         
  -6   0  10       7792.37       7361.64       166.74 o                         
  -4   0  10       9060.24       9991.62       249.20 o                         
  -2   0  10      23352.53      21415.11       583.88 o                         
   0   0  10      42560.91      41703.40      1169.01 o                         
   2   0  10       1268.75       1123.49        32.39 o                         
   4   0  10       7510.78       6911.08       156.87 o                         
   6   0  10       1247.29       1114.25        32.56 o                         
   8   0  10       7131.20       6746.74       154.79 o                         
  10   0  10        368.66        400.80        21.26 o                         
  12   0  10       7726.98       7572.75       199.02 o                         
  14   0  10       6115.51       6215.09       183.14 o                         
  16   0  10        543.28        406.77        23.22 o                         
 -21   1  10       1203.12       1174.94        56.24 o                         
 -19   1  10       1312.25       1305.72        49.63 o                         
 -17   1  10        249.81        271.31        14.46 o                         
 -15   1  10         78.19        109.00         7.86 o                         
 -13   1  10        103.31        127.11         8.74 o                         
 -11   1  10       5246.54       5430.21        89.82 o                         
  -9   1  10       5121.98       6204.60       101.34 o                         
  -7   1  10        106.14        237.33         9.14 o                         
  -5   1  10         49.34        240.63        15.68 o                         
  -3   1  10       8241.97       7806.63       161.90 o                         
  -1   1  10       7565.53       7151.93       136.84 o                         
   1   1  10      13670.77      13155.95       265.83 o                         
   3   1  10       3254.21       3199.19        65.26 o                         
   5   1  10        999.52       1208.48        24.32 o                         
   7   1  10         87.86        141.79         9.14 o                         
   9   1  10        376.66        545.12        16.87 o                         
  11   1  10        550.67        682.39        19.98 o                         
  13   1  10       2834.71       2704.38        62.56 o                         
  15   1  10        277.02        246.75        13.48 o                         
 -22   2  10        407.75        408.82        19.72 o                         
 -20   2  10       1194.08       1147.72        27.92 o                         
 -18   2  10       1611.75       1596.05        32.60 o                         
 -16   2  10        644.61        619.31        17.16 o                         
 -14   2  10        159.99        134.49         9.36 o                         
 -12   2  10         32.91        120.03         7.84 o                         
 -10   2  10       1227.30       1704.24        33.00 o                         
  -8   2  10        417.01        426.84        12.92 o                         
  -6   2  10        513.63        558.03        14.15 o                         
  -4   2  10       5655.02       5182.29       120.22 o                         
  -2   2  10       3906.13       3726.82        80.70 o                         
   0   2  10       3057.39       3248.45        78.74 o                         
   2   2  10         44.27        145.48         6.60 o                         
   4   2  10         36.50         56.60         6.22 o                         
   6   2  10        296.02        295.51        11.06 o                         
   8   2  10       1210.96       1277.10        27.64 o                         
  10   2  10          7.94         40.54         6.90 o                         
  12   2  10        590.33        588.21        19.21 o                         
  14   2  10         77.24         88.10         8.37 o                         
  16   2  10       1207.99       1214.80        40.84 o                         
 -21   3  10         56.58         58.54         7.05 o                         
 -19   3  10        211.78        235.42        11.51 o                         
 -17   3  10       4040.87       4729.76       101.87 o                         
 -15   3  10       3807.43       3751.86        68.05 o                         
 -13   3  10       5414.28       5443.02       107.92 o                         
 -11   3  10       3717.75       3848.39        69.27 o                         
  -9   3  10        965.27        966.99        20.96 o                         
  -7   3  10        620.81        606.30        19.12 o                         
  -5   3  10       1519.28       2184.89        40.95 o                         
  -3   3  10      16924.94      17263.49       380.38 o                         
  -1   3  10        207.84        334.93        16.73 o                         
   1   3  10       2998.38       2817.97        51.11 o                         
   3   3  10       1067.39       1007.47        20.30 o                         
   5   3  10        162.68        194.09         9.09 o                         
   7   3  10       1141.47       1210.90        26.84 o                         
   9   3  10       2749.31       2829.39        59.61 o                         
  11   3  10        441.78        409.62        15.60 o                         
  13   3  10       1865.45       2059.34        58.40 o                         
  15   3  10        708.83        761.64        24.27 o                         
 -22   4  10        269.45        279.31        14.02 o                         
 -20   4  10        789.48        800.77        26.14 o                         
 -18   4  10         86.27        126.90         8.08 o                         
 -16   4  10        609.86        654.27        17.10 o                         
 -14   4  10        756.02        801.90        20.32 o                         
 -12   4  10        179.36        182.53        12.31 o                         
 -10   4  10        258.73        357.95        12.50 o                         
  -8   4  10       2973.91       2871.64        50.56 o                         
  -6   4  10        840.98        887.81        20.87 o                         
  -4   4  10        595.82        589.22        15.75 o                         
  -2   4  10       1274.53       1463.50        33.75 o                         
   0   4  10       4004.57       4848.76        87.36 o                         
   2   4  10         99.17        159.86         7.23 o                         
   4   4  10        152.70        137.07        10.35 o                         
   6   4  10        173.56        242.26        10.75 o                         
   8   4  10        155.40        174.55        10.69 o                         
  10   4  10        575.14        640.76        19.74 o                         
  12   4  10         16.24         17.52         6.80 o                         
  14   4  10        121.30         79.71        11.27 o                         
  16   4  10          0.38          7.96         5.47 o                         
 -21   5  10        149.79        150.77        11.28 o                         
 -19   5  10         50.90         30.65         5.43 o                         
 -17   5  10       1914.67       2165.36        41.12 o                         
 -15   5  10       4803.18       5076.04        90.31 o                         
 -13   5  10         21.62        110.94         8.10 o                         
 -11   5  10        747.84        775.93        20.23 o                         
  -9   5  10         61.82        128.51         8.14 o                         
  -7   5  10        111.01        188.49         9.82 o                         
  -5   5  10        554.67        709.97        30.63 o                         
  -3   5  10       1519.26       1534.82        30.82 o                         
  -1   5  10        628.03        854.42        20.16 o                         
   1   5  10         75.29        116.86         6.91 o                         
   3   5  10        972.17        981.00        23.25 o                         
   5   5  10        597.36        595.86        16.45 o                         
   7   5  10        189.30        224.07        11.65 o                         
   9   5  10       1603.91       1502.49        35.57 o                         
  11   5  10        876.67       1066.55        83.06 o                         
  13   5  10         21.59         21.14         7.06 o                         
  15   5  10          6.53         12.34         7.19 o                         
 -20   6  10         41.77         65.04         8.97 o                         
 -18   6  10       1445.17       1529.77        33.26 o                         
 -16   6  10        313.29        351.74        14.97 o                         
 -14   6  10        391.58        505.43        16.89 o                         
 -12   6  10       1247.29       1153.98        25.68 o                         
 -10   6  10        341.98        329.65        11.88 o                         
  -8   6  10       2275.68       2142.79        36.36 o                         
  -6   6  10       5014.33       4664.50        77.71 o                         
  -4   6  10       7014.75       7143.52       110.06 o                         
  -2   6  10       4271.67       4236.68        69.03 o                         
   0   6  10        383.86        479.61        12.68 o                         
   2   6  10       1120.73       1270.42        25.17 o                         
   4   6  10       1929.28       1723.12        38.46 o                         
   6   6  10       1564.51       1634.22        36.44 o                         
   8   6  10        887.18        829.73        23.29 o                         
  10   6  10       3274.23       3336.19        74.91 o                         
  12   6  10        462.09        557.63        21.43 o                         
  14   6  10         17.36         44.90         8.95 o                         
  16   6  10          2.38         20.21         6.17 o                         
 -21   7  10         26.97         14.52         6.14 o                         
 -19   7  10          6.66         16.71         6.70 o                         
 -17   7  10        387.36        512.88        15.90 o                         
 -15   7  10       1791.97       2010.97        43.12 o                         
 -13   7  10       2850.08       3122.30        55.93 o                         
 -11   7  10       4359.73       4436.74        79.33 o                         
  -9   7  10        189.60        302.94        11.72 o                         
  -7   7  10         11.00         36.83         5.97 o                         
  -5   7  10       1052.67       1118.01        25.37 o                         
  -3   7  10       2702.53       2792.76        46.90 o                         
  -1   7  10       2280.03       2415.30        41.32 o                         
   1   7  10         68.63         84.66         5.82 o                         
   3   7  10       4753.64       4458.05        78.08 o                         
   5   7  10         29.11         64.90         7.31 o                         
   7   7  10        299.81        288.81        14.75 o                         
   9   7  10          2.71         53.40         8.00 o                         
  11   7  10       1469.27       1468.11        41.70 o                         
  13   7  10         97.92         59.24         9.06 o                         
  15   7  10       2942.44       3401.03        79.04 o                         
 -20   8  10        321.60        380.59        15.86 o                         
 -18   8  10         78.98         68.52         7.05 o                         
 -16   8  10         98.96        151.34         8.63 o                         
 -14   8  10        316.56        251.50        11.36 o                         
 -12   8  10       7151.11       7637.15       118.96 o                         
 -10   8  10       4274.72       4499.45        70.12 o                         
  -8   8  10        133.00        205.94         9.43 o                         
  -6   8  10        327.48        404.30        11.91 o                         
  -4   8  10        111.24        191.56         8.57 o                         
  -2   8  10         36.75         70.64         5.79 o                         
   0   8  10        181.20        179.61         7.27 o                         
   2   8  10       2313.73       2291.42        45.58 o                         
   4   8  10        802.68        767.19        21.71 o                         
   6   8  10       1226.42       1347.16        34.72 o                         
   8   8  10          1.43         31.23         7.48 o                         
  10   8  10         84.46         68.88         9.11 o                         
  12   8  10       6544.80       6608.77       139.19 o                         
  14   8  10        697.94        594.01        21.47 o                         
 -19   9  10        497.88        549.94        27.77 o                         
 -17   9  10       2177.25       2222.59        45.74 o                         
 -15   9  10         11.82         96.93         8.32 o                         
 -13   9  10        790.84        845.41        20.36 o                         
 -11   9  10         76.99        269.35        11.37 o                         
  -9   9  10       1235.18       1411.41        29.32 o                         
  -7   9  10       3557.33       3744.51        56.71 o                         
  -5   9  10        295.26        440.88        12.21 o                         
  -3   9  10       3654.93       3714.58        56.14 o                         
  -1   9  10        990.36        973.49        19.26 o                         
   1   9  10        207.17        271.34         8.89 o                         
   3   9  10        683.10        836.00        20.52 o                         
   5   9  10       2426.14       2277.70        53.31 o                         
   7   9  10        449.59        420.32        17.64 o                         
   9   9  10        748.87        732.98        42.70 o                         
  11   9  10       1154.41       1236.89        34.00 o                         
  13   9  10        443.97        615.40        21.14 o                         
  15   9  10         29.33         85.82         9.14 o                         
 -20  10  10       1465.62       1502.09        49.92 o                         
 -18  10  10        217.81        190.22        13.82 o                         
 -16  10  10        205.51        235.63        16.16 o                         
 -14  10  10        660.11        742.92        25.06 o                         
 -12  10  10       1654.49       1733.14        32.91 o                         
 -10  10  10         89.32        344.95        18.39 o                         
  -8  10  10      27901.39      28612.31       423.41 o                         
  -6  10  10        103.57        148.33         9.90 o                         
  -4  10  10       1669.77       1848.19        30.18 o                         
  -2  10  10       2064.16       1798.92        30.83 o                         
   0  10  10       1250.05       1431.56        31.90 o                         
   2  10  10       2508.57       2198.75        46.14 o                         
   4  10  10       3165.30       3393.19        72.45 o                         
   6  10  10       2362.51       2629.65        57.56 o                         
   8  10  10       1644.07       1723.05        41.51 o                         
  10  10  10        329.69        226.35        12.42 o                         
  12  10  10       1792.02       2077.57        55.22 o                         
  14  10  10         15.23         43.67         9.25 o                         
 -19  11  10        284.10        262.43        15.06 o                         
 -17  11  10        676.87        601.15        26.57 o                         
 -15  11  10       1070.06       1214.05        28.35 o                         
 -13  11  10         27.79         39.26         7.64 o                         
 -11  11  10        192.52        296.01        12.15 o                         
  -9  11  10        455.01        563.24        15.74 o                         
  -7  11  10       5498.45       5295.44        78.05 o                         
  -5  11  10       2000.20       2351.17        41.43 o                         
  -3  11  10          3.88         28.70         5.11 o                         
  -1  11  10         47.59         64.76         6.68 o                         
   1  11  10        290.29        370.82        12.36 o                         
   3  11  10         24.67         79.77         6.26 o                         
   5  11  10        369.98        476.59        16.18 o                         
   7  11  10          4.02         43.24         7.47 o                         
   9  11  10       1728.68       1758.29        40.92 o                         
  11  11  10        637.95        600.10        19.94 o                         
  13  11  10        404.14        371.68        18.06 o                         
 -18  12  10       1726.16       1920.32        63.92 o                         
 -16  12  10       1360.00       1460.23        40.13 o                         
 -14  12  10       1196.22       1225.03        30.70 o                         
 -12  12  10          2.74          0.10         6.65 o                         
 -10  12  10         89.61        105.46         7.63 o                         
  -8  12  10       2739.87       2754.82        49.95 o                         
  -6  12  10       1623.88       1826.12        32.13 o                         
  -4  12  10        362.44        406.88        12.75 o                         
  -2  12  10         48.68        134.93         8.67 o                         
   0  12  10       1043.50        772.75        18.76 o                         
   2  12  10        690.64        729.95        18.17 o                         
   4  12  10         59.42         79.58        11.18 o                         
   6  12  10         14.79         60.39         8.70 o                         
   8  12  10       1725.03       1704.68        43.90 o                         
  10  12  10         82.19         62.64         8.85 o                         
  12  12  10         64.41        128.93        11.16 o                         
 -17  13  10       1635.57       1894.79        52.96 o                         
 -15  13  10         15.65         43.15         9.76 o                         
 -13  13  10        190.19        227.45        11.16 o                         
 -11  13  10       1010.88        934.70        23.54 o                         
  -9  13  10        145.66        164.38         8.89 o                         
  -7  13  10      11277.23      11152.26       156.51 o                         
  -5  13  10      14914.38      15426.56       231.37 o                         
  -3  13  10       3312.61       3522.96        57.45 o                         
  -1  13  10        778.59        760.48        18.45 o                         
   1  13  10        325.98        361.69        14.20 o                         
   3  13  10       1676.14       1581.73        32.44 o                         
   5  13  10         84.40        115.24        14.69 o                         
   7  13  10       3343.47       3186.52        73.26 o                         
   9  13  10       2437.95       2650.23        56.59 o                         
  11  13  10       3209.62       3431.19        89.18 o                         
 -16  14  10        232.49        212.09        12.26 o                         
 -14  14  10         23.85         43.91         6.32 o                         
 -12  14  10         10.94         33.52         6.38 o                         
 -10  14  10        326.16        264.29        12.62 o                         
  -8  14  10        302.25        454.97        14.67 o                         
  -6  14  10        815.12       1004.98        22.10 o                         
  -4  14  10       2247.52       2065.72        38.85 o                         
  -2  14  10        558.24        516.02        15.13 o                         
   0  14  10       1479.93       1413.80        27.72 o                         
   2  14  10         85.20        124.08         8.46 o                         
   4  14  10          2.19          6.47         5.91 o                         
   6  14  10        606.58        575.45        21.17 o                         
   8  14  10        857.60        933.92        27.87 o                         
  10  14  10        405.05        389.51        16.64 o                         
  12  14  10        162.53        212.96        12.15 o                         
 -15  15  10        795.63        840.82        33.76 o                         
 -13  15  10         23.90         41.72         5.80 o                         
 -11  15  10         43.06         54.47         7.32 o                         
  -9  15  10        884.02        869.43        21.29 o                         
  -7  15  10       1608.20       1699.10        31.78 o                         
  -5  15  10       7746.11       7966.26       124.59 o                         
  -3  15  10       4534.35       4841.74        75.91 o                         
  -1  15  10       1798.88       2000.59        36.08 o                         
   1  15  10        743.78        668.42        25.20 o                         
   3  15  10        231.68        219.66        10.47 o                         
   5  15  10        316.13        381.72        17.10 o                         
   7  15  10       2443.10       2516.01        70.25 o                         
   9  15  10        438.62        469.46        18.25 o                         
  11  15  10        974.56       1314.95        39.83 o                         
 -14  16  10       2668.36       2506.55        76.11 o                         
 -12  16  10         59.93         48.68         7.36 o                         
 -10  16  10         29.26         23.52         5.78 o                         
  -8  16  10        609.91        667.30        17.95 o                         
  -6  16  10         21.28         43.36         6.34 o                         
  -4  16  10      11469.40      11893.94       200.05 o                         
  -2  16  10        256.27        235.76        12.85 o                         
   0  16  10       8190.93       8746.29       130.40 o                         
   2  16  10         35.55         48.51         6.33 o                         
   4  16  10       1491.83       1618.18        37.72 o                         
   6  16  10       1990.02       2125.93        50.64 o                         
   8  16  10       2090.20       2447.58        82.04 o                         
  10  16  10         37.65         54.37        12.22 o                         
 -13  17  10        836.24        720.52        21.54 o                         
 -11  17  10         29.26         41.71         9.12 o                         
  -9  17  10        808.00        757.57        22.88 o                         
  -7  17  10        132.08        102.84         7.48 o                         
  -5  17  10         45.69         86.80         7.76 o                         
  -3  17  10        431.25        475.62        16.27 o                         
  -1  17  10        317.96        389.37        13.48 o                         
   1  17  10       2455.53       2552.33        49.51 o                         
   3  17  10       6192.65       5769.43       123.76 o                         
   5  17  10       1536.26       1558.23        38.86 o                         
   7  17  10        142.38        132.77         9.10 o                         
 -12  18  10        172.27        268.23        10.80 o                         
 -10  18  10         44.86         81.03         9.62 o                         
  -8  18  10        287.09        352.06        14.29 o                         
  -6  18  10         34.76         52.49         6.98 o                         
  -4  18  10        216.89        262.54        11.51 o                         
  -2  18  10       1178.09       1074.18        25.00 o                         
   0  18  10       2790.43       2970.23        58.19 o                         
   2  18  10        335.32        354.69        13.68 o                         
   4  18  10       1220.61       1114.89        41.55 o                         
   6  18  10        197.12        242.24        15.35 o                         
 -11  19  10       2203.96       2372.28        55.47 o                         
  -9  19  10         80.62         96.11         8.23 o                         
  -7  19  10       1248.77       1396.12        47.75 o                         
  -5  19  10        205.51        248.72        15.49 o                         
  -3  19  10         36.32         75.53         7.09 o                         
  -1  19  10        194.77        233.15        11.23 o                         
   1  19  10        682.14        615.48        17.72 o                         
   3  19  10         54.87         57.05         5.89 o                         
   5  19  10        272.53        317.37        16.88 o                         
  -8  20  10        273.03        287.51        13.08 o                         
  -6  20  10        211.82        244.15        13.08 o                         
  -4  20  10        145.65        145.18        11.88 o                         
  -2  20  10         10.65         32.24         4.80 o                         
   0  20  10        373.43        367.03        15.20 o                         
   2  20  10        281.97        264.19        11.88 o                         
  -5  21  10         93.54         67.21         6.57 o                         
  -3  21  10        491.60        553.74        18.58 o                         
  -1  21  10        402.79        446.61        18.48 o                         
 -21   1  11        110.01         87.02         8.46 o                         
 -19   1  11       2105.56       2332.12        46.46 o                         
 -17   1  11       1675.13       1712.01        37.22 o                         
 -15   1  11       1308.58       1260.83        26.78 o                         
 -13   1  11       8405.02       8607.65       146.06 o                         
 -11   1  11        241.95        244.13        11.00 o                         
  -9   1  11       1114.88       1011.07        22.36 o                         
  -7   1  11       4660.17       5296.71        86.86 o                         
  -5   1  11       7892.98       7821.96       131.81 o                         
  -3   1  11       8730.53       8318.51       125.87 o                         
  -1   1  11        719.50        757.02        17.99 o                         
   1   1  11      22284.78      21403.66       349.53 o                         
   3   1  11       1254.74       1233.83        24.42 o                         
   5   1  11        477.25        416.65        12.12 o                         
   7   1  11         72.44         55.25         5.75 o                         
   9   1  11         33.36         84.07         7.54 o                         
  11   1  11        172.56        180.43        10.78 o                         
  13   1  11        225.05        193.57        10.19 o                         
  15   1  11        386.69        339.63        17.26 o                         
 -22   2  11        275.89        311.76        19.37 o                         
 -20   2  11        988.09        987.41        38.88 o                         
 -18   2  11        328.44        301.93        12.32 o                         
 -16   2  11         20.45         95.36         7.67 o                         
 -14   2  11         87.37         79.09         8.16 o                         
 -12   2  11       2599.56       2755.37        52.97 o                         
 -10   2  11        395.15        669.84        17.46 o                         
  -8   2  11          8.67         93.03         6.85 o                         
  -6   2  11       1978.25       1754.68        29.77 o                         
  -4   2  11       5773.19       5503.13        89.44 o                         
  -2   2  11        432.05        372.19        11.27 o                         
   0   2  11       6899.38       6530.17       104.98 o                         
   2   2  11       1933.83       2047.74        36.60 o                         
   4   2  11         93.52        173.11         8.69 o                         
   6   2  11        205.40        299.62        13.17 o                         
   8   2  11        316.88        360.21        13.14 o                         
  10   2  11        753.68        762.47        21.94 o                         
  12   2  11          0.73          9.12         5.84 o                         
  14   2  11          3.84         17.09         5.40 o                         
 -21   3  11          4.20         19.83         7.91 o                         
 -19   3  11         72.93         85.91         8.99 o                         
 -17   3  11        558.43        667.40        17.72 o                         
 -15   3  11       5006.16       4813.46        80.92 o                         
 -13   3  11        156.57        162.92         9.69 o                         
 -11   3  11        821.67       1056.86        36.80 o                         
  -9   3  11       1242.72       1331.30        26.02 o                         
  -7   3  11       3754.03       3945.93        63.52 o                         
  -5   3  11       1451.12       1247.66        24.93 o                         
  -3   3  11       2279.19       2497.72        52.35 o                         
  -1   3  11         30.63         77.45         8.59 o                         
   1   3  11       8346.38       7752.48       124.12 o                         
   3   3  11        152.82        160.48         7.98 o                         
   5   3  11        435.39        398.94        14.56 o                         
   7   3  11       1011.03       1015.60        27.42 o                         
   9   3  11        637.90        576.91        18.28 o                         
  11   3  11         28.35         31.36         6.79 o                         
  13   3  11         67.85         52.09         8.05 o                         
  15   3  11         74.49         66.39         7.12 o                         
 -20   4  11        555.14        583.77        21.06 o                         
 -18   4  11         59.04         98.10        11.20 o                         
 -16   4  11        238.94        298.13        16.22 o                         
 -14   4  11       1240.71       1326.61        28.81 o                         
 -12   4  11        574.14        628.84        18.44 o                         
 -10   4  11       2648.94       2505.54        45.45 o                         
  -8   4  11        981.47        746.55        18.16 o                         
  -6   4  11         16.54         75.46         8.45 o                         
  -4   4  11       2190.76       2010.50        36.49 o                         
  -2   4  11        605.26        517.73        13.54 o                         
   0   4  11       2278.90       2157.93        36.81 o                         
   2   4  11       2622.43       2560.50        44.11 o                         
   4   4  11       1784.83       1537.45        32.51 o                         
   6   4  11        670.48        709.99        20.43 o                         
   8   4  11        639.14        590.54        20.54 o                         
  10   4  11        851.33       1100.29        46.55 o                         
  12   4  11         86.55        131.61        10.65 o                         
  14   4  11       1503.88       1553.83        45.00 o                         
 -21   5  11         11.64         32.89         6.71 o                         
 -19   5  11        449.62        443.81        15.35 o                         
 -17   5  11        371.73        371.56        13.30 o                         
 -15   5  11       6079.40       6245.86       108.63 o                         
 -13   5  11        634.77       1015.77        23.97 o                         
 -11   5  11        919.49        964.99        24.93 o                         
  -9   5  11        840.67        875.34        20.57 o                         
  -7   5  11        202.91        216.51        10.49 o                         
  -5   5  11       1068.43        950.55        19.76 o                         
  -3   5  11          1.71         44.38         5.07 o                         
  -1   5  11       3027.84       3123.41        53.90 o                         
   1   5  11         12.39         31.61         4.13 o                         
   3   5  11        992.54        869.92        21.20 o                         
   5   5  11        658.74        538.76        15.82 o                         
   7   5  11        149.97        152.94         9.58 o                         
   9   5  11       2635.03       2436.81        52.49 o                         
  11   5  11        192.47        304.46        15.96 o                         
  13   5  11         44.80         74.68         8.39 o                         
  15   5  11        635.17        643.96        27.64 o                         
 -20   6  11        444.24        519.97        19.04 o                         
 -18   6  11        691.82        744.92        18.89 o                         
 -16   6  11        933.29        955.04        21.57 o                         
 -14   6  11       2829.34       3033.10        54.58 o                         
 -12   6  11       2718.43       2675.17        49.08 o                         
 -10   6  11       1458.73       1481.98        32.48 o                         
  -8   6  11         26.12         91.87         8.07 o                         
  -6   6  11       3713.53       4194.00        70.96 o                         
  -4   6  11       3749.68       3919.21        63.30 o                         
  -2   6  11       1521.61       1543.29        28.66 o                         
   0   6  11        583.06        703.80        16.29 o                         
   2   6  11        279.09        360.25        10.68 o                         
   4   6  11        500.43        607.60        18.60 o                         
   6   6  11         31.04        120.99         9.33 o                         
   8   6  11         12.24         27.15         8.29 o                         
  10   6  11        197.89        212.77        13.21 o                         
  12   6  11        376.00        487.68        21.01 o                         
  14   6  11       2685.69       2502.81        66.99 o                         
 -21   7  11        170.20        121.20         8.51 o                         
 -19   7  11        682.81        736.71        24.83 o                         
 -17   7  11       2699.38       2666.25        47.50 o                         
 -15   7  11        156.35        266.86        21.71 o                         
 -13   7  11        217.31        237.88        15.85 o                         
 -11   7  11       3447.18       3670.44        64.33 o                         
  -9   7  11        704.61        806.96        18.66 o                         
  -7   7  11       5028.76       4599.90        73.85 o                         
  -5   7  11       3326.54       2870.16        46.23 o                         
  -3   7  11       2662.30       2604.99        42.63 o                         
  -1   7  11        880.25       1189.21        22.78 o                         
   1   7  11       2311.41       2334.12        49.59 o                         
   3   7  11       1605.64       1564.10        36.41 o                         
   5   7  11       3039.03       3047.96        68.17 o                         
   7   7  11       1212.33       1105.74        31.06 o                         
   9   7  11       1757.89       1904.17        60.55 o                         
  11   7  11        813.02       1027.99        32.07 o                         
  13   7  11       5719.04       6034.20       153.74 o                         
 -20   8  11        723.32        733.18        23.71 o                         
 -18   8  11        171.74        203.96        10.84 o                         
 -16   8  11       1310.19       1449.47        30.68 o                         
 -14   8  11       8694.25       8846.47       137.05 o                         
 -12   8  11      21803.28      23303.68       346.58 o                         
 -10   8  11       1058.79       1326.24        30.67 o                         
  -8   8  11       1227.35       1426.96        29.72 o                         
  -6   8  11        285.54        285.94        10.59 o                         
  -4   8  11       2539.57       3010.13        46.61 o                         
  -2   8  11         10.02         46.60         5.12 o                         
   0   8  11        498.22        619.86        13.50 o                         
   2   8  11         19.49         49.63         5.44 o                         
   4   8  11          0.16         19.59         6.10 o                         
   6   8  11       1346.67       1212.66        33.14 o                         
   8   8  11       4915.23       4596.19       100.73 o                         
  10   8  11        397.77        525.82        18.13 o                         
  12   8  11        895.35        798.65        22.12 o                         
  14   8  11        832.44       1089.12        36.54 o                         
 -19   9  11       2354.52       2401.23        54.07 o                         
 -17   9  11       1377.26       1292.33        30.86 o                         
 -15   9  11       1742.94       1880.37        36.06 o                         
 -13   9  11        277.61        338.45        14.63 o                         
 -11   9  11       9498.06      11013.49       176.56 o                         
  -9   9  11      10194.71      10697.26       170.83 o                         
  -7   9  11       6301.49       6770.18       107.72 o                         
  -5   9  11       3027.51       3077.46        57.09 o                         
  -3   9  11        224.88        277.45        11.03 o                         
  -1   9  11       2464.96       2836.52        47.14 o                         
   1   9  11       3459.87       3384.31        54.31 o                         
   3   9  11        268.32        202.06        12.50 o                         
   5   9  11       1712.39       1875.51        40.24 o                         
   7   9  11       2204.17       2184.66        52.43 o                         
   9   9  11       2229.51       2255.28        56.38 o                         
  11   9  11       3665.31       3494.95        80.76 o                         
  13   9  11       1945.86       2220.32        69.76 o                         
 -18  10  11        209.49        179.00        13.68 o                         
 -16  10  11        711.02        775.01        19.54 o                         
 -14  10  11        598.41        595.34        17.22 o                         
 -12  10  11       1416.22       1283.51        28.24 o                         
 -10  10  11        720.28        792.98        23.54 o                         
  -8  10  11       2198.22       2177.34        38.19 o                         
  -6  10  11       2215.00       2088.34        35.07 o                         
  -4  10  11        274.16        362.86        12.15 o                         
  -2  10  11        701.21        650.60        15.56 o                         
   0  10  11       2174.03       1952.50        36.68 o                         
   2  10  11       8365.81       8421.49       135.61 o                         
   4  10  11        442.14        349.28        13.78 o                         
   6  10  11       2420.21       2796.10        65.14 o                         
   8  10  11        308.19        291.09        14.03 o                         
  10  10  11        307.40        308.94        12.77 o                         
  12  10  11       1328.37       1261.04        43.63 o                         
 -19  11  11        184.33         98.38        10.83 o                         
 -17  11  11        128.29         94.78         9.22 o                         
 -15  11  11         37.59         77.25         7.63 o                         
 -13  11  11       1178.08       1220.84        28.09 o                         
 -11  11  11       2683.67       2851.57        49.36 o                         
  -9  11  11       1625.54       1727.24        31.94 o                         
  -7  11  11        478.25        549.93        15.33 o                         
  -5  11  11       6328.59       6667.15        96.98 o                         
  -3  11  11        211.71        222.90        10.24 o                         
  -1  11  11        714.88        782.13        18.50 o                         
   1  11  11        542.04        502.78        14.85 o                         
   3  11  11        944.95       1018.81        27.94 o                         
   5  11  11         18.10         36.97         7.12 o                         
   7  11  11        105.92         87.46         8.27 o                         
   9  11  11         21.12         81.07         7.93 o                         
  11  11  11       1711.42       1636.23        87.98 o                         
  13  11  11        509.47        534.94        21.03 o                         
 -18  12  11        156.92        119.30         8.57 o                         
 -16  12  11        931.48        965.51        35.55 o                         
 -14  12  11        380.21        423.42        16.21 o                         
 -12  12  11         52.08         64.83         6.91 o                         
 -10  12  11       1331.04       1370.50        28.24 o                         
  -8  12  11       1595.20       1753.42        32.11 o                         
  -6  12  11        575.12        583.17        15.21 o                         
  -4  12  11        442.67        477.79        14.19 o                         
  -2  12  11         58.82        112.34         8.11 o                         
   0  12  11       1408.05       1493.52        30.22 o                         
   2  12  11       2995.56       3276.16        64.64 o                         
   4  12  11        766.81        784.89        23.68 o                         
   6  12  11        321.73        362.47        16.99 o                         
   8  12  11         33.02         64.75         8.50 o                         
  10  12  11        651.04        571.31        25.74 o                         
  12  12  11         47.94         57.39         7.64 o                         
 -17  13  11         29.33         76.97        12.42 o                         
 -15  13  11        406.00        325.69        26.68 o                         
 -13  13  11          3.09          4.14         6.00 o                         
 -11  13  11       1183.48       1088.33        23.26 o                         
  -9  13  11        237.94        210.00        12.73 o                         
  -7  13  11         57.33        110.30         8.19 o                         
  -5  13  11         23.66         91.54         7.22 o                         
  -3  13  11         78.98        149.32         8.83 o                         
  -1  13  11         11.56         27.44         5.87 o                         
   1  13  11        248.89        241.26        10.46 o                         
   3  13  11       1566.22       1513.22        61.87 o                         
   5  13  11        260.83        261.82        14.56 o                         
   7  13  11         19.10         13.09         6.41 o                         
   9  13  11        104.68        111.97         8.84 o                         
  11  13  11        502.22        534.81        22.25 o                         
 -16  14  11        857.02        934.07        28.71 o                         
 -14  14  11        425.04        289.99        28.50 o                         
 -12  14  11         62.80         88.29         7.54 o                         
 -10  14  11        308.57        361.04        13.49 o                         
  -8  14  11          2.65         25.76         6.31 o                         
  -6  14  11        382.44        500.62        16.30 o                         
  -4  14  11         33.25         64.01         7.23 o                         
  -2  14  11       3141.99       3167.52        52.41 o                         
   0  14  11        468.13        628.35        18.21 o                         
   2  14  11        224.55        274.07        11.66 o                         
   4  14  11        476.05        486.36        19.24 o                         
   6  14  11        115.27         87.84         8.62 o                         
   8  14  11         43.60         40.68         7.04 o                         
  10  14  11        634.20        732.53        23.25 o                         
 -15  15  11        912.20        999.84        41.28 o                         
 -13  15  11        458.38        385.47        17.64 o                         
 -11  15  11        987.95       1031.54        24.69 o                         
  -9  15  11       2916.42       2739.47        54.46 o                         
  -7  15  11        167.14        157.65         8.65 o                         
  -5  15  11       1307.37       1370.58        29.87 o                         
  -3  15  11       1312.31       1392.88        30.51 o                         
  -1  15  11        433.72        477.20        14.35 o                         
   1  15  11       4703.18       5114.13        81.62 o                         
   3  15  11         15.65         56.55         8.29 o                         
   5  15  11          4.51         12.25         6.19 o                         
   7  15  11         68.68         41.67         7.49 o                         
   9  15  11          2.53         -0.12         4.83 o                         
 -14  16  11         11.06         24.71         7.10 o                         
 -12  16  11         51.90         30.49         6.51 o                         
 -10  16  11        197.20        205.05        10.34 o                         
  -8  16  11        804.40        814.21        20.14 o                         
  -6  16  11        533.10        544.82        17.72 o                         
  -4  16  11       4881.24       4827.40        85.65 o                         
  -2  16  11         84.00         85.24         8.25 o                         
   0  16  11        343.45        365.84        12.84 o                         
   2  16  11       1375.88       1334.70        34.47 o                         
   4  16  11        235.71        152.25         9.50 o                         
   6  16  11       2118.36       2253.82        55.51 o                         
   8  16  11         51.68         66.72         6.11 o                         
 -13  17  11         75.67         73.42         6.95 o                         
 -11  17  11       1875.01       1748.11        39.74 o                         
  -9  17  11        289.94        316.90        12.92 o                         
  -7  17  11        106.50        111.91         8.59 o                         
  -5  17  11       1446.30       1400.92        31.49 o                         
  -3  17  11          9.72         58.86         6.83 o                         
  -1  17  11        408.04        560.49        17.20 o                         
   1  17  11        859.45        733.12        22.54 o                         
   3  17  11         66.23        159.33        16.44 o                         
   5  17  11        820.91        780.71        31.61 o                         
   7  17  11        921.21       1068.30        28.61 o                         
 -12  18  11        190.66        174.13         8.81 o                         
 -10  18  11         72.81         98.33         8.91 o                         
  -8  18  11        614.77        580.88        23.30 o                         
  -6  18  11       1791.04       1725.81        40.03 o                         
  -4  18  11       1055.28       1067.79        27.52 o                         
  -2  18  11        817.01        739.04        21.69 o                         
   0  18  11        580.92        742.33        26.04 o                         
   2  18  11          2.85         31.34         5.81 o                         
   4  18  11        173.74        199.78        10.92 o                         
   6  18  11       2017.16       1990.22        68.48 o                         
  -9  19  11         16.45         16.01         5.98 o                         
  -7  19  11        231.32        220.28        12.81 o                         
  -5  19  11          7.56         12.54         5.08 o                         
  -3  19  11        222.62        232.55        10.97 o                         
  -1  19  11        114.78        161.40         8.69 o                         
   1  19  11       4333.95       4068.51        92.49 o                         
   3  19  11          9.68         13.84         4.59 o                         
  -6  20  11        680.84        630.30        22.99 o                         
  -4  20  11        208.92        229.75        11.78 o                         
  -2  20  11          7.51         28.22         7.00 o                         
   0  20  11       1256.70       1388.11        37.01 o                         
 -20   0  12        739.32        816.99        28.53 o                         
 -18   0  12       2463.83       2379.16        67.64 o                         
 -16   0  12       4237.97       4644.00       125.01 o                         
 -14   0  12       9725.56      10180.00       229.92 o                         
 -12   0  12        813.65        895.86        34.18 o                         
 -10   0  12      12239.68      12527.64       456.19 o                         
  -8   0  12       3699.44       3746.92        91.04 o                         
  -6   0  12       9026.76       9518.50       213.07 o                         
  -4   0  12         93.89        119.67         7.72 o                         
  -2   0  12       3624.63       2812.61        54.07 o                         
   0   0  12       5379.15       4460.34        94.35 o                         
   2   0  12       1209.78        885.86        26.89 o                         
   4   0  12       6714.68       6342.00       163.02 o                         
   6   0  12       1614.30       1504.74        41.70 o                         
   8   0  12       4779.35       3997.60       107.59 o                         
  10   0  12        824.76        952.16        33.62 o                         
  12   0  12        827.61        762.82        30.65 o                         
  14   0  12         11.05         44.31        12.66 o                         
 -21   1  12       4971.80       4554.43       173.02 o                         
 -19   1  12        952.33        941.40        23.59 o                         
 -17   1  12       1077.67       1110.59        27.04 o                         
 -15   1  12          9.16         66.80         7.64 o                         
 -13   1  12        736.47        768.12        20.78 o                         
 -11   1  12       1388.76       1541.30        33.30 o                         
  -9   1  12        172.89        148.89         9.62 o                         
  -7   1  12         16.27        143.50         7.42 o                         
  -5   1  12         36.37         74.24         7.12 o                         
  -3   1  12       1055.01       1141.07        20.36 o                         
  -1   1  12       6531.81       6134.85        87.01 o                         
   1   1  12        932.42        915.11        18.28 o                         
   3   1  12       1623.35       1608.39        30.36 o                         
   5   1  12       4661.34       4860.00        80.36 o                         
   7   1  12        149.05        199.51         9.69 o                         
   9   1  12        777.80        763.95        30.01 o                         
  11   1  12        467.43        437.50        15.27 o                         
  13   1  12         94.64         76.37         8.84 o                         
  15   1  12        157.52        173.58        13.43 o                         
 -20   2  12        482.95        524.67        16.53 o                         
 -18   2  12        635.86        637.48        18.44 o                         
 -16   2  12        529.15        493.91        15.32 o                         
 -14   2  12        573.13        691.44        21.80 o                         
 -12   2  12       1539.54       1630.86        33.91 o                         
 -10   2  12        159.48        146.38         8.58 o                         
  -8   2  12       1844.97       1819.95        33.07 o                         
  -6   2  12       4687.35       4978.07        74.87 o                         
  -4   2  12         41.28        158.65         7.84 o                         
  -2   2  12        144.38        203.59         8.76 o                         
   0   2  12        302.28        274.12         9.61 o                         
   2   2  12       2459.07       2626.95        48.20 o                         
   4   2  12         85.54        173.38        12.80 o                         
   6   2  12       6924.88       6536.02       112.45 o                         
   8   2  12          2.90         36.96         6.44 o                         
  10   2  12        194.28        140.86         9.99 o                         
  12   2  12          2.97         12.93         6.62 o                         
  14   2  12        135.21        101.89        10.90 o                         
 -21   3  12        333.74        253.47        19.63 o                         
 -19   3  12       2170.96       2235.89        50.23 o                         
 -17   3  12        966.71       1071.28        25.87 o                         
 -15   3  12        585.29        717.66        20.20 o                         
 -13   3  12         24.32         64.58         9.21 o                         
 -11   3  12        951.67        979.21        23.96 o                         
  -9   3  12       4956.12       4717.02        80.30 o                         
  -7   3  12      11063.92      10639.76       168.71 o                         
  -5   3  12      10388.52       9507.07       143.81 o                         
  -3   3  12       3880.12       3717.16        62.27 o                         
  -1   3  12        449.26        361.84        10.30 o                         
   1   3  12         92.50         64.57         5.43 o                         
   3   3  12       4518.02       4226.01        79.59 o                         
   5   3  12       3079.52       2568.90        54.35 o                         
   7   3  12       4026.90       3913.93        79.21 o                         
   9   3  12       1065.79       1152.79        32.36 o                         
  11   3  12         17.22         25.48         8.50 o                         
  13   3  12         16.90         43.09         6.41 o                         
 -20   4  12        177.82        192.30        10.27 o                         
 -18   4  12       1446.76       1483.33        32.00 o                         
 -16   4  12       1190.52       1160.41        25.52 o                         
 -14   4  12       1613.97       1791.11        37.30 o                         
 -12   4  12       1727.21       1863.01        38.23 o                         
 -10   4  12         94.60        131.84         9.31 o                         
  -8   4  12        335.29        368.07        12.85 o                         
  -6   4  12        581.60        632.21        16.29 o                         
  -4   4  12         81.68        164.99         7.85 o                         
  -2   4  12         85.53        105.28         6.82 o                         
   0   4  12       2633.75       2455.83        39.49 o                         
   2   4  12         43.05        103.20         6.55 o                         
   4   4  12       1249.76       1092.52        27.08 o                         
   6   4  12       3215.68       3082.44        64.04 o                         
   8   4  12       3868.47       3943.74        79.73 o                         
  10   4  12        163.78        166.05        12.08 o                         
  12   4  12         17.67         24.79         6.45 o                         
  14   4  12        125.03        229.19        10.41 o                         
 -21   5  12        115.13        148.22        11.88 o                         
 -19   5  12         47.55         92.15         6.83 o                         
 -17   5  12       2190.79       2473.31        46.69 o                         
 -15   5  12        192.45        126.57        12.63 o                         
 -13   5  12        427.31        432.43        15.33 o                         
 -11   5  12       1053.60        980.62        23.21 o                         
  -9   5  12       1408.45       1569.65        34.79 o                         
  -7   5  12       5955.64       6090.49        99.82 o                         
  -5   5  12       1951.37       2006.15        36.97 o                         
  -3   5  12        872.99        975.15        19.42 o                         
  -1   5  12       2487.35       2355.00        39.97 o                         
   1   5  12        174.05        246.95         9.07 o                         
   3   5  12        598.18        577.08        18.06 o                         
   5   5  12          5.83         76.61         6.62 o                         
   7   5  12        411.67        404.57        18.19 o                         
   9   5  12       1483.40       1592.80        40.13 o                         
  11   5  12        365.62        401.12        17.26 o                         
  13   5  12          5.51         19.10         6.88 o                         
 -20   6  12        500.09        413.81        16.57 o                         
 -18   6  12       2859.85       2739.33        56.75 o                         
 -16   6  12       1086.90       1148.21        24.97 o                         
 -14   6  12       1947.36       2107.08        40.52 o                         
 -12   6  12       2930.50       2788.72        51.20 o                         
 -10   6  12       1642.91       1769.73        33.67 o                         
  -8   6  12       1923.93       2145.82        40.50 o                         
  -6   6  12       2024.73       1923.77        34.89 o                         
  -4   6  12        809.27        978.78        18.85 o                         
  -2   6  12        735.59        597.58        14.85 o                         
   0   6  12         21.47         23.69         4.39 o                         
   2   6  12        405.01        445.42        18.36 o                         
   4   6  12        538.21        599.43        18.33 o                         
   6   6  12       3972.27       4081.49        82.25 o                         
   8   6  12       2804.38       2689.29        63.58 o                         
  10   6  12        184.52        205.37        13.96 o                         
  12   6  12        549.54        649.00        23.40 o                         
  14   6  12        253.87        185.57         8.60 o                         
 -19   7  12        893.30        888.83        21.83 o                         
 -17   7  12         12.18         39.85         6.37 o                         
 -15   7  12       3003.10       3141.29        55.67 o                         
 -13   7  12       4300.26       4745.85        80.69 o                         
 -11   7  12       5628.94       5974.13       105.10 o                         
  -9   7  12        193.19        286.85        12.70 o                         
  -7   7  12       2102.24       2388.86        44.11 o                         
  -5   7  12        536.80        514.69        18.27 o                         
  -3   7  12        423.70        439.33        13.16 o                         
  -1   7  12         29.56         38.00         5.19 o                         
   1   7  12       2004.36       1750.17        30.42 o                         
   3   7  12       3095.35       2867.64        60.28 o                         
   5   7  12       2020.72       2178.00        47.55 o                         
   7   7  12        173.25        142.83        11.13 o                         
   9   7  12       1200.46       1113.74        30.50 o                         
  11   7  12        194.10        242.80        13.45 o                         
  13   7  12         33.83         60.33         6.31 o                         
 -20   8  12        359.90        369.44        26.86 o                         
 -18   8  12       1015.99        906.55        28.50 o                         
 -16   8  12       3775.18       4273.68        75.52 o                         
 -14   8  12       2039.19       1846.61        36.31 o                         
 -12   8  12        630.60        782.44        20.91 o                         
 -10   8  12         97.61        326.44        14.85 o                         
  -8   8  12        385.39        487.62        15.47 o                         
  -6   8  12         43.09         91.96         7.95 o                         
  -4   8  12       2507.77       2539.18        42.43 o                         
  -2   8  12       1374.25       1568.69        29.28 o                         
   0   8  12        856.64        882.86        18.09 o                         
   2   8  12       5146.90       5174.93       102.31 o                         
   4   8  12        417.76        470.88        16.54 o                         
   6   8  12        736.85        713.16        23.03 o                         
   8   8  12       2309.25       2344.33        54.97 o                         
  10   8  12       2671.00       2752.38        63.49 o                         
  12   8  12       1240.45        976.35        31.98 o                         
 -19   9  12         18.76         52.91         6.22 o                         
 -17   9  12         45.62        113.46         8.07 o                         
 -15   9  12        311.61        376.90        15.18 o                         
 -13   9  12       1690.00       1709.54        35.42 o                         
 -11   9  12       2826.08       3100.82        56.27 o                         
  -9   9  12       3325.40       3277.01        53.80 o                         
  -7   9  12        136.93        238.43        11.89 o                         
  -5   9  12         30.84         52.47         5.69 o                         
  -3   9  12         13.38         57.86         5.90 o                         
  -1   9  12         80.73         88.02         6.85 o                         
   1   9  12        824.07        854.85        18.41 o                         
   3   9  12        342.10        228.03        11.30 o                         
   5   9  12        310.34        274.57        13.32 o                         
   7   9  12        597.19        477.01        17.32 o                         
   9   9  12       1212.16       1336.24        34.41 o                         
  11   9  12        405.26        404.46        19.64 o                         
 -18  10  12        514.27        479.23        17.61 o                         
 -16  10  12       8145.77       8423.44       150.53 o                         
 -14  10  12       1095.67       1261.50        29.66 o                         
 -12  10  12        224.14        259.53        12.32 o                         
 -10  10  12       1272.35       1333.85        26.36 o                         
  -8  10  12        527.45        580.48        15.78 o                         
  -6  10  12         99.87        161.47         9.32 o                         
  -4  10  12       1530.94       1510.34        27.17 o                         
  -2  10  12        943.81        915.81        19.31 o                         
   0  10  12       2375.14       2270.68        39.29 o                         
   2  10  12         27.24         57.13         7.62 o                         
   4  10  12         47.32        104.54         8.95 o                         
   6  10  12        794.15       1001.34        27.03 o                         
   8  10  12         10.62         43.60         7.53 o                         
  10  10  12       7123.66       7058.58       205.79 o                         
  12  10  12         76.21         87.06         9.16 o                         
 -17  11  12         34.90         25.25         6.76 o                         
 -15  11  12       1305.71       1226.45        37.02 o                         
 -13  11  12        677.38        751.92        21.14 o                         
 -11  11  12        174.99        172.03        11.38 o                         
  -9  11  12       1869.44       1901.60        34.14 o                         
  -7  11  12         44.81         65.02         6.74 o                         
  -5  11  12         52.65         95.73         7.05 o                         
  -3  11  12       1692.80       1915.02        34.74 o                         
  -1  11  12         90.52        124.79         9.05 o                         
   1  11  12       3015.18       2680.30        51.64 o                         
   3  11  12       1102.40       1156.56        33.28 o                         
   5  11  12        152.36        257.26        14.72 o                         
   7  11  12        174.97        126.41        13.82 o                         
   9  11  12          2.90          4.69         5.39 o                         
  11  11  12         62.83         71.88         9.18 o                         
 -16  12  12          7.50         38.83         7.31 o                         
 -14  12  12        921.39       1084.19        28.19 o                         
 -12  12  12        231.98        200.36        11.92 o                         
 -10  12  12        497.16        613.76        17.81 o                         
  -8  12  12        324.69        369.42        13.12 o                         
  -6  12  12        827.14        830.10        19.21 o                         
  -4  12  12          6.51         34.82         6.09 o                         
  -2  12  12       2930.82       2835.18        52.02 o                         
   0  12  12       1696.35       1708.45        31.72 o                         
   2  12  12        120.65        221.92        17.64 o                         
   4  12  12        504.30        416.50        18.10 o                         
   6  12  12         58.15         61.95         9.71 o                         
   8  12  12        162.64        188.31        11.65 o                         
  10  12  12        300.16        251.61        14.98 o                         
 -17  13  12       2419.05       2390.59        64.77 o                         
 -15  13  12        568.37        570.91        30.11 o                         
 -13  13  12        236.41        262.63        13.14 o                         
 -11  13  12         15.35         23.06         5.65 o                         
  -9  13  12        303.78        302.65        12.00 o                         
  -7  13  12        271.94        400.82        13.36 o                         
  -5  13  12       1146.69       1112.26        25.13 o                         
  -3  13  12       2436.22       2454.86        44.22 o                         
  -1  13  12       1962.09       2301.15        59.62 o                         
   1  13  12       1619.45       1622.42        39.95 o                         
   3  13  12        199.21        292.19        13.98 o                         
   5  13  12       1191.15       1377.59        37.14 o                         
   7  13  12        328.86        256.23        14.10 o                         
   9  13  12       1926.67       2122.93        57.22 o                         
 -16  14  12        187.94        156.86         9.53 o                         
 -14  14  12        560.04        467.78        18.80 o                         
 -12  14  12         14.80         15.19         5.42 o                         
 -10  14  12        114.20        114.13         8.42 o                         
  -8  14  12        649.27        539.58        15.55 o                         
  -6  14  12        522.41        539.82        16.65 o                         
  -4  14  12       2138.21       2202.58        42.46 o                         
  -2  14  12        534.11        505.30        14.86 o                         
   0  14  12         56.73         77.93         7.30 o                         
   2  14  12         12.19         66.23         7.36 o                         
   4  14  12          1.59         12.47         6.32 o                         
   6  14  12        325.15        237.99        13.50 o                         
   8  14  12        283.15        316.71        12.86 o                         
 -15  15  12        484.06        581.86        18.10 o                         
 -13  15  12         50.68         81.01         9.03 o                         
 -11  15  12        152.00        166.37         9.41 o                         
  -9  15  12         15.77         65.17         6.98 o                         
  -7  15  12         86.84        151.01         9.06 o                         
  -5  15  12       3974.05       3827.96        73.35 o                         
  -3  15  12        616.90        633.69        18.30 o                         
  -1  15  12          6.01         17.61         7.68 o                         
   1  15  12        230.26        270.65        12.22 o                         
   3  15  12         79.26         60.03         9.56 o                         
   5  15  12        805.18        795.80        27.32 o                         
   7  15  12        120.15         98.38         6.71 o                         
 -14  16  12        199.51        163.60        10.96 o                         
 -12  16  12       2081.16       1978.25        43.89 o                         
 -10  16  12       1037.93       1018.18        28.70 o                         
  -8  16  12        229.31        200.40        10.54 o                         
  -6  16  12       2825.86       3056.07        63.11 o                         
  -4  16  12         32.53         69.27         6.93 o                         
  -2  16  12         15.42         17.25         6.96 o                         
   0  16  12         36.07         38.68         6.39 o                         
   2  16  12       2699.41       2703.67        71.64 o                         
   4  16  12       1272.39       1220.41        37.44 o                         
   6  16  12       1311.93       1329.00        41.15 o                         
 -11  17  12        300.60        238.62        10.95 o                         
  -9  17  12        398.88        465.73        17.98 o                         
  -7  17  12       1648.44       1739.75        45.11 o                         
  -5  17  12       1739.72       1832.12        46.31 o                         
  -3  17  12       7731.02       7834.21       148.25 o                         
  -1  17  12       7019.59       6926.73       143.02 o                         
   1  17  12       3341.56       2977.16        89.99 o                         
   3  17  12         86.55         90.98         8.66 o                         
   5  17  12         62.32         72.32         7.49 o                         
 -10  18  12        749.17        745.27        28.71 o                         
  -8  18  12         44.28         61.16         7.70 o                         
  -6  18  12         77.51         96.08         7.62 o                         
  -4  18  12         28.89         27.75         5.61 o                         
  -2  18  12        123.12         75.21         7.67 o                         
   0  18  12        107.54        121.15         8.96 o                         
   2  18  12        584.43        597.60        24.65 o                         
   4  18  12        926.21        947.26        27.65 o                         
  -7  19  12         56.76         70.85         8.95 o                         
  -5  19  12       1479.13       1318.84        33.01 o                         
  -3  19  12        157.17        140.84         7.90 o                         
  -1  19  12       1185.79       1219.92        31.04 o                         
   1  19  12        146.13        188.70        11.06 o                         
 -21   1  13        611.81        658.77        27.73 o                         
 -19   1  13         20.34         81.75         8.62 o                         
 -17   1  13         37.07         42.81         6.90 o                         
 -15   1  13        101.38        146.35        12.09 o                         
 -13   1  13        460.15        418.72        16.07 o                         
 -11   1  13        791.69        811.54        21.21 o                         
  -9   1  13        275.92        205.91        13.88 o                         
  -7   1  13       2209.81       2247.47        43.92 o                         
  -5   1  13         22.01        132.53         7.54 o                         
  -3   1  13      13133.26      11841.59       156.76 o                         
  -1   1  13        262.17        356.83         8.60 o                         
   1   1  13       3462.25       2992.22        49.44 o                         
   3   1  13       1536.13       1607.13        32.41 o                         
   5   1  13        385.19        577.04        15.80 o                         
   7   1  13       2431.08       2511.43        50.34 o                         
   9   1  13       2272.91       2127.69        54.15 o                         
  11   1  13        129.43        248.85        12.44 o                         
  13   1  13         49.15         36.03         8.47 o                         
 -20   2  13          0.04          5.60         5.70 o                         
 -18   2  13        210.33        275.04        12.30 o                         
 -16   2  13         87.40         62.57         7.26 o                         
 -14   2  13       2134.06       2082.74        43.92 o                         
 -12   2  13         19.05         36.74         6.56 o                         
 -10   2  13         52.46         92.42         7.91 o                         
  -8   2  13       1839.12       2041.64        36.91 o                         
  -6   2  13          6.42         84.75         6.37 o                         
  -4   2  13        997.07        836.75        17.75 o                         
  -2   2  13          4.84         72.74         5.85 o                         
   0   2  13       3688.04       3684.13        55.95 o                         
   2   2  13       1473.78       1152.01        29.34 o                         
   4   2  13       3043.64       2863.58        56.33 o                         
   6   2  13        603.09        508.73        16.49 o                         
   8   2  13        755.79        851.58        22.67 o                         
  10   2  13        219.23        161.52        10.16 o                         
  12   2  13        237.66        189.22        13.23 o                         
 -19   3  13         78.62        106.69         9.02 o                         
 -17   3  13        330.59        391.48        14.39 o                         
 -15   3  13          6.58         28.43         5.91 o                         
 -13   3  13          5.73         11.86         6.22 o                         
 -11   3  13       1382.19       1395.79        30.71 o                         
  -9   3  13        293.35        294.08        11.92 o                         
  -7   3  13       2501.86       2749.67        51.90 o                         
  -5   3  13        828.97        833.43        19.03 o                         
  -3   3  13        462.03        422.52        11.34 o                         
  -1   3  13       4248.98       3899.37        57.21 o                         
   1   3  13        806.33        805.28        19.14 o                         
   3   3  13        264.45        301.75        14.11 o                         
   5   3  13        141.90        234.56        12.66 o                         
   7   3  13        439.69        397.10        17.70 o                         
   9   3  13       1484.98       1601.04        42.49 o                         
  11   3  13        269.18        193.23        12.00 o                         
  13   3  13        266.73        326.17        13.86 o                         
 -20   4  13        682.66        669.61        17.30 o                         
 -18   4  13       2103.90       2095.69        43.89 o                         
 -16   4  13       3916.37       3821.75        68.54 o                         
 -14   4  13        148.95        153.31        15.44 o                         
 -12   4  13        332.34        473.51        16.11 o                         
 -10   4  13        459.06        481.89        16.00 o                         
  -8   4  13       1736.20       1656.55        32.56 o                         
  -6   4  13        712.94        631.79        17.79 o                         
  -4   4  13       5987.63       5649.38        97.67 o                         
  -2   4  13       2814.78       2566.82        43.85 o                         
   0   4  13        110.06        166.83         7.67 o                         
   2   4  13         65.45        175.40         9.90 o                         
   4   4  13        136.63        259.90        12.23 o                         
   6   4  13       2063.58       1778.45        40.01 o                         
   8   4  13       3083.15       2530.23        53.38 o                         
  10   4  13        456.92        657.12        22.79 o                         
  12   4  13         27.29         18.84         7.08 o                         
 -19   5  13        107.06        123.11         8.88 o                         
 -17   5  13        800.56        946.16        22.53 o                         
 -15   5  13       2338.04       2332.64        45.53 o                         
 -13   5  13        120.30        206.48        10.72 o                         
 -11   5  13         35.12        104.65         8.36 o                         
  -9   5  13        425.29        389.61        13.85 o                         
  -7   5  13        207.07        104.07         7.55 o                         
  -5   5  13         69.56         95.87         8.12 o                         
  -3   5  13         70.01        104.12         6.30 o                         
  -1   5  13        219.06        324.01        10.63 o                         
   1   5  13        142.46        205.23        10.72 o                         
   3   5  13        183.47        170.66        10.08 o                         
   5   5  13       1789.59       1650.37        37.75 o                         
   7   5  13        749.15        790.61        33.51 o                         
   9   5  13        488.18        506.48        19.34 o                         
  11   5  13        263.46        327.68        15.72 o                         
  13   5  13         53.47        150.01         8.63 o                         
 -20   6  13         66.59         75.90         9.73 o                         
 -18   6  13       1757.68       1873.03        39.72 o                         
 -16   6  13          9.95         32.64         6.48 o                         
 -14   6  13       4518.08       4612.95        80.29 o                         
 -12   6  13         33.17        102.75        11.28 o                         
 -10   6  13        333.51        368.52        13.22 o                         
  -8   6  13       1127.81       1167.62        27.49 o                         
  -6   6  13       1951.61       1624.34        30.80 o                         
  -4   6  13       5185.14       5154.13        85.54 o                         
  -2   6  13       3463.07       3501.73        57.78 o                         
   0   6  13       1848.12       1382.61        37.02 o                         
   2   6  13       3280.74       2942.72        61.36 o                         
   4   6  13        953.36        993.17        25.59 o                         
   6   6  13        783.76        872.30        47.69 o                         
   8   6  13        926.94        880.78        25.61 o                         
  10   6  13         36.79         59.48         7.95 o                         
  12   6  13        843.50        940.39        28.96 o                         
 -19   7  13       3223.75       2841.21        53.47 o                         
 -17   7  13        676.15        661.99        17.95 o                         
 -15   7  13       7662.79       8281.03       140.11 o                         
 -13   7  13       1227.29       1094.98        28.02 o                         
 -11   7  13        288.04        362.50        15.12 o                         
  -9   7  13        357.64        451.43        16.41 o                         
  -7   7  13         32.04         89.66         7.20 o                         
  -5   7  13        209.84        309.58        11.39 o                         
  -3   7  13       4053.20       3578.30        54.36 o                         
  -1   7  13         61.14        148.25         9.32 o                         
   1   7  13       8498.40       7999.74       153.42 o                         
   3   7  13        436.98        431.63        15.37 o                         
   5   7  13         98.03         69.09         7.99 o                         
   7   7  13        597.65        802.49        24.28 o                         
   9   7  13         70.91         81.92         7.73 o                         
  11   7  13       4538.31       4080.07       107.07 o                         
 -18   8  13         25.15         51.31         5.65 o                         
 -16   8  13       1948.31       1821.00        40.73 o                         
 -14   8  13        572.37        662.42        20.12 o                         
 -12   8  13       1476.33       1376.14        61.76 o                         
 -10   8  13        147.71        205.62        11.29 o                         
  -8   8  13       1909.37       1868.22        34.90 o                         
  -6   8  13        154.74        227.00        10.13 o                         
  -4   8  13       4763.40       4838.28        74.97 o                         
  -2   8  13          1.25         74.72         6.09 o                         
   0   8  13        553.70        612.55        14.91 o                         
   2   8  13         62.04         26.51         5.78 o                         
   4   8  13        470.67        409.88        15.46 o                         
   6   8  13        203.57        115.98         9.13 o                         
   8   8  13       1023.54       1006.93        26.27 o                         
  10   8  13       1826.94       1763.46        50.04 o                         
  12   8  13        225.04        214.16        13.48 o                         
 -19   9  13         58.51         55.98         7.96 o                         
 -17   9  13       1290.70       1486.31        39.13 o                         
 -15   9  13       3413.99       3692.99        71.47 o                         
 -13   9  13         40.31         69.45         7.85 o                         
 -11   9  13       2619.75       2644.80        72.18 o                         
  -9   9  13        229.25        245.12        16.07 o                         
  -7   9  13       1092.27       1316.24        25.85 o                         
  -5   9  13         64.92         85.44         9.84 o                         
  -3   9  13      12042.33      11104.48       163.66 o                         
  -1   9  13       3666.94       3882.39        64.50 o                         
   1   9  13         67.92         89.78         6.54 o                         
   3   9  13       3856.86       3489.57        67.87 o                         
   5   9  13         33.68         86.91         8.39 o                         
   7   9  13        303.81        458.91        16.45 o                         
   9   9  13       4093.03       3935.90       109.83 o                         
  11   9  13        294.90        247.01        16.37 o                         
 -18  10  13          5.44         69.21         9.62 o                         
 -16  10  13        847.23        810.61        35.03 o                         
 -14  10  13       2361.96       2235.14        45.57 o                         
 -12  10  13        393.84        406.51        14.71 o                         
 -10  10  13        580.38        608.42        22.45 o                         
  -8  10  13          5.52         23.56         5.66 o                         
  -6  10  13        261.65        308.83        11.76 o                         
  -4  10  13        277.87        418.80        13.19 o                         
  -2  10  13        300.02        274.66        10.43 o                         
   0  10  13        973.43        909.93        21.67 o                         
   2  10  13        221.15        236.34        14.22 o                         
   4  10  13         15.74         20.48         5.46 o                         
   6  10  13        179.33        221.41        12.53 o                         
   8  10  13        742.26        604.92        20.56 o                         
  10  10  13         16.35         90.60        10.52 o                         
 -17  11  13        666.10        635.94        20.61 o                         
 -15  11  13         55.47         82.44         9.74 o                         
 -13  11  13          3.51         35.95         6.59 o                         
 -11  11  13        294.84        344.27        13.61 o                         
  -9  11  13          7.66         14.37         5.20 o                         
  -7  11  13         63.80        112.23         8.55 o                         
  -5  11  13        154.93        144.45         8.73 o                         
  -3  11  13        201.19        218.21        10.00 o                         
  -1  11  13          0.41         38.23         5.79 o                         
   1  11  13         87.71        110.52        12.54 o                         
   3  11  13         44.55        118.38         9.22 o                         
   5  11  13          6.97         13.78         6.36 o                         
   7  11  13         46.30         15.23         6.33 o                         
   9  11  13        157.15        155.66        13.21 o                         
 -16  12  13        238.01        228.33        11.24 o                         
 -14  12  13        985.52       1056.51        30.14 o
[truncated: 79,221 more chars]
