# Supplementary material for: Crystal engineering of ionic cocrystals comprising Na/K salts of hesperetin with hesperetin molecules and solubility modulation
Source: IUCrJ. 2023 Apr 21;10(Pt 3):329–40. doi: 10.1107/S205225252300266X (PMC10161764; doi:10.1107/S205225252300266X)
Supplement: Supplementary file 6 [file m-10-00329-HESNA_H2Osup6.hkl]

data_HESNA_H2O                                                                  
_shelx_title ' HESNA_H2O_a.res in P2(1)/c'                                      
_shelx_refln_list_code          4                                               
_shelx_F_calc_maximum      107.44                                               
_exptl_crystal_F_000       712.00                                               
_reflns_d_resolution_high  0.7695                                               
                                                                                
loop_                                                                           
 _space_group_symop_operation_xyz                                               
 'x, y, z'                                                                      
 '-x, y+1/2, -z+1/2'                                                            
 '-x, -y, -z'                                                                   
 'x, -y-1/2, z-1/2'                                                             
                                                                                
_cell_length_a    11.0666                                                       
_cell_length_b    13.2714                                                       
_cell_length_c    10.0412                                                       
_cell_angle_alpha  90.000                                                       
_cell_angle_beta   94.430                                                       
_cell_angle_gamma  90.000                                                       
                                                                                
_shelx_F_squared_multiplier     1.000                                           
                                                                                
loop_                                                                           
 _refln_index_h                                                                 
 _refln_index_k                                                                 
 _refln_index_l                                                                 
 _refln_F_squared_calc                                                          
 _refln_F_squared_meas                                                          
 _refln_F_squared_sigma                                                         
 _refln_observed_status                                                         
   2   0   0       4422.70       4669.92        33.68 o                         
   3   0   0         29.90         62.31         2.68 o                         
   4   0   0       8557.65       8323.50        52.23 o                         
   5   0   0       9479.04       9814.95        61.83 o                         
   6   0   0       1183.54       1082.56        10.92 o                         
   7   0   0        804.00        889.67        13.87 o                         
   8   0   0        842.19        874.74        15.29 o                         
   9   0   0       1425.65       1466.08        30.48 o                         
  10   0   0        601.78        612.53        14.71 o                         
  11   0   0         56.29         47.54         7.81 o                         
  12   0   0          7.38          8.12         7.03 o                         
  13   0   0        232.38        205.51        11.94 o                         
  14   0   0         87.86        101.42        12.78 o                         
   2   1   0        792.75        823.54         4.77 o                         
   3   1   0       6795.55       6737.79        34.71 o                         
   4   1   0        362.69        378.84         4.12 o                         
   5   1   0         18.28         36.62         2.30 o                         
   6   1   0          3.56          0.19         1.72 o                         
   7   1   0       2450.32       2633.09        20.73 o                         
   8   1   0          0.03          1.69         3.04 o                         
   9   1   0          4.76          3.47         3.37 o                         
  10   1   0       1200.52       1214.26        14.75 o                         
  11   1   0         62.32         45.12         5.55 o                         
  12   1   0         10.11          2.30         4.13 o                         
  13   1   0          0.32         -1.29         4.33 o                         
  14   1   0          2.78         14.10         5.58 o                         
   1   2   0        607.54        618.99         3.56 o                         
   2   2   0       2190.45       2179.67         9.89 o                         
   3   2   0       1233.96       1182.02         7.22 o                         
   4   2   0          0.01          3.97         1.54 o                         
   5   2   0         88.67        119.48         3.27 o                         
   6   2   0         47.82         78.41         2.77 o                         
   7   2   0        364.78        451.35         8.70 o                         
   8   2   0         79.46         73.30         4.21 o                         
   9   2   0        126.40        133.86         5.98 o                         
  10   2   0         31.10         16.86         4.01 o                         
  11   2   0         35.11         37.92         5.43 o                         
  12   2   0         16.70         14.45         4.47 o                         
  13   2   0          4.65          9.83         4.69 o                         
  14   2   0          0.55          5.42         7.78 o                         
   1   3   0       1900.18       2023.48        10.43 o                         
   2   3   0       2937.97       3010.56        14.09 o                         
   3   3   0        414.98        326.25         3.96 o                         
   4   3   0         12.58          6.67         1.53 o                         
   5   3   0          7.34          5.29         1.87 o                         
   6   3   0        655.01        754.85         7.09 o                         
   7   3   0        471.90        428.93         6.98 o                         
   8   3   0         51.01         46.33         3.86 o                         
   9   3   0          7.80          3.68         3.38 o                         
  10   3   0        410.04        390.73        11.13 o                         
  11   3   0         16.19         12.00         5.87 o                         
  12   3   0        207.21        190.13         8.06 o                         
  13   3   0          0.06          8.92         4.57 o                         
  14   3   0          0.06          7.75         5.10 o                         
   1   4   0       6329.93       6377.95        34.01 o                         
   2   4   0       1442.43       1421.87         7.70 o                         
   3   4   0          0.08          1.05         1.35 o                         
   4   4   0       1199.96       1276.31         8.00 o                         
   5   4   0       3059.40       3144.96        17.42 o                         
   6   4   0         55.80         47.01         2.84 o                         
   7   4   0          0.90          6.79         2.49 o                         
   8   4   0         32.17         28.48         2.99 o                         
   9   4   0        149.58        147.08         6.50 o                         
  10   4   0          1.35          4.21         3.79 o                         
  11   4   0         84.54         72.93         6.41 o                         
  12   4   0         15.32          4.02         4.32 o                         
  13   4   0         41.57         29.48         6.01 o                         
   1   5   0        636.92        628.31         4.55 o                         
   2   5   0        129.91         87.91         2.06 o                         
   3   5   0        157.68        122.46         2.47 o                         
   4   5   0       1405.44       1403.95         8.54 o                         
   5   5   0        152.52        110.25         2.87 o                         
   6   5   0        197.84        203.63         3.94 o                         
   7   5   0        197.43        185.86         4.29 o                         
   8   5   0         48.61         62.14         3.10 o                         
   9   5   0         10.98          4.79         3.74 o                         
  10   5   0        357.66        361.34         9.29 o                         
  11   5   0        127.94        114.78         6.28 o                         
  12   5   0          3.19         -0.53         4.21 o                         
  13   5   0          0.97          4.10         4.73 o                         
   1   6   0        301.70        382.45         4.05 o                         
   2   6   0         66.87         64.88         2.13 o                         
   3   6   0        232.80        254.62         3.61 o                         
   4   6   0        198.35        176.80         4.36 o                         
   5   6   0         15.51         32.28         2.36 o                         
   6   6   0         12.58         15.81         2.07 o                         
   7   6   0        199.79        216.06         4.46 o                         
   8   6   0        651.92        663.09         7.47 o                         
   9   6   0          0.42          3.79         4.32 o                         
  10   6   0        104.77         85.17         7.75 o                         
  11   6   0         26.29         26.19         6.84 o                         
  12   6   0         41.32         47.04         5.19 o                         
  13   6   0          0.55         -1.56         5.82 o                         
   1   7   0        198.38        223.50         4.51 o                         
   2   7   0       3698.40       3570.03        17.64 o                         
   3   7   0          6.15          2.32         1.30 o                         
   4   7   0         43.10         25.97         2.13 o                         
   5   7   0          5.69          5.29         1.90 o                         
   6   7   0         32.00         15.19         2.62 o                         
   7   7   0        186.92        181.38         4.98 o                         
   8   7   0         62.81         63.39         4.36 o                         
   9   7   0          0.16          0.08         5.37 o                         
  10   7   0        227.05        200.53         9.27 o                         
  11   7   0         19.22         12.98         4.41 o                         
  12   7   0         10.61         13.67         4.73 o                         
  13   7   0         35.17         20.57         4.96 o                         
   0   8   0       7668.84       7910.74        79.77 o                         
   1   8   0       2401.25       2288.14        12.52 o                         
   2   8   0        408.52        376.43         4.60 o                         
   3   8   0         46.11         65.20         2.32 o                         
   4   8   0       2285.45       2137.90        13.10 o                         
   5   8   0       2539.38       2560.52        18.10 o                         
   6   8   0        910.99        864.55         9.09 o                         
   7   8   0          0.46          5.26         2.60 o                         
   8   8   0         51.56         45.62         4.33 o                         
   9   8   0         24.83         20.21         4.39 o                         
  10   8   0        127.40        141.00         6.85 o                         
  11   8   0        166.13        189.42         8.02 o                         
  12   8   0         20.84         28.82         6.97 o                         
   1   9   0        649.19        593.88         5.40 o                         
   2   9   0        112.45        139.32         3.74 o                         
   3   9   0        907.80        953.30         8.15 o                         
   4   9   0        812.27        850.19         7.98 o                         
   5   9   0       1493.62       1470.86        17.29 o                         
   6   9   0        561.86        565.10         8.88 o                         
   7   9   0         46.45         45.24         3.40 o                         
   8   9   0         51.53         68.20         7.68 o                         
   9   9   0          6.30          6.93         3.91 o                         
  10   9   0         18.64         13.07         5.05 o                         
  11   9   0         18.07         20.85         5.68 o                         
  12   9   0         41.64         21.38         4.92 o                         
   0  10   0        830.09        793.21        13.51 o                         
   1  10   0         54.03         41.92         2.68 o                         
   2  10   0        244.53        270.62         4.89 o                         
   3  10   0       1661.48       1615.63        11.94 o                         
   4  10   0       1443.29       1447.75        14.30 o                         
   5  10   0        134.52        131.55         4.25 o                         
   6  10   0        790.63        756.70         8.18 o                         
   7  10   0         33.45         34.21         4.52 o                         
   8  10   0        190.38        182.05         6.96 o                         
   9  10   0         13.27         11.61         6.44 o                         
  10  10   0         45.33         38.25         4.83 o                         
  11  10   0         40.96         29.13         5.30 o                         
   1  11   0         36.48         43.10         5.46 o                         
   2  11   0        310.60        301.38         8.76 o                         
   3  11   0        911.01        937.63         9.89 o                         
   4  11   0          0.01          2.26         2.64 o                         
   5  11   0        267.89        277.90         6.27 o                         
   6  11   0          0.32          2.25         3.13 o                         
   7  11   0        189.26        196.02         6.46 o                         
   8  11   0          4.20          2.62         4.08 o                         
   9  11   0          0.38         -0.98         3.82 o                         
  10  11   0        109.33        123.63         6.55 o                         
  11  11   0          0.57          1.03         4.56 o                         
   0  12   0       1242.77       1240.93        18.86 o                         
   1  12   0         55.37         64.40         4.24 o                         
   2  12   0          3.42          5.06         3.28 o                         
   3  12   0        125.44        115.46         4.89 o                         
   4  12   0        253.82        236.43         8.40 o                         
   5  12   0        483.22        504.15        14.22 o                         
   6  12   0         80.20         83.63         7.07 o                         
   7  12   0          7.24          9.69         3.78 o                         
   8  12   0          2.98         -0.31         3.29 o                         
   9  12   0          0.05         -1.29         3.53 o                         
  10  12   0          2.24         12.38         4.14 o                         
   1  13   0        501.41        515.58         9.06 o                         
   2  13   0          8.15         -0.01         3.36 o                         
   3  13   0        456.26        457.27         7.64 o                         
   4  13   0        235.33        219.00         6.58 o                         
   5  13   0         78.58         84.70         5.05 o                         
   6  13   0        245.30        234.40         7.50 o                         
   7  13   0          2.44         -3.15         3.15 o                         
   8  13   0        128.52        140.41        10.34 o                         
   9  13   0          2.81          3.64         3.85 o                         
   0  14   0         51.33         63.06        19.94 o                         
   1  14   0          4.72          7.43         3.79 o                         
   2  14   0          2.04          3.35         3.59 o                         
   3  14   0         89.97         86.87         4.57 o                         
   4  14   0         83.98         80.02         4.44 o                         
   5  14   0         15.36         20.99         4.50 o                         
   6  14   0          0.78         -5.06         6.02 o                         
   7  14   0          1.19         10.32         5.96 o                         
   8  14   0        101.07        100.97         8.01 o                         
   1  15   0          3.46          8.85         5.42 o                         
   2  15   0        229.77        228.69         7.74 o                         
   3  15   0         65.74         81.30         4.97 o                         
   4  15   0         77.11         82.08         4.63 o                         
   5  15   0          8.26         13.45         4.04 o                         
   6  15   0          0.59         -3.56         3.56 o                         
   7  15   0         14.03         19.36         6.25 o                         
   0  16   0         40.35         29.17         6.49 o                         
   1  16   0         22.07         33.54         5.31 o                         
   2  16   0          4.39          0.61         3.57 o                         
   3  16   0         31.13         34.39         4.15 o                         
   4  16   0         43.50         59.41         4.46 o                         
   5  16   0         22.46         39.20         5.54 o                         
   1  17   0        196.42        216.01         8.29 o                         
   2  17   0          1.66          8.02         4.37 o                         
 -14   1   1         26.29         18.24         5.92 o                         
 -13   1   1          0.49          6.66         5.76 o                         
 -12   1   1        155.19        137.88         7.85 o                         
 -11   1   1        119.96        106.98         8.52 o                         
 -10   1   1        185.20        149.92         6.78 o                         
  -9   1   1        269.43        319.06         7.73 o                         
  -8   1   1        177.68        300.96        23.55 o                         
  -7   1   1        722.36        705.06         9.26 o                         
  -6   1   1        250.64        260.78         3.99 o                         
  -5   1   1        100.26        109.64         3.08 o                         
  -4   1   1        749.23        786.52         6.02 o                         
  -3   1   1       1240.56       1173.68         8.56 o                         
  -2   1   1        262.79        259.02         3.07 o                         
  -1   1   1       3832.07       3570.71        34.01 o                         
   0   1   1         44.81         -0.11         1.46 o                         
   2   1   1       7195.77       7388.52        45.82 o                         
   3   1   1      11245.54      11005.21        47.61 o                         
   4   1   1        507.36        497.73         4.59 o                         
   5   1   1       1857.35       1929.80        11.64 o                         
   6   1   1       1302.88       1329.47         8.79 o                         
   7   1   1         32.95         38.33         3.26 o                         
   8   1   1        380.34        399.41         7.87 o                         
   9   1   1          9.46         18.63         3.51 o                         
  10   1   1       1295.92       1258.25        14.60 o                         
  11   1   1        119.75        125.79         6.37 o                         
  12   1   1          1.49         -3.05         4.54 o                         
  13   1   1          5.80          9.24         5.14 o                         
  14   1   1        127.90        142.92         7.50 o                         
 -14   2   1         13.54         20.16         5.49 o                         
 -13   2   1         25.83         38.36         6.21 o                         
 -12   2   1         20.98         27.08         4.91 o                         
 -11   2   1        343.85        282.59         8.79 o                         
 -10   2   1       1183.40       1102.86        13.99 o                         
  -9   2   1        265.30        268.25         7.38 o                         
  -8   2   1        497.11        567.81         9.01 o                         
  -6   2   1        425.41        437.76         6.08 o                         
  -5   2   1          7.70          4.08         1.72 o                         
  -4   2   1         53.20         52.41         2.16 o                         
  -3   2   1       3968.82       3988.66        18.65 o                         
  -2   2   1        579.26        584.76         3.98 o                         
  -1   2   1         90.84         85.14         1.48 o                         
   0   2   1        246.48        262.65         9.64 o                         
   1   2   1        107.56         92.52         3.83 o                         
   3   2   1      11543.14      11019.41        47.84 o                         
   4   2   1       4857.45       4581.80        22.01 o                         
   5   2   1        829.45        964.06         7.16 o                         
   6   2   1          8.19         18.65         1.99 o                         
   7   2   1         20.77         43.89         3.44 o                         
   8   2   1          0.05         -0.98         2.42 o                         
   9   2   1         69.01         71.63         4.49 o                         
  10   2   1        104.19         91.45         5.16 o                         
  11   2   1        217.96        199.54         8.23 o                         
  12   2   1         11.02          8.67         4.26 o                         
  13   2   1        287.15        314.75        10.40 o                         
  14   2   1          3.46         10.85         4.69 o                         
 -14   3   1         76.25         84.67         6.58 o                         
 -13   3   1         24.25         23.79         6.16 o                         
 -12   3   1         11.55         -2.32         4.19 o                         
 -11   3   1        165.71        183.43         7.78 o                         
 -10   3   1          0.10         -0.58         3.85 o                         
  -9   3   1        217.65        211.36         7.62 o                         
  -8   3   1        242.95        266.33        13.48 o                         
  -7   3   1         41.38         48.66         3.09 o                         
  -6   3   1       1034.38       1064.78         8.77 o                         
  -5   3   1       2450.23       2567.42        13.70 o                         
  -4   3   1         55.78         41.16         2.07 o                         
  -3   3   1        835.04        773.87         4.96 o                         
  -2   3   1        980.98        993.43         5.89 o                         
  -1   3   1       3645.61       3689.82        15.73 o                         
   0   3   1       8624.27       8579.07        37.29 o                         
   1   3   1       5254.53       5007.66        20.92 o                         
   2   3   1       2138.78       2023.65         9.98 o                         
   3   3   1       2070.11       2122.92        11.51 o                         
   4   3   1          7.49         19.90         1.67 o                         
   5   3   1         29.10         41.70         1.98 o                         
   6   3   1        649.14        707.36         7.35 o                         
   7   3   1        401.65        399.80         5.96 o                         
   8   3   1         99.87         96.82         4.00 o                         
   9   3   1         11.39         17.30         4.46 o                         
  10   3   1         48.64         46.77         4.38 o                         
  11   3   1          5.70          7.19         4.01 o                         
  12   3   1          0.32          7.78         4.26 o                         
  13   3   1         18.54         14.87         4.63 o                         
 -13   4   1         10.13          8.45         4.73 o                         
 -12   4   1          7.45         21.11         4.66 o                         
 -11   4   1         17.46         13.89         4.33 o                         
 -10   4   1         27.84         31.45         4.43 o                         
  -9   4   1         82.23         91.90         5.73 o                         
  -8   4   1          0.99          6.33         3.82 o                         
  -7   4   1          8.79         11.82         2.56 o                         
  -6   4   1        131.66        145.81         4.23 o                         
  -5   4   1        102.87        146.84         2.95 o                         
  -4   4   1       1145.57       1203.48         7.23 o                         
  -3   4   1         26.40         13.97         1.42 o                         
  -2   4   1          2.92         14.91         1.31 o                         
  -1   4   1       1792.31       1712.40         9.51 o                         
   0   4   1       3872.33       3472.47        15.20 o                         
   1   4   1       1938.97       2103.23        10.45 o                         
   2   4   1       1647.10       1575.83         7.83 o                         
   3   4   1        101.07        122.63         2.78 o                         
   4   4   1         36.64         33.65         1.58 o                         
   5   4   1         92.64         89.71         2.65 o                         
   6   4   1        788.87        727.80         9.65 o                         
   7   4   1          8.61         10.82         4.35 o                         
   8   4   1          0.00         -1.72         2.37 o                         
   9   4   1         39.34         45.42         4.17 o                         
  10   4   1          1.01         10.33         3.91 o                         
  11   4   1          1.40          2.94         3.83 o                         
  12   4   1         20.96         22.64         4.66 o                         
  13   4   1         23.62         13.01         5.74 o                         
 -13   5   1          1.44          1.69         4.55 o                         
 -12   5   1        117.37        121.53         8.23 o                         
 -11   5   1         33.15         27.32         4.70 o                         
 -10   5   1        317.66        308.36        10.25 o                         
  -9   5   1         73.06         92.99         5.38 o                         
  -8   5   1        176.43        202.82         7.71 o                         
  -7   5   1        302.64        338.24         6.20 o                         
  -6   5   1       1213.98       1179.88         8.72 o                         
  -5   5   1       1592.03       1570.17        10.15 o                         
  -4   5   1       3086.69       3203.91        16.33 o                         
  -3   5   1        132.65         93.27         2.45 o                         
  -2   5   1        389.23        313.66         3.23 o                         
  -1   5   1        987.94       1052.60         6.78 o                         
   0   5   1       9029.93       9144.15        40.78 o                         
   1   5   1         89.42        109.07         2.21 o                         
   2   5   1        249.38        249.05         2.64 o                         
   3   5   1        886.02        801.56         5.56 o                         
   4   5   1          0.21          5.24         1.61 o                         
   5   5   1        493.38        577.65         4.95 o                         
   6   5   1        205.18        216.48         4.77 o                         
   7   5   1        192.25        227.00         6.23 o                         
   8   5   1        101.93         95.43         4.08 o                         
   9   5   1          0.05          0.86         3.06 o                         
  10   5   1        229.95        237.44        10.44 o                         
  11   5   1        146.08        159.39         9.44 o                         
  12   5   1          3.33          9.81         4.30 o                         
  13   5   1          7.03         12.42         8.95 o                         
 -13   6   1         25.06         19.96         5.37 o                         
 -12   6   1          1.16          1.01         4.36 o                         
 -11   6   1         29.45         16.16         4.55 o                         
 -10   6   1        396.79        363.77         9.87 o                         
  -9   6   1        273.17        277.25         9.23 o                         
  -8   6   1         41.16         43.37         4.27 o                         
  -7   6   1       1170.47       1188.33        13.35 o                         
  -6   6   1          7.80         13.06         2.06 o                         
  -5   6   1        469.99        423.39         5.85 o                         
  -4   6   1        166.83        137.81         3.08 o                         
  -3   6   1        124.45        115.95         2.40 o                         
  -2   6   1         41.94         36.60         1.69 o                         
  -1   6   1        112.96        126.24         3.42 o                         
   0   6   1        691.31        578.06         4.07 o                         
   1   6   1        124.02        169.28         2.74 o                         
   2   6   1         71.57         67.77         2.05 o                         
   3   6   1         22.01         42.73         1.85 o                         
   4   6   1       1598.21       1575.13         9.91 o                         
   5   6   1        399.68        403.94         5.29 o                         
   6   6   1        152.37        106.35         3.81 o                         
   7   6   1         13.88         13.42         2.28 o                         
   8   6   1         62.59         63.13         3.08 o                         
   9   6   1       1166.30       1208.10        13.10 o                         
  10   6   1        149.87        156.15         6.97 o                         
  11   6   1        338.60        321.30         8.73 o                         
  12   6   1         12.52          6.11         4.29 o                         
  13   6   1         34.98         39.22         5.35 o                         
 -13   7   1          5.57          8.43         4.89 o                         
 -12   7   1         28.67         11.49         6.68 o                         
 -11   7   1          6.33          8.51         5.28 o                         
 -10   7   1        347.67        338.29         8.91 o                         
  -9   7   1        121.77        142.63         8.12 o                         
  -8   7   1        444.48        418.35         8.37 o                         
  -7   7   1          7.79          8.81         3.88 o                         
  -6   7   1        373.78        332.12         5.23 o                         
  -5   7   1        194.93        196.92         4.26 o                         
  -4   7   1        820.52        787.37         8.78 o                         
  -3   7   1         92.89         88.95         2.34 o                         
  -2   7   1       1894.53       2098.82        11.60 o                         
  -1   7   1       1275.49       1360.76         7.82 o                         
   0   7   1       1070.51       1028.97         7.96 o                         
   1   7   1       5236.74       5251.77        26.24 o                         
   2   7   1       1544.46       1598.02         8.83 o                         
   3   7   1        403.38        414.55         3.84 o                         
   4   7   1        135.09        160.78         3.19 o                         
   5   7   1        825.78        883.77         8.32 o                         
   6   7   1       1541.74       1493.05        12.08 o                         
   7   7   1        122.84        119.95         4.29 o                         
   8   7   1       1254.16       1175.31        10.54 o                         
   9   7   1       1050.23        999.56        15.13 o                         
  10   7   1        120.95        113.70         9.27 o                         
  11   7   1         69.20         83.51         5.52 o                         
  12   7   1         90.72         79.60         6.24 o                         
 -12   8   1         29.01         16.19         5.07 o                         
 -11   8   1         38.29         41.57         5.24 o                         
 -10   8   1        264.83        264.65         8.47 o                         
  -9   8   1        161.77        180.80         7.65 o                         
  -8   8   1         27.97         33.50         4.17 o                         
  -7   8   1        447.73        455.05         8.37 o                         
  -6   8   1         51.19         54.41         3.46 o                         
  -5   8   1         81.38         67.81         3.68 o                         
  -4   8   1         31.95         26.09         1.90 o                         
  -3   8   1        216.35        236.48         3.60 o                         
  -2   8   1        943.91        983.03         7.20 o                         
  -1   8   1        941.42       1035.43         6.75 o                         
   0   8   1         20.17         16.12         1.44 o                         
   1   8   1       1024.05       1098.10         7.39 o                         
   2   8   1       3530.82       3414.28        17.45 o                         
   3   8   1         38.80         34.47         1.78 o                         
   4   8   1        144.43        115.56         3.44 o                         
   5   8   1       1750.01       1684.52        15.10 o                         
   6   8   1       1192.28       1122.22        11.25 o                         
   7   8   1          1.24          7.83         2.52 o                         
   8   8   1        366.88        370.20         6.71 o                         
   9   8   1         12.85          3.42         3.60 o                         
  10   8   1          0.23          7.00         3.88 o                         
  11   8   1         83.99         87.12         5.51 o                         
  12   8   1         60.89         41.79         5.93 o                         
 -12   9   1         74.11         72.23         6.03 o                         
 -11   9   1          7.91         15.94         4.81 o                         
 -10   9   1        109.59        121.26         7.23 o                         
  -9   9   1         86.74         63.00         4.96 o                         
  -8   9   1         94.34         98.99         6.22 o                         
  -7   9   1         16.53         14.11         5.11 o                         
  -6   9   1         44.45         39.96         3.82 o                         
  -5   9   1        351.18        381.42         5.67 o                         
  -4   9   1         31.63         46.91         2.29 o                         
  -3   9   1        615.22        534.36         5.87 o                         
  -2   9   1          3.43         11.99         1.99 o                         
  -1   9   1        502.86        481.73         5.22 o                         
   0   9   1         76.49         78.95         2.80 o                         
   1   9   1        171.36        194.79         4.70 o                         
   2   9   1        280.87        264.16         4.35 o                         
   3   9   1          3.82         15.16         1.98 o                         
   4   9   1        622.23        658.42         6.82 o                         
   5   9   1        106.07         94.48         3.46 o                         
   6   9   1        354.61        333.56         5.67 o                         
   7   9   1        170.48        168.09         4.88 o                         
   8   9   1        384.43        396.79         6.87 o                         
   9   9   1          1.82          1.05         3.62 o                         
  10   9   1        123.61        138.40         6.38 o                         
  11   9   1         34.37         42.84         4.79 o                         
  12   9   1         88.96         75.02         9.42 o                         
 -11  10   1          5.06          3.44         6.46 o                         
 -10  10   1        333.76        309.39         9.05 o                         
  -9  10   1          5.22          1.94         4.04 o                         
  -8  10   1          2.46          3.16         3.77 o                         
  -7  10   1        106.96        103.61         4.85 o                         
  -6  10   1        320.22        340.10         6.88 o                         
  -5  10   1         85.50         70.89         3.87 o                         
  -4  10   1        820.60        766.26         7.22 o                         
  -3  10   1        471.95        485.86         7.63 o                         
  -2  10   1        351.12        370.54         5.88 o                         
  -1  10   1          1.90          4.82         2.45 o                         
   0  10   1        202.40        181.69         3.76 o                         
   1  10   1         13.77         21.11         2.13 o                         
   2  10   1        339.14        307.21         6.33 o                         
   3  10   1         84.00         88.49         3.31 o                         
   4  10   1        181.19        199.37         5.18 o                         
   5  10   1        249.33        233.82         4.81 o                         
   6  10   1        213.17        234.14         4.83 o                         
   7  10   1          2.92         -2.37         2.60 o                         
   8  10   1        108.68        118.11         6.43 o                         
   9  10   1        307.77        310.51         9.65 o                         
  10  10   1         11.94         15.58         4.72 o                         
  11  10   1         66.03         63.56         7.68 o                         
 -11  11   1        121.79        115.38         9.33 o                         
 -10  11   1         28.13         20.76         5.98 o                         
  -9  11   1        128.94        129.66         6.79 o                         
  -8  11   1          3.34          7.39         3.39 o                         
  -7  11   1        191.65        189.36         7.04 o                         
  -6  11   1         49.65         57.98         4.37 o                         
  -5  11   1         25.60         18.04         3.72 o                         
  -4  11   1        833.51        859.63         9.68 o                         
  -3  11   1        396.56        403.35         6.03 o                         
  -2  11   1         61.64         79.78         3.76 o                         
  -1  11   1        362.13        370.79         6.18 o                         
   0  11   1         62.79         72.09         3.77 o                         
   1  11   1        143.63        138.51         6.63 o                         
   2  11   1        273.24        240.66         5.35 o                         
   3  11   1        324.64        341.28         7.68 o                         
   4  11   1        337.46        328.71         5.11 o                         
   5  11   1         89.76         77.98         3.93 o                         
   6  11   1          0.03          1.27         2.84 o                         
   7  11   1        150.53        170.19         5.69 o                         
   8  11   1          6.69          6.00         3.63 o                         
   9  11   1         57.09         45.77         4.10 o                         
  10  11   1          2.66         -1.41         4.19 o                         
 -10  12   1         32.18         54.52         8.38 o                         
  -9  12   1        158.95        172.68         6.64 o                         
  -8  12   1          0.16          6.95         3.43 o                         
  -7  12   1         29.38         27.32         4.51 o                         
  -6  12   1         52.31         56.92         4.03 o                         
  -5  12   1          0.76          6.96         3.51 o                         
  -4  12   1         41.68         42.01         3.71 o                         
  -3  12   1       1184.11       1177.80        12.07 o                         
  -2  12   1         48.70         60.89         4.21 o                         
  -1  12   1        451.10        480.78         8.42 o                         
   0  12   1        391.01        381.67        10.25 o                         
   1  12   1        306.50        260.63         7.12 o                         
   2  12   1        390.39        392.54         7.79 o                         
   3  12   1         20.88         27.92         2.71 o                         
   4  12   1         45.55         55.79         3.28 o                         
   5  12   1         17.84         18.65         2.67 o                         
   6  12   1         60.17         66.29         3.45 o                         
   7  12   1         19.92         25.65         3.51 o                         
   8  12   1          1.83         -0.52         3.25 o                         
   9  12   1          6.29         11.41         3.98 o                         
  10  12   1         37.06         37.59         5.47 o                         
  -9  13   1         29.96         18.28         4.19 o                         
  -8  13   1         83.76         94.16         4.96 o                         
  -7  13   1         55.15         44.98         4.08 o                         
  -6  13   1          0.00          0.14         3.71 o                         
  -5  13   1        124.91        131.16         6.16 o                         
  -4  13   1         98.17        102.69         4.76 o                         
  -3  13   1          2.34          6.75         3.13 o                         
  -2  13   1          3.06          4.64         3.37 o                         
  -1  13   1          0.20          2.90         3.45 o                         
   0  13   1          9.91          4.92         4.11 o                         
   1  13   1          1.15          2.37         3.41 o                         
   2  13   1         21.16         29.69         3.91 o                         
   3  13   1          6.50          9.20         3.52 o                         
   4  13   1        177.46        190.69         5.64 o                         
   5  13   1         38.55         40.10         5.23 o                         
   6  13   1         58.54         61.83         4.11 o                         
   7  13   1          4.95          3.21         3.57 o                         
   8  13   1         70.13         64.71         5.95 o                         
   9  13   1         14.10          4.57         4.67 o                         
  -8  14   1         11.13          9.53         4.55 o                         
  -7  14   1          6.54          6.11         4.45 o                         
  -6  14   1         15.93         18.10         4.21 o                         
  -5  14   1        122.44        141.14        10.06 o                         
  -4  14   1         83.67         83.24         4.55 o                         
  -3  14   1         42.25         46.12         4.00 o                         
  -2  14   1        128.99        130.76         6.31 o                         
  -1  14   1        248.82        247.80        10.70 o                         
   0  14   1          2.82         -2.23         3.53 o                         
   1  14   1          1.02          1.71         3.65 o                         
   2  14   1         55.80         49.45         5.11 o                         
   3  14   1        127.78        139.63         5.38 o                         
   4  14   1        233.64        224.22         7.31 o                         
   5  14   1          0.64          1.51         3.55 o                         
   6  14   1          0.37          4.90         3.93 o                         
   7  14   1          6.54          9.80         4.69 o                         
   8  14   1         39.32         39.42         5.51 o                         
  -7  15   1         11.09         20.48         4.78 o                         
  -6  15   1         37.14         30.95         4.70 o                         
  -5  15   1          8.81         10.94         6.02 o                         
  -4  15   1        135.44        145.37         6.11 o                         
  -3  15   1         29.56         31.91         3.87 o                         
  -2  15   1         18.97         14.99         5.17 o                         
  -1  15   1         49.81         45.03         5.00 o                         
   0  15   1          0.57         -1.23         4.30 o                         
   1  15   1        101.77         92.97         5.37 o                         
   2  15   1        135.50        129.22         8.07 o                         
   3  15   1        293.12        275.99         6.78 o                         
   4  15   1          8.44          6.59         3.16 o                         
   5  15   1        114.63        147.01         6.62 o                         
   6  15   1         49.49         48.60         7.54 o                         
  -5  16   1         31.43         22.80         4.58 o                         
  -4  16   1        123.65        138.60         6.10 o                         
  -3  16   1         75.96         72.62         5.37 o                         
  -2  16   1         27.53         18.79         4.52 o                         
  -1  16   1         23.13         31.09         5.37 o                         
   0  16   1          0.04         -3.81         3.94 o                         
   1  16   1         54.24         35.94         5.44 o                         
   2  16   1         62.45         72.70         4.60 o                         
   3  16   1        130.88        138.71         5.58 o                         
   4  16   1         63.70         69.32         4.44 o                         
   5  16   1          2.04         -3.01         6.21 o                         
  -2  17   1         18.94         35.30         8.09 o                         
  -1  17   1        182.84        194.82         7.97 o                         
   0  17   1         37.17         44.30         5.02 o                         
   1  17   1          1.57          1.96         4.84 o                         
   2  17   1        104.37        117.54         7.42 o                         
 -14   0   2         44.53         53.50        10.70 o                         
 -13   0   2         44.97         56.75         8.31 o                         
 -12   0   2         73.48         83.51         9.64 o                         
 -11   0   2          6.60         -1.29         5.84 o                         
 -10   0   2          7.62         12.40         5.84 o                         
  -9   0   2         80.77         66.88         6.72 o                         
  -8   0   2         90.90         89.08         6.52 o                         
  -7   0   2       1020.21       1120.63        23.65 o                         
  -6   0   2       1129.78       1136.42        11.31 o                         
  -5   0   2       3024.19       3098.33        22.80 o                         
  -4   0   2        102.57        105.74         4.74 o                         
  -3   0   2        789.48        821.67         8.84 o                         
  -2   0   2       2045.59       2059.08        14.35 o                         
  -1   0   2       5322.74       5384.79        44.33 o                         
   0   0   2         27.57         49.52         2.83 o                         
   1   0   2         24.49         27.70         1.72 o                         
   2   0   2        411.67        359.91         4.82 o                         
   3   0   2         71.58         63.46         3.34 o                         
   4   0   2       3829.65       3684.97        25.07 o                         
   5   0   2       1523.44       1504.75        12.78 o                         
   6   0   2         51.35         57.90         6.70 o                         
   7   0   2       1062.29       1025.27        12.48 o                         
   8   0   2         47.82         33.63         4.77 o                         
   9   0   2         27.73         33.65         5.28 o                         
  10   0   2         24.65         33.64         5.92 o                         
  11   0   2         20.62         13.15         7.34 o                         
  12   0   2          2.37          3.54        10.20 o                         
  13   0   2        112.64         82.73         8.91 o                         
 -14   1   2         10.28         11.19         5.26 o                         
 -13   1   2          5.43          5.04         4.71 o                         
 -12   1   2         15.42          6.68         4.62 o                         
 -11   1   2         24.35         33.84         5.15 o                         
 -10   1   2        259.29        223.45         7.65 o                         
  -9   1   2        121.92        112.13         9.43 o                         
  -8   1   2        302.03        292.12         7.10 o                         
  -7   1   2        256.35        286.59         7.91 o                         
  -6   1   2       1233.57       1142.98         8.08 o                         
  -5   1   2        581.89        497.47         5.36 o                         
  -4   1   2       1824.98       1835.26        10.14 o                         
  -3   1   2       2384.28       2335.64        22.03 o                         
  -2   1   2        791.28        806.12         4.71 o                         
  -1   1   2       1004.13       1083.31         7.51 o                         
   0   1   2       2681.89       2641.05        10.32 o                         
   1   1   2        288.07        179.65         2.05 o                         
   2   1   2       6762.58       6955.90        30.46 o                         
   3   1   2        243.73        224.30         3.11 o                         
   4   1   2        523.82        461.85         4.15 o                         
   5   1   2       1918.37       2057.82        11.42 o                         
   6   1   2          4.85         15.02         5.49 o                         
   7   1   2        372.90        379.57         5.52 o                         
   8   1   2        184.42        176.72         4.94 o                         
   9   1   2        248.81        233.53         6.69 o                         
  10   1   2          0.46         -1.55         3.31 o                         
  11   1   2          9.00          3.79         6.11 o                         
  12   1   2         10.73          3.19         4.63 o                         
  13   1   2          4.70          7.20         4.48 o                         
 -14   2   2         40.76         36.27         6.57 o                         
 -13   2   2         79.61         88.00         6.38 o                         
 -12   2   2         51.24         55.45         5.46 o                         
 -11   2   2         42.11         30.91         5.22 o                         
 -10   2   2         52.05         53.21         6.05 o                         
  -9   2   2         46.71         46.31         4.36 o                         
  -8   2   2          3.63          7.32         3.29 o                         
  -7   2   2        140.14        146.03         4.78 o                         
  -6   2   2          0.88         -1.27         1.92 o                         
  -5   2   2       1450.42       1471.72         9.71 o                         
  -4   2   2         15.94         12.16         1.70 o                         
  -3   2   2        933.20        875.71         6.70 o                         
  -2   2   2       1102.03       1139.13         6.36 o                         
  -1   2   2        814.27        898.28        14.80 o                         
   0   2   2        163.95        163.87         1.83 o                         
   1   2   2        183.96        194.26         3.54 o                         
   2   2   2       7713.17       8146.55        41.39 o                         
   3   2   2       5689.24       5885.87        28.37 o                         
   4   2   2        818.66        886.20         6.02 o                         
   5   2   2        828.00        925.87         6.58 o                         
   6   2   2         94.76         66.21         3.79 o                         
   7   2   2          0.05          1.34         6.05 o                         
   8   2   2         79.16         71.65         4.01 o                         
   9   2   2          8.23          3.60         3.20 o                         
  10   2   2         20.74         21.68         3.93 o                         
  11   2   2          2.37          1.77         3.71 o                         
  12   2   2         83.30         84.14         6.79 o                         
  13   2   2         38.38         57.22         5.40 o                         
 -14   3   2        204.38        236.05        11.00 o                         
 -13   3   2         20.10         18.59         4.96 o                         
 -12   3   2         61.20         61.21         6.26 o                         
 -11   3   2          1.12         -3.99         3.99 o                         
 -10   3   2        210.09        203.50         7.96 o                         
  -9   3   2        203.11        183.97         9.52 o                         
  -8   3   2          4.01         11.25         3.85 o                         
  -7   3   2          1.76          3.92         2.55 o                         
  -6   3   2        958.78       1047.49         9.96 o                         
  -5   3   2       7791.58       8045.86        36.86 o                         
  -4   3   2        830.75        996.06         6.56 o                         
  -3   3   2        136.50        137.75         2.46 o                         
  -2   3   2        134.42        125.24         2.88 o                         
  -1   3   2        514.75        559.15         6.02 o                         
   0   3   2        682.17        663.06         4.09 o                         
   1   3   2        309.50        351.83         3.57 o                         
   2   3   2       1154.41       1180.20        13.65 o                         
   3   3   2        221.82        236.69         3.82 o                         
   4   3   2       2988.43       3438.99        19.62 o                         
   5   3   2       1064.48       1261.92         7.99 o                         
   6   3   2        275.85        282.88         5.49 o                         
   7   3   2         38.84         25.12         2.49 o                         
   8   3   2          2.62          2.34         2.48 o                         
   9   3   2        126.93        127.55         5.66 o                         
  10   3   2         18.91         22.27         3.96 o                         
  11   3   2         11.80         11.82         4.02 o                         
  12   3   2        122.82        110.98         6.29 o                         
  13   3   2          0.11         10.67         4.39 o                         
 -13   4   2         69.56         57.10        11.16 o                         
 -12   4   2        105.34        114.42         6.89 o                         
 -11   4   2        124.44        129.31         7.54 o                         
 -10   4   2         56.63         77.15         5.28 o                         
  -9   4   2          1.72          4.80         3.71 o                         
  -8   4   2        524.66        562.09        12.18 o                         
  -7   4   2          1.31         -0.14         2.56 o                         
  -6   4   2       1165.15        970.41         7.92 o                         
  -5   4   2       1314.31       1336.45         8.68 o                         
  -4   4   2         11.26         10.02         1.53 o                         
  -3   4   2       1273.18       1269.34         6.79 o                         
  -2   4   2       1516.91       1542.70        10.46 o                         
  -1   4   2       3257.72       3062.16        17.20 o                         
   0   4   2        126.98        154.26         3.59 o                         
   1   4   2       2484.17       2589.45        11.83 o                         
   2   4   2         79.01        115.49         3.09 o                         
   3   4   2       4427.30       4166.96        36.23 o                         
   4   4   2       1502.41       1443.60         8.04 o                         
   5   4   2       7318.91       7068.82        37.45 o                         
   6   4   2        345.31        347.39         8.95 o                         
   7   4   2         89.80        109.31         3.84 o                         
   8   4   2         25.23         20.73         3.99 o                         
   9   4   2         34.69         48.82         4.76 o                         
  10   4   2        378.27        377.36        19.24 o                         
  11   4   2        497.30        511.87         9.96 o                         
  12   4   2         10.18          7.25         4.20 o                         
  13   4   2         19.66         31.49         5.46 o                         
 -13   5   2         21.79         24.89         5.30 o                         
 -12   5   2         43.80         54.47         6.26 o                         
 -11   5   2        184.77        163.92         7.73 o                         
 -10   5   2        653.76        606.14        11.39 o                         
  -9   5   2        238.98        204.24         7.27 o                         
  -8   5   2         48.51         47.46         4.13 o                         
  -7   5   2         51.09         42.24         5.00 o                         
  -6   5   2        124.14        139.35         3.93 o                         
  -5   5   2          0.11          6.38         1.74 o                         
  -4   5   2        494.01        521.89         4.85 o                         
  -3   5   2       1066.55        979.45         6.11 o                         
  -2   5   2        767.81        813.01         4.89 o                         
  -1   5   2          1.31         -0.31         1.11 o                         
   0   5   2       2722.50       2779.00        13.75 o                         
   1   5   2       3757.25       3926.12        18.60 o                         
   2   5   2        900.91        909.61         6.93 o                         
   3   5   2          0.09          1.97         1.86 o                         
   4   5   2        218.74        230.66         4.46 o                         
   5   5   2       2196.46       2054.36        12.80 o                         
   6   5   2        529.55        516.63         5.15 o                         
   7   5   2        444.09        411.18         7.05 o                         
   8   5   2        253.89        224.43         5.09 o                         
   9   5   2         21.27         28.92         3.09 o                         
  10   5   2        188.20        157.77         7.55 o                         
  11   5   2        156.12        169.37         7.04 o                         
  12   5   2         39.27         60.26         5.12 o                         
  13   5   2         24.69         18.59         4.74 o                         
 -13   6   2          4.65         15.44         6.08 o                         
 -12   6   2        163.42        146.72         7.63 o                         
 -11   6   2          2.94          0.76         4.18 o                         
 -10   6   2         92.10         67.96         5.29 o                         
  -9   6   2        154.09        182.12        14.98 o                         
  -8   6   2         52.30         57.24         6.91 o                         
  -7   6   2         81.57         81.25         3.93 o                         
  -6   6   2          0.02         -0.70         2.56 o                         
  -5   6   2        146.21        122.71         3.50 o                         
  -4   6   2         20.19         27.48         1.93 o                         
  -3   6   2         89.39        117.86         2.31 o                         
  -2   6   2        760.16        788.48         5.58 o                         
  -1   6   2        635.66        673.67        17.38 o                         
   0   6   2        597.78        675.40         7.80 o                         
   1   6   2       1320.75       1452.51         7.92 o                         
   2   6   2        779.63        806.44         5.80 o                         
   3   6   2         84.47         38.83         2.40 o                         
   4   6   2         48.58         71.82         4.12 o                         
   5   6   2        439.35        442.50         6.34 o                         
   6   6   2        269.98        312.77         4.71 o                         
   7   6   2        145.24        170.40         3.68 o                         
   8   6   2        121.45        109.79         3.48 o                         
   9   6   2        194.65        188.56         4.83 o                         
  10   6   2         93.63         94.72         4.89 o                         
  11   6   2        208.66        210.77         7.54 o                         
  12   6   2         99.27         88.30         5.60 o                         
  13   6   2          1.82          8.53         6.60 o                         
 -13   7   2          0.16         -4.54         4.54 o                         
 -12   7   2         48.07         49.29         5.57 o                         
 -11   7   2        151.96        170.60         7.60 o                         
 -10   7   2        206.25        220.36         9.87 o                         
  -9   7   2         69.07         78.48         5.79 o                         
  -8   7   2         18.80         25.61         3.91 o                         
  -7   7   2        189.48        184.25         5.50 o                         
  -6   7   2        113.33        101.65         4.11 o                         
  -5   7   2       1302.94       1295.25        10.98 o                         
  -4   7   2         90.37        121.80         3.18 o                         
  -3   7   2        107.35        144.83         2.67 o                         
  -2   7   2       1128.62       1190.52         8.17 o                         
  -1   7   2         95.95        144.38         3.95 o                         
   0   7   2       2258.79       2270.03        10.85 o                         
   1   7   2          3.52          4.60         1.40 o                         
   2   7   2         54.82         85.88         2.42 o                         
   3   7   2        250.10        244.16         3.33 o                         
   4   7   2        549.89        546.97        14.29 o                         
   5   7   2         32.29         30.19         4.15 o                         
   6   7   2        226.30        230.83         5.13 o                         
   7   7   2         54.89         73.00         4.49 o                         
   8   7   2        658.48        587.69         7.48 o                         
   9   7   2          2.80          4.80         2.28 o                         
  10   7   2         34.22         28.90         2.71 o                         
  11   7   2         43.71         32.52         4.24 o                         
  12   7   2          0.18         -1.70         3.69 o                         
 -12   8   2         22.78          9.28         5.54 o                         
 -11   8   2         43.04         41.79         5.79 o                         
 -10   8   2          7.67          1.54         4.01 o                         
  -9   8   2          0.47         -0.07         3.83 o                         
  -8   8   2         66.11         52.01         5.48 o                         
  -7   8   2         10.85         13.93         3.88 o                         
  -6   8   2        203.87        176.95         6.40 o                         
  -5   8   2         13.85         19.98         2.48 o                         
  -4   8   2          3.24          4.00         1.68 o                         
  -3   8   2        155.77        157.09         3.57 o                         
  -2   8   2         87.57         90.26         2.96 o                         
  -1   8   2        958.80        850.78         7.20 o                         
   0   8   2          3.03          8.05         1.76 o                         
   1   8   2         10.64         16.48         1.84 o                         
   2   8   2         25.83         22.59         1.77 o                         
   3   8   2         33.96         31.55         2.09 o                         
   4   8   2        345.93        295.60         4.34 o                         
   5   8   2        130.38        130.33         4.14 o                         
   6   8   2         56.95         59.62         4.93 o                         
   7   8   2          2.50          8.41         2.23 o                         
   8   8   2         42.69         51.20         3.95 o                         
   9   8   2        100.91        107.88         4.42 o                         
  10   8   2         50.46         43.76         4.14 o                         
  11   8   2          1.25         -2.16         3.39 o                         
  12   8   2         16.00         13.22         9.97 o                         
 -12   9   2         16.56         27.39         5.39 o                         
 -11   9   2         29.94         34.50         8.44 o                         
 -10   9   2         15.24          9.15         4.41 o                         
  -9   9   2        212.16        222.02         7.79 o                         
  -8   9   2          9.53         17.34         3.91 o                         
  -7   9   2         29.30         29.12         3.91 o                         
  -6   9   2        135.60        128.31         4.48 o                         
  -5   9   2         51.41         67.73         5.25 o                         
  -4   9   2        160.78        154.29         3.65 o                         
  -3   9   2        119.04        111.75         4.11 o                         
  -2   9   2         57.17         74.43         4.78 o                         
  -1   9   2         58.74         63.55         2.95 o                         
   0   9   2        296.56        281.74         3.94 o                         
   1   9   2        321.69        381.91         4.87 o                         
   2   9   2        168.15        165.67         5.95 o                         
   3   9   2          2.16          6.94         1.52 o                         
   4   9   2        332.83        351.01         4.74 o                         
   5   9   2          8.75          9.28         2.18 o                         
   6   9   2         43.24         50.06         3.47 o                         
   7   9   2         57.07         73.54         5.44 o                         
   8   9   2         17.67         21.05         2.90 o                         
   9   9   2         36.27         39.40         3.00 o                         
  10   9   2         19.57         19.25         3.58 o                         
  11   9   2          1.08          3.14         5.89 o                         
 -11  10   2          7.30         12.55        10.20 o                         
 -10  10   2         15.52          6.73         4.34 o                         
  -9  10   2         21.47         26.91         4.43 o                         
  -8  10   2        196.88        184.73         7.01 o                         
  -7  10   2          3.28          7.71         5.80 o                         
  -6  10   2         53.70         47.60         4.41 o                         
  -5  10   2          0.82         -2.12         2.14 o                         
  -4  10   2         13.71         12.47         2.32 o                         
  -3  10   2        488.12        450.54         6.73 o                         
  -2  10   2         72.93         73.33         3.38 o                         
  -1  10   2         18.85         21.68         2.41 o                         
   0  10   2         61.56         66.34         2.60 o                         
   1  10   2        275.52        274.16         4.20 o                         
   2  10   2         16.55         24.09         2.25 o                         
   3  10   2        291.92        287.73         4.90 o                         
   4  10   2         18.61         24.09         2.24 o                         
   5  10   2        108.17        111.59         3.32 o                         
   6  10   2        114.80        136.36         6.00 o                         
   7  10   2         31.93         30.14         4.43 o                         
   8  10   2         11.66         29.12         8.18 o                         
   9  10   2          0.67         -0.18         5.00 o                         
  10  10   2         13.49         12.12         5.40 o                         
  11  10   2         10.87          7.19         5.57 o                         
 -10  11   2          0.01          2.76         4.39 o                         
  -9  11   2         50.46         49.12         4.25 o                         
  -8  11   2         81.82         83.05         4.60 o                         
  -7  11   2         40.57         41.50         4.73 o                         
  -6  11   2          1.47          3.26         3.19 o                         
  -5  11   2          3.44          4.76         2.68 o                         
  -4  11   2        392.36        396.95         5.99 o                         
  -3  11   2        128.66        131.22         6.21 o                         
  -2  11   2        126.61        120.96         5.16 o                         
  -1  11   2        278.66        294.83         7.54 o                         
   0  11   2        183.83        168.98         4.27 o                         
   1  11   2        129.31        132.85         3.63 o                         
   2  11   2        181.01        172.31         4.84 o                         
   3  11   2         27.29         33.05         2.93 o                         
   4  11   2        138.57        148.59         4.29 o                         
   5  11   2        159.58        159.00         5.60 o                         
   6  11   2        154.11        154.26         6.97 o                         
   7  11   2        131.19        126.10         6.50 o                         
   8  11   2         24.30         37.82         5.02 o                         
   9  11   2        255.56        295.41        13.65 o                         
  10  11   2         72.21         82.36        16.47 o                         
 -10  12   2        336.92        327.74         8.29 o                         
  -9  12   2          1.70         12.12         3.67 o                         
  -8  12   2         17.29         10.90         3.44 o                         
  -7  12   2         17.64         23.90         4.00 o                         
  -6  12   2        118.35        106.02         6.79 o                         
  -5  12   2         69.72         84.42         5.20 o                         
  -4  12   2         30.01         24.71         2.82 o                         
  -3  12   2        510.29        513.06         6.85 o                         
  -2  12   2        134.29        142.73         4.90 o                         
  -1  12   2       3085.59       3049.78        21.49 o                         
   0  12   2         69.04         59.35         3.22 o                         
   1  12   2         67.83         87.41         4.06 o                         
   2  12   2        425.84        371.42         7.14 o                         
   3  12   2         62.56         62.31         4.39 o                         
   4  12   2        198.16        173.36         6.05 o                         
   5  12   2          7.71          6.70         3.93 o                         
   6  12   2         31.35         16.20         4.40 o                         
   7  12   2         81.24         94.04         6.06 o                         
   8  12   2        160.40        163.39         7.70 o                         
   9  12   2         17.48         18.65         5.20 o                         
  -9  13   2         47.00         58.60        12.37 o                         
  -8  13   2        365.90        382.55         8.06 o                         
  -7  13   2          2.80         -1.46         3.74 o                         
  -6  13   2        191.54        204.41         9.59 o                         
  -5  13   2          1.80          1.70         4.08 o                         
  -4  13   2         54.69         59.78         4.06 o                         
  -3  13   2         11.00         10.41         3.17 o                         
  -2  13   2          7.06         12.08         3.57 o                         
  -1  13   2        758.33        747.79        10.60 o                         
   0  13   2        603.84        595.76        10.08 o                         
   1  13   2        390.69        387.83         8.43 o                         
   2  13   2        641.79        627.74         9.69 o                         
   3  13   2          0.17          3.48         2.27 o                         
   4  13   2         27.71         33.22         4.75 o                         
   5  13   2        149.65        142.15         5.55 o                         
   6  13   2        189.07        186.81         9.09 o                         
   7  13   2         82.45         85.59         6.06 o                         
   8  13   2          0.38          2.30         4.70 o                         
  -8  14   2          0.15          2.27         4.62 o                         
  -7  14   2         19.13         24.73         5.91 o                         
  -6  14   2         58.88         63.20         5.39 o                         
  -5  14   2          0.28          5.48         4.20 o                         
  -4  14   2        109.82        114.66         5.83 o                         
  -3  14   2         46.00         54.72         6.48 o                         
  -2  14   2        113.64        118.16        12.90 o                         
  -1  14   2          6.01          6.58         3.91 o                         
   0  14   2        172.92        159.51         8.05 o                         
   1  14   2          7.55         10.87         3.95 o                         
   2  14   2        428.70        424.55        12.10 o                         
   3  14   2         14.01         29.06         5.46 o                         
   4  14   2         33.43         38.96         5.33 o                         
   5  14   2         20.44         22.94         3.39 o                         
   6  14   2         19.18         11.22         5.45 o                         
   7  14   2        131.21        169.32         8.83 o                         
  -6  15   2         11.85         11.79         4.60 o                         
  -5  15   2         91.90        104.23         8.65 o                         
  -4  15   2         18.95         10.89         4.29 o                         
  -3  15   2         10.25         12.63         4.08 o                         
  -2  15   2         88.19         71.60         5.24 o                         
  -1  15   2         23.57         26.96         4.28 o                         
   0  15   2        205.46        220.82         7.48 o                         
   1  15   2          1.18          1.45         3.72 o                         
   2  15   2          2.24         -2.62         4.78 o                         
   3  15   2        118.38        103.93         5.84 o                         
   4  15   2        495.96        534.10         9.59 o                         
   5  15   2          2.02          2.96         5.36 o                         
   6  15   2         92.66        111.53         9.47 o                         
  -5  16   2         18.81         31.90         6.02 o                         
  -4  16   2          0.09          4.26         3.57 o                         
  -3  16   2         12.14          6.35         3.56 o                         
  -2  16   2         77.36         69.11         4.65 o                         
  -1  16   2        159.85        170.14         7.43 o                         
   0  16   2          4.39         -1.27         3.78 o                         
   1  16   2          2.89          0.94         3.91 o                         
   2  16   2         84.07         84.48         5.38 o                         
   3  16   2          6.71         15.69         3.32 o                         
   4  16   2          4.93         13.17         5.74 o                         
  -1  17   2          1.45          5.10         5.72 o                         
   0  17   2         13.76         20.11         4.50 o                         
 -14   1   3         30.97         17.49         5.68 o                         
 -13   1   3         15.59         12.54         4.90 o                         
 -12   1   3          5.50         16.66         4.89 o                         
 -11   1   3         24.16         15.14        11.68 o                         
 -10   1   3         90.19        105.20         5.80 o                         
  -9   1   3          7.91         27.35         4.19 o                         
  -8   1   3        173.67        190.66         6.53 o                         
  -7   1   3         19.51         11.80         3.04 o                         
  -6   1   3        455.79        429.60         5.71 o                         
  -5   1   3       1875.74       1817.66        10.79 o                         
  -4   1   3         38.41         47.08         2.41 o                         
  -3   1   3         40.69         32.46         1.86 o                         
  -2   1   3       1928.89       1834.33         9.14 o                         
  -1   1   3       2418.22       2460.21        10.11 o                         
   0   1   3        994.67        993.35         4.89 o                         
   1   1   3         14.66         15.72         1.19 o                         
   2   1   3       1949.67       1916.55         9.80 o                         
   3   1   3        159.72        187.24         2.72 o                         
   4   1   3        929.64        848.76         6.28 o                         
   5   1   3        279.20        278.10         3.77 o                         
   6   1   3        496.85        508.23         5.68 o                         
   7   1   3        160.18        157.93         4.49 o                         
   8   1   3        193.38        181.49         5.57 o                         
   9   1   3          7.29          8.35         3.44 o                         
  10   1   3          1.39         -3.18         4.23 o                         
  11   1   3         76.68         69.77         6.84 o                         
  12   1   3         27.37         25.72         4.68 o                         
  13   1   3          0.00          6.05         5.57 o                         
 -14   2   3          4.17          4.17         7.98 o                         
 -13   2   3         89.66         82.80         6.41 o                         
 -12   2   3        461.95        416.20        10.41 o                         
 -11   2   3         64.70         67.07         6.97 o                         
 -10   2   3        253.16        263.01         8.20 o                         
  -9   2   3         13.20          9.06         3.93 o                         
  -8   2   3         64.67         72.51         8.75 o                         
  -7   2   3        383.03        403.93         6.83 o                         
  -6   2   3       1567.91       1488.86        13.85 o                         
  -5   2   3         14.08         25.25         1.96 o                         
  -4   2   3         25.43          6.76         1.61 o                         
  -3   2   3       2371.63       2402.58        11.62 o                         
  -2   2   3       2715.61       2737.11        12.60 o                         
  -1   2   3       2176.65       2145.88        10.00 o                         
   0   2   3        397.43        400.51         2.79 o                         
   1   2   3         42.13         28.65         1.43 o                         
   2   2   3          3.03          6.94         1.02 o                         
   3   2   3       2137.24       2200.09        11.28 o                         
   4   2   3        124.13        136.89         3.15 o                         
   5   2   3       2731.84       2743.73        15.28 o                         
   6   2   3        555.62        547.24         6.04 o                         
   7   2   3        408.18        442.42        11.52 o                         
   8   2   3       3245.38       3199.99        22.26 o                         
   9   2   3         23.55         25.60         3.67 o                         
  10   2   3        152.75        133.95         6.29 o                         
  11   2   3          0.16         -1.05         3.49 o                         
  12   2   3        140.61        114.34         6.33 o                         
  13   2   3        156.01        256.10        23.36 o                         
 -13   3   3        599.39        648.11        12.86 o                         
 -12   3   3        210.98        197.92         8.53 o                         
 -11   3   3         68.62         68.48         5.71 o                         
 -10   3   3        115.25        118.91         6.07 o                         
  -9   3   3          2.20          3.99         4.16 o                         
  -8   3   3          9.00         13.66         4.53 o                         
  -7   3   3        971.50        967.39         9.88 o                         
  -6   3   3        215.34        222.45         5.30 o                         
  -5   3   3       3869.89       3830.66        19.53 o                         
  -4   3   3          3.26          0.64         1.46 o                         
  -3   3   3        977.73        960.27         6.43 o                         
  -2   3   3        583.58        529.96         5.37 o                         
  -1   3   3          8.48         18.80         1.80 o                         
   0   3   3        920.82        978.11         5.17 o                         
   1   3   3         61.10         35.89         1.29 o                         
   2   3   3       1987.07       2096.15        13.32 o                         
   3   3   3         78.68         83.19         3.14 o                         
   4   3   3       2609.49       2567.45        14.05 o                         
   5   3   3       1496.61       1568.69        11.31 o                         
   6   3   3        748.23        806.53         7.71 o                         
   7   3   3         86.56         88.09         3.61 o                         
   8   3   3        277.91        274.79         8.90 o                         
   9   3   3        325.35        333.15         6.44 o                         
  10   3   3          8.37         10.27         4.63 o                         
  11   3   3         62.31         72.88         5.38 o                         
  12   3   3          6.45          8.18         4.00 o                         
  13   3   3        380.68        380.85        19.16 o                         
 -13   4   3        100.32        114.00         7.03 o                         
 -12   4   3        139.28        154.98         7.75 o                         
 -11   4   3         18.05         11.90         4.53 o                         
 -10   4   3         79.16         87.58         7.43 o                         
  -9   4   3        259.71        260.07         7.68 o                         
  -8   4   3         16.31         24.06         4.23 o                         
  -7   4   3        249.58        270.61         5.67 o                         
  -6   4   3       1230.46       1193.91        16.43 o                         
  -5   4   3       2590.35       2646.23        16.40 o                         
  -4   4   3        224.25        247.34         3.31 o                         
  -3   4   3         31.61         67.74         1.98 o                         
  -2   4   3        260.29        255.03         3.85 o                         
  -1   4   3         70.58         95.39         2.75 o                         
   0   4   3         82.50         97.14         2.38 o                         
   1   4   3        937.74        843.02         5.49 o                         
   2   4   3         82.07        106.76         3.24 o                         
   3   4   3        821.64        885.82         9.47 o                         
   4   4   3       3921.47       4011.50        25.50 o                         
   5   4   3       1762.13       1822.90        18.64 o                         
   6   4   3         43.78         47.54         3.06 o                         
   7   4   3         23.18         28.97         2.41 o                         
   8   4   3        117.98        140.67         4.38 o                         
   9   4   3          1.22          3.35         2.57 o                         
  10   4   3          0.19          3.91         3.35 o                         
  11   4   3        308.51        316.19         8.11 o                         
  12   4   3         69.46         73.34         5.18 o                         
  13   4   3        162.17        160.01         7.80 o                         
 -13   5   3        116.24        115.94         8.33 o                         
 -12   5   3          9.91          3.77         4.55 o                         
 -11   5   3        220.16        213.15         8.65 o                         
 -10   5   3        317.14        313.35         8.75 o                         
  -9   5   3        196.01        216.11         7.38 o                         
  -8   5   3        429.87        434.30         8.47 o                         
  -7   5   3        330.48        355.61         6.30 o                         
  -6   5   3        145.11        143.46         5.50 o                         
  -5   5   3       1546.73       1419.47        12.29 o                         
  -4   5   3         42.72         43.83         2.35 o                         
  -3   5   3       2332.38       2314.60        14.92 o                         
  -2   5   3       5979.29       5859.37        29.39 o                         
  -1   5   3       1088.60        959.41         9.40 o                         
   0   5   3        203.90        196.72         3.02 o                         
   1   5   3       1827.41       2137.89        11.13 o                         
   2   5   3        192.70        182.04         3.42 o                         
   3   5   3       1176.80       1204.16         9.36 o                         
   4   5   3        378.79        267.15         5.77 o                         
   5   5   3       1155.88       1229.39        14.61 o                         
   6   5   3        190.51        215.42         8.00 o                         
   7   5   3        224.72        246.99         4.43 o                         
   8   5   3       1057.55       1093.94        10.58 o                         
   9   5   3         98.49         89.41         4.03 o                         
  10   5   3          8.96          9.50         2.84 o                         
  11   5   3        228.27        212.00         8.08 o                         
  12   5   3         61.35         85.61         5.36 o                         
  13   5   3        199.24        207.41         7.98 o                         
 -13   6   3          4.15          7.77         4.90 o                         
 -12   6   3         47.17         54.71         5.70 o                         
 -11   6   3          7.38         13.90         5.05 o                         
 -10   6   3        326.45        306.39         8.91 o                         
  -9   6   3        314.25        327.87         8.35 o                         
  -8   6   3        747.56        641.93        11.58 o                         
  -7   6   3        114.98        107.68         4.36 o                         
  -6   6   3        659.62        670.63         7.68 o                         
  -5   6   3        390.50        374.47         5.83 o                         
  -4   6   3         92.27         93.98         3.46 o                         
  -3   6   3         21.14          6.41         2.05 o                         
  -2   6   3          8.41         18.70         1.99 o                         
  -1   6   3        527.64        569.16         5.92 o                         
   0   6   3        327.22        336.23         3.33 o                         
   1   6   3       1239.33       1174.89         7.06 o                         
   2   6   3        434.59        470.84         6.26 o                         
   3   6   3       1851.31       1963.64        16.23 o                         
   4   6   3        696.76        715.38        11.71 o                         
   5   6   3        547.51        560.22         9.79 o                         
   6   6   3        307.26        248.06         7.74 o                         
   7   6   3         67.30         71.69         5.43 o                         
   8   6   3       5063.61       4986.85        30.32 o                         
   9   6   3         18.09         12.63         2.26 o                         
  10   6   3        708.94        689.58        10.38 o                         
  11   6   3        180.62        175.15         6.52 o                         
  12   6   3         71.89         88.11         7.42 o                         
 -12   7   3          4.26          1.61         4.57 o                         
 -11   7   3          4.40          3.90         4.75 o                         
 -10   7   3          7.71          2.59         4.07 o                         
  -9   7   3        225.45        205.84         7.34 o                         
  -8   7   3         34.50         21.87         3.87 o                         
  -7   7   3        336.93        351.82         6.45 o                         
  -6   7   3         39.84         51.04         3.10 o                         
  -5   7   3        154.97        120.22         3.98 o                         
  -4   7   3         30.18         30.90         2.06 o                         
  -3   7   3         50.76         60.14         2.19 o                         
  -2   7   3        209.79        196.92         5.82 o                         
  -1   7   3        213.00        206.88         3.75 o                         
   0   7   3         48.09         49.16         2.19 o                         
   1   7   3        990.05        916.50         7.87 o                         
   2   7   3         54.51         76.20         4.20 o                         
   3   7   3         34.62         45.88         3.32 o                         
   4   7   3        851.64        773.49         8.68 o                         
   5   7   3        484.63        507.67         9.99 o                         
   6   7   3          0.73          3.52         3.76 o                         
   7   7   3         18.35         18.87         4.50 o                         
   8   7   3         72.04         57.94         5.69 o                         
   9   7   3        219.42        211.69         9.01 o                         
  10   7   3        110.91        100.02         4.84 o                         
  11   7   3         63.50         63.34         5.82 o                         
  12   7   3         26.16         16.90         6.34 o                         
 -12   8   3         29.74         27.11         5.74 o                         
 -11   8   3          1.21          4.52         6.71 o                         
 -10   8   3         29.86         36.11         4.79 o                         
  -9   8   3         52.98         56.58         4.84 o                         
  -8   8   3         24.81         15.30         4.29 o                         
  -7   8   3         63.99         64.86         3.71 o                         
  -6   8   3          6.75         10.92         2.57 o                         
  -5   8   3          2.60          4.64         2.17 o                         
  -4   8   3        458.46        458.31         4.72 o                         
  -3   8   3        186.01        177.43         3.41 o                         
  -2   8   3        308.57        304.61         3.74 o                         
  -1   8   3        254.16        265.39         3.74 o                         
   0   8   3        115.35        129.52         2.74 o                         
   1   8   3        257.20        240.56         4.85 o                         
   2   8   3        152.59        124.59         2.71 o                         
   3   8   3         27.76         24.66         3.55 o                         
   4   8   3          1.89          8.08         3.11 o                         
   5   8   3        329.97        318.27         7.53 o                         
   6   8   3        117.91        132.99         7.67 o                         
   7   8   3        114.04        141.53         7.78 o                         
   8   8   3          3.83         11.15         4.76 o                         
   9   8   3        122.13        122.31        11.50 o                         
  10   8   3        133.34        137.76         8.29 o                         
  11   8   3          5.08         -3.98         6.33 o                         
  12   8   3          6.11         -1.99        11.21 o                         
 -12   9   3          0.07         -1.33         4.69 o                         
 -11   9   3         45.93         47.39         5.50 o                         
 -10   9   3        247.81        250.99         9.52 o                         
  -9   9   3         76.18         74.61         5.34 o                         
  -8   9   3          3.27          0.02         4.77 o                         
  -7   9   3          0.09          1.00         3.78 o                         
  -6   9   3        189.19        154.74         4.27 o                         
  -5   9   3         49.91         41.94         2.46 o                         
  -4   9   3        183.70        153.08         4.09 o                         
  -3   9   3          1.61         -0.38         1.70 o                         
  -2   9   3         48.78         52.99         3.24 o                         
  -1   9   3        497.30        431.43         6.90 o                         
   0   9   3          0.67          0.97         1.52 o                         
   1   9   3         27.19         14.71         2.16 o                         
   2   9   3         63.05         52.67         2.56 o                         
   3   9   3          1.25          3.30         2.53 o                         
   4   9   3         14.83         15.03         4.05 o                         
   5   9   3        105.65        119.42         7.89 o                         
   6   9   3        574.64        546.13         9.98 o                         
   7   9   3        541.75        576.79        12.28 o                         
   8   9   3         41.13         69.91         9.51 o                         
   9   9   3         12.37         13.11         5.18 o                         
  10   9   3         90.63         90.30         7.22 o                         
  11   9   3         15.11         29.05         7.32 o                         
 -11  10   3        258.35        269.71         9.61 o                         
 -10  10   3         78.49         91.15        10.24 o                         
  -9  10   3          1.77          1.32         3.91 o                         
  -8  10   3         23.74         21.72         4.84 o                         
  -7  10   3         71.30         70.23         3.59 o                         
  -6  10   3        764.46        811.51        15.80 o                         
  -5  10   3          0.42         -0.45         2.32 o                         
  -4  10   3         29.50         38.77         3.11 o                         
  -3  10   3         13.76         20.66         2.21 o                         
  -2  10   3        148.20        136.02         4.15 o                         
  -1  10   3         67.93         81.86         3.88 o                         
   0  10   3        729.65        749.87         6.92 o                         
   1  10   3         78.14         66.24         2.91 o                         
   2  10   3          6.22          8.28         2.05 o                         
   3  10   3        690.89        626.73         9.70 o                         
   4  10   3         20.48         11.18         3.61 o                         
   5  10   3         11.80         19.41         3.96 o                         
   6  10   3          5.15         10.94         5.08 o                         
   7  10   3        170.13        158.64        10.63 o                         
   8  10   3        202.07        252.80        10.21 o                         
   9  10   3          9.84          9.16         5.24 o                         
  10  10   3          3.75          6.30         5.34 o                         
 -10  11   3          5.95          8.29         4.72 o                         
  -9  11   3         19.63         13.64         3.48 o                         
  -8  11   3          3.47          1.01         3.46 o                         
  -7  11   3        616.87        615.31         7.64 o                         
  -6  11   3          3.37          1.73         2.62 o                         
  -5  11   3         70.24         53.00         3.17 o                         
  -4  11   3         12.88         11.62         3.04 o                         
  -3  11   3         96.95         86.99         3.72 o                         
  -2  11   3         15.17         13.35         2.97 o                         
  -1  11   3        173.43        156.62         4.39 o                         
   0  11   3       1068.37       1016.39         7.98 o                         
   1  11   3          0.01         -0.76         1.89 o                         
   2  11   3         57.76         70.15         3.13 o                         
   3  11   3         32.96         31.67         2.19 o                         
   4  11   3        406.72        439.55        13.29 o                         
   5  11   3        653.78        654.24        10.99 o                         
   6  11   3         52.65         50.58         5.20 o                         
   7  11   3         66.55         59.32         9.72 o                         
   8  11   3          0.46          6.71         5.78 o                         
   9  11   3        314.20        274.92         9.58 o                         
  10  11   3         20.96         11.96         4.96 o                         
 -10  12   3        138.34        137.49         6.72 o                         
  -9  12   3        250.26        261.28         9.59 o                         
  -8  12   3         22.81         23.53         3.58 o                         
  -7  12   3        530.30        517.01         9.65 o                         
  -6  12   3         74.89         75.36         4.04 o                         
  -5  12   3         10.75         11.73         2.69 o                         
  -4  12   3        164.89        159.21         4.58 o                         
  -3  12   3          3.81          5.06         2.24 o                         
  -2  12   3        109.46        110.19         3.82 o                         
  -1  12   3        231.94        214.81         5.07 o                         
   0  12   3         27.46         29.22         2.93 o                         
   1  12   3        380.63        368.48         5.10 o                         
   2  12   3          8.05          9.72         2.63 o                         
   3  12   3          1.01          4.76         2.31 o                         
   4  12   3         74.09         78.91         6.07 o                         
   5  12   3        202.92        219.21        21.35 o                         
   6  12   3        226.53        229.67         8.43 o                         
   7  12   3         25.22         21.98         4.83 o                         
   8  12   3         35.07         49.24         5.44 o                         
   9  12   3          0.05         -4.47         5.42 o                         
  -9  13   3        108.40         91.21         8.35 o                         
  -8  13   3        243.87        260.14         9.36 o                         
  -7  13   3         63.54         64.63         6.82 o                         
  -6  13   3         19.14         19.27         3.80 o                         
  -5  13   3          3.32          6.03         3.02 o                         
  -4  13   3         72.42         75.58         4.37 o                         
  -3  13   3          5.32          6.93         2.61 o                         
  -2  13   3         55.60         54.76         4.07 o                         
  -1  13   3          9.77         14.93         2.74 o                         
   0  13   3        554.94        534.65         7.54 o                         
   1  13   3         10.86         12.59         3.38 o                         
   2  13   3        116.11        140.11         9.97 o                         
   3  13   3         23.14         26.27         2.40 o                         
   4  13   3        123.04        121.71         7.18 o                         
   5  13   3         13.99         18.86         8.00 o                         
   6  13   3        216.45        260.99         8.82 o                         
   7  13   3          3.89          3.79         5.17 o                         
   8  13   3          7.04         10.42         4.69 o                         
  -7  14   3          2.20         -6.35         6.35 o                         
  -6  14   3        106.48         96.99         7.17 o                         
  -5  14   3          0.49         -3.19         3.19 o                         
  -4  14   3          0.35          2.35         6.45 o                         
  -3  14   3         24.17         23.16         4.34 o                         
  -2  14   3        200.45        204.86         7.04 o                         
  -1  14   3        135.88        115.29         4.87 o                         
   0  14   3        272.80        245.41         7.19 o                         
   1  14   3        148.00        128.03         7.25 o                         
   2  14   3        464.58        480.57         8.78 o                         
   3  14   3        185.86        197.85         5.86 o                         
   4  14   3         21.66         23.90         5.56 o                         
   5  14   3          3.03          0.67         6.82 o                         
   6  14   3          0.23          5.14         5.34 o                         
   7  14   3        132.71        141.77         7.40 o                         
  -6  15   3         51.13         64.41         7.29 o                         
  -5  15   3          6.68          5.35         4.35 o                         
  -4  15   3        140.08        140.10         6.32 o                         
  -3  15   3         38.56         40.12         4.34 o                         
  -2  15   3        119.10        120.90         5.56 o                         
  -1  15   3        121.80        129.16         9.69 o                         
   0  15   3        134.97        145.40         6.76 o                         
   1  15   3         69.85         80.19         7.65 o                         
   2  15   3        127.87        129.36         5.81 o                         
   3  15   3          0.18         -2.25         2.68 o                         
   4  15   3         17.72         24.19         7.84 o                         
   5  15   3        258.45        296.98        14.76 o                         
  -4  16   3         34.98         44.67         5.20 o                         
  -3  16   3         31.53         32.68         4.97 o                         
  -2  16   3         34.79         34.82         5.91 o                         
  -1  16   3         19.49         17.78         4.76 o                         
   0  16   3          2.65          2.74         3.82 o                         
   1  16   3          0.85          1.33         3.65 o                         
   2  16   3        167.82        168.26         8.84 o                         
   3  16   3          2.04         -2.83         5.69 o                         
 -13   0   4        169.47        133.18        10.68 o                         
 -12   0   4         13.47         17.00         9.58 o                         
 -11   0   4        936.23        939.12        19.94 o                         
 -10   0   4       2577.08       2581.05        33.55 o                         
  -9   0   4        151.95        127.83         9.25 o                         
  -8   0   4        349.57        387.84        14.45 o                         
  -7   0   4       1081.05        945.92        15.99 o                         
  -6   0   4         28.49         21.72         3.48 o                         
  -5   0   4        612.83        638.58         9.32 o                         
  -4   0   4         10.40         16.46         2.52 o                         
  -3   0   4       2332.13       2707.13        19.96 o                         
  -2   0   4      10465.12      11094.96        56.02 o                         
  -1   0   4         43.70         59.98         2.30 o                         
   0   0   4        874.35       1005.00         7.12 o                         
   1   0   4       8423.42       8811.87        49.26 o                         
   2   0   4       1001.94       1279.97        10.61 o                         
   3   0   4       1791.79       1957.89        15.36 o                         
   4   0   4       1294.63       1380.46        11.93 o                         
   5   0   4        728.70        753.98         9.56 o                         
   6   0   4         40.30         26.45         3.26 o                         
   7   0   4        143.33        141.19         5.70 o                         
   8   0   4        873.97        935.94        16.16 o                         
   9   0   4         92.41         92.95        16.53 o                         
  10   0   4         23.27         11.59         5.18 o                         
  11   0   4         20.38         17.32         5.92 o                         
  12   0   4          2.11         -3.89         5.35 o                         
  13   0   4          0.09         -3.33         7.40 o                         
 -13   1   4          6.00          3.50         4.85 o                         
 -12   1   4          2.56         -3.02         4.52 o                         
 -11   1   4         65.95         63.80         6.66 o                         
 -10   1   4          0.50          2.13         4.31 o                         
  -9   1   4       1706.20       1707.36        17.63 o                         
  -8   1   4        833.90        806.68        11.17 o                         
  -7   1   4        241.53        240.32         7.38 o                         
  -6   1   4         75.45        102.71         3.91 o                         
  -5   1   4        498.90        478.93         6.21 o                         
  -4   1   4        250.48        292.06         4.19 o                         
  -3   1   4       1098.06       1295.84         7.62 o                         
  -2   1   4       3512.44       4031.79        18.50 o                         
  -1   1   4        747.73        631.87         4.40 o                         
   0   1   4        731.09        757.44         4.34 o                         
   1   1   4        303.93        294.16         3.51 o                         
   2   1   4        961.21        771.46         5.31 o                         
   3   1   4         13.27         34.48         1.66 o                         
   4   1   4       1925.87       1911.11        10.69 o                         
   5   1   4        244.81        251.31         4.46 o                         
   6   1   4        384.26        413.19         5.28 o                         
   7   1   4         11.64         21.85         2.65 o                         
   8   1   4       1578.83       1611.45        14.54 o                         
   9   1   4       1212.01       1208.41        16.66 o                         
  10   1   4        113.45        100.75         5.50 o                         
  11   1   4         24.45         17.86         4.09 o                         
  12   1   4          0.02          0.39         4.61 o                         
  13   1   4         49.82         52.89         6.94 o                         
 -13   2   4        161.37        170.87         8.44 o                         
 -12   2   4        170.06        167.40         8.25 o                         
 -11   2   4        112.72        108.06         8.35 o                         
 -10   2   4        658.71        697.74        12.43 o                         
  -9   2   4        144.76        146.74         7.04 o                         
  -8   2   4         48.09         45.52         4.35 o                         
  -7   2   4        444.91        448.11         6.98 o                         
  -6   2   4         15.47         16.46         2.72 o                         
  -5   2   4        946.40       1060.27         8.67 o                         
  -4   2   4         25.63          9.70         1.60 o                         
  -3   2   4       2981.14       3129.01        15.84 o                         
  -2   2   4        830.13        922.52        10.80 o                         
  -1   2   4        164.94        226.77         2.83 o                         
   0   2   4        343.53        300.71         2.70 o                         
   1   2   4        490.24        428.59         3.59 o                         
   2   2   4        488.75        557.46         5.21 o                         
   3   2   4          8.24         21.95         1.57 o                         
   4   2   4        467.66        507.20         5.31 o                         
   5   2   4        122.09        113.11         3.13 o                         
   6   2   4        753.86        721.21         7.65 o                         
   7   2   4        203.30        189.07         4.63 o                         
   8   2   4        228.27        237.89         5.38 o                         
   9   2   4          0.81         10.20         3.39 o                         
  10   2   4        224.76        230.62         7.60 o                         
  11   2   4         38.74         35.88         4.41 o                         
  12   2   4         13.59         18.82         4.33 o                         
  13   2   4        158.78        171.19         7.82 o                         
 -13   3   4         23.05         18.02         5.36 o                         
 -12   3   4          0.31          7.01         4.77 o                         
 -11   3   4         74.95         70.85         5.72 o                         
 -10   3   4        129.75        130.00         6.68 o                         
  -9   3   4        872.94        812.50        20.47 o                         
  -8   3   4        508.24        545.97        11.00 o                         
  -7   3   4          0.67          2.50         2.67 o                         
  -6   3   4        811.91        822.43         8.55 o                         
  -5   3   4        168.28        161.27         4.44 o                         
  -4   3   4        454.41        526.08         4.52 o                         
  -3   3   4        519.09        617.36         5.32 o                         
  -2   3   4        771.04        849.67         6.98 o                         
  -1   3   4       1043.33       1018.19         7.79 o                         
   0   3   4       1044.36       1134.95         6.45 o                         
   1   3   4         14.33         29.38         1.46 o                         
   2   3   4       1947.81       1818.66         9.80 o                         
   3   3   4       3065.86       2979.66        17.92 o                         
   4   3   4        423.28        490.88         4.49 o                         
   5   3   4        187.78        231.00         5.13 o                         
   6   3   4         72.97         84.19         5.29 o                         
   7   3   4          8.04         14.33         2.37 o                         
   8   3   4       1585.51       1475.20        12.68 o                         
   9   3   4        533.22        509.37         7.50 o                         
  10   3   4         17.94         19.64         3.77 o                         
  11   3   4          0.86         -3.34         3.53 o                         
  12   3   4         42.55         29.69         4.42 o                         
  13   3   4          4.89         -1.56         3.96 o                         
 -13   4   4          4.23          1.84         5.23 o                         
 -12   4   4          2.02         -3.19         5.69 o                         
 -11   4   4          0.05          0.97         4.56 o                         
 -10   4   4        188.59        188.65         7.98 o                         
  -9   4   4          2.78          9.34         4.01 o                         
  -8   4   4        109.15         97.32         5.33 o                         
  -7   4   4       1008.98        977.34        10.07 o                         
  -6   4   4         22.92         27.89         2.73 o                         
  -5   4   4         25.41         28.30         2.45 o                         
  -4   4   4        250.87        221.59         4.17 o                         
  -3   4   4        721.68        788.01         6.95 o                         
  -2   4   4       5867.25       5784.47        27.29 o                         
  -1   4   4         55.00         64.05         4.92 o                         
   0   4   4        415.28        406.92         3.36 o                         
   1   4   4       1443.96       1539.38         9.54 o                         
   2   4   4        833.20        800.66         6.50 o                         
   3   4   4        357.16        515.46         6.23 o                         
   4   4   4       1537.24       1632.79        14.51 o                         
   5   4   4        111.84         70.99         4.42 o                         
   6   4   4        279.14        292.04         7.63 o                         
   7   4   4        495.67        531.64         6.84 o                         
   8   4   4         30.62         37.10         2.79 o                         
   9   4   4        350.51        371.97         7.00 o                         
  10   4   4         62.27         63.65         3.63 o                         
  11   4   4         55.15         66.62         5.46 o                         
  12   4   4          4.55         12.71         3.83 o                         
 -13   5   4         20.60         21.56         6.08 o                         
 -12   5   4         33.70         41.29         7.25 o                         
 -11   5   4        186.71        196.08         8.43 o                         
 -10   5   4        170.08        183.08         7.71 o                         
  -9   5   4        413.92        401.09         9.00 o                         
  -8   5   4        407.19        382.92         7.38 o                         
  -7   5   4          1.34          3.09         2.93 o                         
  -6   5   4       1311.07       1290.90        11.18 o                         
  -5   5   4        183.12        178.06         3.95 o                         
  -4   5   4         77.60        101.51         3.91 o                         
  -3   5   4        774.09        846.98         8.59 o                         
  -2   5   4          8.22         21.18         2.24 o                         
  -1   5   4       2219.38       2144.51        13.05 o                         
   0   5   4         47.48         35.12         1.90 o                         
   1   5   4          7.74          0.21         1.43 o                         
   2   5   4         31.07         56.38         2.75 o                         
   3   5   4        270.37        252.37         7.49 o                         
   4   5   4        476.68        595.81         8.17 o                         
   5   5   4         95.60        117.95         5.88 o                         
   6   5   4          0.18         12.39         3.67 o                         
   7   5   4        952.25        930.03        14.01 o                         
   8   5   4        342.83        386.19         7.39 o                         
   9   5   4        413.30        427.89         6.41 o                         
  10   5   4        182.19        157.82         5.88 o                         
  11   5   4         14.29          7.60         3.48 o                         
  12   5   4          9.84          9.36         5.33 o                         
 -13   6   4         66.23         50.63         8.36 o                         
 -12   6   4         19.68         19.09         5.27 o                         
 -11   6   4        205.88        187.18         8.26 o                         
 -10   6   4        352.91        364.63        10.97 o                         
  -9   6   4         25.52         16.29         4.16 o                         
  -8   6   4        129.58        106.63         4.69 o                         
  -7   6   4        201.41        213.44         6.54 o                         
  -6   6   4         11.87         26.78         2.75 o                         
  -5   6   4         55.09         56.18         2.93 o                         
  -4   6   4         12.84         10.92         3.56 o                         
  -3   6   4          9.79         16.16         2.68 o                         
  -2   6   4        424.91        372.87         7.43 o                         
  -1   6   4        273.86        354.06        10.29 o                         
   0   6   4        826.14        963.62        15.51 o                         
   1   6   4          1.92          5.93         1.45 o                         
   2   6   4         46.48         73.70         3.90 o                         
   3   6   4          0.53          5.12         2.26 o                         
   4   6   4         89.96         96.15         4.60 o                         
   5   6   4         37.49         27.34         4.95 o                         
   6   6   4         91.48        108.63         6.32 o                         
   7   6   4       1584.76       1435.64        22.58 o                         
   8   6   4        200.51        214.06         8.72 o                         
   9   6   4        135.79        104.22        19.56 o                         
  10   6   4          4.47         14.94         3.01 o                         
  11   6   4         38.11         42.35         5.62 o                         
  12   6   4          1.56         -1.34         6.55 o                         
 -12   7   4         15.13          9.46         7.51 o                         
 -11   7   4         18.39         13.88         4.68 o                         
 -10   7   4        184.75        192.65         8.78 o                         
  -9   7   4        158.95        170.58         7.20 o                         
  -8   7   4        666.02        626.31         8.63 o                         
  -7   7   4         69.95         69.24         3.81 o                         
  -6   7   4          4.79          5.39         2.84 o                         
  -5   7   4        322.87        349.15         6.22 o                         
  -4   7   4        864.56        782.10        10.29 o                         
  -3   7   4         37.61         47.84         4.48 o                         
  -2   7   4        110.37        143.67         4.40 o                         
  -1   7   4        284.86        326.72         8.59 o                         
   0   7   4       1679.86       1691.50        14.00 o                         
   1   7   4         53.80        100.85         2.42 o                         
   2   7   4        150.05        115.04         3.82 o                         
   3   7   4        262.43        245.34         5.90 o                         
   4   7   4        466.60        480.05         7.14 o                         
   5   7   4         46.13         43.93         4.62 o                         
   6   7   4         23.15         26.37         4.50 o                         
   7   7   4         13.48         13.39         4.48 o                         
   8   7   4        242.66        200.03        13.90 o                         
   9   7   4        188.37        208.28         9.36 o                         
  10   7   4        332.54        342.58        11.31 o                         
  11   7   4         82.16         89.22         7.41 o                         
 -12   8   4         50.39         67.52         6.12 o                         
 -11   8   4         12.61         18.12         5.07 o                         
 -10   8   4        134.02        119.10         6.58 o                         
  -9   8   4        283.06        286.31        10.08 o                         
  -8   8   4        105.48         94.41         4.85 o                         
  -7   8   4       1012.20       1019.16        10.41 o                         
  -6   8   4        110.42        115.54         4.27 o                         
  -5   8   4         93.52         87.04         5.70 o                         
  -4   8   4          0.78          1.26         3.11 o                         
  -3   8   4        311.78        315.67         7.88 o                         
  -2   8   4        748.56        804.94         8.74 o                         
  -1   8   4        109.84         98.94         4.39 o                         
   0   8   4       2201.79       2115.34        14.28 o                         
   1   8   4          0.99          2.83         1.49 o                         
   2   8   4         16.57         19.44         2.50 o                         
   3   8   4         23.74         26.90         2.88 o                         
   4   8   4       1348.84       1364.54        14.51 o                         
   5   8   4        172.46        144.59         6.09 o                         
   6   8   4        117.03        124.06         7.14 o                         
   7   8   4          0.93         -0.58         4.79 o                         
   8   8   4        421.06        425.32        16.58 o                         
   9   8   4        197.12        238.76        18.66 o                         
  10   8   4        387.43        406.49        18.89 o                         
  11   8   4         24.53         33.83         6.30 o                         
 -11   9   4        250.90        285.16        10.55 o                         
 -10   9   4        257.14        262.83         8.57 o                         
  -9   9   4         45.24         42.25         5.98 o                         
  -8   9   4         12.03          8.76         4.20 o                         
  -7   9   4         17.82         16.52         2.95 o                         
  -6   9   4       1541.64       1466.22        14.95 o                         
  -5   9   4         54.66         48.45         5.22 o                         
  -4   9   4        383.15        353.46         7.80 o                         
  -3   9   4        553.20        551.98         9.01 o                         
  -2   9   4        112.37         97.21         4.47 o                         
  -1   9   4        539.86        534.89         7.83 o                         
   0   9   4         62.27         69.51         2.48 o                         
   1   9   4         26.34         31.78         2.20 o                         
   2   9   4         57.19         55.91         3.16 o                         
   3   9   4        648.66        648.11         8.21 o                         
   4   9   4        287.31        290.42         7.38 o                         
   5   9   4          0.69          2.93         3.45 o                         
   6   9   4          1.43          5.78         6.27 o                         
   7   9   4        580.01        554.89        12.27 o                         
   8   9   4        161.44        161.82         9.21 o                         
   9   9   4         90.56        129.10        15.14 o                         
  10   9   4         53.30         51.01         9.58 o                         
  11   9   4        293.45        273.53        12.56 o                         
 -11  10   4         28.81         34.00         5.18 o                         
 -10  10   4        388.31        381.03        11.21 o                         
  -9  10   4         24.68         14.65         5.84 o                         
  -8  10   4         25.78         27.40         3.53 o                         
  -7  10   4        591.33        594.56         6.95 o                         
  -6  10   4        182.94        180.03         4.97 o                         
  -5  10   4        287.20        279.70         9.23 o                         
  -4  10   4        517.70        538.18         9.58 o                         
  -3  10   4         15.77         16.13         3.64 o                         
  -2  10   4          3.67          5.05         3.34 o                         
  -1  10   4        263.26        243.93         6.13 o                         
   0  10   4        120.10        118.96         2.90 o                         
   1  10   4         45.09         40.26         2.56 o                         
   2  10   4         11.06          8.45         3.71 o                         
   3  10   4        414.34        360.74         7.09 o                         
   4  10   4        121.46        110.50         5.50 o                         
   5  10   4        124.99        122.55         6.54 o                         
   6  10   4         76.43         60.09         5.47 o                         
   7  10   4        260.55        246.95         8.37 o                         
   8  10   4         38.60         30.30         4.88 o                         
   9  10   4        123.44         94.60         7.41 o                         
  10  10   4        151.31        132.94        10.26 o                         
 -10  11   4        101.17        101.74         6.84 o                         
  -9  11   4         52.38         53.04         5.23 o                         
  -8  11   4          7.31          7.34         2.88 o                         
  -7  11   4        177.54        189.34         5.48 o                         
  -6  11   4         94.29         88.16         6.76 o                         
  -5  11   4          4.33          4.32         3.88 o                         
  -4  11   4        871.62        845.11        12.40 o                         
  -3  11   4         38.31         27.60         4.11 o                         
  -2  11   4         51.46         57.20         4.44 o                         
  -1  11   4         43.73         48.88         4.48 o                         
   0  11   4        295.76        295.19         7.49 o                         
   1  11   4          2.80          0.50         1.71 o                         
   2  11   4         95.76         88.13         2.97 o                         
   3  11   4         57.95         58.51         5.27 o                         
   4  11   4        666.49        640.82        10.63 o                         
   5  11   4          9.40         11.97         4.19 o                         
   6  11   4          0.40          5.25         3.99 o                         
   7  11   4         69.52         80.26         5.74 o                         
   8  11   4        207.46        212.13         8.75 o                         
   9  11   4         42.60         33.82         8.90 o                         
  -9  12   4         32.95         46.98        11.71 o                         
  -8  12   4          0.00          1.59         3.53 o                         
  -7  12   4         28.99         26.51         3.68 o                         
  -6  12   4        285.77        299.56        13.46 o                         
  -5  12   4        157.58        163.21         7.53 o                         
  -4  12   4         18.75         21.21         4.34 o                         
  -3  12   4        215.42        214.53         7.46 o                         
  -2  12   4         64.73         70.02         5.50 o                         
  -1  12   4         50.43         46.39         3.74 o                         
   0  12   4          0.13          1.86         2.31 o                         
   1  12   4        502.51        458.45         6.61 o                         
   2  12   4         65.27         72.25         3.64 o                         
   3  12   4        334.27        302.97        11.95 o                         
   4  12   4        180.92        152.75         7.90 o                         
   5  12   4        153.24        133.77         8.68 o                         
   6  12   4        358.23        365.96         9.58 o                         
   7  12   4          1.49         -2.35         4.59 o                         
   8  12   4          0.02         -0.15         4.70 o                         
  -8  13   4          5.25          9.48        10.93 o                         
  -7  13   4         33.06         42.42         6.38 o                         
  -6  13   4        159.66        165.85         8.98 o                         
  -5  13   4        165.41        180.84         7.96 o                         
  -4  13   4         14.57         20.96         6.42 o                         
  -3  13   4          8.34         11.54         4.44 o                         
  -2  13   4         25.57         29.17         4.56 o                         
  -1  13   4        176.73        190.72         5.82 o                         
   0  13   4        148.23        136.33         4.69 o                         
   1  13   4        193.10        183.38         3.98 o                         
   2  13   4         39.09         44.43         4.18 o                         
   3  13   4         36.30         42.64        11.26 o                         
   4  13   4        138.77        141.98         7.79 o                         
   5  13   4         71.00         44.11         5.87 o                         
   6  13   4         52.70         51.73         5.33 o                         
   7  13   4         29.19         16.11         5.46 o                         
  -7  14   4         12.16         11.14         7.49 o                         
  -6  14   4        122.02        131.76         8.20 o                         
  -5  14   4         72.54         66.65         5.64 o                         
  -4  14   4         79.43         79.57         6.83 o                         
  -3  14   4          2.24          3.09         4.05 o                         
  -2  14   4          0.48         -0.33         3.86 o                         
  -1  14   4          2.36          3.49         4.36 o                         
   0  14   4          8.35          1.25         3.72 o                         
   1  14   4        126.10        155.45         5.90 o                         
   2  14   4        244.92        241.67         6.79 o                         
   3  14   4         23.13         32.30         5.35 o                         
   4  14   4         49.63         44.17         9.67 o                         
   5  14   4         28.63         35.75         9.64 o                         
   6  14   4          0.02         19.27        10.99 o                         
  -5  15   4          5.04          9.71         4.55 o                         
  -4  15   4          5.38          4.04         4.35 o                         
  -3  15   4          0.51          1.63         4.15 o                         
  -2  15   4         10.84         10.62         4.23 o                         
  -1  15   4          3.16         -0.06         3.36 o                         
   0  15   4         66.79         66.08         8.17 o                         
   1  15   4        148.07        135.73         5.83 o                         
   2  15   4         24.53         25.35         5.08 o                         
   3  15   4         35.40         28.36         5.38 o                         
   4  15   4         38.34         30.82         5.91 o                         
   5  15   4         15.23         23.47         5.59 o                         
  -3  16   4         13.52         11.55         5.26 o                         
  -2  16   4         74.16         73.11         8.61 o                         
  -1  16   4         26.14         30.94         4.75 o                         
   0  16   4        103.66        102.27         6.56 o                         
   1  16   4         32.63         21.07         7.36 o                         
   2  16   4         89.07         93.18        10.55 o                         
 -13   1   5         31.43         40.41         5.91 o                         
 -12   1   5          0.58          5.62         4.92 o                         
 -11   1   5         39.86         26.82         5.38 o                         
 -10   1   5       1257.24       1274.03        15.97 o                         
  -9   1   5          0.08         18.59         4.48 o                         
  -8   1   5       1599.30       1584.19        16.48 o                         
  -7   1   5       2478.79       2394.97        20.64 o                         
  -6   1   5       1766.92       1678.23        16.32 o                         
  -5   1   5         59.69         72.31         3.06 o                         
  -4   1   5        370.98        339.42         4.73 o                         
  -3   1   5        170.85        197.29         3.08 o                         
  -2   1   5       5361.99       5857.99        24.22 o                         
  -1   1   5       4589.29       4617.80        20.55 o                         
   0   1   5       5775.30       5792.84        22.73 o                         
   1   1   5         69.23         82.04         2.09 o                         
   2   1   5        711.03        760.71         5.20 o                         
   3   1   5        436.61        383.17         3.99 o                         
   4   1   5         14.53         17.18         1.77 o                         
   5   1   5          0.05         17.54         2.93 o                         
   6   1   5        128.79        116.79         3.69 o                         
   7   1   5          1.23          4.94         2.74 o                         
   8   1   5        998.33       1015.47        13.42 o                         
   9   1   5        504.00        557.20        11.50 o                         
  10   1   5         30.85         30.43         4.10 o                         
  11   1   5         52.51         53.35         5.14 o                         
  12   1   5         65.51         68.77         5.66 o                         
 -13   2   5        710.90        831.40        15.58 o                         
 -12   2   5          6.55          0.27         4.69 o                         
 -11   2   5        260.15        275.76         9.23 o                         
 -10   2   5        558.55        556.83        12.95 o                         
  -9   2   5       1160.24       1141.96        14.24 o                         
  -8   2   5       4115.71       4061.81        31.56 o                         
  -7   2   5        543.54        546.29         7.84 o                         
  -6   2   5        132.04        151.46         6.55 o                         
  -5   2   5        366.68        446.18         6.11 o                         
  -4   2   5        733.68        713.02         7.12 o                         
  -3   2   5        675.01        621.88         4.63 o                         
  -2   2   5          2.35         16.43         2.62 o                         
  -1   2   5       1541.25       1624.66         8.04 o                         
   0   2   5        533.13        516.50         3.96 o                         
   1   2   5        767.13        738.80         5.13 o                         
   2   2   5       1365.40       1215.03         7.00 o                         
   3   2   5       1096.72       1148.44         7.17 o                         
   4   2   5        606.90        594.27         5.35 o                         
   5   2   5       1439.07       1562.33        12.02 o                         
   6   2   5         31.25         29.66         2.74 o                         
   7   2   5         21.76         26.10         2.68 o                         
   8   2   5       1147.35       1020.31        10.38 o                         
   9   2   5        997.22        947.69        13.74 o                         
  10   2   5         58.51         62.13         4.61 o                         
  11   2   5        114.67        122.63         5.99 o                         
  12   2   5         37.99         49.30         4.90 o                         
 -13   3   5        169.44        192.20        10.58 o                         
 -12   3   5          0.00         -4.70         4.70 o                         
 -11   3   5        225.14        236.79        13.39 o                         
 -10   3   5         63.86         69.97         5.90 o                         
  -9   3   5         24.28         24.06         4.41 o                         
  -8   3   5          1.88          5.72         3.77 o                         
  -7   3   5        290.53        255.98         5.84 o                         
  -6   3   5        432.19        391.82         6.77 o                         
  -5   3   5          0.25          5.86         3.75 o                         
  -4   3   5          7.70          4.20         1.90 o                         
  -3   3   5        397.70        450.19         3.98 o                         
  -2   3   5       1861.26       1827.56         9.29 o                         
  -1   3   5       2028.20       2047.86        10.88 o                         
   0   3   5        571.16        483.97         3.70 o                         
   1   3   5        184.27        228.76         2.88 o                         
   2   3   5        782.35        777.67         5.63 o                         
   3   3   5        335.86        281.80         3.78 o                         
   4   3   5         98.00         92.32         3.50 o                         
   5   3   5         29.54         39.20         2.95 o                         
   6   3   5         21.94         31.57         2.40 o                         
   7   3   5          6.27         10.57         2.70 o                         
   8   3   5         36.19         37.97         2.92 o                         
   9   3   5        225.66        257.28         6.05 o                         
  10   3   5         41.82         34.18         4.82 o                         
  11   3   5          9.54         15.85         6.11 o                         
  12   3   5         73.73         51.68         5.24 o                         
 -13   4   5         28.82         21.83         5.76 o                         
 -12   4   5         89.21         85.33         6.70 o                         
 -11   4   5         23.03         21.95         4.96 o                         
 -10   4   5         49.15         50.50         5.12 o                         
  -9   4   5          9.42         45.50         9.75 o                         
  -8   4   5          0.06          0.80         3.17 o                         
  -7   4   5         21.82         27.32         4.81 o                         
  -6   4   5        184.84        194.02         6.74 o                         
  -5   4   5        229.67        217.52         4.33 o                         
  -4   4   5         34.99         45.49         2.44 o                         
  -3   4   5        522.18        486.53         8.23 o                         
  -2   4   5        338.96        383.55        15.42 o                         
  -1   4   5        619.94        625.14         6.01 o                         
   0   4   5        447.70        452.78         3.97 o                         
   1   4   5         17.70         27.03         2.48 o                         
   2   4   5        347.44        354.62         4.71 o                         
   3   4   5        113.44        116.55         4.72 o                         
   4   4   5          2.87         -1.01         2.49 o                         
   5   4   5         73.07        100.31         5.77 o                         
   6   4   5         69.23         84.19         5.96 o                         
   7   4   5         42.59         46.11         3.93 o                         
   8   4   5         27.83         20.78         2.40 o                         
   9   4   5          5.29         17.28         2.60 o                         
  10   4   5          1.13          4.79         3.01 o                         
  11   4   5          1.83          5.01         3.28 o                         
  12   4   5          8.33         13.22         6.09 o                         
 -13   5   5         10.37          4.62         8.18 o                         
 -12   5   5         24.41         32.89         6.71 o                         
 -11   5   5        160.62        157.02        10.32 o                         
 -10   5   5        143.87        132.79         6.72 o                         
  -9   5   5          6.16         17.54         6.13 o                         
  -8   5   5         67.96         63.31         3.90 o                         
  -7   5   5       1311.66       1236.62        12.66 o                         
  -6   5   5        702.11        691.16        11.30 o                         
  -5   5   5          7.03          7.93         3.32 o                         
  -4   5   5         16.89         24.07         5.32 o                         
  -3   5   5         36.55         43.73         3.00 o                         
  -2   5   5        275.08        357.61        12.90 o                         
  -1   5   5         13.06          9.84         3.08 o                         
   0   5   5          0.07         -2.10         2.80 o                         
   1   5   5          1.18          3.15         1.22 o                         
   2   5   5        252.04        274.02         4.84 o                         
   3   5   5          9.38          4.88         2.29 o                         
   4   5   5          0.80          6.30         2.73 o                         
   5   5   5         81.46         80.96         5.02 o                         
   6   5   5         82.19         66.88         5.06 o                         
   7   5   5          4.60         11.38         4.21 o                         
   8   5   5         16.19         37.78         5.23 o                         
   9   5   5         10.74         12.45         5.02 o                         
  10   5   5        239.27        187.99         9.32 o                         
  11   5   5          0.23         -0.10         4.99 o                         
  12   5   5          3.41          7.61         6.00 o                         
 -12   6   5          4.11          6.04         7.79 o                         
 -11   6   5          3.33          3.62         5.11 o                         
 -10   6   5         38.72         42.52         4.97 o                         
  -9   6   5        837.22        809.83        16.65 o                         
  -8   6   5        720.94        689.60         8.93 o                         
  -7   6   5         65.61         71.99         3.94 o                         
  -6   6   5          5.64          4.69         2.12 o                         
  -5   6   5        115.92        116.43         6.68 o                         
  -4   6   5        238.21        237.71         8.34 o                         
  -3   6   5        229.76        266.03         5.51 o                         
  -2   6   5         53.35         53.66         3.05 o                         
  -1   6   5         71.68         51.31         3.24 o                         
   0   6   5         77.03         78.91         4.46 o                         
   1   6   5        167.17        158.15         2.55 o                         
   2   6   5         11.42         10.96         2.38 o                         
   3   6   5          6.51         11.78         3.02 o                         
   4   6   5       1099.07       1060.81        10.69 o                         
   5   6   5        150.87        199.15         7.66 o                         
   6   6   5        455.82        437.45         9.89 o                         
   7   6   5         83.36        102.01         6.29 o                         
   8   6   5        347.73        331.91        11.78 o                         
   9   6   5        460.90        425.23        16.13 o                         
  10   6   5         49.33         67.09         6.60 o                         
  11   6   5          6.44          2.79         5.21 o                         
 -12   7   5        180.21        193.84         8.75 o                         
 -11   7   5         13.54         16.88         4.82 o                         
 -10   7   5        127.72        130.49         8.27 o                         
  -9   7   5        117.28        120.06         9.17 o                         
  -8   7   5        386.99        363.33         7.43 o                         
  -7   7   5          0.97          3.39         3.01 o                         
  -6   7   5        522.75        474.45         8.82 o                         
  -5   7   5        114.29        127.90         6.94 o                         
  -4   7   5        136.87        138.48         7.98 o                         
  -3   7   5        484.52        476.96         8.27 o                         
  -2   7   5       2998.93       2988.77        23.54 o                         
  -1   7   5          2.22          3.62         2.23 o                         
   0   7   5        506.03        524.56         6.81 o                         
   1   7   5        188.86        192.20         2.94 o                         
   2   7   5        427.84        453.57         6.19 o                         
   3   7   5        120.31        135.01         5.18 o                         
   4   7   5         29.01         24.20         3.19 o                         
   5   7   5         78.41         67.02         4.53 o                         
   6   7   5         42.29         39.64         8.34 o                         
   7   7   5         38.80         53.75         6.46 o                         
   8   7   5         37.06         34.26         5.29 o                         
   9   7   5          7.21          1.20         4.81 o                         
  10   7   5        876.73        807.73        15.74 o                         
  11   7   5          8.33          4.24         6.33 o                         
 -11   8   5         39.28         37.58         6.28 o                         
 -10   8   5         66.44         63.32         5.25 o                         
  -9   8   5          5.16          0.32         3.69 o                         
  -8   8   5          0.00          2.29         3.56 o                         
  -7   8   5        402.80        372.48         8.41 o                         
  -6   8   5          0.58         -4.36         4.36 o                         
  -5   8   5       1419.02       1364.97        17.82 o                         
  -4   8   5        638.43        710.85        10.85 o                         
  -3   8   5         12.32          5.21         3.89 o                         
  -2   8   5        831.60        819.52         9.95 o                         
  -1   8   5         18.90         32.25         3.28 o                         
   0   8   5        198.54        188.67         5.85 o                         
   1   8   5          1.31          2.21         1.60 o                         
   2   8   5        262.11        286.47         5.30 o                         
   3   8   5        747.03        747.21         8.78 o                         
   4   8   5        262.94        282.56         7.28 o                         
   5   8   5         33.08         32.99         4.08 o                         
   6   8   5        172.27        145.88         7.11 o                         
   7   8   5          3.98          6.54         4.54 o                         
   8   8   5         25.75         23.62         7.43 o                         
   9   8   5          9.31          8.07         5.04 o                         
  10   8   5        232.23        209.38        10.25 o                         
  11   8   5         11.56         37.97        14.18 o                         
 -11   9   5        118.63        147.43         7.37 o                         
 -10   9   5          4.46          2.27         4.13 o                         
  -9   9   5         19.77         26.32         4.17 o                         
  -8   9   5         29.83         34.02         4.50 o                         
  -7   9   5        134.60        150.06        12.52 o                         
  -6   9   5       2504.89       2355.13        47.41 o                         
  -5   9   5        339.16        359.68        10.15 o                         
  -4   9   5       1292.11       1245.95        16.89 o                         
  -3   9   5         92.81         92.53         4.98 o                         
  -2   9   5       1146.09       1119.79        21.06 o                         
  -1   9   5        108.95        106.38         8.66 o                         
   0   9   5        134.91        135.69         4.74 o                         
   1   9   5        148.83        117.58         2.81 o                         
   2   9   5        170.24        179.34         5.08 o                         
   3   9   5       1464.27       1299.61        12.26 o                         
   4   9   5         60.12         57.12         4.47 o                         
   5   9   5        697.25        657.33        12.39 o                         
   6   9   5         29.63         33.72         4.40 o                         
   7   9   5         15.50         23.47         4.53 o                         
   8   9   5        127.89        158.55        11.25 o                         
   9   9   5          1.26         -0.32         5.01 o                         
  10   9   5          0.35         -2.42         5.37 o                         
 -10  10   5         93.30        105.36         9.63 o                         
  -9  10   5        410.51        399.24         7.11 o                         
  -8  10   5        183.65        148.15         9.13 o                         
  -7  10   5        119.99        116.09         7.59 o                         
  -6  10   5         33.52         45.41         6.31 o                         
  -5  10   5       1227.79       1221.09        17.49 o                         
  -4  10   5         22.41         29.22         6.54 o                         
  -3  10   5        102.36         96.11         5.48 o                         
  -2  10   5          3.07          1.61         3.48 o                         
  -1  10   5        116.85         95.36         4.72 o                         
   0  10   5         13.92         16.88         4.50 o                         
   1  10   5        157.10        146.29         3.12 o                         
   2  10   5         29.51         40.89         3.25 o                         
   3  10   5         78.56         71.24         4.01 o                         
   4  10   5        343.08        398.38        10.27 o                         
   5  10   5        198.52        214.68         7.67 o                         
   6  10   5         85.67         61.06         5.12 o                         
   7  10   5        171.07        199.61         8.83 o                         
   8  10   5        135.33        142.68         7.52 o                         
   9  10   5        148.88        135.47         7.29 o                         
 -10  11   5         39.79         24.21        10.31 o                         
  -9  11   5          1.59         -5.75         5.75 o                         
  -8  11   5        161.87        173.75         9.60 o                         
  -7  11   5         57.68         63.12         6.69 o                         
  -6  11   5        118.76        132.82        10.22 o                         
  -5  11   5          1.62          1.97         5.99 o                         
  -4  11   5        344.86        339.88         8.67 o                         
  -3  11   5         96.61         97.92         8.12 o                         
  -2  11   5        285.19        302.42         8.13 o                         
  -1  11   5         30.26         26.65         3.51 o                         
   0  11   5         59.45         56.19        10.28 o                         
   1  11   5         21.91         23.97         2.16 o                         
   2  11   5         25.93         15.73         3.17 o                         
   3  11   5         21.31         17.62         3.34 o                         
   4  11   5          3.60         -3.22         4.48 o                         
   5  11   5         19.22          6.92         4.03 o                         
   6  11   5        169.43        148.39         7.39 o                         
   7  11   5         11.79         24.47         4.89 o                         
   8  11   5          8.54         16.95         4.79 o                         
   9  11   5         23.09         26.76         7.47 o                         
  -9  12   5          3.62          4.06         6.31 o                         
  -8  12   5        104.94        114.28        10.83 o                         
  -7  12   5        163.13        164.24         9.39 o                         
  -6  12   5        157.90        144.00        12.18 o                         
  -5  12   5        303.54        285.57        12.42 o                         
  -4  12   5          1.91          4.08         4.10 o                         
  -3  12   5          0.09          2.15         3.81 o                         
  -2  12   5         43.54         46.17         4.55 o                         
  -1  12   5         70.87         67.76         5.71 o                         
   0  12   5        190.60        201.08         5.82 o                         
   1  12   5          0.01          0.74         1.63 o                         
   2  12   5         10.59         14.28         3.06 o                         
   3  12   5        123.15        105.50         6.38 o                         
   4  12   5          0.05         -1.61         4.07 o                         
   5  12   5         15.26         22.06         4.52 o                         
   6  12   5          0.03          3.80         4.17 o                         
   7  12   5          0.54          6.32         4.66 o                         
   8  12   5          0.58          2.96         5.06 o                         
  -8  13   5          0.33         -2.24        11.76 o                         
  -7  13   5        121.50        112.71         8.36 o                         
  -6  13   5        380.26        377.06        11.93 o                         
  -5  13   5          9.66          9.03         4.50 o                         
  -4  13   5          5.49          7.97         4.32 o                         
  -3  13   5          3.63         -3.27         3.87 o                         
  -2  13   5         76.78         75.43         7.26 o                         
  -1  13   5          0.01          1.60         4.16 o                         
   0  13   5          0.00          5.91         3.13 o                         
   1  13   5          0.09          5.83         2.46 o                         
   2  13   5         19.32         20.06         4.20 o                         
   3  13   5         28.99         32.73         7.13 o                         
   4  13   5         30.40         34.28         5.18 o                         
   5  13   5          0.00          4.67         7.78 o                         
   6  13   5          0.43          2.42         4.64 o                         
   7  13   5          1.47         -0.01         4.88 o                         
  -6  14   5        137.98        155.50        10.05 o                         
  -5  14   5         40.72         31.09         9.04 o                         
  -4  14   5         80.16         89.56         7.37 o                         
  -3  14   5          5.95          5.68         4.29 o                         
  -2  14   5         25.55         32.43         6.10 o                         
  -1  14   5         57.64         61.75         5.50 o                         
   0  14   5          6.93          6.67         4.04 o                         
   1  14   5         17.34         19.33         2.90 o                         
   2  14   5         66.51         73.64         5.81 o                         
   3  14   5          0.09          4.15         4.18 o                         
   4  14   5        197.05        223.68         9.04 o                         
   5  14   5         34.19         39.95         7.14 o                         
  -4  15   5          2.60          0.55         4.73 o                         
  -3  15   5         16.79         16.12         4.58 o                         
  -2  15   5          9.11         11.93         4.74 o                         
  -1  15   5        157.60        161.39         7.26 o                         
   0  15   5          3.30          0.43         5.00 o                         
   1  15   5         20.11         10.15         9.92 o                         
   2  15   5          0.23         -0.18         6.41 o                         
   3  15   5         50.35         72.97         6.50 o                         
   4  15   5          6.11         12.13         7.60 o                         
 -13   0   6          2.45         -0.27         7.54 o                         
 -12   0   6         11.52          1.91         7.02 o                         
 -11   0   6        717.16        716.09        27.46 o                         
 -10   0   6        155.50        142.45        10.58 o                         
  -9   0   6          2.08          2.47         7.96 o                         
  -8   0   6        843.16        784.83        16.56 o                         
  -7   0   6       1023.56       1008.90        17.80 o                         
  -6   0   6         35.09         25.14         5.31 o                         
  -5   0   6          8.92         14.52         3.31 o                         
  -4   0   6       1638.95       1692.93        21.53 o                         
  -3   0   6         50.74         26.44         4.14 o                         
  -2   0   6         13.57         47.05         3.76 o                         
  -1   0   6         17.69         17.30         2.21 o                         
   0   0   6       4431.11       4822.73        26.65 o                         
   1   0   6         28.70         24.03         3.21 o                         
   2   0   6       1804.74       1807.68        13.23 o                         
   3   0   6        698.43        735.21         9.94 o                         
   4   0   6        582.91        549.13         8.73 o                         
   5   0   6       1320.28       1290.04        14.23 o                         
   6   0   6         28.21         29.38         3.85 o                         
   7   0   6         22.75         23.57         4.65 o                         
   8   0   6         59.83         42.93         5.65 o                         
   9   0   6        205.06        209.14        18.32 o                         
  10   0   6          5.96          0.80         4.69 o                         
  11   0   6        398.30        346.27        12.38 o                         
  12   0   6          5.98         12.62         5.97 o                         
 -13   1   6          0.55          1.31         5.26 o                         
 -12   1   6         55.95         63.69         6.13 o                         
 -11   1   6          0.70          2.42         4.69 o                         
 -10   1   6          0.52          0.18         4.47 o                         
  -9   1   6        163.34        193.63        10.56 o                         
  -8   1   6          6.61         16.54         6.29 o                         
  -7   1   6        312.68        319.81         7.82 o                         
  -6   1   6          0.80          0.86         2.68 o                         
  -5   1   6        583.01        528.36         8.61 o                         
  -4   1   6         16.43         18.58         3.29 o                         
  -3   1   6        162.43        165.37         3.16 o                         
  -2   1   6          0.01          3.77         1.33 o                         
  -1   1   6        532.79        508.68         4.43 o                         
   0   1   6         99.83         89.59         2.16 o                         
   1   1   6         96.25         87.08         2.15 o                         
   2   1   6        300.29        284.56         3.43 o                         
   3   1   6       1580.01       1651.90        10.39 o                         
   4   1   6         78.99         71.55         2.87 o                         
   5   1   6         70.59         72.09         3.06 o                         
   6   1   6        169.14        152.88         4.64 o                         
   7   1   6          6.50          4.34         2.53 o                         
   8   1   6         17.94         15.44         3.39 o                         
   9   1   6          0.15          2.61         3.96 o                         
  10   1   6         63.73         68.56         4.75 o                         
  11   1   6         11.73         10.85         3.91 o                         
  12   1   6         51.56         87.10         5.61 o                         
 -13   2   6         23.79         36.05         6.08 o                         
 -12   2   6          0.13         -0.51         4.93 o                         
 -11   2   6          7.09          3.21         4.86 o                         
 -10   2   6         10.85         11.29         4.70 o                         
  -9   2   6         50.45         61.52        12.44 o                         
  -8   2   6        865.57        871.63        13.10 o                         
  -7   2   6        222.99        240.55         7.57 o                         
  -6   2   6        168.13        171.21         5.26 o                         
  -5   2   6        785.97        769.01         8.50 o                         
  -4   2   6          8.39          5.15         2.08 o                         
  -3   2   6        186.92        179.38         3.07 o                         
  -2   2   6        434.16        451.92         4.23 o                         
  -1   2   6         94.52         81.32         2.56 o                         
   0   2   6        271.64        312.00         3.39 o                         
   1   2   6        104.74        123.10         2.51 o                         
   2   2   6        626.71        648.93         6.43 o                         
   3   2   6        384.23        401.59         4.31 o                         
   4   2   6         80.09         96.40         3.45 o                         
   5   2   6          1.10         18.04         3.02 o                         
   6   2   6         83.34         82.94         4.12 o                         
   7   2   6          1.80          0.83         2.46 o                         
   8   2   6         12.31         16.49         3.04 o                         
   9   2   6         45.80         50.54         7.21 o                         
  10   2   6         59.43         66.65         4.99 o                         
  11   2   6        114.18        122.77         6.91 o                         
  12   2   6          1.67          4.34         3.73 o                         
 -12   3   6         12.30         11.07         5.86 o                         
 -11   3   6          2.26         -4.36         4.36 o                         
 -10   3   6         77.64        100.65         8.17 o                         
  -9   3   6         12.43         15.12         4.45 o                         
  -8   3   6         99.31         90.44         5.33 o                         
  -7   3   6         18.63         27.08         3.27 o                         
  -6   3   6         14.98         14.68         3.14 o                         
  -5   3   6       1334.70       1231.92        12.56 o                         
  -4   3   6       1266.34       1224.38         9.03 o                         
  -3   3   6         90.06         73.56         4.66 o                         
  -2   3   6        297.52        276.95         4.25 o                         
  -1   3   6         30.67         33.81         1.83 o                         
   0   3   6        384.10        369.46         3.45 o                         
   1   3   6        550.25        511.76         5.35 o                         
   2   3   6          1.96          6.34         1.53 o                         
   3   3   6       1076.71        968.75         8.23 o                         
   4   3   6        274.04        240.00         3.56 o                         
   5   3   6        223.93        195.40         3.47 o                         
   6   3   6         64.49         52.38         2.94 o                         
   7   3   6         99.92        103.12         4.47 o                         
   8   3   6          3.63          9.24         2.50 o                         
   9   3   6         53.53         54.57         4.15 o                         
  10   3   6         36.36         52.57         5.64 o                         
  11   3   6          1.14          2.78         5.01 o                         
 -12   4   6         15.82         16.73         5.25 o                         
 -11   4   6        127.14        143.76         7.26 o                         
 -10   4   6        118.14        121.19         6.67 o                         
  -9   4   6         33.21         51.41         5.30 o                         
  -8   4   6        266.85        250.74         6.36 o                         
  -7   4   6         95.43         99.43         5.34 o                         
  -6   4   6       1143.28       1101.52        10.80 o                         
  -5   4   6         19.20         27.46         2.38 o                         
  -4   4   6        211.59        226.99         4.82 o                         
  -3   4   6        184.40        182.29        11.35 o                         
  -2   4   6         41.54         63.79         4.85 o                         
  -1   4   6       1656.59       1689.49        11.94 o                         
   0   4   6        112.88        106.33         2.29 o                         
   1   4   6          0.31          2.20         1.44 o                         
   2   4   6        639.80        663.95         5.66 o                         
   3   4   6        597.94        584.01         7.32 o                         
   4   4   6        694.61        748.08        11.35 o                         
   5   4   6        235.55        199.05        11.42 o                         
   6   4   6         97.28        104.98         6.12 o                         
   7   4   6          0.43         -2.55         4.67 o                         
   8   4   6        287.80        320.07         9.82 o                         
   9   4   6         10.70         23.15         5.11 o                         
  10   4   6         58.53         67.37         4.51 o                         
  11   4   6         70.69         61.52         6.71 o                         
 -12   5   6         15.03          9.54         5.16 o                         
 -11   5   6         51.19         42.56         5.43 o                         
 -10   5   6         36.52         38.61         8.75 o                         
  -9   5   6        131.83        132.74        10.34 o                         
  -8   5   6        182.76        169.24         6.42 o                         
  -7   5   6         41.60         37.66         3.05 o                         
  -6   5   6         14.33         16.17         2.40 o                         
  -5   5   6          0.99         -1.52         4.02 o                         
  -4   5   6         97.14        100.23         5.73 o                         
  -3   5   6          8.50         12.08         3.23 o                         
  -2   5   6         48.13         52.47         3.16 o                         
  -1   5   6        303.10        270.83         6.34 o                         
   0   5   6         74.68         78.44         2.57 o                         
   1   5   6       1227.15       1126.43         7.74 o                         
   2   5   6        439.31        461.45         6.27 o                         
   3   5   6        721.18        677.52         8.11 o                         
   4   5   6          1.57          1.42         3.07 o                         
   5   5   6        106.84        109.25         6.28 o                         
   6   5   6        191.31        176.63         7.62 o                         
   7   5   6        102.19        111.56         7.51 o                         
   8   5   6          0.04          4.06         4.48 o                         
   9   5   6         91.06         64.45         8.82 o                         
  10   5   6          0.96         -4.26         4.75 o                         
  11   5   6         39.62         32.34         6.32 o                         
 -12   6   6          0.13          5.60        12.31 o                         
 -11   6   6          2.47         -1.83         5.30 o                         
 -10   6   6         25.13         22.83         8.30 o                         
  -9   6   6        175.46        174.55         6.99 o                         
  -8   6   6         32.57         30.88         5.51 o                         
  -7   6   6        270.90        251.72         6.47 o                         
  -6   6   6        145.81        169.95         8.41 o                         
  -5   6   6         71.19         67.98         5.69 o                         
  -4   6   6         72.49         85.14         5.69 o                         
  -3   6   6        221.49        222.61         6.47 o                         
  -2   6   6        519.82        513.65         7.19 o                         
  -1   6   6        153.77        139.08         4.45 o                         
   0   6   6        534.88        509.77         8.36 o                         
   1   6   6       1575.28       1451.31         9.20 o                         
   2   6   6         11.55         14.98         2.52 o                         
   3   6   6         75.07         83.01         4.03 o                         
   4   6   6         28.89         25.54         3.56 o                         
   5   6   6          3.49          5.63         3.80 o                         
   6   6   6          0.92          5.09         4.08 o                         
   7   6   6          8.36          9.80         4.50 o                         
   8   6   6          8.07          1.39         4.61 o                         
   9   6   6        182.19        211.18        11.61 o                         
  10   6   6         29.34         43.84         6.02 o                         
  11   6   6          0.76          8.15         5.47 o                         
 -11   7   6          2.93         -0.06         4.37 o                         
 -10   7   6         10.66          5.04         4.15 o                         
  -9   7   6        109.80         99.31         5.76 o                         
  -8   7   6         56.29         47.95         5.80 o                         
  -7   7   6         71.31         85.06         8.08 o                         
  -6   7   6          1.59         -1.41         5.67 o                         
  -5   7   6          1.26          3.91         4.39 o                         
  -4   7   6          6.71          6.30         3.57 o                         
  -3   7   6          1.51          3.34         3.93 o                         
  -2   7   6         80.87        110.51         7.55 o                         
  -1   7   6        388.47        374.68         6.16 o                         
   0   7   6         77.10         98.60         5.01 o                         
   1   7   6        261.32        280.97         3.55 o                         
   2   7   6          3.12          1.34         2.25 o                         
   3   7   6          1.56         -0.35         2.51 o                         
   4   7   6         70.46         66.65         4.41 o                         
   5   7   6         10.10         14.87         3.66 o                         
   6   7   6         24.91         27.55         7.81 o                         
   7   7   6        126.64        140.57         7.92 o                         
   8   7   6         97.25         84.12         6.86 o                         
   9   7   6         40.63         48.83         6.06 o                         
  10   7   6          0.07         10.09         5.49 o                         
 -11   8   6          0.79          6.45        10.24 o                         
 -10   8   6          9.20          4.68         4.13 o                         
  -9   8   6        127.49        149.97        11.29 o                         
  -8   8   6          0.93          2.87         4.08 o                         
  -7   8   6          7.03         15.48         5.70 o                         
  -6   8   6         38.09         38.64         6.04 o                         
  -5   8   6        251.46        238.68         9.20 o                         
  -4   8   6        543.80        534.42         9.66 o                         
  -3   8   6         89.60         98.11         5.16 o                         
  -2   8   6       1124.30       1109.75        18.19 o                         
  -1   8   6       1274.54       1294.78        13.79 o                         
   0   8   6        964.96        883.83         9.68 o                         
   1   8   6         21.80         15.44         3.77 o                         
   2   8   6        199.06        179.31         4.66 o                         
   3   8   6         80.39         86.13         4.20 o                         
   4   8   6        338.33        301.98        12.58 o                         
   5   8   6        151.76        124.30         6.73 o                         
   6   8   6        312.47        256.38         8.88 o                         
   7   8   6         33.56         26.28         4.57 o                         
   8   8   6        624.92        634.68        15.46 o                         
   9   8   6          7.43          0.58         4.92 o                         
  10   8   6         28.89         25.30         5.94 o                         
 -10   9   6          2.29         -0.42         6.28 o                         
  -9   9   6         50.13         37.73         6.76 o                         
  -8   9   6        152.26        163.42         9.55 o                         
  -7   9   6          1.83          3.20         5.27 o                         
  -6   9   6        145.67        131.11         7.90 o                         
  -5   9   6         97.65         90.65         6.61 o                         
  -4   9   6        377.98        424.86         9.22 o                         
  -3   9   6        230.41        228.49        11.29 o                         
  -2   9   6        924.80        883.55        13.41 o                         
  -1   9   6        189.63        175.86         7.92 o                         
   0   9   6         71.42         68.20         3.87 o                         
   1   9   6        622.23        607.96        19.55 o                         
   2   9   6        545.12        567.25         7.81 o                         
   3   9   6        272.62        247.18         7.33 o                         
   4   9   6         94.06         91.42         7.59 o                         
   5   9   6        231.93        246.66         7.67 o                         
   6   9   6          3.89          2.85         3.85 o                         
   7   9   6          5.20          1.69         4.09 o                         
   8   9   6          9.31         17.20         4.69 o                         
   9   9   6         43.39         37.06         6.11 o                         
 -10  10   6         22.38          8.09         7.83 o                         
  -9  10   6          0.27         -1.28         6.59 o                         
  -8  10   6         66.76         70.04         7.24 o                         
  -7  10   6        188.18        169.73         9.42 o                         
  -6  10   6          1.07         -4.75         4.75 o                         
  -5  10   6        211.29        212.93        11.86 o                         
  -4  10   6        398.99        361.73        11.58 o                         
  -3  10   6        105.08         99.04         5.85 o                         
  -2  10   6          0.28         -0.48         5.26 o                         
  -1  10   6        164.37        171.06         5.36 o                         
   0  10   6         24.87         23.23         2.89 o                         
   1  10   6        264.62        267.61        25.55 o                         
   2  10   6         43.58         50.27         3.29 o                         
   3  10   6         49.99         42.34         3.39 o                         
   4  10   6         15.21          4.20         4.81 o                         
   5  10   6        461.97        425.07         9.53 o                         
   6  10   6         10.23         10.37         4.10 o                         
   7  10   6         16.90         13.11         4.50 o                         
   8  10   6         10.92          9.34         4.54 o                         
   9  10   6        100.53        109.61         6.87 o                         
  -9  11   6        112.70        133.44         8.88 o                         
  -8  11   6          1.28          2.41         5.69 o                         
  -7  11   6          0.00          5.01         5.49 o                         
  -6  11   6         12.29          8.99         5.44 o                         
  -5  11   6         45.44         41.38         5.95 o                         
  -4  11   6        260.19        247.23         8.25 o                         
  -3  11   6        213.77        232.43         7.76 o                         
  -2  11   6         71.21         76.09         5.32 o                         
  -1  11   6         75.16         77.90         4.15 o                         
   0  11   6         84.92         74.51         3.96 o                         
   1  11   6          0.01         -2.26         5.54 o                         
   2  11   6          0.74         -1.30         4.46 o                         
   3  11   6          1.94          0.84         2.83 o                         
   4  11   6        170.87        172.88         7.14 o                         
   5  11   6        116.83        112.73         6.35 o                         
   6  11   6         53.73         76.31         5.71 o                         
   7  11   6          0.06          7.49         4.43 o                         
   8  11   6         34.65         43.16         7.36 o                         
  -8  12   6          4.79         10.12         6.00 o                         
  -7  12   6         65.36         69.05        10.12 o                         
  -6  12   6        117.94        114.96         7.90 o                         
  -5  12   6        173.10        180.43         9.76 o                         
  -4  12   6         24.92         31.52         4.85 o                         
  -3  12   6         46.25         65.28         6.87 o                         
  -2  12   6          8.01          5.57         3.89 o                         
  -1  12   6          3.35          4.54         3.69 o                         
   0  12   6        181.70        172.42         6.94 o                         
   1  12   6         11.69          5.70         7.51 o                         
   2  12   6          9.39          9.03         3.22 o                         
   3  12   6         10.66          7.86         3.81 o                         
   4  12   6          9.84          5.35         4.22 o                         
   5  12   6         85.69         90.88         5.73 o                         
   6  12   6          0.24          5.14         4.72 o                         
   7  12   6         32.50         36.52         7.88 o                         
  -7  13   6         22.33         28.80         6.40 o                         
  -6  13   6         51.35         44.12         7.52 o                         
  -5  13   6        154.49        145.77         8.88 o                         
  -4  13   6         10.11          5.00         4.41 o                         
  -3  13   6          0.53          8.43         4.21 o                         
  -2  13   6         13.31          9.67         5.57 o                         
  -1  13   6         15.83         11.61         4.72 o                         
   0  13   6         17.52         14.82         3.98 o                         
   1  13   6         28.35         40.88         7.44 o                         
   2  13   6          4.40          4.03         5.47 o                         
   3  13   6         34.56         26.14         4.29 o                         
   4  13   6         18.92         16.92         4.59 o                         
   5  13   6         30.49         34.82         5.99 o                         
   6  13   6         34.62         39.56         5.75 o                         
  -5  14   6          6.47          6.03         7.02 o                         
  -4  14   6          3.87         15.12         8.06 o                         
  -3  14   6          7.22          3.78         4.42 o                         
  -2  14   6         14.88          9.34         7.36 o                         
  -1  14   6          1.30         -3.54         3.61 o                         
   0  14   6          1.55         -3.15         4.49 o                         
   1  14   6          0.96          4.60         6.41 o                         
   2  14   6          5.69         11.22         6.73 o                         
   3  14   6         37.67         33.62        11.43 o                         
   4  14   6          0.86          2.12         4.89 o                         
  -3  15   6          2.75          6.58         6.12 o                         
  -2  15   6         50.62         63.05         5.72 o                         
  -1  15   6         11.50         14.80         8.52 o                         
   1  15   6          0.25         -8.29         8.29 o                         
   2  15   6         40.74         36.45         8.29 o                         
 -12   1   7         42.09         43.43         6.78 o                         
 -11   1   7          8.14          3.63         4.95 o                         
 -10   1   7         36.52         35.80         5.29 o                         
  -9   1   7        149.77        155.09         7.68 o                         
  -8   1   7        203.93        206.42         9.37 o                         
  -7   1   7        102.78        117.10         5.97 o                         
  -6   1   7          1.38          4.74         3.11 o                         
  -5   1   7        291.51        291.16         5.21 o                         
  -4   1   7        233.96        222.72         6.06 o                         
  -3   1   7         36.17         44.43         2.09 o                         
  -2   1   7         77.73         74.62         4.02 o                         
  -1   1   7        275.00        226.15         4.36 o                         
   0   1   7        167.41        177.84         3.43 o                         
   1   1   7         92.13         87.03         2.63 o                         
   2   1   7          0.01          1.96         1.46 o                         
   3   1   7        201.80        206.37         5.04 o                         
   4   1   7          1.18          6.29         2.03 o                         
   5   1   7         42.24         43.35         3.22 o                         
   6   1   7         97.42         89.77         3.97 o                         
   7   1   7        241.46        233.28         8.91 o                         
   8   1   7          2.90         -0.41         3.24 o                         
   9   1   7         53.55         80.35         8.52 o                         
  10   1   7          1.61          9.15         3.71 o                         
  11   1   7          0.19          9.38         4.28 o                         
 -12   2   7          0.90          6.68         5.98 o                         
 -11   2   7         46.56         55.73         5.85 o                         
 -10   2   7        124.55        128.18         7.10 o                         
  -9   2   7          1.36          3.51         4.31 o                         
  -8   2   7        999.99        937.63        25.04 o                         
  -7   2   7        236.39        229.84         7.61 o                         
  -6   2   7       1261.58       1207.33        11.61 o                         
  -5   2   7          1.44          3.70         2.15 o                         
  -4   2   7          5.18          2.14         1.94 o                         
  -3   2   7        306.16        291.85         5.48 o                         
  -2   2   7       1291.16       1223.26        10.33 o                         
  -1   2   7        225.45        225.44         3.53 o                         
   0   2   7        143.04        130.56         3.00 o                         
   1   2   7        472.38        424.03         4.81 o                         
   2   2   7        521.73        587.22         5.56 o                         
   3   2   7       1135.40       1098.05         8.80 o                         
   4   2   7        140.38        137.48         3.54 o                         
   5   2   7         27.23         33.18         2.35 o                         
   6   2   7        467.70        446.06         6.51 o                         
   7   2   7         20.16         20.55         3.03 o                         
   8   2   7         80.56         73.89         4.05 o                         
   9   2   7          7.26          9.86         3.91 o                         
  10   2   7          0.00          4.95         3.97 o                         
  11   2   7        138.70        151.26         6.93 o                         
 -12   3   7          7.42         10.58         6.02 o                         
 -11   3   7        101.48        101.54         6.59 o                         
 -10   3   7         18.62         17.72         4.82 o                         
  -9   3   7        114.30        124.02         8.14 o                         
  -8   3   7         34.17         36.10         5.06 o                         
  -7   3   7       1259.47       1270.29        12.31 o                         
  -6   3   7       1148.84       1052.81        10.54 o                         
  -5   3   7       1567.26       1497.67        11.12 o                         
  -4   3   7        166.26        184.81         3.79 o                         
  -3   3   7        554.93        570.82         6.48 o                         
  -2   3   7        108.47        105.14         3.48 o                         
  -1   3   7          7.25          8.65         1.61 o                         
   0   3   7          4.45          6.18         1.66 o                         
   1   3   7         34.50         41.83         1.92 o                         
   2   3   7       2240.03       2130.49        13.04 o                         
   3   3   7        238.68        256.57         5.12 o                         
   4   3   7        165.36        163.04         4.63 o                         
   5   3   7         32.32         37.44         7.40 o                         
   6   3   7         61.12         79.97         4.51 o                         
   7   3   7        224.11        235.12         5.18 o                         
   8   3   7         11.99         12.00         2.63 o                         
   9   3   7          1.88         12.66         3.64 o                         
  10   3   7         28.44         37.41         4.71 o                         
  11   3   7         76.57         96.11         7.36 o                         
 -12   4   7         42.18         30.17         5.83 o                         
 -11   4   7          3.95          3.86         5.42 o                         
 -10   4   7          3.01          6.66         4.63 o                         
  -9   4   7         12.72          7.60         4.27 o                         
  -8   4   7        159.65        153.68         5.38 o                         
  -7   4   7         59.71         53.36         3.81 o                         
  -6   4   7        282.18        278.05         5.49 o                         
  -5   4   7       1481.59       1522.33        10.87 o                         
  -4   4   7          0.06         -0.19         3.98 o                         
  -3   4   7        461.28        449.34         9.62 o                         
  -2   4   7          0.20          4.68         3.03 o                         
  -1   4   7          3.47          4.47         1.49 o                         
   0   4   7        249.29        260.33         3.45 o                         
   1   4   7          0.01          1.41         1.71 o                         
   2   4   7          1.13          5.67         1.81 o                         
   3   4   7        131.82        125.16         3.10 o                         
   4   4   7        785.79        865.42        15.35 o                         
   5   4   7        507.57        544.13        10.74 o                         
   6   4   7          0.04          0.08         3.87 o                         
   7   4   7         53.69         51.50         5.42 o                         
   8   4   7         17.37         16.84         5.40 o                         
   9   4   7         40.71         50.33         5.92 o                         
  10   4   7          4.89         11.85         7.01 o                         
  11   4   7         14.50         14.41         5.80 o                         
 -11   5   7          2.25          2.81         4.57 o                         
 -10   5   7         65.95         55.04         5.25 o                         
  -9   5   7        211.53        204.51         7.61 o                         
  -8   5   7          7.60         10.14         3.42 o                         
  -7   5   7        167.64        157.61         4.98 o                         
  -6   5   7          2.01          0.28         2.03 o                         
  -5   5   7         71.18         70.62         5.86 o                         
  -4   5   7        247.44        250.49         8.52 o                         
  -3   5   7        881.80        845.97        11.30 o                         
  -2   5   7        316.38        274.08         6.89 o                         
  -1   5   7         43.18         42.70         3.02 o                         
   0   5   7        297.00        304.18         4.51 o                         
   1   5   7        397.56        372.25         5.67 o                         
   2   5   7         55.85         54.51         2.28 o                         
   3   5   7        312.61        276.14         5.84 o                         
   4   5   7        117.62        116.62         6.82 o                         
   5   5   7        176.00        172.87         7.47 o                         
   6   5   7          7.92          7.57         4.32 o                         
   7   5   7          6.63          8.54         4.57 o                         
   8   5   7         11.96         12.59         5.14 o                         
   9   5   7         30.01         31.52         5.70 o                         
  10   5   7          8.19         17.12         5.98 o                         
 -11   6   7          4.57         -1.32         4.68 o                         
 -10   6   7        210.64        213.25        14.48 o                         
  -9   6   7         17.65         11.00         3.95 o                         
  -8   6   7        166.53        161.76         6.40 o                         
  -7   6   7        219.11        218.62        13.22 o                         
  -6   6   7        242.02        258.90         9.89 o                         
  -5   6   7          3.28         -0.45         4.66 o                         
  -4   6   7          1.42          1.50         4.40 o                         
  -3   6   7        218.30        271.93        15.09 o                         
  -2   6   7       2795.17       2716.25        23.03 o                         
  -1   6   7          0.00          3.42         2.74 o                         
   0   6   7        819.80        795.18         7.59 o                         
   1   6   7        359.02        330.12         4.12 o                         
   2   6   7          5.03          6.64         2.53 o                         
   3   6   7        222.99        228.32         5.66 o                         
   4   6   7          0.48          7.26         4.12 o                         
   5   6   7          2.95          8.30         4.64 o                         
   6   6   7          2.72         10.71         4.61 o                         
   7   6   7         30.70         25.85         5.08 o                         
   8   6   7         24.80         24.46         5.36 o                         
   9   6   7        115.20        104.98         9.53 o                         
  10   6   7         46.75         65.82         6.75 o                         
 -11   7   7          4.53         12.56         7.99 o                         
 -10   7   7         54.85         63.76         5.58 o                         
  -9   7   7          0.33          5.36         3.91 o                         
  -8   7   7         98.15        102.23         7.67 o                         
  -7   7   7         76.83         73.83         8.57 o                         
  -6   7   7         27.39         17.13         5.75 o                         
  -5   7   7          1.70          1.65         4.68 o                         
  -4   7   7          8.98          9.84         4.59 o                         
  -3   7   7        253.79        266.87         8.09 o                         
  -2   7   7         91.99        103.31        10.32 o                         
  -1   7   7        132.01        133.10         4.89 o                         
   0   7   7        536.39        540.82         6.15 o                         
   1   7   7         42.02         45.21         1.99 o                         
   2   7   7        176.54        154.32         5.75 o                         
   3   7   7          0.87          0.57         2.69 o                         
   4   7   7          0.36          6.86         4.29 o                         
   5   7   7         23.66         27.80         4.28 o                         
   6   7   7         86.18         80.47         5.42 o                         
   7   7   7          1.31         -2.18         4.37 o                         
   8   7   7         41.91         30.46         5.60 o                         
   9   7   7          9.67         15.11         5.37 o                         
  10   7   7          6.70         12.72         6.86 o                         
 -10   8   7         35.56         28.01         7.11 o                         
  -9   8   7          9.00         10.80         6.13 o                         
  -8   8   7          5.40          4.81         5.66 o                         
  -7   8   7          0.01          0.92         5.52 o                         
  -6   8   7          1.97          7.65         5.19 o                         
  -5   8   7          4.52          7.83         5.03 o                         
  -4   8   7        151.69        150.16         7.35 o                         
  -3   8   7         44.80         33.89         4.93 o                         
  -2   8   7        856.07        845.22        11.68 o                         
  -1   8   7        103.67         90.58         4.43 o                         
   0   8   7         34.36         35.98         2.48 o                         
   1   8   7         10.36          9.21         5.30 o                         
   2   8   7          9.88          6.16         3.03 o                         
   3   8   7        163.65        149.51         5.75 o                         
   4   8   7         39.34         28.27         4.13 o                         
   5   8   7          0.77         -1.76         3.59 o                         
   6   8   7         60.66         59.53         5.16 o                         
   7   8   7         30.76         27.00         4.64 o                         
   8   8   7         35.63         35.63         5.14 o                         
   9   8   7          9.06         16.96         9.58 o                         
 -10   9   7          8.75          9.30        13.92 o                         
  -9   9   7         19.58         17.34         6.44 o                         
  -8   9   7          5.56          0.70         5.64 o                         
  -7   9   7          6.37         11.43         5.66 o                         
  -6   9   7         20.51          8.93         5.36 o                         
  -5   9   7          3.07          5.05         5.06 o                         
  -4   9   7        113.67        112.05         5.95 o                         
  -3   9   7          0.03          1.89         4.31 o                         
  -2   9   7         21.72         30.18         8.11 o                         
  -1   9   7          2.35         -0.02         5.16 o                         
   0   9   7          4.87          2.11         2.49 o                         
   1   9   7        413.57        388.85        14.58 o                         
   2   9   7         19.43         20.10         3.90 o                         
   3   9   7         26.75         21.82         2.98 o                         
   4   9   7         40.49         44.35         4.93 o                         
   5   9   7         11.33         12.48         4.03 o                         
   6   9   7          4.92          3.10         4.03 o                         
   7   9   7         27.08         35.21         4.94 o                         
   8   9   7         17.61         16.81         5.22 o                         
  -9  10   7         47.36         45.64         7.25 o                         
  -8  10   7         32.54         43.79        12.49 o                         
  -7  10   7         35.87         31.73         6.37 o                         
  -6  10   7         41.83         41.92         6.33 o                         
  -5  10   7         51.86         43.23         6.16 o                         
  -4  10   7         91.54         94.70         5.85 o                         
  -3  10   7         41.48         36.85         4.68 o                         
  -2  10   7        246.24        249.40         7.74 o                         
  -1  10   7         93.31         78.59         3.98 o                         
   0  10   7         39.92         40.53         2.92 o                         
   1  10   7         87.92         98.65         8.63 o                         
   2  10   7         20.19         24.16         7.01 o                         
   3  10   7         35.85         50.77         3.69 o                         
   4  10   7         88.87         96.08         7.09 o                         
   5  10   7         69.72         69.45         5.19 o                         
   6  10   7         60.04         76.22         5.56 o                         
   7  10   7         65.81         48.38         5.50 o                         
   8  10   7         93.42         90.64         7.22 o                         
  -8  11   7          5.53          6.87         5.99 o                         
  -7  11   7        252.82        269.66        11.21 o                         
  -6  11   7         45.23         49.31         8.29 o                         
  -5  11   7        139.87        126.33         8.23 o                         
  -4  11   7         24.34         16.53         4.58 o                         
  -3  11   7        621.14        585.33        10.98 o                         
  -2  11   7        511.99        520.99        10.17 o                         
  -1  11   7         46.93         39.99         5.94 o                         
   0  11   7         19.67         26.56         2.76 o                         
   1  11   7          9.24          5.49         5.94 o                         
   2  11   7        413.59        376.88        15.46 o                         
   3  11   7          4.11          2.73         9.52 o                         
   4  11   7         14.21          5.58         5.22 o                         
   5  11   7         72.61         66.97         5.30 o                         
   6  11   7          3.04          0.99         6.45 o                         
   7  11   7         89.69         56.60         7.09 o                         
  -7  12   7         32.22         38.53         6.71 o                         
  -6  12   7         28.14         17.27         6.22 o                         
  -5  12   7          8.54          9.18         5.41 o                         
  -4  12   7         18.68         21.58         4.77 o                         
  -3  12   7        150.50        148.00         7.18 o                         
  -2  12   7        115.46        107.08         6.14 o                         
  -1  12   7         13.30         19.21         4.92 o                         
   0  12   7        133.07        124.04         6.29 o                         
   1  12   7          1.32         -0.28         6.19 o                         
   2  12   7         55.24         66.38         8.25 o                         
   3  12   7         47.92         57.41         5.11 o                         
   4  12   7          0.30         -4.77         6.19 o                         
   5  12   7          1.03          5.82         5.42 o                         
   6  12   7          0.29         11.34         7.17 o                         
  -6  13   7         40.29         38.88         7.12 o                         
  -5  13   7         41.14         28.20         6.31 o                         
  -4  13   7        135.31        130.33         7.18 o                         
  -3  13   7          9.26          7.27         5.11 o                         
  -2  13   7        172.72        189.68        10.14 o                         
  -1  13   7        248.15        261.85         9.57 o                         
   0  13   7         10.82         11.36         5.49 o                         
   1  13   7         51.50         51.94         8.11 o                         
   2  13   7          0.06         -6.20         6.20 o                         
   3  13   7          1.10          4.31         8.04 o                         
   4  13   7          4.81          4.45         7.46 o                         
  -3  14   7         40.24         39.27         7.44 o                         
  -2  14   7        140.22        156.47         8.86 o                         
  -1  14   7         35.77         27.86        11.36 o                         
   1  14   7         44.46         48.51         9.77 o                         
   2  14   7          2.25         11.55         7.21 o                         
 -12   0   8        131.05        138.74        17.15 o                         
 -11   0   8          2.68         13.34        11.88 o                         
 -10   0   8          0.54          7.07         7.00 o                         
  -9   0   8        173.87        188.64        11.94 o                         
  -8   0   8         76.02         70.31         7.74 o                         
  -7   0   8         64.87         80.57        10.20 o                         
  -6   0   8        177.62        176.67        14.28 o                         
  -5   0   8        113.69         69.59        10.09 o                         
  -4   0   8        127.55        154.68         8.50 o                         
  -3   0   8        159.07        138.96         7.29 o                         
  -2   0   8        237.49        272.56         6.73 o                         
  -1   0   8        682.43        660.71        15.43 o                         
   0   0   8       2600.49       2479.64        23.25 o                         
   1   0   8       1299.86       1210.35        18.87 o                         
   2   0   8        448.13        439.47         8.69 o                         
   3   0   8        166.92        146.97         6.33 o                         
   4   0   8          3.40          5.38         4.02 o                         
   5   0   8         70.10         57.03         8.85 o                         
   6   0   8          0.07          5.46         7.45 o                         
   7   0   8        104.80        123.38         8.04 o                         
   8   0   8         33.00         30.69         5.68 o                         
   9   0   8          0.52          2.03         4.79 o                         
  10   0   8         11.49         40.22         6.23 o                         
 -11   1   8         35.45         55.12         7.65 o                         
 -10   1   8          1.42          7.55         5.15 o                         
  -9   1   8          4.11          7.97         4.74 o                         
  -8   1   8         53.52         66.28         5.46 o                         
  -7   1   8         26.69         29.53         5.25 o                         
  -6   1   8        501.71        435.65        10.13 o                         
  -5   1   8        188.28        168.38         4.72 o                         
  -4   1   8        209.41        217.70         6.67 o                         
  -3   1   8        131.82        128.76         4.46 o                         
  -2   1   8        193.89        194.44         5.23 o                         
  -1   1   8        278.54        235.36         5.33 o                         
   0   1   8        143.29        158.98         4.17 o                         
   1   1   8        336.03        309.16         4.86 o                         
   2   1   8         81.94         92.80         2.92 o                         
   3   1   8        471.04        431.11         5.12 o                         
   4   1   8         32.74         46.49         2.75 o                         
   5   1   8          1.11          3.83         2.17 o                         
   6   1   8        806.83        770.89        10.48 o                         
   7   1   8          6.96          1.35         3.62 o                         
   8   1   8         59.13         68.31         9.72 o                         
   9   1   8          4.76          1.59         3.38 o                         
  10   1   8         66.96         59.10         4.65 o                         
 -11   2   8         21.67         26.65         5.57 o                         
 -10   2   8          0.05          7.62         4.97 o                         
  -9   2   8          3.05          6.37         4.64 o                         
  -8   2   8         13.76          2.78         4.31 o                         
  -7   2   8         57.92         59.45         5.36 o                         
  -6   2   8         40.88         38.11         2.98 o                         
  -5   2   8        176.00        166.72         4.49 o                         
  -4   2   8        151.46        139.47         4.71 o                         
  -3   2   8         12.08         20.18         2.57 o                         
  -2   2   8         10.98         18.20         2.49 o                         
  -1   2   8         52.26         70.49         3.67 o                         
   0   2   8         58.18         59.94         2.63 o                         
   1   2   8         21.60         22.90         1.94 o                         
   2   2   8          0.84          0.24         1.94 o                         
   3   2   8        195.00        196.53         4.21 o                         
   4   2   8        114.01        198.31         6.62 o                         
   5   2   8        269.90        229.58         4.73 o                         
   6   2   8        230.74        249.54         4.90 o                         
   7   2   8         10.60         11.59         2.44 o                         
   8   2   8         30.30         28.25         4.29 o                         
   9   2   8          1.96          4.67         3.28 o                         
  10   2   8         34.52         50.65        11.71 o                         
 -11   3   8         91.90         93.61        16.94 o                         
 -10   3   8          3.35          1.88         4.56 o                         
  -9   3   8        164.46        167.87         7.62 o                         
  -8   3   8        144.00        150.44         8.63 o                         
  -7   3   8        111.71         89.61         5.05 o                         
  -6   3   8         17.03         26.37         4.13 o                         
  -5   3   8        714.65        722.10         7.39 o                         
  -4   3   8        395.01        370.68         6.54 o                         
  -3   3   8        520.99        506.53         7.86 o                         
  -2   3   8        436.05        464.88         9.22 o                         
  -1   3   8        616.95        545.79         6.68 o                         
   0   3   8        743.54        710.98         6.11 o                         
   1   3   8        381.18        361.90         5.45 o                         
   2   3   8        261.92        315.03         5.15 o                         
   3   3   8         90.10         82.08         3.36 o                         
   4   3   8       1098.74       1078.71         9.45 o                         
   5   3   8          8.08          9.91         2.43 o                         
   6   3   8        818.29        767.57         7.32 o                         
   7   3   8         53.91         52.59         2.77 o                         
   8   3   8         91.58         87.14         4.37 o                         
   9   3   8         55.01         48.09         4.18 o                         
  10   3   8         22.96         21.84         5.71 o                         
 -11   4   8         17.02         16.70         5.81 o                         
 -10   4   8         65.67         61.93         5.61 o                         
  -9   4   8          1.64         -0.85         4.48 o                         
  -8   4   8         55.41         64.07         3.97 o                         
  -7   4   8         15.63          8.94         2.53 o                         
  -6   4   8        158.91        160.48         4.13 o                         
  -5   4   8       1713.24       1490.71        12.37 o                         
  -4   4   8        126.15        129.27         4.30 o                         
  -3   4   8       1163.86       1150.86        15.63 o                         
  -2   4   8       1727.23       1723.13        12.19 o                         
  -1   4   8       2027.71       2016.27        14.72 o                         
   0   4   8       2105.80       1981.73        12.63 o                         
   1   4   8        152.17        147.82         3.22 o                         
   2   4   8        139.42        119.43         4.14 o                         
   3   4   8       2613.36       2431.58        18.31 o                         
   4   4   8          7.24          6.44         2.00 o                         
   5   4   8        252.12        282.27        10.36 o                         
   6   4   8          8.20         -0.99         4.05 o                         
   7   4   8        309.13        317.40        13.94 o                         
   8   4   8          1.49         -4.44         4.44 o                         
   9   4   8         40.58         57.49         6.25 o                         
  10   4   8        144.83        190.51         9.87 o                         
 -11   5   8          2.45          3.66         4.90 o                         
 -10   5   8         45.75         48.39         5.17 o                         
  -9   5   8          9.78          6.49         4.28 o                         
  -8   5   8         19.24         12.75         4.17 o                         
  -7   5   8         34.81         24.17         6.27 o                         
  -6   5   8        209.13        190.06         9.47 o                         
  -5   5   8        341.47        315.70        10.98 o                         
  -4   5   8         59.90         71.14         5.87 o                         
  -3   5   8        213.34        250.45         9.25 o                         
  -2   5   8        629.31        634.31        15.14 o                         
  -1   5   8          4.94         11.04         2.52 o                         
   0   5   8       1415.26       1434.14        12.90 o                         
   1   5   8        521.72        526.76         4.95 o                         
   2   5   8        313.89        334.19         4.54 o                         
   3   5   8        603.41        635.44         9.99 o                         
   4   5   8          1.12          0.85         3.33 o                         
   5   5   8         55.44         62.73         4.81 o                         
   6   5   8        430.99        432.51        11.53 o                         
   7   5   8        157.14        157.93         8.59 o                         
   8   5   8        299.25        300.09        10.35 o                         
   9   5   8         16.57         12.85         5.31 o                         
 -10   6   8         50.71         56.32         7.75 o                         
  -9   6   8          6.08          4.81         3.55 o                         
  -8   6   8         49.04         41.64         6.88 o                         
  -7   6   8        409.59        374.66        22.84 o                         
  -6   6   8          6.94         17.70         5.91 o                         
  -5   6   8         47.33         56.68         6.02 o                         
  -4   6   8        111.80        106.07         7.09 o                         
  -3   6   8        774.01        809.50        11.79 o                         
  -2   6   8          1.89         -0.98         5.89 o                         
  -1   6   8         29.16         27.09         2.77 o                         
   0   6   8          3.91          9.95         3.47 o                         
   1   6   8        200.05        208.41         3.68 o                         
   2   6   8         86.71         78.79         6.34 o                         
   3   6   8         12.68         12.62         3.15 o                         
   4   6   8         46.96         37.71         4.22 o                         
   5   6   8         75.22         62.00         5.60 o                         
   6   6   8         13.56         17.43         4.25 o                         
   7   6   8          1.62          2.24         4.61 o                         
   8   6   8        176.45        181.00        11.12 o                         
   9   6   8         17.12         12.16         5.39 o                         
 -10   7   8         58.43         77.24        11.76 o                         
  -9   7   8        105.20        113.21         8.59 o                         
  -8   7   8          0.87          9.24         8.92 o                         
  -7   7   8          1.35          3.74         5.57 o                         
  -6   7   8          2.15         -0.92         5.27 o                         
  -5   7   8        254.49        268.60        10.15 o                         
  -4   7   8         12.71         10.17         9.13 o                         
  -3   7   8          0.39         -2.81         4.54 o                         
  -2   7   8        180.21        191.74         7.67 o                         
  -1   7   8        322.07        318.30         5.63 o                         
   0   7   8       1501.37       1368.73        11.10 o                         
   1   7   8        808.59        814.81         6.55 o                         
   2   7   8        539.75        564.68         8.85 o                         
   3   7   8         47.80         62.98         4.10 o                         
   4   7   8        168.93        171.40         9.96 o                         
   5   7   8          0.19          3.12         3.71 o                         
   6   7   8        290.92        261.63        10.04 o                         
   7   7   8         21.62         31.43         4.83 o                         
   8   7   8        210.34        195.38         8.82 o                         
   9   7   8          2.24          3.17         5.10 o                         
  -9   8   8         22.20         37.30         7.07 o                         
  -8   8   8         47.15         33.12         8.07 o                         
  -7   8   8         47.65         34.35         6.49 o                         
  -6   8   8         29.46         51.26         7.98 o                         
  -5   8   8        154.10        150.21         8.76 o                         
  -4   8   8          0.96          5.32         5.53 o                         
  -3   8   8         21.86         21.47         4.39 o                         
  -2   8   8        408.83        412.75        10.09 o                         
  -1   8   8        339.66        361.90         5.98 o                         
   0   8   8        658.27        656.90         7.12 o                         
   1   8   8         16.76         29.16         5.24 o                         
   2   8   8        283.55        257.97         5.79 o                         
   3   8   8        226.25        215.46         5.81 o                         
   4   8   8         50.81         50.63         5.00 o                         
   5   8   8         13.75          4.39         3.82 o                         
   6   8   8          0.63         -1.16         3.95 o                         
   7   8   8         30.29         42.40         6.72 o                         
   8   8   8          4.19         14.05         4.64 o                         
  -9   9   8         56.07         41.68         8.31 o                         
  -8   9   8          1.07         -5.58         5.58 o                         
  -7   9   8          0.18          5.66         5.70 o                         
  -6   9   8          3.54         11.67         5.67 o                         
  -5   9   8        155.12        171.44         9.49 o                         
  -4   9   8         68.55         64.24         6.28 o                         
  -3   9   8         12.37          6.64         4.16 o                         
  -2   9   8        124.44        138.71         6.66 o                         
  -1   9   8         21.24         26.46         2.75 o                         
   0   9   8         41.06         46.59         4.11 o                         
   1   9   8          2.25          4.14         9.64 o                         
   2   9   8         93.11        102.81         8.23 o                         
   3   9   8         11.39         10.45         3.31 o                         
   4   9   8         11.62         16.59         5.36 o                         
   5   9   8         18.16         16.79         4.16 o                         
   6   9   8         26.52         28.99         4.70 o                         
   7   9   8         25.32         27.27         6.14 o                         
  -8  10   8          0.09         -1.48         9.19 o                         
  -7  10   8         86.06         78.75         7.61 o                         
  -6  10   8         77.56         63.83         8.47 o                         
  -5  10   8         24.07         23.73         5.83 o                         
  -4  10   8          6.09          2.09         4.27 o                         
  -3  10   8          0.84         -1.71         4.02 o                         
  -2  10   8        335.56        340.01         9.38 o                         
  -1  10   8         28.84         31.92         3.40 o                         
   0  10   8          8.86          5.60         3.12 o                         
   1  10   8         59.81         75.17         8.12 o                         
   2  10   8         51.56         46.19         8.97 o                         
   3  10   8        309.86        309.24         8.10 o                         
   4  10   8         20.85         13.79         5.37 o                         
   5  10   8        263.26        242.89         9.16 o                         
   6  10   8          4.20         16.08         5.62 o                         
   7  10   8         61.35         49.62         8.51 o                         
  -7  11   8          5.74          6.28         8.01 o                         
  -6  11   8         89.84         94.24         8.61 o                         
  -5  11   8          3.34          3.55         5.85 o                         
  -4  11   8          1.09          4.84         4.43 o                         
  -3  11   8         11.29         15.59         4.48 o                         
  -2  11   8        432.19        441.81         9.83 o                         
  -1  11   8        301.51        292.17        10.12 o                         
   0  11   8          0.43          3.00         5.83 o                         
   1  11   8          5.80         13.56         6.66 o                         
   2  11   8        262.51        316.14        17.04 o                         
   3  11   8         53.37         54.24         4.76 o                         
   4  11   8          0.88          3.81         3.99 o                         
   5  11   8          0.38         -8.35        11.08 o                         
   6  11   8         12.56          2.80        10.09 o                         
  -6  12   8          0.12          5.12         5.85 o                         
  -5  12   8         98.05        121.75         8.70 o                         
  -4  12   8          2.76          4.50         4.75 o                         
  -3  12   8         76.35         81.43         5.90 o                         
  -2  12   8         79.03         70.48         6.18 o                         
  -1  12   8        513.46        552.83        10.20 o                         
   0  12   8          3.76          8.17         5.61 o                         
   1  12   8         38.02         59.34         8.86 o                         
   2  12   8        216.52        216.42        12.96 o                         
   4  12   8         10.41         20.07        11.38 o                         
  -4  13   8         52.59         62.52         7.47 o                         
  -3  13   8          5.62         10.34         4.81 o                         
  -2  13   8         10.35         13.52         5.60 o                         
  -1  13   8          0.02         -7.91         7.91 o                         
   0  13   8          3.98          7.12         6.25 o                         
   1  13   8          4.27         -3.36         5.28 o                         
   2  13   8         76.17         59.22         8.63 o                         
 -11   1   9         59.43         76.71         9.92 o                         
 -10   1   9         73.21         84.10         6.55 o                         
  -9   1   9          9.02          3.67         4.80 o                         
  -8   1   9         90.15        101.55         6.18 o                         
  -7   1   9         18.88         18.62         4.71 o                         
  -6   1   9        112.93        126.11         9.19 o                         
  -5   1   9        399.31        383.02        10.36 o                         
  -3   1   9         35.29         39.50         4.75 o                         
  -2   1   9        883.55        801.28         9.63 o                         
  -1   1   9        305.35        323.18         6.91 o                         
   0   1   9        840.28        813.93        13.14 o                         
   1   1   9         84.00         82.24         3.28 o                         
   2   1   9        273.44        279.51         5.11 o                         
   3   1   9          5.06          3.91         2.35 o                         
   4   1   9          8.30          9.19         2.76 o                         
   5   1   9         37.99         43.55         3.60 o                         
   6   1   9        191.31        175.21         5.88 o                         
   7   1   9          7.44         10.41         2.91 o                         
   8   1   9         56.83         44.99         5.13 o                         
   9   1   9        152.50        180.44         6.96 o                         
 -11   2   9        149.62        173.95         9.92 o                         
 -10   2   9        521.54        628.24        12.52 o                         
  -9   2   9        136.54        130.51         7.16 o                         
  -8   2   9          1.30         -4.56         4.56 o                         
  -7   2   9         29.41         31.32         4.75 o                         
  -6   2   9          0.24          4.56         4.52 o                         
  -5   2   9        986.75        828.85        10.47 o                         
  -4   2   9         32.25         45.45         3.34 o                         
  -3   2   9         96.60         84.50         3.86 o                         
  -2   2   9          7.78         13.25         2.64 o                         
  -1   2   9         16.87         14.92         2.66 o                         
   0   2   9        140.83        136.36         4.36 o                         
   1   2   9          4.73          8.47         2.70 o                         
   2   2   9        660.58        643.97         7.12 o                         
   3   2   9          1.02          3.33         2.45 o                         
   5   2   9         40.90         32.38         2.81 o                         
   6   2   9         76.60        117.85         4.73 o                         
   7   2   9        521.73        462.88         7.27 o                         
   8   2   9         18.52         13.41         2.89 o                         
   9   2   9        229.01        209.01        12.64 o                         
 -10   3   9          3.93         -0.48         5.02 o                         
  -9   3   9          3.78          4.73         4.49 o                         
  -8   3   9          0.10         -6.39         6.39 o                         
  -7   3   9         14.61          6.84         2.65 o                         
  -6   3   9         37.27         31.00         2.90 o                         
  -5   3   9         55.07         65.22         3.86 o                         
  -4   3   9         98.01        100.57         6.67 o                         
  -3   3   9          0.01          1.06         2.39 o                         
  -2   3   9         30.43         34.29         2.89 o                         
  -1   3   9        336.73        330.52         6.88 o                         
   0   3   9       1578.52       1561.74        12.92 o                         
   1   3   9        373.17        353.23         5.67 o                         
   2   3   9        155.95        147.11         4.17 o                         
   3   3   9        246.83        251.78         4.76 o                         
   4   3   9        319.00        348.17         6.83 o                         
   5   3   9        412.34        393.38         5.97 o                         
   6   3   9        336.02        329.23         7.27 o                         
   7   3   9         65.07         75.89         5.90 o                         
   8   3   9        136.48        143.74         8.50 o                         
   9   3   9        120.56        143.82         9.27 o                         
 -10   4   9         19.83         20.81         7.09 o                         
  -9   4   9          0.18          5.07         6.22 o                         
  -8   4   9         31.32         30.77         4.47 o                         
  -7   4   9         10.40          8.06         3.83 o                         
  -6   4   9          0.00          2.75         2.75 o                         
  -5   4   9         22.05         13.63         2.51 o                         
  -4   4   9        183.71        149.41         4.30 o                         
  -3   4   9         10.46         29.36         5.57 o                         
  -2   4   9          9.72          6.24         2.26 o                         
  -1   4   9         86.46         76.13         3.23 o                         
   0   4   9          0.41         11.63         2.71 o                         
   1   4   9        315.19        298.93         4.51 o                         
   2   4   9        455.58        459.78         6.14 o                         
   3   4   9        175.79        175.57         4.21 o                         
   4   4   9         36.54         49.04         4.47 o                         
   5   4   9          0.09         -3.57         3.57 o                         
   6   4   9         20.14         24.77         4.59 o                         
   7   4   9          0.81          8.85         4.76 o                         
   8   4   9         53.43         55.80         7.89 o                         
   9   4   9         15.21         16.00         5.25 o                         
 -10   5   9         51.70         53.97         8.52 o                         
  -9   5   9         46.65         64.65         7.69 o                         
  -8   5   9         58.05         60.19         4.43 o                         
  -7   5   9         46.14         37.39         6.44 o                         
  -6   5   9         10.57         12.78         5.80 o                         
  -5   5   9        156.93        144.36         8.75 o                         
  -4   5   9          5.35          2.26         4.82 o                         
  -3   5   9        774.79        778.57        18.82 o                         
  -2   5   9          0.49          3.63         3.87 o                         
  -1   5   9          5.40         10.52         3.71 o                         
   0   5   9        814.99        787.71         8.08 o                         
   1   5   9        117.14        107.93         4.06 o                         
   2   5   9        116.18        123.87         3.27 o                         
   3   5   9        116.61        143.19         4.53 o                         
   4   5   9         31.03         42.03         6.15 o                         
   5   5   9        158.35        150.45         6.92 o                         
   6   5   9          0.19         -2.18         3.83 o                         
   7   5   9         60.38         55.06         5.36 o                         
   8   5   9          2.95          1.89         5.60 o                         
  -9   6   9         90.42         82.31         9.27 o                         
  -8   6   9         35.77         37.38         6.95 o                         
  -7   6   9         12.32          6.09         5.88 o                         
  -6   6   9        163.34        146.90         8.48 o                         
  -5   6   9         90.45         86.13         6.96 o                         
  -4   6   9        297.42        294.09        12.79 o                         
  -3   6   9        539.12        541.72        14.44 o                         
  -2   6   9         24.87         21.69         4.41 o                         
  -1   6   9        437.17        464.38        12.53 o                         
   0   6   9         75.14         85.65         5.17 o                         
   1   6   9          0.45          1.28         1.78 o                         
   2   6   9        275.58        284.32         4.38 o                         
   3   6   9         43.81         55.89         4.44 o                         
   4   6   9          8.10          2.18         3.58 o                         
   5   6   9         21.23         24.18         4.32 o                         
   6   6   9         37.36         26.01         4.71 o                         
   7   6   9         24.26         16.59         4.59 o                         
   8   6   9         16.21         16.94         4.86 o                         
  -9   7   9         22.95         21.07         6.90 o                         
  -8   7   9        130.64        156.19        12.51 o                         
  -7   7   9         61.89         61.79         7.15 o                         
  -6   7   9        235.47        246.11        10.82 o                         
  -5   7   9         37.19         38.42         6.11 o                         
  -4   7   9        142.87        147.95        10.99 o                         
  -3   7   9          7.10          9.30         5.76 o                         
  -2   7   9        540.02        495.10        10.08 o                         
  -1   7   9       1215.44       1175.05        15.36 o                         
   0   7   9        259.92        234.71         5.81 o                         
   1   7   9        281.54        273.03         8.09 o                         
   2   7   9        567.31        549.80         7.13 o                         
   3   7   9        145.68        131.39         6.00 o                         
   4   7   9         14.71         11.28         3.92 o                         
   5   7   9          2.67          3.09         3.81 o                         
   6   7   9         14.80         13.53         4.38 o                         
   7   7   9        307.57        341.76        15.52 o                         
  -8   8   9          3.68          3.32         7.88 o                         
  -7   8   9        137.26        149.03        10.44 o                         
  -6   8   9         15.20         12.74         5.86 o                         
  -5   8   9         32.52         25.73         8.42 o                         
  -4   8   9         76.43         66.02         6.47 o                         
  -3   8   9         61.83         61.32         5.32 o                         
  -2   8   9          0.89         -2.26         3.94 o                         
  -1   8   9         28.31         25.87         4.40 o                         
   0   8   9        229.89        207.80         6.95 o                         
   1   8   9         54.19         57.10         6.26 o                         
   2   8   9          0.03          2.28         2.36 o                         
   3   8   9        527.49        516.00         9.58 o                         
   4   8   9          1.40          2.53         3.52 o                         
   5   8   9         98.50         83.56         8.52 o                         
   6   8   9         17.77         14.70         5.26 o                         
   7   8   9          4.60         13.46         4.69 o                         
  -7   9   9         20.98         18.61         8.17 o                         
  -6   9   9          6.50          1.68         5.68 o                         
  -5   9   9         82.57         76.29        15.13 o                         
  -4   9   9        138.55        131.26         8.28 o                         
  -3   9   9         20.70         19.05         4.66 o                         
  -2   9   9         45.41         44.66         5.03 o                         
  -1   9   9         33.29         37.63         6.34 o                         
   0   9   9         95.84        108.60         5.48 o                         
   1   9   9          3.15          5.36         5.08 o                         
   2   9   9         90.45         87.13         7.33 o                         
   3   9   9         20.64         21.13         7.44 o                         
   4   9   9          1.86         -0.74         3.73 o                         
   5   9   9         83.72         73.89         5.44 o                         
   6   9   9          9.63         21.10         7.93 o                         
  -6  10   9         29.45         24.21        10.31 o                         
  -5  10   9          0.11          4.93         5.64 o                         
  -4  10   9        369.06        414.32        11.87 o                         
  -3  10   9         35.86         36.75         7.04 o                         
  -2  10   9          1.11         -2.30         3.95 o                         
  -1  10   9          6.41          7.78         3.88 o                         
   0  10   9        129.23        129.83         8.25 o                         
   1  10   9         15.59         17.00         5.69 o                         
   2  10   9        212.79        212.18        14.01 o                         
   3  10   9         25.20         24.97         7.64 o                         
   4  10   9        100.71        110.34        10.48 o                         
   5  10   9         64.56         86.05         6.23 o                         
  -5  11   9         98.55        111.04         8.08 o                         
  -4  11   9          5.23          3.36         7.85 o                         
  -3  11   9          7.88         10.83         4.69 o                         
  -2  11   9         46.92         39.11         4.99 o                         
  -1  11   9        136.67        125.74         6.37 o                         
   0  11   9         24.90         24.15         5.96 o                         
   1  11   9         94.60         96.85         8.22 o                         
   2  11   9          1.70         12.66        12.33 o                         
   3  11   9        235.64        194.65        14.51 o                         
   4  11   9        198.28        213.58        13.57 o                         
  -3  12   9          7.98          6.30         4.57 o                         
  -2  12   9          2.77         -5.37         5.54 o                         
  -1  12   9          1.28          6.54         5.50 o                         
   0  12   9          5.01          7.11         5.67 o                         
   1  12   9        207.23        259.53        11.65 o                         
   2  12   9         32.08         29.50         6.60 o                         
 -10   0  10        634.17        738.08        36.64 o                         
  -9   0  10         83.60         67.48         8.89 o                         
  -8   0  10        354.40        404.10        15.63 o                         
  -7   0  10         76.93         99.16        13.17 o                         
  -6   0  10         18.70          9.43        10.76 o                         
  -5   0  10        517.13        529.85        23.75 o                         
  -4   0  10         22.26         42.39        10.42 o                         
  -3   0  10         19.54         17.93         6.39 o                         
  -2   0  10        606.56        531.44        12.80 o                         
  -1   0  10        961.52        880.58        29.36 o                         
   0   0  10       1147.51       1065.59        17.75 o                         
   1   0  10        284.66        245.55         7.84 o                         
   2   0  10        254.54        250.29         7.94 o                         
   3   0  10         87.72         84.70         4.69 o                         
   4   0  10        134.23        146.32         6.14 o                         
   5   0  10        114.23        116.12         6.50 o                         
   6   0  10        447.53        512.59        10.69 o                         
   7   0  10         38.87         28.83         6.24 o                         
   8   0  10       1871.05       1882.16        21.71 o                         
 -10   1  10         60.97         65.39         6.59 o                         
  -9   1  10         19.17         22.87         5.54 o                         
  -8   1  10         85.54         88.96         6.33 o                         
  -7   1  10         91.62        104.80         7.70 o                         
  -6   1  10          1.12         -0.76         4.57 o                         
  -5   1  10         15.21         13.90         4.35 o                         
  -4   1  10        117.44        105.77         5.76 o                         
  -3   1  10         89.71        112.59         5.46 o                         
  -2   1  10        393.09        362.15         7.82 o                         
  -1   1  10         24.35         13.31         3.42 o                         
   0   1  10         27.01         32.23         3.68 o                         
   1   1  10        331.12        344.68         6.19 o                         
   2   1  10         58.53         62.65         3.30 o                         
   3   1  10         15.28         17.25         2.77 o                         
   4   1  10          9.89          9.53         3.16 o                         
   5   1  10        265.87        279.73         5.98 o                         
   6   1  10        216.86        210.93         5.46 o                         
   7   1  10         43.20         20.95         3.06 o                         
   8   1  10         19.10         21.02         4.68 o                         
  -9   2  10          1.12          4.11         5.64 o                         
  -8   2  10         15.68         16.78         4.91 o                         
  -7   2  10          4.81         10.95         4.65 o                         
  -6   2  10          7.33         12.29         5.66 o                         
  -5   2  10          0.12         -2.49         4.15 o                         
  -4   2  10        101.76        103.03         4.65 o                         
  -3   2  10         18.43          6.00         2.95 o                         
  -2   2  10        135.87        121.18         5.68 o                         
  -1   2  10         52.05         52.80         4.23 o                         
   0   2  10         81.81         88.81         4.64 o                         
   1   2  10         20.73         24.93         2.92 o                         
   2   2  10         15.10         19.27         2.70 o                         
   3   2  10         38.40         45.38         4.20 o                         
   4   2  10         19.33         16.92         3.10 o                         
   5   2  10        167.44        162.72         6.28 o                         
   6   2  10        153.58        148.28         7.01 o                         
   7   2  10         20.92         32.10         3.93 o                         
   8   2  10         55.95         73.96        13.34 o                         
  -9   3  10          1.77          3.74         4.71 o                         
  -8   3  10          5.52          7.12         4.66 o                         
  -7   3  10          6.44         12.59         5.99 o                         
  -6   3  10          0.24          0.35         4.01 o                         
  -5   3  10        140.93        138.80         6.33 o                         
  -4   3  10          2.73          3.75         3.62 o                         
  -3   3  10          2.46          4.71         3.38 o                         
  -2   3  10         93.93         83.30         5.73 o                         
  -1   3  10         72.58         76.80         3.71 o                         
   0   3  10         23.21         21.12         3.27 o                         
   1   3  10         40.63         46.22         3.36 o                         
   2   3  10          0.66         -1.97         2.61 o                         
   3   3  10         45.64         53.64         3.19 o                         
   4   3  10         56.23         45.81         3.77 o                         
   5   3  10        177.81        188.40         6.41 o                         
   6   3  10          6.40         11.62         3.52 o                         
   7   3  10          8.58          5.85         5.44 o                         
   8   3  10          0.35          0.49         6.65 o                         
  -9   4  10         20.65         21.55         7.24 o                         
  -8   4  10         54.71         53.77         7.42 o                         
  -7   4  10         28.70         32.53         4.99 o                         
  -6   4  10         12.71         16.42         7.17 o                         
  -5   4  10        128.97        128.53        10.30 o                         
  -4   4  10          7.79         16.10         5.17 o                         
  -3   4  10         41.30         52.07         6.85 o                         
  -2   4  10          0.00          1.44         2.42 o                         
  -1   4  10         52.05         47.93         3.16 o                         
   0   4  10        261.20        275.89         6.09 o                         
   1   4  10          0.17          3.68         3.27 o                         
   2   4  10         11.04         14.28         2.58 o                         
   3   4  10          7.75          2.32         2.69 o                         
   4   4  10         16.00          9.79         2.80 o                         
   5   4  10         23.27         22.28         4.39 o                         
   6   4  10          0.40          2.13         4.19 o                         
   7   4  10         46.22         32.00         5.03 o                         
  -9   5  10         46.30         58.76         9.75 o                         
  -8   5  10          1.93         -5.72         8.63 o                         
  -7   5  10         20.01         12.91         6.25 o                         
  -6   5  10         34.83         35.33        12.07 o                         
  -5   5  10          4.45         -0.86         5.53 o                         
  -4   5  10         32.59         29.90         5.81 o                         
  -3   5  10          6.46         12.71         5.15 o                         
  -2   5  10         23.01         24.18         6.29 o                         
  -1   5  10        188.81        175.34         8.23 o                         
   0   5  10         53.93         55.18         3.31 o                         
   1   5  10        273.21        269.32         4.88 o                         
   2   5  10         16.77         20.79         2.96 o                         
   3   5  10         59.52         61.45         4.51 o                         
   4   5  10         11.10         13.11         3.62 o                         
   5   5  10          1.46          0.02         3.85 o                         
   6   5  10          0.75         10.37         5.18 o                         
   7   5  10         25.91          2.69         4.83 o                         
  -8   6  10         82.21         73.87         7.93 o                         
  -7   6  10         12.41          3.72        10.30 o                         
  -6   6  10         24.34         33.06         6.52 o                         
  -5   6  10         13.34         13.50         6.25 o                         
  -4   6  10          0.01          5.38         5.28 o                         
  -3   6  10          5.93          4.82         5.02 o                         
  -2   6  10          9.23         11.51         5.00 o                         
  -1   6  10         13.26         11.54         4.31 o                         
   0   6  10        424.68        406.21        10.03 o                         
   1   6  10         25.30         26.82         3.13 o                         
   2   6  10         38.45         38.82         2.89 o                         
   3   6  10         11.52         11.97         2.99 o                         
   4   6  10          0.32          0.98         3.94 o                         
   5   6  10         12.69          8.44         4.06 o                         
   6   6  10          5.02          4.80         4.58 o                         
  -7   7  10          5.58         -3.59         8.29 o                         
  -6   7  10         72.95         85.34         7.64 o                         
  -5   7  10         56.91         57.10         7.64 o                         
  -4   7  10         13.90         14.74         8.15 o                         
  -3   7  10          7.51          5.85         5.20 o                         
  -2   7  10         19.14         16.30         4.58 o                         
  -1   7  10        115.75        113.75         6.07 o                         
   0   7  10         13.66         11.43         4.13 o                         
   1   7  10          2.29          3.15         3.60 o                         
   2   7  10        424.66        409.40         6.87 o                         
   3   7  10          5.41          1.34         3.28 o                         
   4   7  10         12.20          5.74         4.40 o                         
   5   7  10          6.71          1.11         6.47 o                         
   6   7  10         41.72         33.55         5.09 o                         
  -7   8  10        103.52        119.78        13.39 o                         
  -6   8  10         25.47         39.82         8.46 o                         
  -5   8  10        367.16        419.14        12.46 o                         
  -4   8  10         42.74         49.37        14.43 o                         
  -3   8  10         83.16         92.82         9.82 o                         
  -2   8  10         33.78         25.97         4.75 o                         
  -1   8  10         88.98         87.25         5.63 o                         
   0   8  10        675.42        709.28        11.58 o                         
   1   8  10          2.22         12.77         5.37 o                         
   2   8  10        231.45        243.42        10.35 o                         
   3   8  10        163.37        150.77         5.28 o                         
   4   8  10        224.94        219.98         7.64 o                         
   5   8  10          4.85          4.37         4.00 o                         
  -6   9  10          0.09          7.44         6.32 o                         
  -5   9  10          5.87          5.79         6.06 o                         
  -4   9  10          1.30         -0.98         5.41 o                         
  -3   9  10         80.62         78.80         6.82 o                         
  -2   9  10          4.53         -3.56         4.16 o                         
  -1   9  10         89.17         99.04         6.73 o                         
   0   9  10          2.55          1.99         5.29 o                         
   1   9  10        111.56        115.06         9.86 o                         
   2   9  10        275.38        285.97        20.81 o                         
   3   9  10        614.17        615.49        19.89 o                         
   4   9  10          0.02         11.84         7.03 o                         
  -4  10  10         72.83         71.96         7.83 o                         
  -3  10  10         10.96          3.45         7.15 o                         
  -2  10  10          2.74          8.44         5.88 o                         
  -1  10  10          5.94          8.29        11.54 o                         
   2  10  10        180.42        202.92        11.50 o                         
   3  10  10         35.53         22.28         6.35 o                         
  -1  11  10         54.63         39.25         6.75 o                         
   0  11  10          3.86          7.37         5.90 o                         
  -8   1  11        242.83        296.54        10.83 o                         
  -7   1  11         68.02         71.25         5.99 o                         
  -6   1  11        162.99        163.10         7.65 o                         
  -5   1  11         27.06         19.71         7.16 o                         
  -4   1  11         33.86         40.26         5.55 o                         
  -3   1  11         65.41         50.32         4.53 o                         
  -2   1  11          1.04          1.29         3.42 o                         
  -1   1  11         26.99         35.00         4.49 o                         
   0   1  11          8.99          1.74         3.27 o                         
   1   1  11        134.27        132.31         6.23 o                         
   2   1  11         70.31         70.94         5.71 o                         
   3   1  11        200.11        229.68         5.56 o                         
   4   1  11          1.00          3.46         3.81 o                         
   5   1  11         59.84         92.07         4.09 o                         
   6   1  11          4.73          7.43         3.09 o                         
  -8   2  11         68.06         73.44         6.20 o                         
  -7   2  11         85.19        119.24         6.56 o                         
  -6   2  11         11.86         13.03         5.38 o                         
  -5   2  11        222.29        275.69         8.41 o                         
  -4   2  11        138.04        124.80         6.44 o                         
  -3   2  11         76.48         73.17         8.14 o                         
  -2   2  11          2.50         -0.54         3.49 o                         
  -1   2  11         35.91         38.85         4.12 o                         
   0   2  11          6.32          8.68         3.57 o                         
   1   2  11          5.11          8.20         4.35 o                         
   2   2  11         80.28         78.84         3.83 o                         
   3   2  11        135.07        139.72         4.97 o                         
   4   2  11         68.61         58.60         5.39 o                         
   5   2  11        205.15        186.09         6.64 o                         
   6   2  11          1.48         -4.20         4.23 o                         
  -8   3  11          1.09         -4.23         6.60 o                         
  -7   3  11          3.56          2.96         6.11 o                         
  -6   3  11          4.23          2.89         6.20 o                         
  -5   3  11         68.64         68.89         6.31 o                         
  -4   3  11          4.30          9.98         5.89 o                         
  -3   3  11         38.24         34.10         5.08 o                         
  -2   3  11          0.13         -2.24         3.45 o                         
  -1   3  11          8.12          8.76         4.01 o                         
   0   3  11        166.79        160.52         6.45 o                         
   1   3  11         52.70         58.68         4.35 o                         
   2   3  11        149.91        158.36         5.24 o                         
   3   3  11         11.51         12.89         2.82 o                         
   4   3  11         52.76         59.15         4.05 o                         
   5   3  11          1.23         -0.70         3.50 o                         
   6   3  11          0.04          0.36         3.56 o                         
  -7   4  11         64.43         74.30         8.35 o                         
  -6   4  11          2.31         -5.73         7.66 o                         
  -5   4  11         71.55         60.46        12.19 o                         
  -4   4  11        112.01        121.25         7.67 o                         
  -3   4  11          0.64          6.42         5.09 o                         
  -2   4  11         22.11         18.47         3.69 o                         
  -1   4  11          1.89         -1.02         3.27 o                         
   0   4  11          5.15          2.16         3.08 o                         
   1   4  11         22.74         21.63         3.50 o                         
   2   4  11         34.36         39.77         3.39 o                         
   3   4  11          0.77          4.64         2.72 o                         
   4   4  11          0.89          0.40         3.11 o                         
   5   4  11          5.83          2.02         4.05 o                         
   6   4  11         17.59         22.86         6.06 o                         
  -7   5  11         31.56         23.64         6.86 o                         
  -6   5  11        171.05        167.42        10.07 o                         
  -5   5  11         32.11         23.48         6.34 o                         
  -4   5  11         38.80         43.19         6.47 o                         
  -3   5  11         79.66         84.47         6.95 o                         
  -2   5  11        138.48        166.34         8.77 o                         
  -1   5  11          0.08         -1.98         4.65 o                         
   0   5  11         21.30         29.18         4.12 o                         
   1   5  11          5.39         14.34         3.31 o                         
   2   5  11        327.37        358.71         6.98 o                         
   3   5  11         11.92          6.49         3.13 o                         
   4   5  11         79.56         73.27         4.30 o                         
   5   5  11         72.04         84.47         5.67 o                         
  -6   6  11          5.97          6.37         6.24 o                         
  -5   6  11         97.40         90.66         7.93 o                         
  -4   6  11         68.53         73.94         7.04 o                         
  -3   6  11          6.46         -0.21         5.25 o                         
  -2   6  11          0.70          2.15         6.41 o                         
  -1   6  11        140.20        149.84         7.33 o                         
   0   6  11         36.76         33.81         4.89 o                         
   1   6  11        221.24        226.28         8.64 o                         
   2   6  11          1.14          4.40         4.80 o                         
   3   6  11          0.08          7.35         2.93 o                         
   4   6  11         75.12         72.98         4.29 o                         
  -6   7  11         17.26         23.54        11.43 o                         
  -5   7  11          0.29          5.53         5.89 o                         
  -4   7  11         25.03         26.86         6.69 o                         
  -3   7  11         15.80         11.10         6.39 o                         
  -2   7  11        254.61        255.33        11.95 o                         
  -1   7  11         37.47         35.91         5.01 o                         
   0   7  11         47.80         53.67         7.39 o                         
   1   7  11         71.36         66.20         6.83 o                         
   2   7  11          9.01          9.78         5.35 o                         
   3   7  11        124.05        106.67         8.34 o                         
   4   7  11         21.46         18.92         4.99 o                         
  -4   8  11         48.16         55.81         7.05 o                         
  -3   8  11         11.25          0.03         7.65 o                         
  -2   8  11        245.34        268.13        12.03 o                         
  -1   8  11          5.09         -0.87         4.25 o                         
   0   8  11         33.83         27.60         6.22 o                         
   1   8  11        240.04        216.36        27.25 o                         
   2   8  11         15.55          6.41         7.65 o                         
  -2   9  11         61.98         74.87         6.17 o                         
  -1   9  11        112.51        122.44         8.88 o                         
   0   9  11          0.23         -2.31         5.62 o                         
  -6   0  12        110.15        126.81         9.91 o                         
  -5   0  12         47.92         45.07         7.68 o                         
  -4   0  12          4.49          3.95         5.82 o                         
  -3   0  12        115.59        118.23         9.23 o                         
  -2   0  12        169.34        204.04        12.05 o                         
  -1   0  12        178.76        182.26        10.14 o                         
   0   0  12         86.74         72.30         6.89 o                         
   1   0  12          0.29          9.09         6.08 o                         
   2   0  12        314.84        312.93        12.40 o                         
   3   0  12        329.40        388.54        10.60 o                         
   4   0  12        231.52        265.12         9.38 o                         
  -6   1  12         31.73         15.78         6.49 o                         
  -5   1  12          1.28         -1.70         4.47 o                         
  -4   1  12          2.66         -0.71         4.17 o                         
  -3   1  12         35.24         34.94         4.98 o                         
  -2   1  12          8.54         10.20         3.87 o                         
  -1   1  12         23.27         15.80         4.00 o                         
   0   1  12         91.98         90.39         7.38 o                         
   1   1  12         84.85         85.46         5.14 o                         
   2   1  12         50.14         40.77         5.87 o                         
   3   1  12          0.07          0.15         3.03 o                         
   4   1  12         56.48         38.99         4.30 o                         
  -6   2  12        108.95        106.11         9.78 o                         
  -5   2  12         52.76         58.21         5.62 o                         
  -4   2  12          0.00          7.88         4.25 o                         
  -3   2  12         15.53         17.70         4.72 o                         
  -2   2  12         75.78         76.71         5.16 o                         
  -1   2  12         11.20         19.42         4.56 o                         
   0   2  12          5.99          2.37         3.79 o                         
   1   2  12         51.42         42.50         4.54 o                         
   2   2  12          1.33          2.17         3.52 o                         
   3   2  12        163.84        156.91        11.35 o                         
   4   2  12          0.00          2.20         3.08 o                         
  -6   3  12         63.40         76.79         7.67 o                         
  -5   3  12        124.04        155.54        15.74 o                         
  -4   3  12         89.73        115.37        10.47 o                         
  -3   3  12          0.59          5.93         4.38 o                         
  -2   3  12          2.39         -0.40         4.84 o                         
  -1   3  12          9.87          9.25         3.79 o                         
   0   3  12         24.56         21.41         4.03 o                         
   1   3  12          1.18          5.06         3.64 o                         
   2   3  12          0.02          2.30         3.35 o                         
   3   3  12         54.37         65.69         3.73 o                         
   4   3  12         68.86        103.01         6.18 o                         
  -5   4  12          7.16          6.42         9.92 o                         
  -4   4  12          8.83          0.01         5.47 o                         
  -3   4  12          5.22         14.23         5.56 o                         
  -2   4  12        143.77        168.60        11.72 o                         
  -1   4  12         93.15         99.23        11.69 o                         
   0   4  12         25.39         20.30         4.34 o                         
   1   4  12         27.47         26.24         4.05 o                         
   2   4  12         54.33         65.46         5.92 o                         
   3   4  12        326.28        400.59         7.75 o                         
  -4   5  12          1.82          9.24         6.27 o                         
  -3   5  12         28.92         24.37         6.06 o                         
  -2   5  12         38.88         23.52         5.86 o                         
  -1   5  12          3.62          4.71         5.68 o                         
   0   5  12          5.82         10.42         6.23 o                         
   1   5  12          1.71         10.77         4.11 o                         
   2   5  12         39.72         44.45         6.22 o                         
  -3   6  12          0.04          3.52         5.45 o                         
  -2   6  12          1.31          6.33         6.58 o                         
  -1   6  12         30.80         49.36         6.34 o                         
   0   6  12         84.27        101.94         6.60 o                         
   1   6  12         20.14         26.97         6.10 o                         
  -2   1  13         67.43         76.84        26.56 o                         
  -1   1  13          0.98          5.14         6.36 o                         
                                                                                
