# Supplementary material for: Crystal engineering of ionic cocrystals comprising Na/K salts of hesperetin with hesperetin molecules and solubility modulation
Source: IUCrJ. 2023 Apr 21;10(Pt 3):329–40. doi: 10.1107/S205225252300266X (PMC10161764; doi:10.1107/S205225252300266X)
Supplement: Supplementary file 7 [file m-10-00329-HESNAH_2EtOHsup7.hkl]

data_HESNAH_2EtOH                                                               
_shelx_title ' HESNAH_2EtOH_a.res in P-1'                                       
_shelx_refln_list_code          4                                               
_shelx_F_calc_maximum      218.19                                               
_exptl_crystal_F_000       756.00                                               
_reflns_d_resolution_high  0.8000                                               
                                                                                
loop_                                                                           
 _space_group_symop_operation_xyz                                               
 'x, y, z'                                                                      
 '-x, -y, -z'                                                                   
                                                                                
_cell_length_a    10.8865                                                       
_cell_length_b    10.9884                                                       
_cell_length_c    16.1451                                                       
_cell_angle_alpha  81.871                                                       
_cell_angle_beta   74.681                                                       
_cell_angle_gamma  68.049                                                       
                                                                                
_shelx_F_squared_multiplier     1.000                                           
                                                                                
loop_                                                                           
 _refln_index_h                                                                 
 _refln_index_k                                                                 
 _refln_index_l                                                                 
 _refln_F_squared_calc                                                          
 _refln_F_squared_meas                                                          
 _refln_F_squared_sigma                                                         
 _refln_observed_status                                                         
   1   0   0       3413.02       3134.26        80.50 o                         
   2   0   0       3888.24       3711.81        35.84 o                         
   3   0   0          4.30         18.88         3.93 o                         
   4   0   0       4578.32       4478.98        77.46 o                         
   5   0   0         10.27         13.16         5.01 o                         
   6   0   0        134.51        107.67        14.88 o                         
   7   0   0          0.01          4.03         4.55 o                         
   8   0   0        155.65        206.17        34.66 o                         
   9   0   0         44.32         41.43        11.82 o                         
  10   0   0         33.46         51.01        14.19 o                         
  11   0   0          1.33          3.37        11.59 o                         
  12   0   0          9.26         12.59         6.67 o                         
 -11   1   0          0.35         14.09         7.97 o                         
 -10   1   0          2.99          5.02        12.36 o                         
  -9   1   0        115.11        117.28        19.46 o                         
  -8   1   0         84.02         76.53        15.46 o                         
  -7   1   0        304.75        274.86        26.64 o                         
  -6   1   0        507.89        494.87        16.52 o                         
  -5   1   0         49.75         53.38         7.35 o                         
  -4   1   0       1929.17       1967.50        25.60 o                         
  -3   1   0         24.70         38.34         3.45 o                         
  -2   1   0        412.00        339.77        11.34 o                         
  -1   1   0         37.35         25.54         2.03 o                         
   0   1   0       1129.40       1103.83        13.67 o                         
   1   1   0          8.91         12.11         0.94 o                         
   2   1   0         35.50         51.02         3.45 o                         
   3   1   0        585.06        565.56        14.84 o                         
   4   1   0        209.65        151.64        10.24 o                         
   5   1   0        185.68        175.75        15.49 o                         
   6   1   0          0.19          2.34         3.59 o                         
   7   1   0         48.21         63.90        11.24 o                         
   8   1   0          6.01         11.11         5.67 o                         
   9   1   0          9.48          2.25         5.99 o                         
  10   1   0          1.86          9.01         6.48 o                         
  11   1   0        568.80        644.84        47.00 o                         
  12   1   0          8.46          2.22         3.55 o                         
 -11   2   0         57.01         54.72        19.98 o                         
 -10   2   0          1.24          2.00        14.15 o                         
  -9   2   0         14.55         10.42         8.18 o                         
  -8   2   0        116.42        124.37        23.51 o                         
  -7   2   0         22.14         35.44         6.01 o                         
  -6   2   0        488.43        528.91        16.95 o                         
  -5   2   0        370.85        423.40        15.36 o                         
  -4   2   0          0.24          4.52         3.23 o                         
  -3   2   0      10897.85       9933.50        83.96 o                         
  -2   2   0        141.26        162.69         7.54 o                         
  -1   2   0        327.14        296.25         8.97 o                         
   0   2   0          2.05          0.11         1.16 o                         
   1   2   0        421.63        386.30         7.69 o                         
   2   2   0        691.78        581.07        11.39 o                         
   3   2   0        493.39        454.22         9.42 o                         
   4   2   0       2405.93       2153.35        31.28 o                         
   5   2   0          0.26          6.54         1.45 o                         
   6   2   0        599.97        564.25        45.32 o                         
   7   2   0        366.96        281.96        22.42 o                         
   8   2   0        120.31        138.73        17.31 o                         
   9   2   0          2.23          4.76        10.58 o                         
  10   2   0        460.50        453.91        36.09 o                         
  11   2   0         45.63         50.16        13.00 o                         
  12   2   0        101.94         95.07        20.69 o                         
 -10   3   0         83.84         74.07        18.34 o                         
  -9   3   0        173.02        176.30        31.75 o                         
  -8   3   0         67.73         61.89        14.74 o                         
  -7   3   0          6.75          9.01         3.19 o                         
  -6   3   0         84.70        100.48        10.94 o                         
  -5   3   0         71.51         95.84        10.51 o                         
  -4   3   0       2386.80       2660.57        53.47 o                         
  -3   3   0         51.89        105.65         9.89 o                         
  -2   3   0        595.54        587.24        16.32 o                         
  -1   3   0        151.07        165.18         7.68 o                         
   0   3   0        100.17         88.63         4.38 o                         
   1   3   0         57.38         69.24         4.01 o                         
   2   3   0        433.89        438.27         9.61 o                         
   3   3   0        286.66        284.66         8.30 o                         
   4   3   0         52.34         81.37         5.77 o                         
   5   3   0         16.98         13.43         2.31 o                         
   6   3   0        125.45        128.66         7.17 o                         
   7   3   0        124.19        134.94         6.20 o                         
   8   3   0         19.38         16.90         7.31 o                         
   9   3   0        148.37        156.59        22.50 o                         
  10   3   0        131.65        132.90        19.35 o                         
  11   3   0          2.91         18.56         8.70 o                         
  12   3   0         44.09         16.69         8.91 o                         
  13   3   0         49.03         84.87        22.37 o                         
 -10   4   0          5.83          7.77         6.64 o                         
  -9   4   0         15.13         36.71        32.28 o                         
  -8   4   0        166.26        168.02        25.01 o                         
  -7   4   0          6.27          0.99         5.79 o                         
  -6   4   0        186.31        151.09        14.95 o                         
  -5   4   0         26.54         23.54         8.20 o                         
  -4   4   0       2082.15       2166.10        71.95 o                         
  -3   4   0          0.47          4.12         3.08 o                         
  -2   4   0       1678.42       1829.42        36.11 o                         
  -1   4   0         95.22        111.68         7.75 o                         
   0   4   0       3518.60       3733.22        36.91 o                         
   1   4   0        857.72        915.15        30.51 o                         
   2   4   0        503.31        527.68        20.82 o                         
   3   4   0       2061.54       2007.68        46.77 o                         
   4   4   0       2827.25       2949.24        52.01 o                         
   5   4   0        305.09        289.34        12.45 o                         
   6   4   0        483.23        538.20        16.97 o                         
   7   4   0        152.10        162.39        11.35 o                         
   8   4   0          4.29          2.16         1.66 o                         
   9   4   0          5.96          5.06         9.64 o                         
  10   4   0        125.41        125.30        30.29 o                         
  11   4   0        239.61        262.37        27.79 o                         
  12   4   0        204.82        290.22        30.74 o                         
  13   4   0         15.81         17.49        11.86 o                         
  -9   5   0         79.74         69.74        19.25 o                         
  -8   5   0         40.43         37.29        12.95 o                         
  -7   5   0        141.84        150.83        16.23 o                         
  -6   5   0         26.90         42.04         8.44 o                         
  -5   5   0          3.97         11.87         4.57 o                         
  -4   5   0          4.20          7.09         3.71 o                         
  -3   5   0        116.47        130.07        13.10 o                         
  -2   5   0       1193.42       1266.20        38.70 o                         
  -1   5   0         62.24         92.53        11.00 o                         
   0   5   0        326.99        359.99        12.62 o                         
   1   5   0       1603.88       1642.15        30.08 o                         
   2   5   0       2935.71       3083.58        33.11 o                         
   3   5   0        169.28        181.55         9.56 o                         
   4   5   0          3.57         15.82         2.90 o                         
   5   5   0       3032.35       3214.44        51.79 o                         
   6   5   0          0.46          5.96         3.58 o                         
   7   5   0        421.80        461.17        21.00 o                         
   8   5   0          0.36          0.07         1.57 o                         
   9   5   0         52.18         44.48         6.60 o                         
  10   5   0          8.00         13.40        15.39 o                         
  11   5   0         33.32         43.29        15.92 o                         
  12   5   0          2.27          8.07         5.57 o                         
  13   5   0         21.72         48.98        13.09 o                         
  -8   6   0         44.54         46.50        15.19 o                         
  -7   6   0         12.52         12.48         4.20 o                         
  -6   6   0          0.06          0.60         4.87 o                         
  -5   6   0          7.48         13.68         5.08 o                         
  -4   6   0        169.44        166.39        16.75 o                         
  -3   6   0         86.98         88.82        11.83 o                         
  -2   6   0          0.55          3.35         2.47 o                         
  -1   6   0          4.93          2.15         1.61 o                         
   0   6   0        676.76        698.05        18.80 o                         
   1   6   0       2456.00       2558.97        40.56 o                         
   2   6   0        224.53        217.34        13.57 o                         
   3   6   0       1191.73       1173.64        25.47 o                         
   4   6   0         28.75         34.81         5.31 o                         
   5   6   0        904.25       1024.67        81.44 o                         
   6   6   0         71.79         67.54         8.24 o                         
   7   6   0          1.39          2.11         2.17 o                         
   8   6   0          4.43         -0.55         2.11 o                         
   9   6   0        135.13        154.26        13.73 o                         
  10   6   0         40.35         57.42        11.53 o                         
  11   6   0         66.73         79.27        15.03 o                         
  12   6   0          2.09          0.69         5.54 o                         
  13   6   0          4.58          9.16         6.03 o                         
  -8   7   0          0.08         -5.60        10.01 o                         
  -7   7   0          5.27          7.85         3.83 o                         
  -6   7   0          5.94          2.53         3.42 o                         
  -5   7   0        194.77        172.11        19.23 o                         
  -4   7   0        416.46        378.58        26.68 o                         
  -3   7   0        349.47        297.26        22.64 o                         
  -2   7   0        326.31        326.96        22.28 o                         
  -1   7   0        606.14        576.34        25.51 o                         
   0   7   0         82.89         90.99         7.13 o                         
   1   7   0          0.20          3.89         3.15 o                         
   2   7   0        174.35        170.65         7.79 o                         
   3   7   0         70.20         64.18         6.87 o                         
   4   7   0        692.23        742.44        22.53 o                         
   5   7   0        944.43       1016.03        34.18 o                         
   6   7   0         25.08         24.84         5.52 o                         
   7   7   0        263.81        270.56        18.04 o                         
   8   7   0          2.72          1.09         2.24 o                         
   9   7   0         31.59         26.78         6.19 o                         
  10   7   0        113.18        146.79        18.74 o                         
  11   7   0         12.80         33.31         9.78 o                         
  12   7   0          0.13          6.83         5.28 o                         
  -7   8   0          3.27          5.87         6.46 o                         
  -6   8   0         96.56        124.17        17.49 o                         
  -5   8   0         54.36         36.75        10.35 o                         
  -4   8   0        157.56        136.20        16.70 o                         
  -3   8   0        221.08        218.58        20.34 o                         
  -2   8   0       1263.36       1357.02        47.09 o                         
  -1   8   0         70.58         74.89        10.07 o                         
   0   8   0       1485.79       1483.79        35.52 o                         
   1   8   0        648.40        657.82        37.13 o                         
   2   8   0        942.14        934.39        51.73 o                         
   3   8   0        610.54        634.37        17.09 o                         
   4   8   0         56.29         70.10         7.83 o                         
   5   8   0         45.20         30.94         6.05 o                         
   6   8   0        125.31        121.00        13.03 o                         
   7   8   0        317.43        309.82        21.31 o                         
   8   8   0         12.15          8.36         3.55 o                         
   9   8   0        844.20        890.29        36.23 o                         
  10   8   0        587.19        630.46        31.66 o                         
  11   8   0        284.99        260.72        27.15 o                         
  12   8   0        139.89        125.88        19.36 o                         
  -6   9   0         27.21         41.83        13.29 o                         
  -5   9   0          1.77          2.62         6.70 o                         
  -4   9   0         41.15         45.77        14.06 o                         
  -3   9   0         13.96         14.84         9.53 o                         
  -2   9   0          1.15          7.81         7.08 o                         
  -1   9   0        357.88        430.85        43.69 o                         
   0   9   0        105.18        106.74        20.73 o                         
   1   9   0         65.83         55.83        15.23 o                         
   2   9   0       3687.48       4108.72       140.82 o                         
   3   9   0        205.96        211.74        30.72 o                         
   4   9   0       1925.40       2074.76        44.46 o                         
   5   9   0         27.85         39.02         7.14 o                         
   6   9   0         56.06         59.93         9.25 o                         
   7   9   0        263.36        260.89        20.23 o                         
   8   9   0          5.31          3.96         2.67 o                         
   9   9   0        141.17         99.23        13.39 o                         
  10   9   0        118.72        130.37        14.76 o                         
  11   9   0        155.03        147.16        21.08 o                         
  12   9   0          5.46         17.80         9.13 o                         
  -4  10   0         15.65         29.19        10.99 o                         
  -3  10   0          0.46          1.49         9.75 o                         
  -2  10   0          5.63          5.02         4.21 o                         
  -1  10   0         23.79         13.32         5.40 o                         
   0  10   0         20.30         14.80        11.23 o                         
   1  10   0          6.59          5.08         3.97 o                         
   2  10   0          0.64          7.76         9.18 o                         
   3  10   0        559.97        520.54        43.82 o                         
   4  10   0        255.39        251.91        41.74 o                         
   5  10   0        121.15        124.61        27.37 o                         
   6  10   0       1126.81       1326.34        67.21 o                         
   7  10   0        177.01        166.74        18.57 o                         
   8  10   0         22.51         35.86        17.23 o                         
   9  10   0          6.08          7.96         2.63 o                         
  10  10   0         41.32          8.26        11.19 o                         
  11  10   0        189.18        194.97        26.27 o                         
  -3  11   0         16.93         18.38        12.20 o                         
  -2  11   0         48.37         53.73        36.08 o                         
  -1  11   0         12.90         11.32         8.67 o                         
   0  11   0        267.43        242.03        77.82 o                         
   1  11   0          8.61          4.01         6.05 o                         
   2  11   0         13.71          9.93         7.31 o                         
   3  11   0        168.42        171.88        27.29 o                         
   4  11   0         15.26          5.22        15.39 o                         
   5  11   0         11.42          8.64         4.89 o                         
   6  11   0         37.13         18.62        16.63 o                         
   7  11   0        278.22        310.02        34.96 o                         
   8  11   0        151.62        136.85        22.71 o                         
   9  11   0          0.26          6.32         6.07 o                         
  10  11   0          4.05         -1.74         2.78 o                         
  -1  12   0         18.79         22.35        10.31 o                         
   0  12   0         85.11        111.58        39.00 o                         
   1  12   0         17.08         23.17        11.73 o                         
   2  12   0          8.55          6.03         8.14 o                         
   3  12   0         32.07         19.31        11.44 o                         
   4  12   0          3.36          8.72         5.10 o                         
   5  12   0         65.57         65.60        21.85 o                         
   6  12   0        152.33        167.38        37.44 o                         
   7  12   0         49.06         18.04         8.76 o                         
   8  12   0          5.96          7.82         7.22 o                         
   9  12   0          3.28         11.24         6.90 o                         
   1  13   0         22.31         59.43        20.08 o                         
   2  13   0         36.90         60.35        18.99 o                         
   3  13   0          0.02         -1.58         9.14 o                         
   4  13   0         26.34         45.75        17.16 o                         
   5  13   0        339.90        331.20        41.64 o                         
   6  13   0          3.94         15.03        16.32 o                         
   7  13   0         10.86         19.18         9.35 o                         
   8  13   0        122.80        112.16        23.57 o                         
  -7 -13   1          3.70         12.43        10.18 o                         
  -6 -13   1          0.01          7.19         6.85 o                         
  -5 -13   1          4.67          4.29         6.78 o                         
  -4 -13   1         95.60         65.66        18.64 o                         
  -3 -13   1         95.64        150.50        30.77 o                         
  -2 -13   1         82.98        128.13        50.72 o                         
  -9 -12   1         17.25         13.68        21.60 o                         
  -8 -12   1          9.45         19.93        14.21 o                         
  -7 -12   1         11.01          4.71        13.52 o                         
  -6 -12   1         61.14         84.53        20.13 o                         
  -5 -12   1         76.38         67.43        18.58 o                         
  -4 -12   1         59.27         83.65        20.85 o                         
  -3 -12   1        106.24         94.74        21.46 o                         
  -2 -12   1          4.06          4.32        10.15 o                         
  -1 -12   1         16.72         18.61        11.08 o                         
   0 -12   1         97.41         68.09        28.75 o                         
   1 -12   1         11.15         27.49        13.19 o                         
 -10 -11   1         11.05          5.66         4.74 o                         
  -9 -11   1         46.27         42.31        25.83 o                         
  -8 -11   1         43.48         19.36        14.19 o                         
  -7 -11   1          6.49          2.32         4.75 o                         
  -6 -11   1          2.25         -1.65         4.76 o                         
  -5 -11   1          0.12          1.01         3.15 o                         
  -4 -11   1        167.30        181.97        27.60 o                         
  -3 -11   1        158.28        224.88        34.74 o                         
  -2 -11   1         91.80        109.87        22.88 o                         
  -1 -11   1        144.55        141.86        24.89 o                         
   0 -11   1        100.62         87.65        21.71 o                         
   1 -11   1          9.51         10.09        16.30 o                         
   2 -11   1        114.70        117.73        55.55 o                         
   3 -11   1          3.99         11.34        10.02 o                         
 -11 -10   1         68.53         68.64        15.88 o                         
 -10 -10   1        161.65        141.60        17.58 o                         
  -9 -10   1          4.28         -2.79         2.91 o                         
  -8 -10   1        126.33        122.68        18.86 o                         
  -7 -10   1        464.73        419.07        27.29 o                         
  -6 -10   1        156.14        168.08        16.39 o                         
  -5 -10   1         48.66         62.28        15.01 o                         
  -4 -10   1         28.88         36.84        11.80 o                         
  -3 -10   1        443.50        539.53        91.91 o                         
  -2 -10   1       2550.77       2691.91       102.33 o                         
  -1 -10   1         20.67         25.70        10.39 o                         
   0 -10   1         35.48         49.20        17.68 o                         
   1 -10   1        615.18        654.35        53.50 o                         
   2 -10   1        117.12        121.85        22.82 o                         
   3 -10   1        115.43        150.83        49.97 o                         
   4 -10   1        296.09        376.27        41.84 o                         
 -12  -9   1         22.08         23.05        11.55 o                         
 -11  -9   1          1.65         -4.11         6.62 o                         
 -10  -9   1          3.86          2.53         3.74 o                         
  -9  -9   1          0.69          7.80         5.21 o                         
  -8  -9   1          7.37         13.78         4.65 o                         
  -7  -9   1          5.53          5.27         2.75 o                         
  -6  -9   1        185.20        179.07        16.63 o                         
  -5  -9   1          5.77          4.11         3.01 o                         
  -4  -9   1          1.45          3.09         2.65 o                         
  -3  -9   1        166.45        165.30        13.33 o                         
  -2  -9   1          0.05          2.82         3.15 o                         
  -1  -9   1       3572.96       3860.97        73.70 o                         
   0  -9   1        556.01        573.63        29.39 o                         
   1  -9   1        831.03        938.39        42.22 o                         
   2  -9   1        153.45        138.12        16.32 o                         
   3  -9   1          0.69         -1.99         4.53 o                         
   4  -9   1         35.27         51.83        19.92 o                         
   5  -9   1          4.17          2.72        17.64 o                         
   6  -9   1          5.25          5.93         3.88 o                         
 -12  -8   1         30.96         11.99        11.49 o                         
 -11  -8   1          6.74          8.44         5.38 o                         
 -10  -8   1         34.53         28.11         8.41 o                         
  -9  -8   1         73.35         77.64        10.94 o                         
  -8  -8   1          6.84          9.21         4.30 o                         
  -7  -8   1         24.82         34.12         8.96 o                         
  -6  -8   1         48.11         51.75         8.33 o                         
  -5  -8   1        107.87        111.41        11.99 o                         
  -4  -8   1          4.04          1.92         1.56 o                         
  -3  -8   1         23.49         26.47         4.35 o                         
  -2  -8   1        297.60        293.65        12.79 o                         
  -1  -8   1       1951.41       1976.10        33.90 o                         
   0  -8   1        899.78        933.37        29.72 o                         
   1  -8   1        651.28        630.28        30.61 o                         
   2  -8   1        287.12        297.19        22.89 o                         
   3  -8   1        184.88        180.10        19.61 o                         
   4  -8   1          7.81          2.87         3.53 o                         
   5  -8   1         23.90         20.59         5.48 o                         
   6  -8   1         81.90         88.63        16.23 o                         
   7  -8   1          0.24          3.92        15.11 o                         
 -12  -7   1         52.20         78.84        15.92 o                         
 -11  -7   1          0.42          2.45         4.31 o                         
 -10  -7   1         29.52         29.83        14.21 o                         
  -9  -7   1        381.37        351.58        21.85 o                         
  -8  -7   1          0.64          3.67         2.19 o                         
  -7  -7   1          0.00         -1.04         2.84 o                         
  -6  -7   1        119.06        145.63        17.06 o                         
  -5  -7   1        387.79        365.41        21.28 o                         
  -4  -7   1       1035.54       1099.07        38.50 o                         
  -3  -7   1        450.64        528.56        18.46 o                         
  -2  -7   1         48.52         58.53         5.87 o                         
  -1  -7   1        854.12        935.25        23.84 o                         
   0  -7   1        100.83         91.82         7.84 o                         
   1  -7   1        573.04        574.66        37.47 o                         
   2  -7   1        678.24        735.56        33.98 o                         
   3  -7   1        371.91        394.03        26.62 o                         
   4  -7   1         69.42         45.23        15.59 o                         
   5  -7   1         23.11         20.43         6.99 o                         
   6  -7   1          8.92          7.98         7.22 o                         
   7  -7   1         13.78         13.12         6.17 o                         
   8  -7   1          3.45          9.99         9.14 o                         
 -12  -6   1         57.34         57.22        18.37 o                         
 -11  -6   1        198.89        210.22        24.72 o                         
 -10  -6   1        132.27        136.54        19.24 o                         
  -9  -6   1         25.41         37.70         7.74 o                         
  -8  -6   1        256.23        273.62        20.03 o                         
  -7  -6   1         90.56         86.41         9.94 o                         
  -6  -6   1        237.90        257.31        16.65 o                         
  -5  -6   1          0.27          0.83         1.66 o                         
  -4  -6   1       3044.66       3298.36        91.35 o                         
  -3  -6   1        213.60        238.10        12.16 o                         
  -2  -6   1       1521.12       1532.45        37.39 o                         
  -1  -6   1         85.10        109.49         7.38 o                         
   0  -6   1         52.20         55.02         5.95 o                         
   1  -6   1        144.53        164.93        11.42 o                         
   2  -6   1         83.21         75.89        10.21 o                         
   3  -6   1        557.55        591.03        32.93 o                         
   4  -6   1       1129.49       1201.49        45.77 o                         
   5  -6   1         23.12          5.61         4.32 o                         
   6  -6   1         45.45         27.02        10.46 o                         
   7  -6   1         31.10         44.06        10.47 o                         
   8  -6   1         16.72         11.25         9.58 o                         
   9  -6   1        205.32        305.32        38.63 o                         
 -12  -5   1          0.28          2.11         7.05 o                         
 -11  -5   1        171.38        168.28        22.75 o                         
 -10  -5   1        274.47        291.80        27.62 o                         
  -9  -5   1         11.63          9.09         2.43 o                         
  -8  -5   1         77.98         98.54        13.41 o                         
  -7  -5   1        381.16        418.12        27.40 o                         
  -6  -5   1        708.43        717.91        26.20 o                         
  -5  -5   1       1109.07       1038.57        30.30 o                         
  -4  -5   1         96.15         88.59         8.52 o                         
  -3  -5   1         11.51         10.95         2.71 o                         
  -2  -5   1        301.18        245.33        14.68 o                         
  -1  -5   1         41.38         50.44         4.80 o                         
   0  -5   1       1223.94       1255.84        25.80 o                         
   1  -5   1         17.15         22.46         4.31 o                         
   2  -5   1        195.97        170.15        22.35 o                         
   3  -5   1       3588.51       3599.43        71.02 o                         
   4  -5   1          1.00          1.61         3.68 o                         
   5  -5   1          8.05          5.58         3.92 o                         
   6  -5   1        250.42        262.57        21.84 o                         
   7  -5   1        567.87        647.92        34.82 o                         
   8  -5   1          1.07          5.50         5.73 o                         
   9  -5   1         75.69         96.33        20.92 o                         
 -12  -4   1        103.30        118.97        24.08 o                         
 -11  -4   1        461.22        463.86        36.98 o                         
 -10  -4   1         61.51         82.63        18.07 o                         
  -9  -4   1         34.76         26.92        11.29 o                         
  -8  -4   1          9.04          7.95         2.04 o                         
  -7  -4   1        493.56        516.27        17.69 o                         
  -6  -4   1       1292.38       1367.76        27.68 o                         
  -5  -4   1        804.47        883.12        37.14 o                         
  -4  -4   1       3526.30       3683.90        54.75 o                         
  -3  -4   1         48.54         45.94         4.59 o                         
  -2  -4   1          4.64          7.65         1.66 o                         
  -1  -4   1         20.00         18.53         2.58 o                         
   0  -4   1       1038.04       1095.93        22.10 o                         
   1  -4   1        135.92         96.55         7.56 o                         
   2  -4   1          5.16         19.35         4.62 o                         
   3  -4   1        720.35        801.43        30.87 o                         
   4  -4   1         17.13         12.20         3.42 o                         
   5  -4   1         38.44         24.24         7.28 o                         
   6  -4   1         94.26        101.72        12.38 o                         
   7  -4   1          1.32          0.48         1.68 o                         
   8  -4   1          0.07         -1.41         3.43 o                         
   9  -4   1         95.84         50.65        14.82 o                         
  10  -4   1         83.37         67.03        16.62 o                         
 -12  -3   1          2.01          2.57         4.76 o                         
 -11  -3   1       1454.88       1428.57        83.49 o                         
 -10  -3   1        388.68        412.36        34.14 o                         
  -9  -3   1        176.13        151.92        20.04 o                         
  -8  -3   1         46.72         40.41         9.09 o                         
  -7  -3   1         73.93         79.17         6.40 o                         
  -6  -3   1          6.36         10.62         1.96 o                         
  -5  -3   1        134.17        100.67         6.56 o                         
  -4  -3   1         26.39         30.41         3.48 o                         
  -3  -3   1       2232.83       2053.78        26.26 o                         
  -2  -3   1       2037.67       2075.85        31.88 o                         
  -1  -3   1        433.65        399.54         9.36 o                         
   0  -3   1         48.60         38.18         3.27 o                         
   1  -3   1        598.03        463.07        13.36 o                         
   2  -3   1         95.75        135.86         9.02 o                         
   3  -3   1        197.94        201.91        14.07 o                         
   4  -3   1        840.36        800.31        29.84 o                         
   5  -3   1        534.71        618.69        27.47 o                         
   6  -3   1        680.42        683.15        29.77 o                         
   7  -3   1         72.06         55.74         8.66 o                         
   8  -3   1         46.92         36.97        10.85 o                         
   9  -3   1         15.54         14.14         7.74 o                         
  10  -3   1         85.86        107.14        21.86 o                         
  11  -3   1         65.95         97.74        20.82 o                         
 -12  -2   1         22.14         36.99        14.78 o                         
 -11  -2   1         39.52         39.11        13.05 o                         
 -10  -2   1        151.90        171.82        22.30 o                         
  -9  -2   1         62.09         79.80        29.52 o                         
  -8  -2   1        228.48        221.50        22.20 o                         
  -7  -2   1        399.38        367.59        62.53 o                         
  -6  -2   1        518.96        538.60        29.30 o                         
  -5  -2   1          1.53          4.05         1.06 o                         
  -4  -2   1        154.29        158.17         7.22 o                         
  -3  -2   1       3111.78       3010.19        42.03 o                         
  -2  -2   1       4026.37       3752.16        28.72 o                         
  -1  -2   1       5548.04       4617.89        96.33 o                         
   0  -2   1       1457.05       1473.40        18.13 o                         
   1  -2   1        668.13        634.70        16.47 o                         
   2  -2   1         46.67         35.00         3.24 o                         
   3  -2   1        697.10        722.39        19.18 o                         
   4  -2   1        150.45        175.10         9.83 o                         
   5  -2   1        447.27        427.84        15.84 o                         
   6  -2   1       1470.22       1529.17        30.17 o                         
   7  -2   1        250.27        218.09        12.72 o                         
   8  -2   1        127.99         98.03        16.73 o                         
   9  -2   1          7.94          8.84         5.73 o                         
  10  -2   1         15.15         12.87         3.00 o                         
  11  -2   1          8.93          1.87        12.55 o                         
 -12  -1   1         90.29         69.19        24.49 o                         
 -11  -1   1        338.02        300.39        43.08 o                         
 -10  -1   1        168.89        159.97        22.56 o                         
  -9  -1   1        323.69        319.23        60.56 o                         
  -8  -1   1        500.52        520.79        49.97 o                         
  -7  -1   1        140.57        152.22        17.75 o                         
  -6  -1   1        617.07        518.02        30.06 o                         
  -5  -1   1         35.71         37.55         7.72 o                         
  -4  -1   1        890.48        651.56        27.45 o                         
  -3  -1   1         92.56        118.26         7.14 o                         
  -2  -1   1       7417.39       6778.23        34.21 o                         
  -1  -1   1      10014.62       8405.35       134.99 o                         
   0  -1   1       1276.67       1153.41        16.24 o                         
   1  -1   1       6580.93       5770.46        39.57 o                         
   2  -1   1       4400.04       4053.46        82.94 o                         
   3  -1   1         21.75         21.17         3.34 o                         
   4  -1   1        524.43        570.70        14.65 o                         
   5  -1   1         13.84         25.95         6.22 o                         
   6  -1   1        770.40        891.51        25.38 o                         
   7  -1   1        743.68        727.19        33.41 o                         
   8  -1   1         62.91         50.63        12.48 o                         
   9  -1   1         48.67         27.29         8.57 o                         
  10  -1   1        102.11         95.40        18.60 o                         
  11  -1   1          4.58          2.46         5.58 o                         
  12  -1   1         42.47         49.82        15.37 o                         
 -12   0   1          0.03          0.79         4.65 o                         
 -11   0   1          0.08          4.55        12.49 o                         
 -10   0   1        182.00        216.59        27.44 o                         
  -9   0   1         56.19         47.14        12.83 o                         
  -8   0   1        251.66        278.58        26.97 o                         
  -7   0   1        187.17        242.47        23.70 o                         
  -6   0   1        761.62        742.39       107.04 o                         
  -5   0   1         13.81         13.40         6.68 o                         
  -4   0   1         14.97         11.20         5.62 o                         
  -3   0   1        482.18        428.22        17.51 o                         
  -2   0   1        314.00        286.18        12.29 o                         
  -1   0   1          1.62          4.91         1.07 o                         
   1   0   1      10498.24       8993.34       710.69 o                         
   2   0   1       1040.00       1047.50        18.04 o                         
   3   0   1       2742.41       2531.20        27.10 o                         
   4   0   1        383.62        424.80        12.49 o                         
   5   0   1          0.09          1.77         1.74 o                         
   6   0   1        172.05        136.36        16.09 o                         
   7   0   1        125.15        139.70        18.02 o                         
   8   0   1        308.54        313.57        28.38 o                         
   9   0   1          0.11          1.84         7.55 o                         
  10   0   1          3.79          3.48         7.15 o                         
  11   0   1        287.68        201.00        66.25 o                         
  12   0   1          8.78          1.03        13.03 o                         
 -11   1   1         31.45         10.81         8.79 o                         
 -10   1   1         28.16         36.81        12.04 o                         
  -9   1   1          0.20          1.12         2.56 o                         
  -8   1   1        101.16         84.99        29.11 o                         
  -7   1   1        220.17        206.88        23.23 o                         
  -6   1   1        804.75        759.99        12.34 o                         
  -5   1   1        696.16        582.53        21.93 o                         
  -4   1   1        219.23        222.92         8.89 o                         
  -3   1   1       2220.71       2126.34        25.36 o                         
  -2   1   1        157.65        191.24         7.29 o                         
  -1   1   1         36.91         34.76         2.52 o                         
   0   1   1        463.82        494.54         9.53 o                         
   1   1   1        229.20        204.61         6.35 o                         
   2   1   1        767.37        775.63        13.05 o                         
   3   1   1       4633.33       4181.98        66.65 o                         
   4   1   1          4.52         12.27         1.35 o                         
   5   1   1        270.52        225.63        17.00 o                         
   6   1   1        137.74        120.91        14.20 o                         
   7   1   1          6.46          4.58         3.22 o                         
   8   1   1         25.40         12.79        14.23 o                         
   9   1   1        466.18        426.37        33.11 o                         
  10   1   1        180.72        198.53        32.63 o                         
  11   1   1         70.40        110.57        25.89 o                         
  12   1   1         42.95         41.29        12.27 o                         
 -11   2   1        161.86        164.17        26.92 o                         
 -10   2   1         85.99        110.23        24.04 o                         
  -9   2   1          0.18          4.54         6.13 o                         
  -8   2   1         28.20         29.88        10.36 o                         
  -7   2   1          6.10          9.75         2.62 o                         
  -6   2   1         51.14         43.19         4.93 o                         
  -5   2   1          0.24          5.59         2.58 o                         
  -4   2   1        343.67        398.89        14.41 o                         
  -3   2   1        471.49        464.42        18.63 o                         
  -2   2   1       3230.79       3063.62        34.38 o                         
  -1   2   1       6238.42       5463.25        45.05 o                         
   0   2   1       3223.37       3151.04        33.06 o                         
   1   2   1        523.58        455.54        11.25 o                         
   2   2   1         25.31         15.18         1.41 o                         
   3   2   1       1409.04       1604.23        16.99 o                         
   4   2   1       2075.82       1978.57        21.89 o                         
   5   2   1        107.63        132.77         6.06 o                         
   6   2   1        662.53        676.74        11.48 o                         
   7   2   1        110.49        101.48        13.38 o                         
   8   2   1        133.50        116.61        15.81 o                         
   9   2   1        475.50        504.21        83.83 o                         
  10   2   1        935.91       1046.48       187.44 o                         
  11   2   1          3.47         11.28         5.34 o                         
  12   2   1        104.29        118.20        19.71 o                         
 -10   3   1         82.98         98.86        20.72 o                         
  -9   3   1         10.83         17.70         8.66 o                         
  -8   3   1          0.11          2.94         5.68 o                         
  -7   3   1         32.45         34.08         6.48 o                         
  -6   3   1         72.59         47.75        12.12 o                         
  -5   3   1          3.56          2.51         1.89 o                         
  -4   3   1        202.13        208.48        22.25 o                         
  -3   3   1       1192.59       1087.37        32.20 o                         
  -2   3   1        860.48        804.84        19.08 o                         
  -1   3   1       1451.73       1400.56        22.35 o                         
   0   3   1        436.75        431.68        10.90 o                         
   1   3   1       5621.35       5175.22       132.40 o                         
   2   3   1       1022.61       1001.44        13.84 o                         
   3   3   1        853.16        907.00        14.27 o                         
   4   3   1         61.94         69.28         4.48 o                         
   5   3   1        127.26        116.64         6.89 o                         
   6   3   1       6097.46       5999.39        83.60 o                         
   7   3   1        656.81        663.90        15.09 o                         
   8   3   1         12.92          7.58         7.72 o                         
   9   3   1         78.85         90.08        14.03 o                         
  10   3   1        104.85        134.74        18.26 o                         
  11   3   1          0.10         12.83         6.60 o                         
  12   3   1        266.87        203.86        52.75 o                         
  13   3   1        659.73        650.24        48.25 o                         
 -10   4   1         45.07         53.81        16.69 o                         
  -9   4   1          6.29         12.29         8.73 o                         
  -8   4   1         28.82         14.06        29.07 o                         
  -7   4   1          7.43          5.90         6.40 o                         
  -6   4   1         58.32         44.94         8.49 o                         
  -5   4   1         48.64         48.62        11.53 o                         
  -4   4   1        284.19        234.43        19.23 o                         
  -3   4   1       2381.78       2465.24        53.42 o                         
  -2   4   1       2882.92       2898.40        45.19 o                         
  -1   4   1        407.35        413.77        14.81 o                         
   0   4   1        100.62         65.84         5.74 o                         
   1   4   1        560.97        511.10        31.25 o                         
   2   4   1        246.88        222.33         7.03 o                         
   3   4   1        881.12        920.86        17.27 o                         
   4   4   1         57.93         81.30         6.33 o                         
   5   4   1       1265.78       1317.02        25.82 o                         
   6   4   1         15.78          6.86         2.76 o                         
   7   4   1        301.56        290.31        13.84 o                         
   8   4   1        685.94        726.53        18.68 o                         
   9   4   1         16.81         21.26         3.14 o                         
  10   4   1         35.81         50.00        21.36 o                         
  11   4   1          1.11          1.27         8.20 o                         
  12   4   1        128.74        163.79        27.75 o                         
  13   4   1          0.07          7.24         6.86 o                         
  -9   5   1         21.51         18.19         9.82 o                         
  -8   5   1        497.83        569.44        61.38 o                         
  -7   5   1         14.55          6.05         3.74 o                         
  -6   5   1         65.51         96.03        15.53 o                         
  -5   5   1        227.92        259.35        20.42 o                         
  -4   5   1          0.07          1.77         2.48 o                         
  -3   5   1        136.65        180.38        18.89 o                         
  -2   5   1       1143.40       1108.68        35.62 o                         
  -1   5   1       1199.48       1262.38        38.46 o                         
   0   5   1        876.97       1038.19        25.28 o                         
   1   5   1        285.80        290.15        22.02 o                         
   2   5   1       1850.06       1796.94        52.77 o                         
   3   5   1         17.64          8.49         2.02 o                         
   4   5   1         76.34         93.80         9.44 o                         
   5   5   1         82.45        102.93        14.16 o                         
   6   5   1        444.54        481.99        20.12 o                         
   7   5   1        212.50        204.91        18.70 o                         
   8   5   1        725.35        654.85        25.67 o                         
   9   5   1        109.13        135.83        11.52 o                         
  10   5   1          0.41          1.99         3.42 o                         
  11   5   1         64.52         56.40        13.14 o                         
  12   5   1          0.97         13.70         7.66 o                         
  13   5   1         28.89         15.80         8.36 o                         
  -8   6   1         42.54         38.40        22.03 o                         
  -7   6   1         18.16         10.43         6.43 o                         
  -6   6   1        181.58        161.74        17.75 o                         
  -5   6   1        342.76        332.73        24.83 o                         
  -4   6   1        207.37        208.10        18.78 o                         
  -3   6   1          2.66          3.32         3.82 o                         
  -2   6   1       1175.97       1305.84        54.18 o                         
  -1   6   1        763.38        736.75        22.53 o                         
   0   6   1          7.45          9.29         2.72 o                         
   1   6   1         37.91         69.16        11.87 o                         
   2   6   1          1.69         12.20         5.16 o                         
   3   6   1        233.59        233.53         9.71 o                         
   4   6   1         83.41         66.28         6.34 o                         
   5   6   1        102.68         82.92         9.48 o                         
   6   6   1          3.70          4.89         2.51 o                         
   7   6   1          0.00          0.54         1.90 o                         
   8   6   1        271.25        295.69        20.18 o                         
   9   6   1          9.35          1.44         3.30 o                         
  10   6   1         47.30         77.27        13.64 o                         
  11   6   1        196.83        195.50        26.72 o                         
  12   6   1          3.67          3.21         3.61 o                         
  13   6   1          0.38         -1.25         3.49 o                         
  -8   7   1         99.83        131.00        25.30 o                         
  -7   7   1         52.57         22.16        17.54 o                         
  -6   7   1        331.58        358.65        28.07 o                         
  -5   7   1        304.40        304.10        24.83 o                         
  -4   7   1          2.38          3.90         2.78 o                         
  -3   7   1         22.40         19.49         6.37 o                         
  -2   7   1         87.05         66.64         9.90 o                         
  -1   7   1        264.44        264.96        13.90 o                         
   0   7   1        308.29        284.03        14.68 o                         
   1   7   1        124.83        115.54        16.99 o                         
   2   7   1        609.13        622.75        38.54 o                         
   3   7   1        102.28         76.95         4.92 o                         
   4   7   1         49.10         30.64         5.39 o                         
   5   7   1        523.32        569.97        24.63 o                         
   6   7   1        305.37        309.16        19.40 o                         
   7   7   1          9.75         17.81         4.83 o                         
   8   7   1        123.85        110.86        11.57 o                         
   9   7   1         97.35        110.01        14.29 o                         
  10   7   1          1.13          2.43         1.31 o                         
  11   7   1          0.13          5.77         3.78 o                         
  12   7   1        112.50        125.42        22.01 o                         
  13   7   1          9.82          6.99         6.40 o                         
  -7   8   1         84.08         32.69        23.31 o                         
  -6   8   1        135.40        112.86        16.10 o                         
  -5   8   1         73.64         67.64        12.20 o                         
  -4   8   1          4.49          6.66         3.50 o                         
  -3   8   1        170.02        188.45        18.46 o                         
  -2   8   1        257.09        254.78        20.12 o                         
  -1   8   1        631.22        612.66        27.55 o                         
   0   8   1        391.52        344.17        32.55 o                         
   1   8   1        234.63        216.58        25.68 o                         
   2   8   1        842.52        873.50        49.91 o                         
   3   8   1        820.60        807.94        46.79 o                         
   4   8   1        131.18        127.05         7.84 o                         
   5   8   1        106.89        118.14         9.27 o                         
   6   8   1         87.45         93.63        10.84 o                         
   7   8   1        216.20        230.64        18.02 o                         
   8   8   1        207.83        199.62        17.38 o                         
   9   8   1        309.32        297.68        25.57 o                         
  10   8   1        812.31        754.10        34.10 o                         
  11   8   1        160.82        138.53        19.52 o                         
  12   8   1          7.10          8.19        11.13 o                         
  -6   9   1         45.48         55.25        23.71 o                         
  -5   9   1         76.08         83.55        17.94 o                         
  -4   9   1          7.94         15.64         6.79 o                         
  -3   9   1         78.19         80.54        18.16 o                         
  -2   9   1        369.22        379.46        38.77 o                         
  -1   9   1          0.71          4.45         6.06 o                         
   0   9   1         76.58         65.03        22.72 o                         
   1   9   1         86.84         93.54        18.02 o                         
   2   9   1          0.74          4.90         7.31 o                         
   3   9   1        537.63        571.64        42.05 o                         
   4   9   1         17.48         16.83         8.96 o                         
   5   9   1         86.40         94.27         9.86 o                         
   6   9   1        362.85        345.23        26.48 o                         
   7   9   1        185.23        218.95        18.14 o                         
   8   9   1        119.02        103.33        18.12 o                         
   9   9   1        703.35        699.85        34.98 o                         
  10   9   1        367.05        360.95        26.38 o                         
  11   9   1          2.11         10.73         7.76 o                         
  12   9   1         12.69         22.67         9.10 o                         
  -4  10   1          1.27          6.80         4.05 o                         
  -3  10   1         63.97        105.48        21.56 o                         
  -2  10   1          3.21          3.77        10.13 o                         
  -1  10   1        220.19        188.04        39.61 o                         
   0  10   1         17.62          6.33         2.84 o                         
   1  10   1        102.31         85.92        18.37 o                         
   2  10   1        146.34        160.94        24.53 o                         
   3  10   1         90.81        139.86        51.06 o                         
   4  10   1       1240.90       1249.05        67.25 o                         
   5  10   1          8.15          8.45         3.46 o                         
   6  10   1         31.61         38.74        10.74 o                         
   7  10   1        961.92        990.81        74.33 o                         
   8  10   1        547.33        459.26        37.78 o                         
   9  10   1         48.38         48.44         9.32 o                         
  10  10   1         25.30         21.90        13.50 o                         
  11  10   1        152.00        128.82        21.03 o                         
  -3  11   1         11.22          3.87         4.89 o                         
  -2  11   1          1.39         21.67        61.19 o                         
  -1  11   1        200.87        248.19        34.90 o                         
   0  11   1         53.20         32.45        12.66 o                         
   1  11   1          0.19          3.15         6.22 o                         
   2  11   1          3.09         -2.14         4.49 o                         
   3  11   1        110.01         69.33        17.52 o                         
   4  11   1          7.16          6.34         7.06 o                         
   5  11   1        581.02        564.22        47.46 o                         
   6  11   1         89.43         93.72        18.81 o                         
   7  11   1          3.05          3.17         3.22 o                         
   8  11   1          1.89          8.25         6.73 o                         
   9  11   1         59.38         79.38        17.32 o                         
  10  11   1         11.75         10.32         6.69 o                         
  11  11   1          0.06          5.12        10.72 o                         
  -1  12   1         17.92         31.68        16.00 o                         
   0  12   1         94.17         84.85        20.61 o                         
   1  12   1          4.63          1.08         5.52 o                         
   2  12   1          7.97          4.48         4.19 o                         
   3  12   1          0.93          5.07        16.77 o                         
   4  12   1        123.28        113.13        23.10 o                         
   5  12   1         30.82         10.54         6.39 o                         
   6  12   1        233.25        250.01        33.03 o                         
   7  12   1         81.69         94.50        20.87 o                         
   8  12   1         87.63         73.66        17.62 o                         
   9  12   1         20.42         24.91        10.57 o                         
  10  12   1         10.00         10.77         6.19 o                         
   1  13   1        486.46        527.99        54.82 o                         
   2  13   1         76.38         45.86        22.64 o                         
   3  13   1         12.43          3.22         7.69 o                         
   4  13   1          8.65         16.81        10.16 o                         
   5  13   1         42.21         49.76        16.23 o                         
   6  13   1         32.15         28.65        15.15 o                         
   7  13   1         26.38         11.01         8.92 o                         
   8  13   1         56.02         76.02        18.96 o                         
  -6 -13   2         82.69        108.02        29.93 o                         
  -5 -13   2         17.67          4.06         7.33 o                         
  -4 -13   2         39.29         44.88        16.58 o                         
  -3 -13   2          0.06         -2.30         5.14 o                         
  -2 -13   2        127.23        144.80        28.10 o                         
  -9 -12   2         55.43         77.58        26.35 o                         
  -8 -12   2         16.22          5.88         6.04 o                         
  -7 -12   2         28.83          8.41         5.71 o                         
  -6 -12   2          0.25         -1.96         3.96 o                         
  -5 -12   2         29.35         24.89        22.84 o                         
  -4 -12   2        145.11        173.99        29.45 o                         
  -3 -12   2          4.52         13.33        10.38 o                         
  -2 -12   2         64.26         73.56        20.90 o                         
  -1 -12   2         11.78         23.11         9.90 o                         
   0 -12   2         29.48         26.26        13.31 o                         
   1 -12   2         74.31         64.99        21.85 o                         
 -10 -11   2          0.09          3.46         4.52 o                         
  -9 -11   2          0.65          3.62        14.21 o                         
  -8 -11   2        236.68        272.44        32.52 o                         
  -7 -11   2        181.90        158.36        24.55 o                         
  -6 -11   2         17.30         21.84        10.31 o                         
  -5 -11   2         27.47         16.27        10.42 o                         
  -4 -11   2         84.18         69.06        17.93 o                         
  -3 -11   2         28.51         33.88        11.81 o                         
  -2 -11   2          8.17          8.59         4.94 o                         
  -1 -11   2        151.95        148.09        29.18 o                         
   0 -11   2         45.98         45.06        14.88 o                         
   1 -11   2         71.34         67.40        18.66 o                         
   2 -11   2         14.47          1.63        13.01 o                         
   3 -11   2          0.05          0.13         8.55 o                         
 -11 -10   2         50.86         73.25        24.49 o                         
 -10 -10   2         37.41         44.80        10.15 o                         
  -9 -10   2        754.08        738.95        40.04 o                         
  -8 -10   2         74.43         80.69        12.66 o                         
  -7 -10   2         23.16          6.08         3.86 o                         
  -6 -10   2         82.48        103.46        14.80 o                         
  -5 -10   2         40.56         39.32         8.13 o                         
  -4 -10   2          0.79         14.57         7.50 o                         
  -3 -10   2         46.97         30.05        18.98 o                         
  -2 -10   2        188.00        196.88        27.86 o                         
  -1 -10   2          0.20         -2.99         6.14 o                         
   0 -10   2        211.78        209.98        29.72 o                         
   1 -10   2         34.89         25.21         9.58 o                         
   2 -10   2        126.20        122.91        24.55 o                         
   3 -10   2          9.02         -0.08         3.10 o                         
   4 -10   2         19.52         20.38         9.73 o                         
 -11  -9   2         34.22         48.23        12.97 o                         
 -10  -9   2         49.31         47.71        10.98 o                         
  -9  -9   2         76.34         72.28        11.49 o                         
  -8  -9   2        505.65        458.56        29.38 o                         
  -7  -9   2        123.05        149.47        16.40 o                         
  -6  -9   2         55.52         66.35        10.80 o                         
  -5  -9   2         33.63         48.33         8.81 o                         
  -4  -9   2         67.29         56.43         8.82 o                         
  -3  -9   2        211.19        227.04        21.49 o                         
  -2  -9   2       1025.22       1031.74        37.38 o                         
  -1  -9   2         40.71         40.17         9.55 o                         
   0  -9   2        138.92        144.40        15.01 o                         
   1  -9   2        118.36        120.42        14.58 o                         
   2  -9   2         29.58         41.51         9.17 o                         
   3  -9   2          1.89          3.18         3.73 o                         
   4  -9   2         38.71         25.00        12.87 o                         
   5  -9   2         28.76         26.08         9.93 o                         
   6  -9   2         44.48         56.96        17.10 o                         
 -12  -8   2         83.59         90.92        18.31 o                         
 -11  -8   2         37.21         58.29        13.89 o                         
 -10  -8   2         59.68         63.82        13.53 o                         
  -9  -8   2          5.12          9.86         4.92 o                         
  -8  -8   2        518.19        556.05        29.41 o                         
  -7  -8   2        223.11        200.04        17.08 o                         
  -6  -8   2          3.83          0.92         3.68 o                         
  -5  -8   2          0.98          1.67         2.84 o                         
  -4  -8   2         19.93          5.92         4.53 o                         
  -3  -8   2          6.27          8.13         4.08 o                         
  -2  -8   2         89.25         77.17         7.57 o                         
  -1  -8   2         68.56         67.30         6.94 o                         
   0  -8   2         48.47         60.09         8.79 o                         
   1  -8   2       1301.69       1385.89        47.23 o                         
   2  -8   2        654.19        721.34        36.03 o                         
   3  -8   2        996.02        964.21        44.60 o                         
   4  -8   2        102.31         70.41        12.56 o                         
   5  -8   2          9.21          9.73        10.33 o                         
   6  -8   2         10.07         18.08         7.90 o                         
   7  -8   2         57.39         46.69        15.05 o                         
 -12  -7   2         42.87         24.96        19.19 o                         
 -11  -7   2          9.68          1.02         5.89 o                         
 -10  -7   2          5.43          7.31         1.96 o                         
  -9  -7   2         37.66         27.50         6.13 o                         
  -8  -7   2        238.27        220.88        17.50 o                         
  -7  -7   2         34.60         29.91         6.79 o                         
  -6  -7   2        110.79        126.13        12.71 o                         
  -5  -7   2        358.52        362.37        23.91 o                         
  -4  -7   2         15.27          9.78         4.62 o                         
  -3  -7   2        771.97        701.64        29.99 o                         
  -2  -7   2          0.05          3.31         2.36 o                         
  -1  -7   2        530.49        560.17        19.92 o                         
   0  -7   2         21.36         24.59         5.94 o                         
   1  -7   2          7.12         10.41         4.75 o                         
   2  -7   2        564.12        587.07        52.48 o                         
   3  -7   2        156.71        143.98        16.48 o                         
   4  -7   2          4.41         17.05         5.66 o                         
   5  -7   2          0.08          5.25         4.82 o                         
   6  -7   2         22.55         11.74         4.82 o                         
   7  -7   2         88.06        111.43        16.83 o                         
   8  -7   2         72.72        166.59        39.31 o                         
 -12  -6   2        111.39        112.76        20.11 o                         
 -11  -6   2         26.78         32.28        11.13 o                         
 -10  -6   2         95.20         92.97        16.51 o                         
  -9  -6   2         22.15         17.41         5.05 o                         
  -8  -6   2         59.14         74.75         9.98 o                         
  -7  -6   2          6.39          7.37         3.70 o                         
  -6  -6   2        110.82        109.59        11.07 o                         
  -5  -6   2        170.41        214.19        15.24 o                         
  -4  -6   2        122.10        110.03        11.84 o                         
  -3  -6   2        286.15        272.48        18.30 o                         
  -2  -6   2          5.22          6.76         1.98 o                         
  -1  -6   2        108.47        137.89        12.15 o                         
   0  -6   2       3310.46       3366.75        52.53 o                         
   1  -6   2        518.59        575.78        27.22 o                         
   2  -6   2         30.64         16.66         4.89 o                         
   3  -6   2        111.07        105.25        13.05 o                         
   4  -6   2          5.63          1.28         5.08 o                         
   5  -6   2        165.01        158.22        17.81 o                         
   6  -6   2         11.56          6.47         4.07 o                         
   7  -6   2          7.00          1.88         4.41 o                         
   8  -6   2        113.98        100.59        21.73 o                         
   9  -6   2          0.01         -5.22         5.99 o                         
 -12  -5   2          0.47         10.31        20.22 o                         
 -11  -5   2         17.12         24.32         9.14 o                         
 -10  -5   2         66.70         71.40        14.74 o                         
  -9  -5   2         41.69         52.41        11.77 o                         
  -8  -5   2        223.14        211.98        15.45 o                         
  -7  -5   2        106.11        123.26        11.92 o                         
  -6  -5   2        421.06        369.00        19.48 o                         
  -5  -5   2        605.51        773.36        28.89 o                         
  -4  -5   2        467.97        588.01        22.88 o                         
  -3  -5   2       2193.81       2542.44        70.25 o                         
  -2  -5   2         65.13         64.38         8.06 o                         
  -1  -5   2          5.42          2.39         1.39 o                         
   0  -5   2          0.00          0.61         0.69 o                         
   1  -5   2       1221.86       1268.50        30.90 o                         
   2  -5   2          3.96          3.45         1.88 o                         
   3  -5   2        201.94        180.21        17.71 o                         
   4  -5   2        438.84        465.32        27.16 o                         
   5  -5   2         10.22         18.40         6.47 o                         
   6  -5   2         32.96         20.74         7.52 o                         
   7  -5   2          8.37         10.75         4.89 o                         
   8  -5   2         15.12         11.83         9.14 o                         
   9  -5   2        140.52        160.01        27.55 o                         
 -12  -4   2         77.38         90.17        21.58 o                         
 -11  -4   2         33.57         25.92         9.58 o                         
 -10  -4   2         26.33         35.63         9.38 o                         
  -9  -4   2        301.02        306.22        27.71 o                         
  -8  -4   2         23.93         25.99         5.45 o                         
  -7  -4   2         10.18          8.90         1.71 o                         
  -6  -4   2        107.98        115.19         8.20 o                         
  -5  -4   2         18.12         14.27         3.82 o                         
  -4  -4   2       3445.46       3704.63        80.81 o                         
  -3  -4   2       1215.98       1300.75        33.22 o                         
  -2  -4   2       1760.48       2153.17        33.29 o                         
  -1  -4   2        263.02        263.31        11.37 o                         
   0  -4   2        959.95       1007.18        29.08 o                         
   1  -4   2        473.17        580.62        19.29 o                         
   2  -4   2       1659.53       1528.73        46.25 o                         
   3  -4   2        471.04        425.63        22.77 o                         
   4  -4   2        453.57        437.77        24.44 o                         
   5  -4   2        239.43        261.21        19.91 o                         
   6  -4   2        113.41        141.26        18.76 o                         
   7  -4   2        286.45        273.18        21.67 o                         
   8  -4   2         95.51         66.90        33.76 o                         
   9  -4   2          0.51          7.08        15.29 o                         
  10  -4   2        121.05        105.28        22.14 o                         
 -12  -3   2        194.40        183.55        25.47 o                         
 -11  -3   2          3.61          4.26         2.89 o                         
 -10  -3   2        980.93        852.33        49.61 o                         
  -9  -3   2         32.80         39.40         9.80 o                         
  -8  -3   2        169.69        194.83        21.23 o                         
  -7  -3   2       2146.44       2097.40        25.85 o                         
  -6  -3   2        533.37        618.55        16.29 o                         
  -5  -3   2       1642.93       1538.19        32.85 o                         
  -4  -3   2       1080.23       1136.20        23.27 o                         
  -3  -3   2       1853.94       1897.93        34.74 o                         
  -2  -3   2       1053.60       1048.04        18.73 o                         
  -1  -3   2         55.17         69.41         4.52 o                         
   0  -3   2       3475.15       3357.17        38.31 o                         
   1  -3   2          5.18          2.05         1.22 o                         
   2  -3   2       1510.28       1402.03        35.54 o                         
   3  -3   2         39.93         74.56         9.26 o                         
   4  -3   2        507.93        523.94        24.61 o                         
   5  -3   2        502.53        429.56        23.33 o                         
   6  -3   2          1.45          0.76         2.40 o                         
   7  -3   2        654.27        689.66        31.24 o                         
   8  -3   2         25.78         19.74         5.13 o                         
   9  -3   2          7.92          2.50         5.43 o                         
  10  -3   2        100.76         88.40        18.77 o                         
  11  -3   2         60.89         32.09        12.92 o                         
 -12  -2   2         14.72         10.18         8.18 o                         
 -11  -2   2        112.01         88.56        17.00 o                         
 -10  -2   2         86.94         79.92        18.56 o                         
  -9  -2   2          1.41          0.41         4.47 o                         
  -8  -2   2        349.37        307.71        27.27 o                         
  -7  -2   2         70.16         71.37        11.88 o                         
  -6  -2   2        458.80        407.27        26.57 o                         
  -5  -2   2         76.00         48.06         3.96 o                         
  -4  -2   2       1873.63       1704.91        33.57 o                         
  -3  -2   2       1647.39       1664.51        33.95 o                         
  -2  -2   2       1318.56       1176.18        16.21 o                         
  -1  -2   2       1488.16       1169.00        15.95 o                         
   0  -2   2       1817.23       1653.94        21.06 o                         
   1  -2   2       1336.29       1436.56        20.16 o                         
   2  -2   2        800.40        773.48        20.17 o                         
   3  -2   2       2901.67       3039.14        40.77 o                         
   4  -2   2        232.69        327.23        17.37 o                         
   5  -2   2        912.21        954.17        24.60 o                         
   6  -2   2        174.73        176.72        10.77 o                         
   7  -2   2       1136.64       1172.71        27.73 o                         
   8  -2   2        135.91        157.50        23.69 o                         
   9  -2   2          0.09         -3.13         4.50 o                         
  10  -2   2         10.80         19.28        10.09 o                         
  11  -2   2        228.18        243.45        38.54 o                         
 -12  -1   2         35.13         14.45        18.03 o                         
 -11  -1   2         84.37         60.37        13.80 o                         
 -10  -1   2         86.30         99.44        23.88 o                         
  -9  -1   2          0.03          3.16         4.30 o                         
  -8  -1   2        194.15        190.66        33.44 o                         
  -7  -1   2        813.79        842.56        43.15 o                         
  -6  -1   2        307.55        227.30        20.20 o                         
  -5  -1   2        622.61        655.18        32.15 o                         
  -4  -1   2        534.89        450.09         9.84 o                         
  -3  -1   2        246.06        237.78         7.55 o                         
  -2  -1   2       4845.47       4375.96        94.30 o                         
  -1  -1   2      13809.36      11693.42       138.69 o                         
   0  -1   2       2136.40       2109.25        20.55 o                         
   1  -1   2        683.97        674.34        11.53 o                         
   2  -1   2       6592.83       5791.88        45.52 o                         
   3  -1   2        604.25        613.25        14.35 o                         
   4  -1   2         15.42         21.03         3.82 o                         
   5  -1   2         67.70         71.26         5.70 o                         
   6  -1   2         62.35         63.18         6.60 o                         
   7  -1   2          3.43          3.74         1.47 o                         
   8  -1   2          0.01          0.91         1.39 o                         
   9  -1   2          3.76         16.33         6.86 o                         
  10  -1   2        191.36        165.89        24.39 o                         
  11  -1   2         15.23         40.74        12.76 o                         
  12  -1   2         11.32          5.94         7.53 o                         
 -11   0   2         23.30         37.07        16.73 o                         
 -10   0   2         43.86         38.27        12.49 o                         
  -9   0   2          8.19         16.35         7.77 o                         
  -8   0   2        477.39        485.87        36.71 o                         
  -7   0   2        521.96        554.12        36.83 o                         
  -6   0   2         23.21         23.56         6.72 o                         
  -5   0   2        136.96         93.45        12.56 o                         
  -4   0   2          6.68          3.15         1.27 o                         
  -3   0   2        385.98        533.19        12.45 o                         
  -2   0   2       8593.90       7418.03        41.01 o                         
  -1   0   2       4701.62       4461.67        67.23 o                         
   0   0   2        325.51        237.17         4.87 o                         
   1   0   2       4136.91       3420.39        36.65 o                         
   2   0   2      47607.04      40366.52       196.15 o                         
   3   0   2      12621.52      11035.53       110.48 o                         
   4   0   2         29.48         20.62         3.52 o                         
   5   0   2        469.68        443.85        12.16 o                         
   6   0   2        362.27        384.86        15.22 o                         
   7   0   2         92.71        101.08         5.21 o                         
   8   0   2        140.84        148.21        19.33 o                         
   9   0   2          3.16          7.42        19.19 o                         
  10   0   2         46.45         25.37         7.13 o                         
  11   0   2        126.57        122.94        20.31 o                         
  12   0   2         62.78         80.56        17.62 o                         
 -11   1   2          1.84          6.33         8.36 o                         
 -10   1   2         37.28         21.71        15.59 o                         
  -9   1   2          3.93          5.73         8.65 o                         
  -8   1   2        110.23        136.27        19.75 o                         
  -7   1   2       1191.59       1161.30        77.98 o                         
  -6   1   2        683.65        653.30        12.33 o                         
  -5   1   2        447.56        585.45        17.76 o                         
  -4   1   2          5.40         14.23         2.49 o                         
  -3   1   2         10.56          9.83         1.99 o                         
  -2   1   2       1308.19       1189.62        17.08 o                         
  -1   1   2       2258.25       2131.69        38.02 o                         
   0   1   2        174.26        138.21         4.40 o                         
   1   1   2       2775.21       2423.76        28.13 o                         
   2   1   2        713.71        696.79        13.39 o                         
   3   1   2      30763.77      26853.82       287.20 o                         
   4   1   2        626.05        548.91        11.42 o                         
   5   1   2         87.93         74.56         4.33 o                         
   6   1   2       2411.65       2244.42        31.83 o                         
   7   1   2          6.45         -0.21         2.24 o                         
   8   1   2        759.67        805.67        42.28 o                         
   9   1   2        551.01        674.23        41.13 o                         
  10   1   2        115.44         79.68        37.74 o                         
  11   1   2         10.30          3.09         5.91 o                         
  12   1   2         23.40         19.94        10.98 o                         
 -11   2   2        290.38        242.05        44.02 o                         
 -10   2   2         40.10         34.81        14.39 o                         
  -9   2   2         35.76         40.59        13.63 o                         
  -8   2   2        239.78        212.00        33.28 o                         
  -7   2   2         17.76          9.24         4.95 o                         
  -6   2   2        148.14        143.65        12.10 o                         
  -5   2   2        888.27       1124.92        25.33 o                         
  -4   2   2       1165.56       1198.59        27.87 o                         
  -3   2   2        258.99        214.00        10.51 o                         
  -2   2   2       1726.66       1790.16        35.08 o                         
  -1   2   2       3049.80       2834.28        27.07 o                         
   0   2   2        130.51        146.87         5.08 o                         
   1   2   2          3.33         13.72         1.40 o                         
   2   2   2         67.55         82.05         3.43 o                         
   3   2   2       6899.22       5972.03        47.81 o                         
   4   2   2        590.53        566.32        16.59 o                         
   5   2   2       1295.54       1428.52        19.82 o                         
   6   2   2        241.52        243.12         8.94 o                         
   7   2   2       1004.43        958.42        15.37 o                         
   8   2   2          0.18          4.16         2.43 o                         
   9   2   2        145.62        178.10        49.54 o                         
  10   2   2          3.02          4.18         5.58 o                         
  11   2   2        200.55        191.11        43.85 o                         
  12   2   2         13.95          9.67        15.15 o                         
  13   2   2        162.63        234.84        29.41 o                         
 -10   3   2         28.62         12.81         9.65 o                         
  -9   3   2         45.42         19.22        25.32 o                         
  -8   3   2         39.85         23.07         9.34 o                         
  -7   3   2          7.36         16.85         4.24 o                         
  -6   3   2         85.74         70.34         9.90 o                         
  -5   3   2          6.54          3.85         7.67 o                         
  -4   3   2        967.35        916.09        30.99 o                         
  -3   3   2         14.87          5.68         1.90 o                         
  -2   3   2       1240.06       1199.89        27.04 o                         
  -1   3   2       7160.52       7001.57       100.63 o                         
   0   3   2         28.46         49.47         3.21 o                         
   1   3   2        155.99         92.55         6.50 o                         
   2   3   2        699.14        808.08        12.75 o                         
   3   3   2         44.37         51.67         4.12 o                         
   4   3   2        462.61        412.65        10.10 o                         
   5   3   2       1389.22       1510.27        23.95 o                         
   6   3   2       3401.23       3667.32        42.73 o                         
   7   3   2       1344.20       1407.01        23.83 o                         
   8   3   2         18.35         20.54         2.45 o                         
   9   3   2          1.98         -2.67         4.08 o                         
  10   3   2         78.36         74.49        12.91 o                         
  11   3   2        153.94        190.93        22.88 o                         
  12   3   2          2.38         18.92        10.48 o                         
  13   3   2         96.61         92.10        17.99 o                         
 -10   4   2          2.64        -15.06        15.06 o                         
  -9   4   2          6.02         17.33        10.11 o                         
  -8   4   2         71.95         81.71        17.72 o                         
  -7   4   2         19.60         20.33        12.91 o                         
  -6   4   2        123.97         85.02        13.23 o                         
  -5   4   2          7.46         15.94         7.39 o                         
  -4   4   2         26.35         31.40         6.34 o                         
  -3   4   2        737.07        854.90        50.09 o                         
  -2   4   2        273.36        254.94        15.81 o                         
  -1   4   2       7734.78       8185.94        84.37 o                         
   0   4   2          1.63          1.29         1.09 o                         
   1   4   2        135.31        136.07        13.19 o                         
   2   4   2        161.34        231.34        13.06 o                         
   3   4   2        182.59        224.72         8.26 o                         
   4   4   2         56.15         80.93         5.13 o                         
   5   4   2         94.47         78.13         5.88 o                         
   6   4   2       2441.56       2393.35        35.67 o                         
   7   4   2        375.73        385.82        14.65 o                         
   8   4   2         95.36         92.46         7.11 o                         
   9   4   2         50.26         64.94         6.43 o                         
  10   4   2         13.96         22.71         8.22 o                         
  11   4   2         53.66         39.55        12.53 o                         
  12   4   2         14.95         22.38         8.58 o                         
  13   4   2          0.93          9.32         5.71 o                         
  -9   5   2          8.96         27.98        12.08 o                         
  -8   5   2        143.20        188.70        28.62 o                         
  -7   5   2         17.67         25.44         7.13 o                         
  -6   5   2          1.49          5.65         4.50 o                         
  -5   5   2        564.04        521.00        43.41 o                         
  -4   5   2        512.43        554.71        28.43 o                         
  -3   5   2        111.56         89.46        11.31 o                         
  -2   5   2        296.95        302.59        18.51 o                         
  -1   5   2        194.04        195.75        10.96 o                         
   0   5   2      13183.66      13926.44       226.16 o                         
   1   5   2          4.50         26.73         6.86 o                         
   2   5   2       1189.25       1064.17        59.83 o                         
   3   5   2       3346.45       3490.49        46.58 o                         
   4   5   2        417.00        362.62        14.15 o                         
   5   5   2        144.70        138.06        10.26 o                         
   6   5   2         91.19        107.46        11.51 o                         
   7   5   2          0.23          1.97         1.89 o                         
   8   5   2        590.21        582.65        23.74 o                         
   9   5   2        127.77        151.68        12.18 o                         
  10   5   2        275.85        309.02        26.31 o                         
  11   5   2         16.12         12.46         5.87 o                         
  12   5   2         56.68         46.73        12.09 o                         
  13   5   2          4.54          1.28         4.95 o                         
  -8   6   2         12.23         -1.92         4.00 o                         
  -7   6   2         64.20         72.31        17.22 o                         
  -6   6   2         38.23         35.52        11.65 o                         
  -5   6   2        194.12        193.76        18.62 o                         
  -4   6   2          6.19          4.33         1.75 o                         
  -3   6   2         91.57         83.28        11.12 o                         
  -2   6   2        230.78        253.92        27.92 o                         
  -1   6   2         14.14         14.52         2.89 o                         
   0   6   2        157.62        134.49        10.23 o                         
   1   6   2        316.02        311.02        25.63 o                         
   2   6   2         49.87         64.34        17.85 o                         
   3   6   2       1044.33        996.39        16.93 o                         
   4   6   2        729.65        748.02        20.02 o                         
   5   6   2         25.59         25.57         5.16 o                         
   6   6   2        130.21        134.30        14.67 o                         
   7   6   2        158.00        207.81        25.74 o                         
   8   6   2        550.82        545.55        24.54 o                         
   9   6   2         12.65         14.28         4.54 o                         
  10   6   2         59.19         66.25        11.88 o                         
  11   6   2         14.55         28.75         8.44 o                         
  12   6   2          0.94          6.80         4.01 o                         
  13   6   2          3.99          3.32         3.68 o                         
  -7   7   2         69.46         85.25        19.37 o                         
  -6   7   2         32.91         22.42         9.51 o                         
  -5   7   2        145.80        161.14        21.82 o                         
  -4   7   2        839.20        831.74        39.09 o                         
  -3   7   2       3115.01       3317.63        73.97 o                         
  -2   7   2        373.41        327.43        21.51 o                         
  -1   7   2         18.61         11.66         5.55 o                         
   0   7   2        379.94        371.26        21.81 o                         
   1   7   2         34.08         28.61         8.66 o                         
   2   7   2        158.20        187.81        21.04 o                         
   3   7   2         42.81         23.24         7.09 o                         
   4   7   2        681.55        663.68        17.72 o                         
   5   7   2        302.24        329.35        17.08 o                         
   6   7   2          9.39          4.62         3.18 o                         
   7   7   2        180.08        165.08        17.34 o                         
   8   7   2         31.45         24.99         5.87 o                         
   9   7   2         56.80         50.97         7.98 o                         
  10   7   2         89.37         89.81        10.81 o                         
  11   7   2        247.53        240.97        24.31 o                         
  12   7   2          8.31         13.40         6.50 o                         
  13   7   2        144.58        147.32        36.83 o                         
  -6   8   2        139.01        143.75        39.02 o                         
  -5   8   2         49.28         54.08        13.80 o                         
  -4   8   2         14.48         13.54         5.61 o                         
  -3   8   2         16.42         12.34         5.67 o                         
  -2   8   2        476.07        539.88        42.22 o                         
  -1   8   2        309.95        288.42        17.76 o                         
   0   8   2          0.35          0.97         5.02 o                         
   1   8   2         69.35         72.85        18.64 o                         
   2   8   2        119.74        162.94        23.80 o                         
   3   8   2        137.71        129.98        19.94 o                         
   4   8   2          7.96         13.48         7.20 o                         
   5   8   2        120.36        128.17         9.25 o                         
   6   8   2          5.86          9.01         3.44 o                         
   7   8   2        316.77        367.24        22.49 o                         
   8   8   2        302.26        323.19        21.71 o                         
   9   8   2         52.51         34.23        11.13 o                         
  10   8   2         13.77          7.63         3.13 o                         
  11   8   2          6.39         12.30         6.90 o                         
  12   8   2          7.32          1.99         5.83 o                         
  -5   9   2         11.61         35.58        12.61 o                         
  -4   9   2          7.92         13.75         8.27 o                         
  -3   9   2         31.79         17.56        17.95 o                         
  -2   9   2          4.59          5.87         6.25 o                         
  -1   9   2        558.02        597.68        47.25 o                         
   0   9   2         20.30         19.37         8.09 o                         
   1   9   2          0.19         12.45         6.78 o                         
   2   9   2        139.04        150.47        21.90 o                         
   3   9   2        119.87        101.32        18.32 o                         
   4   9   2       6154.46       6575.91       252.10 o                         
   5   9   2        493.50        531.36        20.42 o                         
   6   9   2       1670.21       1716.70        47.44 o                         
   7   9   2        594.04        674.60        31.11 o                         
   8   9   2         14.68          8.80         3.59 o                         
   9   9   2          2.90          2.49        10.31 o                         
  10   9   2         27.85         24.99         6.33 o                         
  11   9   2        175.36        162.18        32.97 o                         
  12   9   2          3.76          2.90         4.22 o                         
  -4  10   2          4.42         -2.76         4.44 o                         
  -3  10   2         10.03         12.16        11.51 o                         
  -2  10   2         95.55         87.76        19.85 o                         
  -1  10   2          6.13         -1.54         5.42 o                         
   0  10   2        346.85        345.24        48.48 o                         
   1  10   2          5.60          6.93         6.58 o                         
   2  10   2         26.33         20.58        40.14 o                         
   3  10   2        561.89        524.90        44.07 o                         
   4  10   2          9.50         24.11         8.33 o                         
   5  10   2       2463.32       2707.72        95.66 o                         
   6  10   2         41.85         24.42        19.53 o                         
   7  10   2        722.37        771.62        63.43 o                         
   8  10   2         26.09         26.57         7.35 o                         
   9  10   2          5.40          6.60         3.55 o                         
  10  10   2         36.76         24.73         7.51 o                         
  11  10   2         84.33         87.19        36.34 o                         
  12  10   2         12.18         -1.91         6.62 o                         
  -3  11   2         12.06          3.28         2.85 o                         
  -2  11   2          2.16          4.46         4.09 o                         
  -1  11   2         27.70         29.44        14.80 o                         
   0  11   2         12.16          5.61         6.37 o                         
   1  11   2        348.46        361.81        64.04 o                         
   2  11   2          6.24          9.78         7.61 o                         
   3  11   2         28.07         19.63         9.06 o                         
   4  11   2         72.80         61.51        15.00 o                         
   5  11   2        126.92        114.45        22.35 o                         
   6  11   2         20.00         23.72         8.30 o                         
   7  11   2         44.33         50.52        13.55 o                         
   8  11   2         75.94         57.60        14.39 o                         
   9  11   2          4.45         -2.09         5.49 o                         
  10  11   2          4.44          4.50         6.16 o                         
  11  11   2         11.53         11.09         9.62 o                         
  -1  12   2         41.59         36.25        25.40 o                         
   0  12   2          1.54         -0.98         7.97 o                         
   1  12   2        119.72        151.87        27.92 o                         
   2  12   2         12.16          9.63         8.18 o                         
   3  12   2          4.57         21.07        10.46 o                         
   4  12   2         74.15         95.67        21.20 o                         
   5  12   2          6.15          0.52         8.93 o                         
   6  12   2          0.02          2.93         6.33 o                         
   7  12   2         53.71         73.11        24.32 o                         
   8  12   2          2.34          0.96         3.93 o                         
   9  12   2         50.68         32.74        16.85 o                         
  10  12   2         11.40         22.07        13.28 o                         
   1  13   2        201.19        245.03        37.46 o                         
   2  13   2         50.08         35.82        25.56 o                         
   3  13   2          4.27          3.98         8.45 o                         
   4  13   2          0.50          1.30         5.44 o                         
   5  13   2        131.69        148.70        27.21 o                         
   6  13   2         28.18         19.46         9.63 o                         
   7  13   2         40.43         50.21        27.25 o                         
   8  13   2        184.89        207.56        40.91 o                         
  -5 -13   3         41.05         52.10        17.29 o                         
  -4 -13   3         56.25         61.12        18.98 o                         
  -3 -13   3          0.09         -1.74         5.29 o                         
  -8 -12   3        148.95        194.65        29.18 o                         
  -7 -12   3          3.50          0.20        11.47 o                         
  -6 -12   3        106.96        131.10        25.37 o                         
  -5 -12   3         37.24         56.92        16.44 o                         
  -4 -12   3         13.70         13.00        12.97 o                         
  -3 -12   3         25.62         29.97        19.08 o                         
  -2 -12   3         55.66         22.64         9.79 o                         
  -1 -12   3          7.51         10.75        21.34 o                         
   0 -12   3        126.08        161.11        50.82 o                         
   1 -12   3          2.24         10.72        10.09 o                         
  -9 -11   3          2.99          7.88        11.27 o                         
  -8 -11   3         39.62         10.76        17.50 o                         
  -7 -11   3         92.82        119.41        21.85 o                         
  -6 -11   3         62.98         65.06        16.89 o                         
  -5 -11   3         26.27          3.69         8.67 o                         
  -4 -11   3          4.50         -2.87         3.21 o                         
  -3 -11   3         10.19          6.57         7.91 o                         
  -2 -11   3        230.11        237.58        32.68 o                         
  -1 -11   3        101.54         76.59        19.31 o                         
   0 -11   3         33.30         30.03        12.19 o                         
   1 -11   3         57.41         26.83        10.93 o                         
   2 -11   3          2.70         16.73        10.67 o                         
   3 -11   3         99.32        132.37        27.26 o                         
 -10 -10   3         29.64         25.18        11.55 o                         
  -9 -10   3        558.52        605.19        65.11 o                         
  -8 -10   3          1.22          0.38         2.50 o                         
  -7 -10   3          0.16         -1.61         4.23 o                         
  -6 -10   3        131.10        113.63        17.48 o                         
  -5 -10   3         84.78        113.39        15.27 o                         
  -4 -10   3        379.35        403.49        26.35 o                         
  -3 -10   3        619.01        685.67        51.54 o                         
  -2 -10   3        237.88        258.36        35.37 o                         
  -1 -10   3          1.09         17.34         9.18 o                         
   0 -10   3       1187.70       1383.30        77.83 o                         
   1 -10   3         27.09          9.60         7.01 o                         
   2 -10   3          8.79         14.44         8.55 o                         
   3 -10   3         60.17        105.56        33.58 o                         
   4 -10   3          9.66         20.47         9.58 o                         
 -11  -9   3          0.26          3.77         6.59 o                         
 -10  -9   3        244.24        242.97        28.18 o                         
  -9  -9   3          7.74         -0.35         3.07 o                         
  -8  -9   3          0.61          6.90         6.09 o                         
  -7  -9   3         38.06         29.52        11.79 o                         
  -6  -9   3         69.66         82.75        11.41 o                         
  -5  -9   3         45.94         40.24         7.96 o                         
  -4  -9   3         49.98         65.72        10.53 o                         
  -3  -9   3        208.88        193.94        21.40 o                         
  -2  -9   3          2.16          3.09         2.60 o                         
  -1  -9   3          0.99         -0.67         2.58 o                         
   0  -9   3        109.43         99.25        12.95 o                         
   1  -9   3        695.19        765.72        37.95 o                         
   2  -9   3       1107.81       1128.95        48.27 o                         
   3  -9   3          2.69          0.16         2.34 o                         
   4  -9   3         25.97         28.61        22.76 o                         
   5  -9   3         28.23         29.82        23.63 o                         
   6  -9   3          0.12          3.24         6.35 o                         
 -11  -8   3          2.02          2.13         4.89 o                         
 -10  -8   3          0.20          2.15         6.54 o                         
  -9  -8   3         17.58         15.93         4.75 o                         
  -8  -8   3         74.22         59.53        10.12 o                         
  -7  -8   3        926.62        977.25        41.04 o                         
  -6  -8   3        184.89        229.70        19.42 o                         
  -5  -8   3          0.12          2.32         5.08 o                         
  -4  -8   3         76.23        104.17        12.52 o                         
  -3  -8   3        103.95        113.36        13.34 o                         
  -2  -8   3         34.99         28.02         6.26 o                         
  -1  -8   3        206.36        200.52        17.49 o                         
   0  -8   3       4178.98       4301.76        82.85 o                         
   1  -8   3       2381.41       2544.01        66.72 o                         
   2  -8   3        174.12        211.18        23.91 o                         
   3  -8   3          0.47          0.54         3.34 o                         
   4  -8   3          9.89          6.33         3.41 o                         
   5  -8   3          0.89          7.31         5.03 o                         
   6  -8   3        146.56        103.98        16.58 o                         
   7  -8   3        231.71        198.54        28.42 o                         
 -12  -7   3        137.97         81.87        16.66 o                         
 -11  -7   3         11.13         17.46         7.18 o                         
 -10  -7   3         19.54         15.76         7.29 o                         
  -9  -7   3        321.53        353.81        23.25 o                         
  -8  -7   3         29.62         31.57         6.31 o                         
  -7  -7   3        101.32         79.56        13.80 o                         
  -6  -7   3        345.82        354.55        22.01 o                         
  -5  -7   3         20.25         31.62         7.91 o                         
  -4  -7   3         25.99         47.79         7.79 o                         
  -3  -7   3        106.12         99.76        11.28 o                         
  -2  -7   3         51.44         59.69         8.92 o                         
  -1  -7   3        549.60        615.41        29.11 o                         
   0  -7   3       1290.38       1315.78        43.70 o                         
   1  -7   3        233.25        248.52        19.74 o                         
   2  -7   3        500.19        521.80        30.10 o                         
   3  -7   3         76.76         80.84        12.64 o                         
   4  -7   3        770.62        786.54        47.09 o                         
   5  -7   3         20.09         17.21         5.76 o                         
   6  -7   3         32.15         29.18         9.12 o                         
   7  -7   3         85.95        141.19        19.09 o                         
   8  -7   3         82.37        120.72        24.48 o                         
 -12  -6   3        307.07        333.15        34.77 o                         
 -11  -6   3         51.25         50.49        13.85 o                         
 -10  -6   3         77.34         70.42        14.23 o                         
  -9  -6   3         15.10         16.81         4.82 o                         
  -8  -6   3         71.38         62.28        10.22 o                         
  -7  -6   3        488.90        489.66        25.01 o                         
  -6  -6   3        176.56        218.74        16.17 o                         
  -5  -6   3         10.55         12.96         4.85 o                         
  -4  -6   3         79.86        101.83        10.75 o                         
  -3  -6   3         85.54         62.42         8.43 o                         
  -2  -6   3       2392.21       2826.73        67.47 o                         
  -1  -6   3        206.40        176.59        14.56 o                         
   0  -6   3         25.61         32.99         6.63 o                         
   1  -6   3       1594.92       1661.14        48.20 o                         
   2  -6   3          5.57          9.73         4.28 o                         
   3  -6   3        102.06         69.33        14.98 o                         
   4  -6   3        732.57        711.14        36.33 o                         
   5  -6   3        318.03        307.39        24.93 o                         
   6  -6   3        140.40        175.75        19.49 o                         
   7  -6   3         25.79         30.09         8.11 o                         
   8  -6   3         30.64         20.60        11.29 o                         
   9  -6   3         19.33         25.06        12.41 o                         
 -12  -5   3        246.73        196.10        26.49 o                         
 -11  -5   3          7.20          5.26         6.13 o                         
 -10  -5   3        226.02        170.60        22.98 o                         
  -9  -5   3          3.50          8.31        12.49 o                         
  -8  -5   3         94.22         79.49         9.80 o                         
  -7  -5   3          0.77          0.20         2.16 o                         
  -6  -5   3         75.92         74.99         9.97 o                         
  -5  -5   3         27.15         30.96         5.45 o                         
  -4  -5   3          5.35         14.23         4.24 o                         
  -3  -5   3         88.07        130.69        10.93 o                         
  -2  -5   3       1927.46       2171.97        46.38 o                         
  -1  -5   3       1130.59       1243.29        28.85 o                         
   0  -5   3        316.03        287.70        17.91 o                         
   1  -5   3         48.19         44.49         7.28 o                         
   2  -5   3         43.36         49.66         7.95 o                         
   3  -5   3          1.00         -2.56         2.56 o                         
   4  -5   3        337.76        370.47        24.41 o                         
   5  -5   3         21.32         19.40        12.27 o                         
   6  -5   3         43.33         47.31         9.74 o                         
   7  -5   3         81.14         97.10        17.93 o                         
   8  -5   3          6.52          6.74         5.12 o                         
   9  -5   3          1.21          2.74         4.06 o                         
 -12  -4   3          0.57          9.96         8.00 o                         
 -11  -4   3         88.98         67.59        16.75 o                         
 -10  -4   3        226.82        206.42        25.13 o                         
  -9  -4   3        163.24        197.68        22.97 o                         
  -8  -4   3        735.96        785.38        29.14 o                         
  -7  -4   3        130.29        118.21         8.48 o                         
  -6  -4   3          2.98         -1.26         1.75 o                         
  -5  -4   3        321.86        263.58        15.55 o                         
  -4  -4   3        507.31        564.33        22.17 o                         
  -3  -4   3        185.07        164.35        13.69 o                         
  -2  -4   3        694.73        627.48        21.86 o                         
  -1  -4   3        771.63        715.78        20.39 o                         
   0  -4   3         39.40         19.59         3.43 o                         
   1  -4   3        402.22        438.47        21.23 o                         
   2  -4   3        331.62        309.53        18.82 o                         
   3  -4   3        513.18        466.18        24.49 o                         
   4  -4   3         26.06         30.81         6.60 o                         
   5  -4   3        205.96        226.36        19.82 o                         
   6  -4   3        132.74        132.58        16.19 o                         
   7  -4   3         39.03         41.05         8.58 o                         
   8  -4   3         55.18         69.86        11.76 o                         
   9  -4   3        318.97        341.52        54.86 o                         
  10  -4   3        129.96         95.76        26.78 o                         
 -12  -3   3          1.23          2.14         5.48 o                         
 -11  -3   3        118.74        130.44        20.53 o                         
 -10  -3   3        399.93        437.36        36.67 o                         
  -9  -3   3         84.65         91.86        15.79 o                         
  -8  -3   3        246.15        255.26        25.34 o                         
  -7  -3   3        609.01        581.87        15.45 o                         
  -6  -3   3          6.02          3.87         2.43 o                         
  -5  -3   3        432.45        459.89        25.28 o                         
  -4  -3   3        820.23        850.06        21.03 o                         
  -3  -3   3       2068.46       2205.14        61.62 o                         
  -2  -3   3         39.61         78.32         6.15 o                         
  -1  -3   3         98.46         80.07         6.01 o                         
   0  -3   3       3504.68       3644.40        43.15 o                         
   1  -3   3       1300.59       1270.50        27.44 o                         
   2  -3   3       1952.26       1923.09        42.82 o                         
   3  -3   3       1213.73       1320.06        42.72 o                         
   4  -3   3        620.71        513.49        25.17 o                         
   5  -3   3        104.36        122.80        13.54 o                         
   6  -3   3         67.14         72.61        10.38 o                         
   7  -3   3        187.35        217.82        18.03 o                         
   8  -3   3          0.03          3.61         2.75 o                         
   9  -3   3        260.58        227.39        30.14 o                         
  10  -3   3          0.02          1.75         2.90 o                         
  11  -3   3          1.45          7.81         7.63 o                         
 -12  -2   3         35.33         31.68        12.89 o                         
 -11  -2   3        132.89        150.49        29.78 o                         
 -10  -2   3          3.60          8.91         5.52 o                         
  -9  -2   3        514.79        539.47        38.84 o                         
  -8  -2   3        663.17        697.65        41.21 o                         
  -7  -2   3         12.12         32.60         8.71 o                         
  -6  -2   3          1.29          3.67         1.31 o                         
  -5  -2   3        105.29         69.17         5.21 o                         
  -4  -2   3        399.78        443.88        13.43 o                         
  -3  -2   3       4176.32       4296.97        54.04 o                         
  -2  -2   3      13565.37      11431.63        98.89 o                         
  -1  -2   3       6329.58       5826.87        88.97 o                         
   0  -2   3       6976.04       6697.65        50.53 o                         
   1  -2   3       5237.24       5108.81        61.68 o                         
   2  -2   3        217.32        221.63        11.05 o                         
   3  -2   3       1703.67       1555.67        47.37 o                         
   4  -2   3       1189.51       1248.32        35.15 o                         
   5  -2   3         19.61         19.44         4.51 o                         
   6  -2   3         28.55         26.49         6.10 o                         
   7  -2   3         39.75         17.96         5.20 o                         
   8  -2   3          8.47         19.80         5.52 o                         
   9  -2   3         29.59         35.92        29.56 o                         
  10  -2   3         42.22         19.49        10.11 o                         
  11  -2   3         27.08         26.99        14.44 o                         
 -11  -1   3         59.58         14.56        29.07 o                         
 -10  -1   3         42.79         31.59         9.61 o                         
  -9  -1   3         45.53         40.08        12.73 o                         
  -8  -1   3         48.00         40.61        10.18 o                         
  -7  -1   3        106.25         99.85        15.02 o                         
  -6  -1   3        656.20        694.72        36.70 o                         
  -5  -1   3        676.98        774.63        21.37 o                         
  -4  -1   3        543.98        553.86        13.43 o                         
  -3  -1   3       2086.24       2158.45        39.90 o                         
  -2  -1   3        416.01        372.70        13.17 o                         
  -1  -1   3      14927.40      12295.04        69.79 o                         
   0  -1   3       2925.63       3063.44        26.38 o                         
   1  -1   3       1681.69       1671.18        21.62 o                         
   2  -1   3      14084.97      13066.33       143.27 o                         
   3  -1   3        454.25        508.15        13.79 o                         
   4  -1   3         58.86         63.06         5.51 o                         
   5  -1   3        937.16        996.59        35.03 o                         
   6  -1   3          2.81          4.83         1.82 o                         
   7  -1   3         21.28         18.66         4.16 o                         
   8  -1   3        302.57        321.67        17.86 o                         
   9  -1   3          2.69         12.70         8.78 o                         
  10  -1   3          0.80         -2.29         2.72 o                         
  11  -1   3         73.32         95.87        20.61 o                         
  12  -1   3          9.59         -0.24         8.12 o                         
 -11   0   3          0.19          2.31         4.84 o                         
 -10   0   3         13.15          8.71         4.91 o                         
  -9   0   3        108.78         81.89        15.33 o                         
  -8   0   3         88.65         79.55        19.37 o                         
  -7   0   3        320.30        341.13        38.01 o                         
  -6   0   3        440.66        404.80        39.43 o                         
  -5   0   3       4147.96       4352.19        51.29 o                         
  -4   0   3       1523.36       1404.83        21.51 o                         
  -3   0   3         53.20         49.27         3.96 o                         
  -2   0   3       3045.42       2775.19        47.28 o                         
  -1   0   3        165.72        208.37         6.27 o                         
   0   0   3        231.89        192.88         5.37 o                         
   1   0   3        759.50        779.46        10.43 o                         
   2   0   3        269.23        279.46         7.32 o                         
   3   0   3      25662.57      22888.76       157.86 o                         
   4   0   3       7767.60       6822.17        95.59 o                         
   5   0   3       1168.44       1295.68        23.22 o                         
   6   0   3         32.00         32.82         6.36 o                         
   7   0   3        337.54        361.49        19.13 o                         
   8   0   3          0.07          0.72         1.66 o                         
   9   0   3        298.38        325.65        29.73 o                         
  10   0   3        116.49         79.77        16.74 o                         
  11   0   3        165.54        164.53        23.43 o                         
  12   0   3         14.23         10.41         6.79 o                         
 -11   1   3          0.37          2.64         8.93 o                         
 -10   1   3         18.13         14.26         7.64 o                         
  -9   1   3         55.75         75.42        16.00 o                         
  -8   1   3         87.20        109.96        24.36 o                         
  -7   1   3        988.83        948.07        50.77 o                         
  -6   1   3        309.43        303.24        16.91 o                         
  -5   1   3         59.92         40.82         4.00 o                         
  -4   1   3        753.68        792.89        19.29 o                         
  -3   1   3         29.40         49.68         4.44 o                         
  -2   1   3         16.30         35.99         3.49 o                         
  -1   1   3        372.65        375.40         9.43 o                         
   0   1   3       4007.46       3598.22        74.34 o                         
   1   1   3        122.57        103.70         3.61 o                         
   2   1   3       3928.09       3495.55        64.85 o                         
   3   1   3       2594.73       2610.11        44.11 o                         
   4   1   3        831.49        913.26        15.59 o                         
   5   1   3       4296.44       4022.38        39.21 o                         
   6   1   3         34.59         38.77         3.87 o                         
   7   1   3        111.95        104.36         6.47 o                         
   8   1   3          5.60          3.07         1.72 o                         
   9   1   3         44.51         31.45        24.81 o                         
  10   1   3         89.61        125.55        18.35 o                         
  11   1   3          5.68          9.46        10.70 o                         
  12   1   3          0.16          0.73         1.83 o                         
 -10   2   3        178.62        208.82        35.23 o                         
  -9   2   3         12.74         14.85         7.11 o                         
  -8   2   3          0.68          0.45         3.99 o                         
  -7   2   3        401.04        427.17        17.08 o                         
  -6   2   3        112.30         93.50         7.10 o                         
  -5   2   3        852.36        939.22        23.51 o                         
  -4   2   3         44.80         41.76         4.99 o                         
  -3   2   3        426.20        396.56        17.92 o                         
  -2   2   3          6.67         15.66         2.50 o                         
  -1   2   3        895.07        728.11        14.69 o                         
   0   2   3       2909.36       3107.85        56.68 o                         
   1   2   3       4728.25       4557.29        47.95 o                         
   2   2   3        854.51        912.60        16.83 o                         
   3   2   3       1004.68       1056.32        14.60 o                         
   4   2   3       4984.59       4897.88        48.85 o                         
   5   2   3        570.09        700.85        15.94 o                         
   6   2   3       1416.78       1416.17        25.21 o                         
   7   2   3          0.98          2.32         1.17 o                         
   8   2   3        215.16        218.89         9.35 o                         
   9   2   3         83.60         72.36        12.18 o                         
  10   2   3        373.61        408.27        31.75 o                         
  11   2   3        327.54        335.12        44.99 o                         
  12   2   3         83.18        123.97        20.06 o                         
  13   2   3         17.89          9.73         8.30 o                         
 -10   3   3         61.59         44.37        13.90 o                         
  -9   3   3         38.26         35.87        39.16 o                         
  -8   3   3        294.93        233.12        39.79 o                         
  -7   3   3         59.58         47.72         7.24 o                         
  -6   3   3         19.46         22.85         5.35 o                         
  -5   3   3        172.20        201.34        15.44 o                         
  -4   3   3        102.10         99.85        10.56 o                         
  -3   3   3         70.48         83.94         9.35 o                         
  -2   3   3         95.96         85.53         8.60 o                         
  -1   3   3        618.20        608.10        17.69 o                         
   0   3   3       3938.37       3815.01        51.46 o                         
   1   3   3        564.40        564.65        12.53 o                         
   2   3   3        215.62        204.05         7.91 o                         
   3   3   3        121.13        128.11         5.22 o                         
   4   3   3        222.66        241.47         7.25 o                         
   5   3   3         26.41         18.78         2.40 o                         
   6   3   3        767.31        768.17        16.63 o                         
   7   3   3         56.08         63.66         5.43 o                         
   8   3   3        873.93        907.75        24.80 o                         
   9   3   3          7.99         20.06         3.33 o                         
  10   3   3         22.52         32.14         9.08 o                         
  11   3   3          4.35         28.49         9.21 o                         
  12   3   3         42.80         83.47        30.09 o                         
  13   3   3         98.60        164.61        23.45 o                         
  -9   4   3         20.42         11.63         9.07 o                         
  -8   4   3        292.72        233.45        42.72 o                         
  -7   4   3        121.33        146.78        14.67 o                         
  -6   4   3        293.37        302.83        27.18 o                         
  -5   4   3         91.19         69.97        17.40 o                         
  -4   4   3         25.33         54.48        10.30 o                         
  -3   4   3          0.42         -0.19         3.75 o                         
  -2   4   3        174.25        200.50        14.27 o                         
  -1   4   3       6416.59       6728.65       128.44 o                         
   0   4   3         54.06         58.46         5.11 o                         
   1   4   3         25.40         34.03         3.50 o                         
   2   4   3        243.02        167.60         7.96 o                         
   3   4   3       1787.43       1934.14        26.81 o                         
   4   4   3        630.58        666.18        15.17 o                         
   5   4   3        279.88        321.36        11.46 o                         
   6   4   3        146.76        199.22         9.80 o                         
   7   4   3       4740.90       4790.51        98.60 o                         
   8   4   3        137.50        162.42         9.90 o                         
   9   4   3        700.95        719.32        24.50 o                         
  10   4   3         49.23         25.49         9.28 o                         
  11   4   3          0.14          4.62         4.38 o                         
  12   4   3          6.10          4.31        16.67 o                         
  13   4   3         22.50         29.84         8.67 o                         
  -9   5   3         52.51         66.13        17.88 o                         
  -8   5   3         20.38          3.13        10.94 o                         
  -7   5   3         79.84         74.92        24.08 o                         
  -6   5   3          6.59         10.31         5.75 o                         
  -5   5   3          0.18          9.04         4.46 o                         
  -4   5   3        215.56        208.33        23.21 o                         
  -3   5   3        144.52        157.32        14.13 o                         
  -2   5   3         29.74         27.04         5.55 o                         
  -1   5   3        464.02        453.91        23.89 o                         
   0   5   3       1630.51       1602.10        25.57 o                         
   1   5   3        446.49        512.51        29.27 o                         
   2   5   3        458.99        481.59        27.49 o                         
   3   5   3       2365.96       2393.14        30.36 o                         
   4   5   3         19.74         24.44         3.14 o                         
   5   5   3        558.75        549.99        26.90 o                         
   6   5   3        152.61        112.57         9.56 o                         
   7   5   3         15.59          7.00         2.49 o                         
   8   5   3         10.83          8.35         2.79 o                         
   9   5   3          5.05         12.82         3.92 o                         
  10   5   3          6.02         12.58         6.40 o                         
  11   5   3         45.96         55.05        11.77 o                         
  12   5   3         24.42         31.85         9.26 o                         
  13   5   3         22.39         28.38        18.19 o                         
  -8   6   3        180.37        171.75        27.44 o                         
  -7   6   3        856.16        969.22        62.13 o                         
  -6   6   3        324.96        326.24        31.26 o                         
  -5   6   3        250.07        296.33        36.87 o                         
  -4   6   3       1483.47       1550.97        77.76 o                         
  -3   6   3        183.19        209.75        23.02 o                         
  -2   6   3         66.59         69.96         9.28 o                         
  -1   6   3          9.93         20.55         3.55 o                         
   0   6   3       1108.29       1234.68        52.45 o                         
   1   6   3        150.04        176.55        19.04 o                         
   2   6   3          9.71         19.15         6.67 o                         
   3   6   3       2138.72       2184.59        63.08 o                         
   4   6   3       3517.83       3705.86        43.97 o                         
   5   6   3        689.52        746.96        22.62 o                         
   6   6   3          3.49          6.84         3.50 o                         
   7   6   3        107.78         86.80        10.65 o                         
   8   6   3        493.65        556.84        24.33 o                         
   9   6   3         20.92         41.81         7.14 o                         
  10   6   3         33.85         38.09         6.26 o                         
  11   6   3         67.98         80.46        13.46 o                         
  12   6   3         39.42         43.51        11.12 o                         
  13   6   3         39.87         22.86        18.35 o                         
  -7   7   3         65.60         44.81        14.07 o                         
  -6   7   3         33.63         36.03         9.25 o                         
  -5   7   3         50.39         57.87        11.12 o                         
  -4   7   3          4.84          3.33         3.88 o                         
  -3   7   3        229.92        189.45        17.32 o                         
  -2   7   3         24.91         20.96         6.00 o                         
  -1   7   3        852.59        903.36        25.34 o                         
   0   7   3        420.72        427.83        16.04 o                         
   1   7   3        134.72        195.15        22.02 o                         
   2   7   3        726.41        700.49        41.04 o                         
   3   7   3        120.86         87.84        14.25 o                         
   4   7   3          0.99          1.49         2.36 o                         
   5   7   3       1481.40       1439.57        38.67 o                         
   6   7   3         87.75         81.37         9.48 o                         
   7   7   3        167.48        167.72        14.81 o                         
   8   7   3        247.65        215.27        32.75 o                         
   9   7   3        284.05        277.54        18.41 o                         
  10   7   3         75.80        103.11        11.35 o                         
  11   7   3          0.45          4.44         6.19 o                         
  12   7   3        155.00        185.22        30.58 o                         
  13   7   3          0.85         -3.90         3.90 o                         
  -6   8   3          2.12          3.91         4.51 o                         
  -5   8   3        222.58        181.67        19.99 o                         
  -4   8   3         15.48          2.90         4.00 o                         
  -3   8   3        311.75        323.06        23.58 o                         
  -2   8   3        318.44        307.26        23.12 o                         
  -1   8   3         58.88         73.10         9.45 o                         
   0   8   3         25.45         45.35        11.66 o                         
   1   8   3          1.58         -0.77         3.09 o                         
   2   8   3         60.65         65.57        13.57 o                         
   3   8   3        257.10        250.80        25.49 o                         
   4   8   3        146.97        153.63        19.73 o                         
   5   8   3        851.01        815.86        22.83 o                         
   6   8   3         19.08         15.30         5.04 o                         
   7   8   3         70.32         74.16         9.99 o                         
   8   8   3        154.69        125.47        17.15 o                         
   9   8   3        559.08        581.58        30.21 o                         
  10   8   3         13.78          5.11         3.19 o                         
  11   8   3         62.35         62.29        14.46 o                         
  12   8   3        173.54        197.06        26.88 o                         
  13   8   3         84.16        106.71        30.45 o                         
  -5   9   3          2.40          5.67         5.40 o                         
  -4   9   3         14.20         -0.65         6.96 o                         
  -3   9   3        218.81        199.73        34.76 o                         
  -2   9   3          0.12         -2.93         4.43 o                         
  -1   9   3         21.81         13.51         8.36 o                         
   0   9   3          0.53          5.79         1.61 o                         
   1   9   3         46.42         62.20        14.93 o                         
   2   9   3         42.88         22.08         7.67 o                         
   3   9   3         24.76         30.81        10.27 o                         
   4   9   3        185.85        224.06        28.63 o                         
   5   9   3       1149.96       1082.06        65.82 o                         
   6   9   3          5.41         14.44         4.63 o                         
   7   9   3         25.88         34.02         6.79 o                         
   8   9   3        638.73        697.04        38.97 o                         
   9   9   3          3.82          5.43         4.52 o                         
  10   9   3        150.54        140.09        22.67 o                         
  11   9   3        158.33        159.90        21.55 o                         
  12   9   3         32.31         11.13         8.89 o                         
  -4  10   3         11.07         28.87        21.72 o                         
  -3  10   3         68.19         21.51        35.27 o                         
  -2  10   3         80.29         63.65        19.90 o                         
  -1  10   3          0.41          9.15         8.17 o                         
   0  10   3        296.81        242.92        31.50 o                         
   1  10   3        780.42        755.24        54.19 o                         
   2  10   3        496.25        449.06        40.44 o                         
   3  10   3        105.16        138.68        22.35 o                         
   4  10   3        339.14        310.02        57.28 o                         
   5  10   3        116.53        137.17        21.17 o                         
   6  10   3          1.06          1.39         3.88 o                         
   7  10   3        228.67        237.27        27.44 o                         
   8  10   3        336.84        362.73        33.32 o                         
   9  10   3        316.57        367.26        26.01 o                         
  10  10   3          4.05          6.11         2.87 o                         
  11  10   3         18.54         17.48         6.67 o                         
  12  10   3          4.91         15.39         9.75 o                         
  -3  11   3         15.87          4.39         5.82 o                         
  -2  11   3         29.83         40.43        14.64 o                         
  -1  11   3          0.29         20.32        10.47 o                         
   0  11   3          1.11          3.54         9.79 o                         
   1  11   3          3.92         -0.24         4.78 o                         
   2  11   3        268.72        269.32        38.51 o                         
   3  11   3          0.80         -2.47         7.87 o                         
   4  11   3        298.98        272.50        32.84 o                         
   5  11   3        115.02         65.70        18.07 o                         
   6  11   3          0.19          0.49         7.51 o                         
   7  11   3         82.55         57.43        14.96 o                         
   8  11   3        555.53        493.38        42.29 o                         
   9  11   3         53.44         46.63        13.43 o                         
  10  11   3          0.13          2.02         2.43 o                         
  11  11   3          0.53         12.83        10.72 o                         
  -1  12   3          0.72         19.98        12.16 o                         
   0  12   3          2.42         -1.86        10.52 o                         
   1  12   3          0.17          5.54         5.85 o                         
   2  12   3          0.00         -3.80         3.80 o                         
   3  12   3        114.15        112.00        22.66 o                         
   4  12   3         19.06         31.07        12.36 o                         
   5  12   3        218.12        226.29        32.18 o                         
   6  12   3         51.95         44.08        13.72 o                         
   7  12   3         49.22         37.31        20.32 o                         
   8  12   3          4.34         10.58         8.12 o                         
   9  12   3          5.28          3.62         6.16 o                         
  10  12   3        121.64        239.07        32.14 o                         
   1  13   3         74.11         98.98        23.44 o                         
   2  13   3         31.40         37.32        14.27 o                         
   3  13   3         16.15         11.03        10.64 o                         
   4  13   3          0.07          1.42         8.67 o                         
   5  13   3         14.84         19.80        11.00 o                         
   6  13   3        119.75        116.41        26.41 o                         
   7  13   3         69.56         97.46        24.06 o                         
   8  13   3          0.76          4.37        24.97 o                         
  -7 -12   4          1.06          9.47         8.36 o                         
  -6 -12   4          1.31          5.47         6.16 o                         
  -5 -12   4          6.16         11.03         7.72 o                         
  -4 -12   4          1.82          7.56         7.76 o                         
  -3 -12   4        102.78        121.93        24.96 o                         
  -2 -12   4         11.72         19.79        12.17 o                         
  -1 -12   4         17.87         18.71         8.96 o                         
   0 -12   4         41.28         27.38        11.25 o                         
  -9 -11   4          0.68          2.25         4.22 o                         
  -8 -11   4         64.65         67.84        15.90 o                         
  -7 -11   4          7.31          4.38         8.59 o                         
  -6 -11   4          0.02          5.58         3.89 o                         
  -5 -11   4         39.16         43.00        14.80 o                         
  -4 -11   4        328.95        380.59        89.07 o                         
  -3 -11   4        141.52        106.84        22.70 o                         
  -2 -11   4         98.39        120.96        24.22 o                         
  -1 -11   4          3.40          4.58         4.58 o                         
   0 -11   4         71.88         88.75        20.72 o                         
   1 -11   4        212.77        176.23        40.06 o                         
   2 -11   4         24.60         26.41        18.66 o                         
   3 -11   4        110.09        132.69        26.09 o                         
 -10 -10   4          9.18          0.97         3.86 o                         
  -9 -10   4          7.49          6.08         4.60 o                         
  -8 -10   4          6.90         13.70         6.52 o                         
  -7 -10   4        211.22        201.78        22.53 o                         
  -6 -10   4          7.88          5.18         3.43 o                         
  -5 -10   4          3.38          9.31         5.48 o                         
  -4 -10   4         97.13         91.44        12.85 o                         
  -3 -10   4        728.43        864.22        40.60 o                         
  -2 -10   4        267.95        236.91        66.57 o                         
  -1 -10   4         27.45         37.78        12.71 o                         
   0 -10   4        566.41        591.90        50.68 o                         
   1 -10   4         63.43         69.70        29.13 o                         
   2 -10   4         27.56         28.94        12.77 o                         
   3 -10   4         35.26         45.19        14.28 o                         
   4 -10   4         10.64          9.79        19.82 o                         
 -11  -9   4        100.87        105.46        20.83 o                         
 -10  -9   4         21.97         26.49         9.69 o                         
  -9  -9   4         13.40         12.21         5.78 o                         
  -8  -9   4        183.45        176.49        18.21 o                         
  -7  -9   4        275.23        314.60        24.85 o                         
  -6  -9   4       1680.97       1653.96        56.35 o                         
  -5  -9   4        112.52        108.72        13.89 o                         
  -4  -9   4         26.08         33.27        10.46 o                         
  -3  -9   4         62.08         57.56        10.20 o                         
  -2  -9   4        564.21        635.92        36.68 o                         
  -1  -9   4        296.74        330.76        24.51 o                         
   0  -9   4         27.02         30.03         8.42 o                         
   1  -9   4          0.22          2.53         5.89 o                         
   2  -9   4        480.10        547.65        34.91 o                         
   3  -9   4         61.27         65.31        12.50 o                         
   4  -9   4         14.66          2.94         4.20 o                         
   5  -9   4          1.53         13.86        11.05 o                         
   6  -9   4        110.91        104.14        22.53 o                         
 -11  -8   4         11.67          8.11        11.57 o                         
 -10  -8   4          8.35          4.00         4.03 o                         
  -9  -8   4         12.32         14.71         5.45 o                         
  -8  -8   4          7.74          5.09         6.59 o                         
  -7  -8   4        228.61        216.27        18.84 o                         
  -6  -8   4        924.66        916.97       113.31 o                         
  -5  -8   4          8.63         -5.40         5.40 o                         
  -4  -8   4          6.12          6.31         5.55 o                         
  -3  -8   4         27.95         19.27         5.16 o                         
  -2  -8   4          8.28         11.61         5.15 o                         
  -1  -8   4        375.08        344.06        23.98 o                         
   0  -8   4         12.05         14.04         5.23 o                         
   1  -8   4        129.80        154.15        26.43 o                         
   2  -8   4         96.48         92.05        13.57 o                         
   3  -8   4        291.64        291.56        24.97 o                         
   4  -8   4        664.50        780.61        43.07 o                         
   5  -8   4         52.22         33.75         9.34 o                         
   6  -8   4         25.90         67.07        14.56 o                         
   7  -8   4         57.83         65.29        13.85 o                         
 -11  -7   4         94.48        114.53        35.35 o                         
 -10  -7   4          2.67          1.22         2.91 o                         
  -9  -7   4          2.37         -2.44         2.61 o                         
  -8  -7   4        129.09        124.24        14.02 o                         
  -7  -7   4        260.05        317.36        24.48 o                         
  -6  -7   4         83.85         88.63        11.33 o                         
  -5  -7   4        986.30       1039.55        37.81 o                         
  -4  -7   4         12.68         11.21         4.50 o                         
  -3  -7   4         22.42         23.95         5.99 o                         
  -2  -7   4        447.38        449.60        25.45 o                         
  -1  -7   4       1128.29       1109.67        58.28 o                         
   0  -7   4        829.48        911.07        38.26 o                         
   1  -7   4        162.68        147.71        15.86 o                         
   2  -7   4        122.69         99.10        13.61 o                         
   3  -7   4        394.17        342.07        26.10 o                         
   4  -7   4        112.09        117.29        15.64 o                         
   5  -7   4        203.36        227.67        23.22 o                         
   6  -7   4        190.49        160.91        19.89 o                         
   7  -7   4        119.37         94.47        15.81 o                         
   8  -7   4          4.27         14.31        10.20 o                         
 -12  -6   4          9.83          1.72        12.06 o                         
 -11  -6   4         15.12         17.77        14.90 o                         
 -10  -6   4        299.97        382.38        34.54 o                         
  -9  -6   4        229.05        259.07        19.30 o                         
  -8  -6   4        247.33        243.21        18.49 o                         
  -7  -6   4         26.31         22.07         6.66 o                         
  -6  -6   4        569.84        569.89        27.13 o                         
  -5  -6   4        125.66        172.08        14.63 o                         
  -4  -6   4        379.97        392.68        24.75 o                         
  -3  -6   4         26.76         36.32        11.61 o                         
  -2  -6   4        114.29        129.49        17.66 o                         
  -1  -6   4         55.45         84.70        14.04 o                         
   0  -6   4         28.42         35.42         6.87 o                         
   1  -6   4          0.87          2.94         3.00 o                         
   2  -6   4        122.14         81.55        11.31 o                         
   3  -6   4         77.14        109.16        16.21 o                         
   4  -6   4        118.77        135.24        16.33 o                         
   5  -6   4         39.17         36.55         8.41 o                         
   6  -6   4         15.22          3.45         3.98 o                         
   7  -6   4         35.48         21.27         7.03 o                         
   8  -6   4        265.33        329.10        52.06 o                         
   9  -6   4         40.83         62.06        18.16 o                         
 -12  -5   4        503.80        507.65        44.52 o                         
 -11  -5   4        123.64        126.92        21.50 o                         
 -10  -5   4         15.13          3.91         6.11 o                         
  -9  -5   4         82.04         86.67        15.33 o                         
  -8  -5   4         46.94         36.08         7.60 o                         
  -7  -5   4        348.01        383.73        22.60 o                         
  -6  -5   4          1.95          8.05         6.31 o                         
  -5  -5   4        322.84        272.76        21.77 o                         
  -4  -5   4          0.34          1.99         3.69 o                         
  -3  -5   4        560.97        849.06        45.25 o                         
  -2  -5   4         18.30          1.29         2.13 o                         
  -1  -5   4        748.60        844.89        30.91 o                         
   0  -5   4          3.60          2.91         2.98 o                         
   1  -5   4        524.63        449.49        24.31 o                         
   2  -5   4         10.83          1.72         2.56 o                         
   3  -5   4        172.52        184.35        16.88 o                         
   4  -5   4        406.45        487.26        28.91 o                         
   5  -5   4          4.37          4.08         3.33 o                         
   6  -5   4        654.94        663.88        36.62 o                         
   7  -5   4         48.92         45.19         9.18 o                         
   8  -5   4         27.96         23.37         7.74 o                         
   9  -5   4         93.92        107.25        35.23 o                         
 -12  -4   4         22.07         34.82        10.60 o                         
 -11  -4   4          0.05          7.66         6.60 o                         
 -10  -4   4         31.58         26.91        11.21 o                         
  -9  -4   4        260.62        302.08        29.34 o                         
  -8  -4   4        895.57        861.64        35.16 o                         
  -7  -4   4         16.73          7.93         2.29 o                         
  -6  -4   4        120.37        133.87        11.91 o                         
  -5  -4   4        133.73        129.73        11.24 o                         
  -4  -4   4         32.58         41.14         6.25 o                         
  -3  -4   4       1165.48       1169.99        32.27 o                         
  -2  -4   4       6780.88       7012.69        96.80 o                         
  -1  -4   4         76.42         63.47         7.95 o                         
   0  -4   4        971.94       1253.98        35.81 o                         
   1  -4   4        718.03        703.12        28.10 o                         
   2  -4   4          0.71          0.37         1.69 o                         
   3  -4   4        287.55        322.07        20.82 o                         
   4  -4   4         15.11          9.56         4.39 o                         
   5  -4   4       1179.21       1204.11        44.19 o                         
   6  -4   4        156.53        159.71        18.87 o                         
   7  -4   4        251.72        237.00        21.07 o                         
   8  -4   4          4.79          4.40         4.46 o                         
   9  -4   4         98.44         89.30        19.08 o                         
  10  -4   4         13.39         13.72        10.48 o                         
 -12  -3   4          7.45         14.00         8.36 o                         
 -11  -3   4          3.54          4.74         4.01 o                         
 -10  -3   4         83.62         64.08        26.80 o                         
  -9  -3   4         35.42         10.89        15.39 o                         
  -8  -3   4        907.90        950.38        23.54 o                         
  -7  -3   4          9.29         15.19         4.74 o                         
  -6  -3   4        157.79        168.79         9.89 o                         
  -5  -3   4        970.24        946.19        29.15 o                         
  -4  -3   4        496.09        495.43        36.57 o                         
  -3  -3   4          1.85          1.22         1.34 o                         
  -2  -3   4       2798.51       2594.46        43.69 o                         
  -1  -3   4         45.10         48.18         7.90 o                         
   0  -3   4        878.31        899.62        28.82 o                         
   1  -3   4          9.17         37.90         5.57 o                         
   2  -3   4        126.59        116.37        10.83 o                         
   3  -3   4        616.14        641.30        34.10 o                         
   4  -3   4        116.94        102.85        11.34 o                         
   5  -3   4        174.96        207.03        16.81 o                         
   6  -3   4          7.19          7.87         2.89 o                         
   7  -3   4          9.40         21.20         6.45 o                         
   8  -3   4         11.63         17.77         5.69 o                         
   9  -3   4         23.57         16.19        11.02 o                         
  10  -3   4         45.14         77.21        19.53 o                         
  11  -3   4          9.23          9.83         5.15 o                         
 -11  -2   4          8.21         14.01         9.08 o                         
 -10  -2   4         62.59         31.59        10.46 o                         
  -9  -2   4        710.55        728.99        58.94 o                         
  -8  -2   4         43.38         51.65        11.82 o                         
  -7  -2   4         19.29         18.12         4.21 o                         
  -6  -2   4         79.76         88.65         6.57 o                         
  -5  -2   4        166.89        141.89         8.20 o                         
  -4  -2   4        228.48        303.37        12.04 o                         
  -3  -2   4        480.14        509.67        15.57 o                         
  -2  -2   4        614.72        610.38        17.36 o                         
  -1  -2   4       2397.01       2145.43        32.29 o                         
   0  -2   4       1983.84       1889.95        41.11 o                         
   1  -2   4        207.57        254.70        10.03 o                         
   2  -2   4       2018.65       2065.50        58.88 o                         
   3  -2   4       1963.28       1978.79        43.41 o                         
   4  -2   4         36.43         20.09         4.82 o                         
   5  -2   4        104.43        114.33        11.44 o                         
   6  -2   4        232.17        205.70        18.97 o                         
   7  -2   4          8.34          2.66         4.55 o                         
   8  -2   4          0.35          0.82         2.90 o                         
   9  -2   4        350.84        299.22        33.06 o                         
  10  -2   4         18.54          2.46        11.27 o                         
  11  -2   4         21.03         49.68        20.69 o                         
 -11  -1   4        224.12        225.66        30.29 o                         
 -10  -1   4         26.80         12.56         6.73 o                         
  -9  -1   4         22.23         21.26         7.59 o                         
  -8  -1   4        229.01        260.97        26.39 o                         
  -7  -1   4        155.82        165.11        20.08 o                         
  -6  -1   4          4.71          3.64         1.55 o                         
  -5  -1   4        380.16        379.34        16.52 o                         
  -4  -1   4       2075.66       2005.52        37.67 o                         
  -3  -1   4         14.41         27.26         4.14 o                         
  -2  -1   4       1600.31       1732.20        26.16 o                         
  -1  -1   4        888.61        802.07        14.11 o                         
   0  -1   4       4697.10       4153.62        33.67 o                         
   1  -1   4       1265.35       1302.95        18.37 o                         
   2  -1   4        215.32        189.09         8.17 o                         
   3  -1   4        924.44        827.79        18.44 o                         
   4  -1   4        999.51       1035.87        30.07 o                         
   5  -1   4        626.64        660.96        25.39 o                         
   6  -1   4        136.23        127.14        11.46 o                         
   7  -1   4        220.13        184.15        14.30 o                         
   8  -1   4         99.99         94.27        10.17 o                         
   9  -1   4        217.39        273.24        40.93 o                         
  10  -1   4         74.08         66.34        16.47 o                         
  11  -1   4         30.22         62.20        15.67 o                         
  12  -1   4         11.42         36.16        12.68 o                         
 -11   0   4        101.20        107.71        20.74 o                         
 -10   0   4          1.49         -1.57         4.02 o                         
  -9   0   4          0.01         -3.90         3.90 o                         
  -8   0   4         78.39        111.25        18.12 o                         
  -7   0   4         76.69         54.26        12.82 o                         
  -6   0   4        333.11        387.68        14.76 o                         
  -5   0   4       2953.32       3053.23        67.87 o                         
  -4   0   4       2663.02       3195.03        37.34 o                         
  -3   0   4        142.64        120.93         7.07 o                         
  -2   0   4       5565.17       5242.90       157.22 o                         
  -1   0   4      23238.83      20195.54       344.98 o                         
   0   0   4      15745.90      13436.18       267.59 o                         
   1   0   4         23.71         34.68         2.44 o                         
   2   0   4       3358.08       3291.11        58.03 o                         
   3   0   4      11142.89       9611.09       111.78 o                         
   4   0   4        146.14        133.35         7.92 o                         
   5   0   4         31.11         27.94         3.99 o                         
   6   0   4        334.82        354.50        13.75 o                         
   7   0   4          8.12         19.32         4.93 o                         
   8   0   4       1171.81       1209.62        29.01 o                         
   9   0   4        722.46        809.43        47.36 o                         
  10   0   4         20.99         33.06        10.32 o                         
  11   0   4         25.39         31.80        21.56 o                         
  12   0   4          5.25          9.49         7.48 o                         
 -11   1   4         15.05         20.43         9.21 o                         
 -10   1   4         48.38         66.01        17.20 o                         
  -9   1   4          1.16         -1.99         5.08 o                         
  -8   1   4         23.47         25.43         9.17 o                         
  -7   1   4         96.10         93.47         6.13 o                         
  -6   1   4         29.44         14.92         2.60 o                         
  -5   1   4         94.03        129.60         7.87 o                         
  -4   1   4       1196.41       1149.91        23.54 o                         
  -3   1   4       2698.47       3102.57        46.85 o                         
  -2   1   4        708.13        663.13        17.18 o                         
  -1   1   4        865.85        727.62        16.56 o                         
   0   1   4         58.68         71.63         3.98 o                         
   1   1   4        204.06        232.29         6.46 o                         
   2   1   4        829.78        874.62        18.50 o                         
   3   1   4        809.69        895.88        23.07 o                         
   4   1   4       2016.43       1979.37        25.41 o                         
   5   1   4       5830.11       6056.76       106.10 o                         
   6   1   4       5567.28       5492.22        51.19 o                         
   7   1   4        268.10        249.06        15.90 o                         
   8   1   4        121.45        130.14         8.32 o                         
   9   1   4        634.12        610.01        20.81 o                         
  10   1   4       1744.40       2030.06        73.88 o                         
  11   1   4        194.88        146.77        20.81 o                         
  12   1   4          6.91         17.61         8.68 o                         
 -10   2   4         56.89         30.68        10.77 o                         
  -9   2   4         63.00         93.45        18.26 o                         
  -8   2   4        280.13        317.15        32.72 o                         
  -7   2   4          6.30         19.51         4.04 o                         
  -6   2   4         19.12         26.78         4.08 o                         
  -5   2   4        166.04        193.31        10.93 o                         
  -4   2   4        133.39        117.71        12.76 o                         
  -3   2   4        115.45        133.42         8.90 o                         
  -2   2   4       1241.34       1128.59        24.75 o                         
  -1   2   4        331.72        328.65        14.69 o                         
   0   2   4       2178.92       2062.74        24.21 o                         
   1   2   4       3471.41       3420.65        39.99 o                         
   2   2   4       2955.10       2616.43        32.87 o                         
   3   2   4        989.30        920.20        20.96 o                         
   4   2   4        195.83        215.66         9.24 o                         
   5   2   4       3054.92       3109.66        30.05 o                         
   6   2   4         52.80         59.99         4.61 o                         
   7   2   4        692.11        717.82        18.70 o                         
   8   2   4        132.77        134.07         9.87 o                         
   9   2   4        106.35        111.62        10.56 o                         
  10   2   4          1.84          7.01         4.79 o                         
  11   2   4         30.97         34.78        15.29 o                         
  12   2   4         56.63         88.08        16.20 o                         
  13   2   4          1.76         -3.74         5.48 o                         
 -10   3   4         54.29         65.68        17.11 o                         
  -9   3   4        112.25        108.10        30.47 o                         
  -8   3   4        624.03        733.27        51.51 o                         
  -7   3   4         32.78         29.91         5.59 o                         
  -6   3   4         16.85         14.24         4.65 o                         
  -5   3   4        125.45        107.45        11.28 o                         
  -4   3   4          1.94          3.05         3.53 o                         
  -3   3   4         10.38          3.29         3.67 o                         
  -2   3   4        219.78        156.05        11.93 o                         
  -1   3   4       3217.48       3097.28        61.59 o                         
   0   3   4         15.59         11.67         2.34 o                         
   1   3   4       1317.08       1298.41        20.25 o                         
   2   3   4       1044.98        869.29        17.93 o                         
   3   3   4         70.33         41.20         3.18 o                         
   4   3   4       4312.94       3773.28        41.14 o                         
   5   3   4        730.02        754.02        15.37 o                         
   6   3   4          2.22          7.96         1.83 o                         
   7   3   4       1557.99       1666.54        28.42 o                         
   8   3   4        129.67        149.11         8.73 o                         
   9   3   4        113.50        124.35         9.45 o                         
  10   3   4        171.28        178.29        19.04 o                         
  11   3   4          3.93         19.09         6.38 o                         
  12   3   4         14.01          5.50         9.03 o                         
  13   3   4          0.76         -0.93        10.11 o                         
  -9   4   4        153.73        148.90        29.70 o                         
  -8   4   4         38.64         40.24        13.52 o                         
  -7   4   4          0.09          8.51         5.46 o                         
  -6   4   4        206.35        214.58        21.10 o                         
  -5   4   4          8.21          4.60         2.16 o                         
  -4   4   4         77.70         73.77         9.79 o                         
  -3   4   4        124.95        118.69        12.24 o                         
  -2   4   4         26.12         33.82         5.80 o                         
  -1   4   4         11.70         32.74         4.48 o                         
   0   4   4       3079.81       3040.80        48.83 o                         
   1   4   4       3257.98       3466.18        35.43 o                         
   2   4   4       1062.54        954.50        17.37 o                         
   3   4   4        340.17        266.07         9.65 o                         
   4   4   4        390.26        412.74        11.48 o                         
   5   4   4        185.73        185.01         8.62 o                         
   6   4   4        218.03        253.65        10.41 o                         
   7   4   4         23.55         27.80         3.92 o                         
   8   4   4        105.29        114.25        10.84 o                         
   9   4   4         46.63         66.21         7.37 o                         
  10   4   4        121.83        130.47        15.74 o                         
  11   4   4         63.22         67.65        12.10 o                         
  12   4   4         15.95         18.39        11.11 o                         
  13   4   4         18.09         33.38        20.67 o                         
  -9   5   4         34.21         45.95        15.84 o                         
  -8   5   4         43.19         25.15         9.59 o                         
  -7   5   4        121.87        117.55        21.24 o                         
  -6   5   4         81.73         87.56        12.58 o                         
  -5   5   4         83.53         70.07        13.70 o                         
  -4   5   4        125.64        135.61        14.96 o                         
  -3   5   4         90.26         94.52        11.27 o                         
  -2   5   4         19.44         19.76         5.64 o                         
  -1   5   4        112.99        113.82         9.76 o                         
   0   5   4        641.53        777.65        29.41 o                         
   1   5   4       1319.71       1561.80        28.78 o                         
   2   5   4      12513.19      12759.38        90.90 o                         
   3   5   4        256.88        301.54        10.41 o                         
   4   5   4        939.56        972.61        27.93 o                         
   5   5   4          2.55          1.95         1.58 o                         
   6   5   4        571.05        467.10        16.08 o                         
   7   5   4         23.77         28.68         4.76 o                         
   8   5   4        661.63        731.88        25.50 o                         
   9   5   4          3.57          9.37         3.43 o                         
  10   5   4         31.00         49.35         6.92 o                         
  11   5   4         68.84         67.69        12.43 o                         
  12   5   4         19.32         55.81        12.10 o                         
  13   5   4         16.10         26.19        19.82 o                         
  -8   6   4         32.28         42.96        15.64 o                         
  -7   6   4         21.44         15.00        10.05 o                         
  -6   6   4        783.65        794.15        39.69 o                         
  -5   6   4        265.28        268.33        22.25 o                         
  -4   6   4        115.06        102.41        13.47 o                         
  -3   6   4         73.64         44.74        10.96 o                         
  -2   6   4         37.12         37.93        10.07 o                         
  -1   6   4          7.52         11.65         2.82 o                         
   0   6   4         62.11         78.62         6.24 o                         
   1   6   4        186.43        191.35        22.74 o                         
   2   6   4        321.59        291.46        23.73 o                         
   3   6   4         23.10         31.41         3.83 o                         
   4   6   4         12.31          5.12         2.94 o                         
   5   6   4         74.38         90.31         7.95 o                         
   6   6   4         83.77         80.45         9.28 o                         
   7   6   4         45.21         48.09         7.23 o                         
   8   6   4        829.56        896.07        50.71 o                         
   9   6   4        116.11         82.27         9.16 o                         
  10   6   4         61.76         56.02         7.88 o                         
  11   6   4        473.58        507.55        32.76 o                         
  12   6   4         38.42         16.49        10.84 o                         
  13   6   4          0.50         -8.00        10.11 o                         
  -7   7   4         70.11         65.28        24.49 o                         
  -6   7   4        122.41        105.10        15.89 o                         
  -5   7   4         91.41         72.72        18.87 o                         
  -4   7   4        183.50        182.44        18.53 o                         
  -3   7   4        106.66        110.76        16.82 o                         
  -2   7   4        330.35        339.05        21.97 o                         
  -1   7   4        894.23        911.86        26.16 o                         
   0   7   4         68.70         79.65        11.33 o                         
   1   7   4         36.65         31.75         9.28 o                         
   2   7   4          9.78         15.17         7.63 o                         
   3   7   4         85.59         93.04        14.07 o                         
   4   7   4         13.83         13.33         3.59 o                         
   5   7   4        189.61        223.20        13.18 o                         
   6   7   4         19.54         33.83         6.74 o                         
   7   7   4         69.34         72.40         9.61 o                         
   8   7   4        449.96        439.72        24.00 o                         
   9   7   4         20.98         17.61         6.68 o                         
  10   7   4         40.47         43.92         7.34 o                         
  11   7   4         20.67         14.57        10.44 o                         
  12   7   4          1.79          6.17        10.72 o                         
  13   7   4         10.44         15.96        16.32 o                         
  -6   8   4          0.98         -0.41        12.18 o                         
  -5   8   4         29.91         14.44        12.18 o                         
  -4   8   4        114.72        115.70        15.79 o                         
  -3   8   4         86.57         95.22        15.36 o                         
  -2   8   4         17.08         10.05         5.72 o                         
  -1   8   4         53.63         99.08        10.59 o                         
   0   8   4         72.33         76.95         5.60 o                         
   1   8   4         16.43         19.28         6.90 o                         
   2   8   4          0.10          0.18         5.91 o                         
   3   8   4          0.02          1.64         2.92 o                         
   4   8   4         11.52         12.32         5.78 o                         
   5   8   4       2668.89       2708.97        37.66 o                         
   6   8   4       4402.24       4412.47       144.31 o                         
   7   8   4         25.68         25.38         6.41 o                         
   8   8   4        747.07        714.84        32.55 o                         
   9   8   4        585.84        676.69        32.73 o                         
  10   8   4          0.76          4.89         4.12 o                         
  11   8   4         73.65        105.41        26.88 o                         
  12   8   4         13.75         37.68        20.30 o                         
  13   8   4         47.27         53.76        23.96 o                         
  -5   9   4          6.89         -0.39         4.20 o                         
  -4   9   4          7.80         -2.52         3.21 o                         
  -3   9   4        114.01        134.45        38.09 o                         
  -2   9   4        137.80        121.24        34.17 o                         
  -1   9   4         11.11         13.67         7.42 o                         
   0   9   4         56.48         43.68        11.84 o                         
   1   9   4         22.30         30.50        15.00 o                         
   2   9   4       1439.80       1401.51        88.30 o                         
   3   9   4         61.70         47.14        11.99 o                         
   4   9   4          8.52          5.57         5.34 o                         
   5   9   4          7.01         18.02         7.61 o                         
   6   9   4       2336.57       2572.75        51.19 o                         
   7   9   4        185.77        180.68        17.83 o                         
   8   9   4         28.76         21.19         5.40 o                         
   9   9   4          1.81          1.26         2.11 o                         
  10   9   4        363.09        345.04        29.82 o                         
  11   9   4         68.25         56.36        16.85 o                         
  -4  10   4         37.28         37.64        17.89 o                         
  -3  10   4         18.82         53.83        16.84 o                         
  -2  10   4        132.91        129.13        28.44 o                         
  -1  10   4         18.39         12.46         4.96 o                         
   0  10   4          0.45          1.20         5.87 o                         
   1  10   4         21.41         16.84         7.38 o                         
   2  10   4        129.82         90.55        18.08 o                         
   3  10   4        921.83        756.77        67.81 o                         
   4  10   4         92.08         85.67        22.78 o                         
   5  10   4        283.06        307.03        32.64 o                         
   6  10   4         96.71         79.63        15.88 o                         
   7  10   4       1141.22       1175.35        87.87 o                         
   8  10   4        593.94        624.90        45.37 o                         
   9  10   4         43.29         45.29        13.09 o                         
  10  10   4        268.79        276.40        22.63 o                         
  11  10   4         37.46         43.98        11.68 o                         
  12  10   4        137.13        120.97        28.79 o                         
  -2  11   4         29.76         45.93        25.66 o                         
  -1  11   4          4.64          3.05        17.26 o                         
   0  11   4          0.05          2.27         5.11 o                         
   1  11   4         76.69         62.17        17.11 o                         
   2  11   4        120.03         97.31        20.85 o                         
   3  11   4         15.62          8.31        16.00 o                         
   4  11   4         69.75         64.14        16.18 o                         
   5  11   4         72.92         86.50        21.93 o                         
   6  11   4          8.24         18.68         8.89 o                         
   7  11   4        482.91        552.36        44.50 o                         
   8  11   4        235.32        244.64        35.49 o                         
   9  11   4          7.50          1.84         3.68 o                         
  10  11   4         54.90         49.22        13.82 o                         
  11  11   4          0.15         -0.65         6.21 o                         
  -1  12   4         14.30         29.24        18.66 o                         
   0  12   4          8.94         18.86        20.16 o                         
   1  12   4          6.48         12.79         6.14 o                         
   2  12   4         80.99         85.92        20.33 o                         
   3  12   4         75.85         82.78        19.54 o                         
   4  12   4         19.43         28.78        12.65 o                         
   5  12   4          5.69          0.00         4.92 o                         
   6  12   4         27.91         20.30         9.42 o                         
   7  12   4          7.07         16.53         9.03 o                         
   8  12   4         35.59         18.74        22.48 o                         
   9  12   4         59.01         54.47        15.00 o                         
  10  12   4         65.31         69.96        23.27 o                         
   2  13   4          0.89         10.51         9.74 o                         
   3  13   4        164.20        160.22        28.84 o                         
   4  13   4        254.44        286.86        37.96 o                         
   5  13   4         12.07         13.21         9.06 o                         
   6  13   4         22.77         22.86        14.80 o                         
   7  13   4         92.23         92.50        30.58 o                         
   8  13   4        157.45        157.15        27.17 o                         
  -7 -12   5         12.71          5.86         8.69 o                         
  -6 -12   5          0.05         -0.66         9.52 o                         
  -5 -12   5         69.58         74.94        28.79 o                         
  -4 -12   5          0.06          2.76         4.54 o                         
  -3 -12   5         16.33         27.21        12.57 o                         
  -2 -12   5          2.62          5.70         4.75 o                         
  -1 -12   5          2.18         12.63        10.46 o                         
   0 -12   5          6.13         22.20        11.31 o                         
  -8 -11   5         59.65         55.00        15.85 o                         
  -7 -11   5        165.28        173.04        61.05 o                         
  -6 -11   5         57.66         67.15        16.87 o                         
  -5 -11   5         94.62         93.45        20.39 o                         
  -4 -11   5         58.45         44.62        17.03 o                         
  -3 -11   5          0.03         -1.20         5.26 o                         
  -2 -11   5         38.45         30.26        12.35 o                         
  -1 -11   5         30.20         21.44         9.98 o                         
   0 -11   5          7.84          2.00         9.85 o                         
   1 -11   5        212.28        236.48        42.25 o                         
   2 -11   5         97.38        106.06        23.68 o                         
  -9 -10   5          6.83          5.78         5.68 o                         
  -8 -10   5        373.30        353.30        33.61 o                         
  -7 -10   5        271.23        274.63        34.90 o                         
  -6 -10   5        119.94         86.32        14.01 o                         
  -5 -10   5        133.86        136.66        17.07 o                         
  -4 -10   5        172.66        162.97        19.85 o                         
  -3 -10   5         29.03         38.17         9.06 o                         
  -2 -10   5         42.65         36.47         8.87 o                         
  -1 -10   5         74.38         89.01        19.91 o                         
   0 -10   5        270.00        387.97        41.49 o                         
   1 -10   5        213.07        249.45        34.15 o                         
   2 -10   5        352.73        345.09        39.89 o                         
   3 -10   5          3.17          4.95         6.67 o                         
   4 -10   5         21.15         27.99        15.56 o                         
 -10  -9   5          4.35         14.13         8.99 o                         
  -9  -9   5         45.47         33.17         8.25 o                         
  -8  -9   5          0.28          6.66         5.28 o                         
  -7  -9   5          2.32          0.69         3.37 o                         
  -6  -9   5          8.84          3.48         4.00 o                         
  -5  -9   5        625.41        590.12        40.61 o                         
  -4  -9   5         60.21         46.25         9.45 o                         
  -3  -9   5          0.05         -0.74         2.98 o                         
  -2  -9   5          0.19         -0.75         3.15 o                         
  -1  -9   5         89.59         69.19        12.02 o                         
   0  -9   5        119.54        123.45        23.13 o                         
   1  -9   5          0.12          1.09         3.72 o                         
   2  -9   5        141.08        159.05        19.15 o                         
   3  -9   5          9.25         10.50         4.99 o                         
   4  -9   5         36.33         16.49         8.43 o                         
   5  -9   5        185.11        251.55        34.52 o                         
 -11  -8   5          8.94         15.84         8.30 o                         
 -10  -8   5         20.63         32.48        11.33 o                         
  -9  -8   5         49.72         55.97        10.25 o                         
  -8  -8   5         15.91         20.44        12.49 o                         
  -7  -8   5         59.50         49.83         9.04 o                         
  -6  -8   5         61.25         62.26        10.51 o                         
  -5  -8   5        114.53        124.01        15.03 o                         
  -4  -8   5         27.33         34.00         8.22 o                         
  -3  -8   5          0.75          1.20         2.74 o                         
  -2  -8   5         26.14         22.26         6.87 o                         
  -1  -8   5         92.14         73.10        17.52 o                         
   0  -8   5        217.50        253.19        23.71 o                         
   1  -8   5          9.40         18.23         7.31 o                         
   2  -8   5        489.28        503.19        32.69 o                         
   3  -8   5          0.18         -1.38         3.32 o                         
   4  -8   5        571.70        660.63        40.19 o                         
   5  -8   5        260.61        261.32        29.85 o                         
   6  -8   5         11.83          8.33         3.76 o                         
   7  -8   5         39.07         12.38         7.67 o                         
 -11  -7   5         13.34         24.69         9.61 o                         
 -10  -7   5          7.55          6.43         4.52 o                         
  -9  -7   5        126.28        107.92        13.35 o                         
  -8  -7   5          9.13         11.86         5.39 o                         
  -7  -7   5         63.35         74.23        15.72 o                         
  -6  -7   5        155.44        166.90        20.62 o                         
  -5  -7   5         41.93         44.52         8.45 o                         
  -4  -7   5        444.78        465.34        27.18 o                         
  -3  -7   5        168.26        153.12        21.58 o                         
  -2  -7   5        305.01        344.76        23.42 o                         
  -1  -7   5         84.65         90.12        12.13 o                         
   0  -7   5        134.38        134.94        15.11 o                         
   1  -7   5        555.05        582.00        32.34 o                         
   2  -7   5        192.33        211.22        20.05 o                         
   3  -7   5       1559.17       1595.22        57.73 o                         
   4  -7   5        626.28        602.42        36.66 o                         
   5  -7   5         73.34         58.41        12.01 o                         
   6  -7   5         13.58          8.65         6.65 o                         
   7  -7   5         18.75         22.99         8.40 o                         
   8  -7   5         52.48         79.83        27.37 o                         
 -11  -6   5          0.13         -1.20         7.07 o                         
 -10  -6   5        424.27        362.76        46.39 o                         
  -9  -6   5        380.53        397.20        52.22 o                         
  -8  -6   5         20.14         22.07         6.63 o                         
  -7  -6   5        413.35        415.95        24.72 o                         
  -6  -6   5        382.34        358.16        22.34 o                         
  -5  -6   5         78.02        105.95        14.53 o                         
  -4  -6   5         65.61         66.25        11.54 o                         
  -3  -6   5        537.65        575.55        28.42 o                         
  -2  -6   5         51.24         39.34         7.33 o                         
  -1  -6   5         12.56          9.07         2.53 o                         
   0  -6   5          4.33          5.11         3.26 o                         
   1  -6   5        305.20        318.88        22.77 o                         
   2  -6   5         73.94         72.88        10.76 o                         
   3  -6   5          1.46          5.09         3.43 o                         
   4  -6   5        718.17        710.98        37.94 o                         
   5  -6   5          2.71         -0.10         3.01 o                         
   6  -6   5        291.21        316.02        26.87 o                         
   7  -6   5         86.61         94.06        18.31 o                         
   8  -6   5         46.47         52.51        15.04 o                         
   9  -6   5          2.78          1.75         4.16 o                         
 -11  -5   5        179.89        132.57        22.85 o                         
 -10  -5   5          0.80         11.54         8.62 o                         
  -9  -5   5        766.71        870.80        61.74 o                         
  -8  -5   5        664.50        638.22        29.32 o                         
  -7  -5   5        172.18        149.40        20.07 o                         
  -6  -5   5         90.92         78.04        10.00 o                         
  -5  -5   5          6.06          3.49         2.02 o                         
  -4  -5   5        131.79        144.63        12.66 o                         
  -3  -5   5          7.21         13.32         3.67 o                         
  -2  -5   5         82.32         91.44        13.30 o                         
  -1  -5   5       1477.04       1765.05        57.28 o                         
   0  -5   5       1482.76       1648.31        46.86 o                         
   1  -5   5        567.46        590.34        29.00 o                         
   2  -5   5        103.55        116.56        13.10 o                         
   3  -5   5         57.30         71.53        10.62 o                         
   4  -5   5         97.90        114.33        14.41 o                         
   5  -5   5        430.92        432.85        28.81 o                         
   6  -5   5        801.86        788.63        40.51 o                         
   7  -5   5        205.88        239.83        22.89 o                         
   8  -5   5          5.70         11.74         6.07 o                         
   9  -5   5         14.35          5.82        11.43 o                         
 -11  -4   5          0.21         11.26         8.34 o                         
 -10  -4   5        564.72        603.55        45.04 o                         
  -9  -4   5        736.03        775.77        48.10 o                         
  -8  -4   5        339.69        367.49        20.55 o                         
  -7  -4   5         13.02          5.74         2.61 o                         
  -6  -4   5         18.31          9.96         4.57 o                         
  -5  -4   5        253.73        241.55        16.63 o                         
  -4  -4   5          6.34          6.17         5.15 o                         
  -3  -4   5         24.29         29.14         5.28 o                         
  -2  -4   5        557.91        443.32        20.43 o                         
  -1  -4   5       2267.22       2384.50        50.21 o                         
   0  -4   5        768.68        668.42        27.17 o                         
   1  -4   5        901.27        983.06        34.45 o                         
   2  -4   5        959.09       1057.95        37.10 o                         
   3  -4   5         68.43         55.76         8.73 o                         
   4  -4   5         67.60         48.25         9.98 o                         
   5  -4   5         48.17         40.08         8.19 o                         
   6  -4   5        397.60        357.04        25.80 o                         
   7  -4   5        110.09        103.28        16.33 o                         
   8  -4   5         24.30         27.36         6.98 o                         
   9  -4   5         59.31         50.27        14.95 o                         
  10  -4   5         19.40         22.70        10.89 o                         
 -11  -3   5        142.86        162.96        34.62 o                         
 -10  -3   5         67.30         70.52        16.06 o                         
  -9  -3   5         81.16        103.25        17.26 o                         
  -8  -3   5        942.91        953.53        32.85 o                         
  -7  -3   5         46.99         56.13         7.34 o                         
  -6  -3   5          1.30          2.47         2.57 o                         
  -5  -3   5         11.99          0.10         3.98 o                         
  -4  -3   5        620.35        683.11        29.09 o                         
  -3  -3   5        667.83        644.36        26.50 o                         
  -2  -3   5        206.07        157.94        11.49 o                         
  -1  -3   5        298.16        355.94        16.94 o                         
   0  -3   5          0.02          4.02         2.55 o                         
   1  -3   5        652.94        764.86        27.79 o                         
   2  -3   5        166.66        223.31        15.75 o                         
   3  -3   5        776.32        882.99        32.66 o                         
   4  -3   5         25.99         25.29         6.77 o                         
   5  -3   5          0.02          3.80         3.42 o                         
   6  -3   5        320.52        283.29        33.35 o                         
   7  -3   5         60.06         59.28        10.14 o                         
   8  -3   5          5.72          3.40         3.58 o                         
   9  -3   5         15.13         -1.86         5.71 o                         
  10  -3   5          6.68          4.64         5.66 o                         
  11  -3   5         30.31          5.41        11.57 o                         
 -11  -2   5          6.03         13.93         9.25 o                         
 -10  -2   5         23.48         22.83         9.94 o                         
  -9  -2   5          0.09         -3.65         3.65 o                         
  -8  -2   5        241.09        226.92        27.08 o                         
  -7  -2   5        689.54        712.77        24.64 o                         
  -6  -2   5       1095.80       1130.81        31.74 o                         
  -5  -2   5         30.00         50.33         6.92 o                         
  -4  -2   5        562.53        619.57        23.17 o                         
  -3  -2   5        324.24        364.21        17.32 o                         
  -2  -2   5        141.60        122.04         9.55 o                         
  -1  -2   5       3415.34       3678.72        51.41 o                         
   0  -2   5        705.76        695.38        27.92 o                         
   1  -2   5        160.11        183.34        12.33 o                         
   2  -2   5       1176.96       1182.31        32.99 o                         
   3  -2   5       3059.05       3286.00        58.09 o                         
   4  -2   5        314.57        315.97        19.07 o                         
   5  -2   5        113.66         95.71        10.77 o                         
   6  -2   5          1.18          5.97         3.20 o                         
   7  -2   5        526.13        664.33        31.09 o                         
   8  -2   5         14.39         32.24         6.86 o                         
   9  -2   5          4.08          5.13         5.03 o                         
  10  -2   5        534.79        631.07        99.08 o                         
  11  -2   5          1.72         15.68        10.46 o                         
 -11  -1   5        119.33        111.48        21.35 o                         
 -10  -1   5        146.10        113.40        20.37 o                         
  -9  -1   5          2.62         -3.33         3.33 o                         
  -8  -1   5          6.53          5.64         8.71 o                         
  -7  -1   5        565.44        534.10        18.26 o                         
  -6  -1   5         42.95         46.27         4.87 o                         
  -5  -1   5         30.73         45.83         5.84 o                         
  -4  -1   5       1392.28       1672.74        30.13 o                         
  -3  -1   5       2433.42       2363.41        41.73 o                         
  -2  -1   5       4474.73       4862.54        49.43 o                         
  -1  -1   5        649.86        749.65        21.49 o                         
   0  -1   5        146.45        103.70         6.40 o                         
   1  -1   5        106.29        123.37         6.73 o                         
   2  -1   5        563.45        573.99        16.07 o                         
   3  -1   5        832.16        902.65        28.64 o                         
   4  -1   5       9925.67       9758.23       504.71 o                         
   5  -1   5        270.05        319.96        18.32 o                         
   6  -1   5        956.28        855.25        31.59 o                         
   7  -1   5         26.79         22.73         5.32 o                         
   8  -1   5         75.15         47.46         8.09 o                         
   9  -1   5         24.77         16.62         5.15 o                         
  10  -1   5          7.88          2.54         3.94 o                         
  11  -1   5          3.10         -0.79         5.66 o                         
  12  -1   5         14.15         33.07        13.65 o                         
 -11   0   5        214.19        225.45        31.63 o                         
 -10   0   5          1.13         -6.53         6.53 o                         
  -9   0   5          7.05         12.73         6.30 o                         
  -8   0   5        143.96        127.55        19.64 o                         
  -7   0   5        949.04        994.19        23.55 o                         
  -6   0   5         54.67         53.60         5.20 o                         
  -5   0   5         34.01         35.17         4.49 o                         
  -4   0   5       2253.45       2141.06        33.71 o                         
  -3   0   5          4.47         10.32         3.52 o                         
  -2   0   5        125.10        116.18         7.26 o                         
  -1   0   5        165.01        224.79         9.67 o                         
   0   0   5         85.41         64.32         4.02 o                         
   1   0   5        295.34        291.70         8.04 o                         
   2   0   5        733.63        791.33        17.57 o                         
   3   0   5        901.88        997.74        20.46 o                         
   4   0   5       1380.48       1244.31        25.70 o                         
   5   0   5       1946.23       2066.21        36.23 o                         
   6   0   5       2538.29       2498.25        49.26 o                         
   7   0   5       1282.75       1291.00        71.79 o                         
   8   0   5        329.88        357.20        19.78 o                         
   9   0   5        401.00        461.59        32.07 o                         
  10   0   5         15.00         12.31         6.18 o                         
  11   0   5        109.72        105.05        18.31 o                         
  12   0   5          5.81          4.13        11.55 o                         
 -10   1   5         49.58         22.86         8.90 o                         
  -9   1   5          2.80         18.22         9.73 o                         
  -8   1   5         44.91         52.69        23.41 o                         
  -7   1   5         35.18         31.88         5.12 o                         
  -6   1   5        222.40        257.00        16.42 o                         
  -5   1   5        823.14        818.90        21.59 o                         
  -4   1   5        346.38        393.30        18.88 o                         
  -3   1   5       2373.27       2593.14        38.16 o                         
  -2   1   5        231.29        289.01        17.03 o                         
  -1   1   5        196.97        139.60         7.92 o                         
   0   1   5        290.01        302.86         9.02 o                         
   1   1   5        528.84        445.70        14.78 o                         
   2   1   5         79.01        128.66         6.19 o                         
   3   1   5        308.22        393.74        17.85 o                         
   4   1   5        754.69        728.22        20.99 o                         
   5   1   5        192.18        200.98        10.10 o                         
   6   1   5       3520.02       3642.60        46.05 o                         
   7   1   5         79.54         99.45         9.25 o                         
   8   1   5         65.31         74.02         8.28 o                         
   9   1   5        341.64        344.84        18.23 o                         
  10   1   5         21.89         11.68         9.91 o                         
  11   1   5         17.81         10.94         7.30 o                         
  12   1   5         52.34         63.01        14.72 o                         
 -10   2   5         51.40         65.49        17.60 o                         
  -9   2   5        200.28        170.88        25.66 o                         
  -8   2   5         56.98         51.87        13.74 o                         
  -7   2   5        852.13        866.94        42.38 o                         
  -6   2   5        216.69        219.59        17.15 o                         
  -5   2   5       1002.17       1096.48        33.38 o                         
  -4   2   5          5.37          6.93         4.96 o                         
  -3   2   5         10.50         23.44         4.82 o                         
  -2   2   5        954.34        921.69        38.92 o                         
  -1   2   5        201.89        216.66        12.68 o                         
   0   2   5        113.27        119.24         6.81 o                         
   1   2   5        294.54        271.29         9.33 o                         
   2   2   5         61.10         56.33         3.59 o                         
   3   2   5       2173.06       2419.52        51.52 o                         
   4   2   5        920.47        869.43        31.54 o                         
   5   2   5         29.43         34.01         3.08 o                         
   6   2   5       4238.69       4568.41        44.66 o                         
   7   2   5        485.62        521.00        17.12 o                         
   8   2   5       1333.67       1390.02        39.11 o                         
   9   2   5         20.77         24.10        12.65 o                         
  10   2   5          7.68          5.70        10.44 o                         
  11   2   5         91.96        161.21        19.81 o                         
  12   2   5          5.85          7.97        12.38 o                         
  13   2   5         12.79          5.81         7.67 o                         
  -9   3   5          0.94          9.81         7.37 o                         
  -8   3   5        614.24        673.27        49.57 o                         
  -7   3   5        191.79        259.10        29.77 o                         
  -6   3   5        635.65        610.33        30.33 o                         
  -5   3   5         18.46         11.32         9.74 o                         
  -4   3   5         52.03         58.09        10.08 o                         
  -3   3   5          0.09          2.70         1.55 o                         
  -2   3   5        125.73        119.10        10.80 o                         
  -1   3   5          2.39         -1.01         1.62 o                         
   0   3   5       2625.44       2661.85        43.20 o                         
   1   3   5        369.77        282.39        10.32 o                         
   2   3   5       1144.19       1304.63        21.13 o                         
   3   3   5        120.03        139.44         7.34 o                         
   4   3   5         33.03         53.41         8.15 o                         
   5   3   5         31.31         24.73         3.87 o                         
   6   3   5          9.14         11.85         2.06 o                         
   7   3   5         28.91         55.26         5.25 o                         
   8   3   5         18.61         20.55         4.56 o                         
   9   3   5        743.05        810.39        25.76 o                         
  10   3   5        100.88         96.13        13.53 o                         
  11   3   5         68.97         50.25        11.21 o                         
  12   3   5          0.09          9.65         5.23 o                         
  13   3   5         20.85         53.03        29.97 o                         
  -9   4   5          0.51          4.26         8.48 o                         
  -8   4   5        265.86        276.80        58.07 o                         
  -7   4   5         61.31         56.95        14.19 o                         
  -6   4   5        237.06        238.45        25.41 o                         
  -5   4   5         18.18         33.45        12.13 o                         
  -4   4   5        404.97        358.79        22.44 o                         
  -3   4   5        210.99        191.19        15.68 o                         
  -2   4   5        110.82        100.73        10.50 o                         
  -1   4   5        738.60        766.87        43.98 o                         
   0   4   5          0.04          0.85         0.77 o                         
   1   4   5       5899.32       5556.66        93.51 o                         
   2   4   5       6018.37       6480.82        62.54 o                         
   3   4   5       2345.37       2520.16        30.94 o                         
   4   4   5        278.73        248.47        10.10 o                         
   5   4   5          0.42          3.61         1.14 o                         
   6   4   5        286.85        310.97        12.11 o                         
   7   4   5        248.24        253.13        13.91 o                         
   8   4   5         39.50         36.88         5.65 o                         
   9   4   5        374.42        376.19        17.74 o                         
  10   4   5         57.19         49.11         6.70 o                         
  11   4   5        129.43        106.21        15.09 o                         
  12   4   5         29.91         69.84        26.64 o                         
  13   4   5          6.22         -1.30         3.78 o                         
  -8   5   5         67.26         48.90        15.06 o                         
  -7   5   5         91.31         71.14        17.11 o                         
  -6   5   5        561.37        580.35        32.02 o                         
  -5   5   5       3298.62       3600.03        89.54 o                         
  -4   5   5         67.82         79.08        11.13 o                         
  -3   5   5        129.26        118.98        13.14 o                         
  -2   5   5          6.22         -0.61         1.94 o                         
  -1   5   5         62.69         66.02         8.37 o                         
   0   5   5         28.27         31.02         4.31 o                         
   1   5   5        215.15        219.42        10.12 o                         
   2   5   5       1400.83       1277.57        30.96 o                         
   3   5   5         52.81         33.96         3.70 o                         
   4   5   5        187.71        235.36        10.67 o                         
   5   5   5        372.87        361.45        12.99 o                         
   6   5   5         41.09         43.77         4.73 o                         
   7   5   5        205.72        215.22        13.24 o                         
   8   5   5        183.36        222.33        22.32 o                         
   9   5   5        149.69        152.01        11.70 o                         
  10   5   5          5.16          2.22         1.64 o                         
  11   5   5          1.21         17.84         5.36 o                         
  12   5   5          0.42         16.65        15.35 o                         
  13   5   5         27.97         70.29        26.92 o                         
  -8   6   5          0.21          0.58         7.65 o                         
  -7   6   5        303.14        302.67        35.21 o                         
  -6   6   5        178.69        242.31        28.77 o                         
  -5   6   5        152.56        163.62        26.17 o                         
  -4   6   5         89.62         83.61        12.26 o                         
  -3   6   5         97.51         97.54        12.39 o                         
  -2   6   5         21.04         21.55         6.45 o                         
  -1   6   5        168.18        143.62        19.77 o                         
   0   6   5         57.44         75.91         9.84 o                         
   1   6   5        169.03        196.26        15.26 o                         
   2   6   5        160.54        212.50        11.61 o                         
   3   6   5         49.86         61.77         4.96 o                         
   4   6   5          3.08          8.52         1.98 o                         
   5   6   5       1561.63       1612.07        40.62 o                         
   6   6   5        343.85        346.81        15.49 o                         
   7   6   5          0.19          1.10         0.88 o                         
   8   6   5        544.41        495.65        42.23 o                         
   9   6   5         62.37         61.46         7.96 o                         
  10   6   5        133.18        166.57        16.15 o                         
  11   6   5          6.22          9.77         5.57 o                         
  12   6   5         23.93         32.81        15.80 o                         
  13   6   5         86.38        113.94        34.35 o                         
  -7   7   5          8.62         10.85        15.02 o                         
  -6   7   5          0.01          2.56         3.54 o                         
  -5   7   5        310.19        307.41        25.35 o                         
  -4   7   5        306.66        300.50        24.40 o                         
  -3   7   5        838.98        912.20        39.94 o                         
  -2   7   5        508.85        546.30        28.78 o                         
  -1   7   5         11.76         18.06         4.67 o                         
   0   7   5         26.44         33.92         4.56 o                         
   1   7   5        330.21        353.11        44.99 o                         
   2   7   5        249.78        303.21        39.39 o                         
   3   7   5        283.27        383.94        30.37 o                         
   4   7   5       1488.71       1518.98        71.36 o                         
   5   7   5        197.39        203.25        11.95 o                         
   6   7   5         42.22         32.17         6.37 o                         
   7   7   5         91.79         74.42         9.54 o                         
   8   7   5         37.74         42.59         7.41 o                         
   9   7   5          5.23          2.24         1.55 o                         
  10   7   5         97.89        100.28        33.54 o                         
  11   7   5          1.18         11.98        15.71 o                         
  12   7   5          9.23         40.93        18.84 o                         
  13   7   5          1.58         -8.77         8.77 o                         
  -6   8   5          3.44         -2.84        11.86 o                         
  -5   8   5         54.76         50.02        10.51 o                         
  -4   8   5         27.54         22.11         7.22 o                         
  -3   8   5          5.12          3.56         5.22 o                         
  -2   8   5       1116.26       1115.95        42.31 o                         
  -1   8   5        316.14        298.82        19.50 o                         
   0   8   5         18.88         17.24         3.93 o                         
   1   8   5         41.61         80.44        15.43 o                         
   2   8   5          1.11         -3.66         3.66 o                         
   3   8   5         94.26        103.83        23.71 o                         
   4   8   5        435.22        506.56        50.68 o                         
   5   8   5        245.78        218.49        14.01 o                         
   6   8   5        795.14        781.65        30.54 o                         
   7   8   5        780.40        856.36        34.29 o                         
   8   8   5        997.82        954.88        37.60 o                         
   9   8   5        252.18        261.48        20.07 o                         
  10   8   5         20.45         49.08         9.06 o                         
  11   8   5        102.70        107.16        16.48 o                         
  12   8   5        161.08        147.64        35.73 o                         
  13   8   5          0.14         27.21        18.76 o                         
  -5   9   5         69.34         59.22        16.48 o                         
  -4   9   5         10.54         13.10        12.38 o                         
  -3   9   5          1.42         11.13         4.97 o                         
  -2   9   5         84.16         70.86        17.52 o                         
  -1   9   5        387.45        314.79        34.83 o                         
   0   9   5          6.26          1.58         3.17 o                         
   1   9   5          5.49          6.63         5.84 o                         
   2   9   5         31.28         20.33         7.64 o                         
   3   9   5        346.36        379.84        34.28 o                         
   4   9   5         13.56         10.11        10.44 o                         
   5   9   5         10.48          3.55         4.95 o                         
   6   9   5        165.12        140.08        22.01 o                         
   7   9   5       2468.60       2524.21        84.24 o                         
   8   9   5         39.83         30.60         7.16 o                         
   9   9   5         21.17         12.83         4.24 o                         
  10   9   5        208.37        206.69        18.89 o                         
  11   9   5         10.86          8.34         4.98 o                         
  12   9   5         29.46         29.32        15.55 o                         
  -4  10   5         20.20         22.49        10.50 o                         
  -3  10   5         33.20         24.02        14.01 o                         
  -2  10   5         73.23         55.72        18.72 o                         
  -1  10   5         53.22         65.05        17.65 o                         
   0  10   5        309.03        301.54        54.29 o                         
   1  10   5         34.92         17.83        10.30 o                         
   2  10   5        399.96        366.12        61.88 o                         
   3  10   5         33.95         32.09        11.24 o                         
   4  10   5         37.58         52.39        14.34 o                         
   5  10   5         87.55         70.01        22.25 o                         
   6  10   5          0.14          0.08         5.39 o                         
   7  10   5          2.19          3.98         5.02 o                         
   8  10   5        189.67        134.11        38.92 o                         
   9  10   5         24.27         17.62         8.20 o                         
  10  10   5         69.21         56.32        19.78 o                         
  11  10   5         38.32         21.36         8.91 o                         
  12  10   5          0.07          3.25         4.83 o                         
  -2  11   5          5.58          2.44         5.02 o                         
  -1  11   5         10.20          2.97         8.24 o                         
   0  11   5          1.65         12.91        11.09 o                         
   1  11   5         47.74         48.92        14.74 o                         
   2  11   5         30.80         27.22        10.17 o                         
   3  11   5         23.44         21.80        19.08 o                         
   4  11   5         99.91         96.81        19.30 o                         
   5  11   5         49.37         54.13        19.78 o                         
   6  11   5          2.04         -4.58         5.64 o                         
   7  11   5        142.18        126.12        21.51 o                         
   8  11   5         29.11         20.93        10.88 o                         
   9  11   5          2.31          9.11         8.16 o                         
  10  11   5        333.42        314.78        47.55 o                         
  11  11   5         79.51         67.49        22.50 o                         
   0  12   5         38.63         73.47        20.95 o                         
   1  12   5          5.26          8.85        14.21 o                         
   2  12   5          5.26         -0.55         6.68 o                         
   3  12   5         16.86         14.15         7.47 o                         
   4  12   5         12.29         22.44        11.86 o                         
   5  12   5         47.34         37.20        18.60 o                         
   6  12   5          0.11          0.12         7.98 o                         
   7  12   5         33.52         37.20        14.68 o                         
   8  12   5         23.38         21.31        11.45 o                         
   9  12   5         92.56         41.46        21.72 o                         
  10  12   5         65.30         16.65        11.29 o                         
   2  13   5         12.83         16.32        15.15 o                         
   3  13   5         27.21         12.47        17.46 o                         
   4  13   5          8.86         12.26         6.78 o                         
   5  13   5        188.13        164.90        41.26 o                         
   6  13   5         49.53         44.26        14.03 o                         
   7  13   5          2.36          3.42        13.89 o                         
   8  13   5          1.58          1.30         6.14 o                         
  -6 -12   6          2.32         -0.17         5.06 o                         
  -5 -12   6         82.06         87.28        29.70 o                         
  -4 -12   6          2.29          7.48        16.20 o                         
  -3 -12   6          0.03          0.40         5.07 o                         
  -2 -12   6         52.92         42.21        20.10 o                         
  -1 -12   6         84.11        108.51        37.15 o                         
  -8 -11   6        135.19        153.63        25.71 o                         
  -7 -11   6         10.48         17.13         9.04 o                         
  -6 -11   6         68.67         58.29        20.42 o                         
  -5 -11   6         16.36         18.30         9.42 o                         
  -4 -11   6        207.58        192.10        30.78 o                         
  -3 -11   6          1.11          0.06         2.87 o                         
  -2 -11   6          5.49         13.08         9.22 o                         
  -1 -11   6          6.09         11.08         5.81 o                         
   0 -11   6         38.31         30.77        19.96 o                         
   1 -11   6         44.96         64.04        18.76 o                         
   2 -11   6         54.92         35.90        14.67 o                         
  -9 -10   6        168.17        189.18        25.69 o                         
  -8 -10   6        192.79        153.09        29.20 o                         
  -7 -10   6          0.73          7.63         5.81 o                         
  -6 -10   6         37.43         21.03         8.04 o                         
  -5 -10   6          0.03         -0.44         3.27 o                         
  -4 -10   6         38.59         32.81         8.33 o                         
  -3 -10   6        292.85        307.32        26.19 o                         
  -2 -10   6        298.74        343.01        30.73 o                         
  -1 -10   6        203.98        220.85        22.84 o                         
   0 -10   6          6.33          3.97         5.22 o                         
   1 -10   6          1.02         -4.89         6.00 o                         
   2 -10   6         81.63         47.93        37.68 o                         
   3 -10   6        193.13        244.61        34.95 o                         
   4 -10   6         88.98         39.10        15.93 o                         
 -10  -9   6         22.75         28.93        10.23 o                         
  -9  -9   6          0.52          0.62         3.56 o                         
  -8  -9   6          3.28         11.06         4.41 o                         
  -7  -9   6         23.09         36.75        12.36 o                         
  -6  -9   6        466.06        496.34        32.71 o                         
  -5  -9   6        217.22        289.91        24.54 o                         
  -4  -9   6        416.47        404.73        31.14 o                         
  -3  -9   6          4.32         11.17         5.72 o                         
  -2  -9   6        117.44        125.58        16.38 o                         
  -1  -9   6        186.71        183.59        20.85 o                         
   0  -9   6          0.27          2.10         3.16 o                         
   1  -9   6         92.43         91.47        14.05 o                         
   2  -9   6         84.06         83.56        14.39 o                         
   3  -9   6          0.61          5.35         5.63 o                         
   4  -9   6          9.56         14.55         6.70 o                         
   5  -9   6         92.79        128.53        19.35 o                         
 -10  -8   6          2.04          9.82        22.15 o                         
  -9  -8   6         77.48         68.99        11.77 o                         
  -8  -8   6        200.83        253.67        22.02 o                         
  -7  -8   6         18.69         13.56        14.13 o                         
  -6  -8   6        153.37        159.57        16.64 o                         
  -5  -8   6       1160.26       1237.22        48.94 o                         
  -4  -8   6        983.01        902.11        41.27 o                         
  -3  -8   6         38.69         27.91         7.47 o                         
  -2  -8   6         74.54         51.54        19.29 o                         
  -1  -8   6         76.80         88.60        13.66 o                         
   0  -8   6          9.83         12.34         5.53 o                         
   1  -8   6        336.83        341.50        28.27 o                         
   2  -8   6        650.87        598.14        36.73 o                         
   3  -8   6          2.99          1.48         2.80 o                         
   4  -8   6          9.31          7.32         4.54 o                         
   5  -8   6        283.96        286.12        27.78 o                         
   6  -8   6        136.73        112.08        17.85 o                         
 -11  -7   6          2.25         -4.03         5.44 o                         
 -10  -7   6         19.72         40.90        11.58 o                         
  -9  -7   6        154.10        193.35        25.00 o                         
  -8  -7   6        324.06        328.76        28.78 o                         
  -7  -7   6         71.65         74.42        14.56 o                         
  -6  -7   6        233.48        255.47        20.42 o                         
  -5  -7   6         76.97         66.84        10.36 o                         
  -4  -7   6          3.57          0.34         2.56 o                         
  -3  -7   6         10.06          2.60         3.88 o                         
  -2  -7   6        233.87        261.15        23.90 o                         
  -1  -7   6          0.95         -0.32         2.31 o                         
   0  -7   6        410.60        428.36        28.15 o                         
   1  -7   6         19.76         13.76         5.00 o                         
   2  -7   6        105.93        140.99        16.97 o                         
   3  -7   6         16.26         10.47         4.70 o                         
   4  -7   6          2.64          7.12         3.31 o                         
   5  -7   6        346.41        388.21        30.63 o                         
   6  -7   6         38.60         18.46         9.33 o                         
   7  -7   6        204.18        241.68        34.72 o                         
   8  -7   6        132.57        134.19        26.24 o                         
 -11  -6   6          7.93         -3.58         5.62 o                         
 -10  -6   6         58.23         46.90        13.29 o                         
  -9  -6   6         74.15         60.88        13.97 o                         
  -8  -6   6          2.15          0.20         5.14 o                         
  -7  -6   6        844.06        884.27        37.29 o                         
  -6  -6   6         69.56         51.07        10.57 o                         
  -5  -6   6        104.29        100.98        12.02 o                         
  -4  -6   6         54.98         46.59         8.12 o                         
  -3  -6   6          8.14          3.58         4.61 o                         
  -2  -6   6        328.86        396.47        24.35 o                         
  -1  -6   6        144.80        186.04        17.00 o                         
   0  -6   6          0.97          2.23         2.47 o                         
   1  -6   6          0.20          2.09         1.59 o                         
   2  -6   6        590.47        650.40        40.87 o                         
   3  -6   6         14.76         11.62         5.87 o                         
   4  -6   6         60.87         59.98        11.60 o                         
   5  -6   6        268.45        257.26        23.64 o                         
   6  -6   6          0.26          8.09         5.82 o                         
   7  -6   6          5.50          3.66         2.71 o                         
   8  -6   6        150.29        173.45        21.24 o                         
 -11  -5   6         10.80          9.95         6.78 o                         
 -10  -5   6        179.67        193.08        63.87 o                         
  -9  -5   6        259.61        249.50        27.88 o                         
  -8  -5   6        568.38        554.52        28.57 o                         
  -7  -5   6       1461.20       1522.29        54.54 o                         
  -6  -5   6         23.08         21.29         6.08 o                         
  -5  -5   6         25.48         29.28         6.09 o                         
  -4  -5   6        290.96        296.60        19.34 o                         
  -3  -5   6          5.79          4.75         3.11 o                         
  -2  -5   6         77.75         64.85         8.70 o                         
  -1  -5   6         24.78         38.38         7.09 o                         
   0  -5   6       1155.53       1249.98        42.05 o                         
   1  -5   6          8.86          4.21         3.04 o                         
   2  -5   6        356.02        362.42        28.66 o                         
   3  -5   6          2.47          0.53         2.33 o                         
   4  -5   6         53.27         75.70        11.68 o                         
   5  -5   6         34.48         27.29        11.42 o                         
   6  -5   6          0.03          1.86         4.45 o                         
   7  -5   6          3.00          8.18         4.18 o                         
   8  -5   6         40.39         36.74        10.59 o                         
   9  -5   6          1.59          1.17         5.74 o                         
 -11  -4   6         32.54         27.06        10.78 o                         
 -10  -4   6          1.67          6.52         2.64 o                         
  -9  -4   6        235.69        259.07        28.44 o                         
  -8  -4   6        751.51        841.48        33.01 o                         
  -7  -4   6        317.66        283.30        23.62 o                         
  -6  -4   6       1738.50       1700.06        46.78 o                         
  -5  -4   6         74.03         54.57         8.12 o                         
  -4  -4   6        180.25        171.47        13.89 o                         
  -3  -4   6        327.29        301.34        18.05 o                         
  -2  -4   6        144.60        102.98        10.28 o                         
  -1  -4   6        437.53        549.85        23.85 o                         
   0  -4   6          4.92          5.03         3.06 o                         
   1  -4   6       1862.95       2056.43        51.67 o                         
   2  -4   6        222.54        202.01        16.75 o                         
   3  -4   6        320.79        296.51        24.25 o                         
   4  -4   6          7.05          2.84         2.29 o                         
   5  -4   6         14.53         15.88         6.08 o                         
   6  -4   6          2.62          1.55         3.56 o                         
   7  -4   6         52.34         56.15        10.88 o                         
   8  -4   6         17.15         16.52         6.54 o                         
   9  -4   6          5.03         14.50         8.90 o                         
  10  -4   6          0.19         -4.03         4.97 o                         
 -11  -3   6         26.50         18.31         9.62 o                         
 -10  -3   6          4.51          7.75        13.26 o                         
  -9  -3   6         13.41         13.58         6.44 o                         
  -8  -3   6         34.25         33.13         9.95 o                         
  -7  -3   6        691.28        709.40        36.58 o                         
  -6  -3   6        462.93        480.07        23.35 o                         
  -5  -3   6        263.70        263.21        17.24 o                         
  -4  -3   6        418.24        416.77        28.17 o                         
  -3  -3   6        467.70        507.71        23.93 o                         
  -2  -3   6       2584.34       2463.41        61.89 o                         
  -1  -3   6        321.57        299.71        23.41 o                         
   0  -3   6        115.95         94.81        12.17 o                         
   1  -3   6       4378.37       4424.00        69.87 o                         
   2  -3   6         15.60         20.29         4.54 o                         
   3  -3   6        132.32        124.97        12.75 o                         
   4  -3   6        276.71        267.73        19.44 o                         
   5  -3   6         22.75         45.12         8.62 o                         
   6  -3   6          5.13          5.47         4.24 o                         
   7  -3   6        346.25        362.27        25.25 o                         
   8  -3   6          2.03          6.44         3.33 o                         
   9  -3   6        178.40        145.31        79.65 o                         
  10  -3   6         20.97         11.74         6.17 o                         
  11  -3   6          2.87         11.63        14.29 o                         
 -11  -2   6          4.91          0.21        11.53 o                         
 -10  -2   6         41.20         33.86        13.93 o                         
  -9  -2   6        211.13        227.85        27.70 o                         
  -8  -2   6         61.13         48.06        12.85 o                         
  -7  -2   6         93.57        109.80        10.69 o                         
  -6  -2   6         70.50         68.98         8.81 o                         
  -5  -2   6        594.69        581.83        24.57 o                         
  -4  -2   6        229.15        252.62        19.01 o                         
  -3  -2   6          7.79          5.55         2.82 o                         
  -2  -2   6          1.28          7.39         2.87 o                         
  -1  -2   6         16.76          3.94         1.42 o                         
   0  -2   6       1504.70       1478.03        36.72 o                         
   1  -2   6         44.02         37.29         6.46 o                         
   2  -2   6        742.41        747.24        27.47 o                         
   3  -2   6       3884.40       4025.88        71.90 o                         
   4  -2   6        106.39        160.17        14.10 o                         
   5  -2   6       2020.62       2034.56        52.59 o                         
   6  -2   6        633.37        640.51        30.66 o                         
   7  -2   6          4.24          3.80         2.53 o                         
   8  -2   6          1.24          4.37         3.91 o                         
   9  -2   6         11.62         29.74         7.31 o                         
  10  -2   6        190.81        314.15        73.11 o                         
  11  -2   6         16.32         32.81        13.83 o                         
 -11  -1   6         11.36         14.94         7.91 o                         
 -10  -1   6        137.21         91.12        18.73 o                         
  -9  -1   6        329.09        332.85        33.19 o                         
  -8  -1   6         14.56         11.14        12.61 o                         
  -7  -1   6        150.12        156.92        15.22 o                         
  -6  -1   6        148.91        140.27         9.54 o                         
  -5  -1   6         23.25         27.32         5.39 o                         
  -4  -1   6        556.63        562.50        24.98 o                         
  -3  -1   6         38.72         48.53         6.47 o                         
  -2  -1   6       2154.43       2081.29        42.34 o                         
  -1  -1   6       1628.40       1513.49        33.17 o                         
   0  -1   6        134.79        136.79         9.55 o                         
   1  -1   6        379.64        333.35        12.04 o                         
   2  -1   6         27.38         34.84         4.51 o                         
   3  -1   6       1878.74       1859.05        45.66 o                         
   4  -1   6       3464.22       3507.04        71.93 o                         
   5  -1   6        393.66        448.65        27.09 o                         
   6  -1   6        287.83        310.98        19.62 o                         
   7  -1   6         68.33         76.10         9.78 o                         
   8  -1   6        723.47        678.01        30.88 o                         
   9  -1   6         31.08         23.14         9.24 o                         
  10  -1   6          5.32         19.08        14.90 o                         
  11  -1   6         22.86          7.16        16.49 o                         
  12  -1   6         66.14         81.10        18.26 o                         
 -10   0   6         32.60         24.28        10.13 o                         
  -9   0   6          2.17          8.44         6.30 o                         
  -8   0   6        267.30        254.15        45.54 o                         
  -7   0   6         22.98         20.59         4.97 o                         
  -6   0   6        187.07        180.37        13.21 o                         
  -5   0   6        118.67        121.15        10.66 o                         
  -4   0   6        210.47        277.82        15.61 o                         
  -3   0   6       4013.25       4168.67        79.13 o                         
  -2   0   6      14886.99      13849.57       153.13 o                         
  -1   0   6       2213.50       2260.84        62.69 o                         
   0   0   6       1107.28       1260.89        27.94 o                         
   1   0   6        451.01        417.65        12.49 o                         
   2   0   6         88.36        100.15         7.13 o                         
   3   0   6         20.79         11.71         2.90 o                         
   4   0   6         23.27         12.42         2.67 o                         
   5   0   6        110.94         99.58         8.09 o                         
   6   0   6         98.38        128.99        19.11 o                         
   7   0   6        100.41         91.04        10.30 o                         
   8   0   6         70.74         90.66        10.43 o                         
   9   0   6        449.10        488.07        25.01 o                         
  10   0   6         64.96         88.76        18.90 o                         
  11   0   6          2.26         -1.14         4.97 o                         
  12   0   6         14.17         13.35         6.50 o                         
 -10   1   6         28.47         40.99        13.97 o                         
  -9   1   6         96.33        116.03        21.42 o                         
  -8   1   6         34.21        261.85       263.94 o                         
  -7   1   6        119.62        114.16        14.27 o                         
  -6   1   6        166.71        187.74        13.88 o                         
  -5   1   6          5.27          2.63         2.63 o                         
  -4   1   6         59.44         42.67         6.17 o                         
  -3   1   6       1413.08       1570.25        52.83 o                         
  -2   1   6       2087.81       2052.54        40.68 o                         
  -1   1   6       1777.12       2019.45        37.95 o                         
   0   1   6        348.11        332.47        12.35 o                         
   1   1   6        803.09        786.07        17.00 o                         
   2   1   6       1869.60       1851.25        22.62 o                         
   3   1   6        547.65        489.88        15.61 o                         
   4   1   6         36.90         32.62         4.15 o                         
   5   1   6        475.87        463.76        14.60 o                         
   6   1   6         46.35         41.23         4.93 o                         
   7   1   6        162.31        177.88        12.61 o                         
   8   1   6        142.91        127.75        11.24 o                         
   9   1   6        630.59        630.46        26.29 o                         
  10   1   6         39.58         46.97        11.22 o                         
  11   1   6          3.70          5.48         4.66 o                         
  12   1   6          1.32         12.06         9.75 o                         
 -10   2   6          4.25          2.25         6.42 o                         
  -9   2   6          0.27          3.19         6.92 o                         
  -8   2   6         22.11         19.80         9.14 o                         
  -7   2   6         40.13         40.84        11.24 o                         
  -6   2   6        257.58        239.25        16.40 o                         
  -5   2   6         57.78         63.62        11.69 o                         
  -4   2   6          2.67          1.79         1.07 o                         
  -3   2   6          0.06          0.72         2.42 o                         
  -2   2   6        111.11        128.52        10.98 o                         
  -1   2   6        622.67        636.44        35.22 o                         
   0   2   6        153.81        121.03         9.16 o                         
   1   2   6       1154.30       1141.46        22.66 o                         
   2   2   6       1736.98       1731.99        23.80 o                         
   3   2   6       5343.97       5175.00       135.08 o                         
   4   2   6        209.27        163.94        15.53 o                         
   5   2   6          2.72          1.87         3.90 o                         
   6   2   6       1446.73       1529.99        35.28 o                         
   7   2   6       1244.13       1198.40        25.34 o                         
   8   2   6        281.41        293.93        18.49 o                         
   9   2   6        578.70        536.99        35.40 o                         
  10   2   6        351.76        407.46        28.99 o                         
  11   2   6          0.45          6.61         5.62 o                         
  12   2   6         53.29         69.07        27.41 o                         
  13   2   6         56.99         38.41        22.41 o                         
  -9   3   6         27.33         20.29        16.24 o                         
  -8   3   6          2.62          9.57         7.89 o                         
  -7   3   6        272.71        269.69        30.29 o                         
  -6   3   6        383.30        405.06        23.12 o                         
  -5   3   6        982.33        903.50        49.71 o                         
  -4   3   6        256.78        293.51        19.08 o                         
  -3   3   6         66.46         91.05        10.35 o                         
  -2   3   6          9.62         11.64         4.55 o                         
  -1   3   6         68.57         89.97         9.20 o                         
   0   3   6        817.65        822.67        34.91 o                         
   1   3   6       2046.94       1924.93        29.07 o                         
   2   3   6       3739.62       3756.68        50.64 o                         
   3   3   6       1721.11       1782.92        58.92 o                         
   4   3   6        291.85        341.06        21.38 o                         
   5   3   6       1022.97       1280.41        43.51 o                         
   6   3   6         92.57        104.59         6.39 o                         
   7   3   6        103.19         93.08         6.78 o                         
   8   3   6        370.95        360.85        20.33 o                         
   9   3   6         57.23         50.26         6.59 o                         
  10   3   6        323.90        342.41        20.34 o                         
  11   3   6          3.53          7.00         3.45 o                         
  12   3   6          4.58         10.76        27.08 o                         
  13   3   6          9.69         18.23        23.39 o                         
  -9   4   6          1.13         -3.24         7.00 o                         
  -8   4   6        819.01        947.79        62.81 o                         
  -7   4   6        743.04        812.87        55.13 o                         
  -6   4   6        280.09        266.11        23.98 o                         
  -5   4   6        145.70        136.42        14.31 o                         
  -4   4   6        405.42        431.19        32.37 o                         
  -3   4   6        516.60        491.95        25.69 o                         
  -2   4   6        149.00        159.07        13.86 o                         
  -1   4   6          3.31          3.37         2.55 o                         
   0   4   6        166.71        195.65        13.58 o                         
   1   4   6       1839.70       2169.82        36.95 o                         
   2   4   6       1745.62       1726.47        35.89 o                         
   3   4   6          7.35          8.42         1.59 o                         
   4   4   6        241.97        332.05         9.75 o                         
   5   4   6          4.74          0.24         1.97 o                         
   6   4   6         17.90         18.82         3.48 o                         
   7   4   6        188.50        191.62        10.32 o                         
   8   4   6        130.00        118.49         8.20 o                         
   9   4   6         87.40         82.72         7.99 o                         
  10   4   6        412.07        440.74        20.86 o                         
  11   4   6         25.76         48.41         9.88 o                         
  12   4   6         65.23         33.46        18.19 o                         
  13   4   6         16.96          6.98        13.85 o                         
  -8   5   6         13.20          4.42         6.05 o                         
  -7   5   6          1.65         -5.32         5.32 o                         
  -6   5   6        133.90        145.19        17.52 o                         
  -5   5   6          1.24          6.48         3.74 o                         
  -4   5   6        764.25        875.12        37.80 o                         
  -3   5   6         33.78         40.99         7.52 o                         
  -2   5   6        361.57        369.47        22.44 o                         
  -1   5   6       2936.63       3042.11        60.22 o                         
   0   5   6       1091.30       1144.22        28.14 o                         
   1   5   6        491.25        504.78        17.15 o                         
   2   5   6        217.77        312.19        13.06 o                         
   3   5   6        301.70        419.87        13.90 o                         
   4   5   6       3351.06       3846.63        41.44 o                         
   5   5   6        443.39        453.93        13.63 o                         
   6   5   6        608.11        645.34        16.30 o                         
   7   5   6        181.48        196.50         9.73 o                         
   8   5   6         58.24         61.06         7.86 o                         
   9   5   6         67.77         58.56         6.83 o                         
  10   5   6         92.59        114.75        10.33 o                         
  11   5   6         71.07         40.57        17.34 o                         
  12   5   6         40.11         49.74        22.58 o                         
  13   5   6          0.48         -4.71         4.71 o                         
  -7   6   6         11.93         15.96        11.65 o                         
  -6   6   6         74.04         85.21        12.89 o                         
  -5   6   6        260.95        241.85        21.56 o                         
  -4   6   6        403.99        376.93        26.11 o                         
  -3   6   6         45.26         60.87        10.05 o                         
  -2   6   6          4.37          1.13         4.36 o                         
  -1   6   6         11.37          5.13         4.99 o                         
   0   6   6        339.62        381.50        16.45 o                         
   1   6   6         89.70         96.66         7.43 o                         
   2   6   6         51.20         48.23         6.71 o                         
   3   6   6        652.78        682.28        18.95 o                         
   4   6   6        491.30        514.80        18.10 o                         
   5   6   6          6.22         12.21         2.70 o                         
   6   6   6        446.50        438.04        19.16 o                         
   7   6   6        226.80        262.91        12.38 o                         
   8   6   6         21.96         19.01         4.81 o                         
   9   6   6          2.69          0.55         2.09 o                         
  10   6   6        106.21        100.11         9.98 o                         
  11   6   6          1.00          8.69        12.47 o                         
  12   6   6         12.87        -12.51        12.51 o                         
  13   6   6        144.72        166.77        41.70 o                         
  -6   7   6          8.01         16.15         9.03 o                         
  -5   7   6         32.15         30.28         8.19 o                         
  -4   7   6       1033.65       1109.64        47.28 o                         
  -3   7   6        911.35        945.20        41.15 o                         
  -2   7   6        403.16        367.46        24.36 o                         
  -1   7   6          7.50          6.06         4.29 o                         
   0   7   6         48.88         50.06         7.26 o                         
   1   7   6         10.94          6.10         3.17 o                         
   2   7   6        185.01        186.46         7.86 o                         
   3   7   6        181.61        188.23         8.45 o                         
   4   7   6        288.01        294.54        12.55 o                         
   5   7   6        378.45        345.51        15.83 o                         
   6   7   6        110.36        121.96        12.11 o                         
   7   7   6        249.38        240.74        17.37 o                         
   8   7   6        475.30        479.57        26.35 o                         
   9   7   6        308.06        351.90        21.34 o                         
  10   7   6          1.35         -0.14         4.38 o                         
  11   7   6         17.52         17.42         7.90 o                         
  12   7   6          8.44          1.02         6.29 o                         
  13   7   6        200.04        187.88        41.09 o                         
  -6   8   6          0.59         -8.61        10.31 o                         
  -5   8   6         25.50         47.01        37.91 o                         
  -4   8   6         41.38         62.49        11.46 o                         
  -3   8   6        130.22        161.36        17.60 o                         
  -2   8   6        349.54        393.27        25.51 o                         
  -1   8   6          2.26          2.06         2.07 o                         
   0   8   6        241.78        223.06        14.99 o                         
   1   8   6        250.15        242.52        46.13 o                         
   2   8   6         23.29         24.70         7.51 o                         
   3   8   6         11.91          4.73         5.20 o                         
   4   8   6        119.39         98.50        16.39 o                         
   5   8   6        140.69        126.51         9.62 o                         
   6   8   6        481.79        464.14        23.85 o                         
   7   8   6       2809.28       2977.86        63.75 o                         
   8   8   6        896.99        919.67        36.61 o                         
   9   8   6        362.39        374.21        23.64 o                         
  10   8   6         94.54         76.81        14.26 o                         
  11   8   6          0.89          8.82         5.48 o                         
  12   8   6         17.38         33.26        15.96 o                         
  13   8   6         77.42         87.10        28.51 o                         
  -4   9   6         26.29         15.91         9.86 o                         
  -3   9   6          0.01          5.04         7.45 o                         
  -2   9   6         17.04          5.02        21.56 o                         
  -1   9   6         27.48         19.90         8.63 o                         
   0   9   6        665.52        496.00        56.42 o                         
   1   9   6          0.01          0.94         4.19 o                         
   2   9   6        196.11        209.94        26.89 o                         
   3   9   6        152.98        120.73        28.75 o                         
   4   9   6        155.46        128.58        20.04 o                         
   5   9   6          4.59          1.10         3.11 o                         
   6   9   6         29.41         37.39        10.19 o                         
   7   9   6        477.16        481.93        25.44 o                         
   8   9   6         49.39         59.55         9.33 o                         
   9   9   6        180.78        209.78        18.25 o                         
  10   9   6        243.67        236.61        72.44 o                         
  11   9   6          0.01         -2.04         3.53 o                         
  12   9   6         26.08         35.37        18.52 o                         
  -3  10   6          0.52         -1.94         3.94 o                         
  -2  10   6         52.85         37.09        13.66 o                         
  -1  10   6          6.93          0.49         2.59 o                         
   0  10   6          6.05          5.15         6.45 o                         
   1  10   6        613.24        485.66        45.10 o                         
   2  10   6          0.82         -4.47         6.56 o                         
   3  10   6        987.52        943.77        59.73 o                         
   4  10   6        812.59        810.86        54.57 o                         
   5  10   6          0.34          2.96         5.23 o                         
   6  10   6        304.70        238.04        44.55 o                         
   7  10   6         22.07         28.33         9.65 o                         
   8  10   6         33.15         44.14        11.58 o                         
   9  10   6        207.39        216.72        38.58 o                         
  10  10   6        268.54        339.55        46.94 o                         
  11  10   6         93.33        103.13        17.47 o                         
  12  10   6          9.64          9.50         9.91 o                         
  -2  11   6         62.81         70.63        19.94 o                         
  -1  11   6         41.18         28.78        13.77 o                         
   0  11   6          0.91          2.09         3.57 o                         
   1  11   6         15.95         23.60        11.82 o                         
   2  11   6         35.07         26.97        10.92 o                         
   3  11   6         14.00         16.49        11.04 o                         
   4  11   6        268.93        247.95        35.94 o                         
   5  11   6        312.52        329.54        61.70 o                         
   6  11   6         93.39         84.93        31.14 o                         
   7  11   6          8.04         10.38         4.32 o                         
   8  11   6          5.37          4.15         4.12 o                         
   9  11   6         29.95         28.87        16.32 o                         
  10  11   6         98.18         68.67        21.56 o                         
  11  11   6        243.65        228.90        40.69 o                         
   0  12   6         11.09         19.93        11.15 o                         
   1  12   6         22.83         63.24        18.12 o                         
   2  12   6          1.02          6.72        10.00 o                         
   3  12   6         20.05          9.17        21.97 o                         
   4  12   6         17.33         32.03        13.54 o                         
   5  12   6         19.66         35.17        12.27 o                         
   6  12   6          5.33          9.92         7.31 o                         
   7  12   6         18.19         10.18         5.88 o                         
   8  12   6          8.67          0.95         4.57 o                         
   9  12   6         67.20         78.37        27.49 o                         
  10  12   6          7.24         -0.08         7.15 o                         
   2  13   6          5.16          1.89         7.84 o                         
   3  13   6          0.47          3.72         7.33 o                         
   4  13   6          3.47          0.64         7.11 o                         
   5  13   6        178.95        212.03        62.11 o                         
   6  13   6         11.83         15.30        10.48 o                         
   7  13   6          1.41          3.55         6.14 o                         
   8  13   6        221.14        279.78        52.30 o                         
  -4 -12   7         29.78          7.66        15.76 o                         
  -3 -12   7          1.41         -2.38        13.32 o                         
  -2 -12   7          0.00         14.14        11.17 o                         
  -7 -11   7         25.88         23.38        17.91 o                         
  -6 -11   7          0.85          6.04         6.87 o                         
  -5 -11   7         21.62         31.63        13.23 o                         
  -4 -11   7         35.15         60.64       232.13 o                         
  -3 -11   7         15.18          0.71         5.06 o                         
  -2 -11   7          0.31         11.05         7.92 o                         
  -1 -11   7          1.45         10.83        11.16 o                         
   0 -11   7         20.83          6.06         7.48 o                         
   1 -11   7          0.90          3.65        10.25 o                         
  -8 -10   7          1.94          8.05         5.64 o                         
  -7 -10   7         33.26         26.52        12.29 o                         
  -6 -10   7          2.45          0.81         2.99 o                         
  -5 -10   7         18.85         39.45        10.24 o                         
  -4 -10   7        630.01        551.05        37.15 o                         
  -3 -10   7        177.06        143.96        23.11 o                         
  -2 -10   7        151.00        165.77        21.70 o                         
  -1 -10   7          2.74          1.04        10.06 o                         
   0 -10   7         55.45         65.22        17.50 o                         
   1 -10   7         22.63         19.88        10.71 o                         
   2 -10   7        130.80        159.38        28.10 o                         
   3 -10   7        430.01        554.43        53.45 o                         
  -9  -9   7         92.97        102.22        19.98 o                         
  -8  -9   7          4.62         -0.88         3.32 o                         
  -7  -9   7         18.10         22.01         9.35 o                         
  -6  -9   7          1.01          3.13         4.71 o                         
  -5  -9   7        283.55        238.44        23.31 o                         
  -4  -9   7        363.59        392.59        29.60 o                         
  -3  -9   7        764.05        705.39        40.19 o                         
  -2  -9   7        663.34        685.49        39.59 o                         
  -1  -9   7        556.04        584.78        41.39 o                         
   0  -9   7         50.50         34.51        16.47 o                         
   1  -9   7        331.43        390.81        31.12 o                         
   2  -9   7         65.62         64.19        13.61 o                         
   3  -9   7         19.76         20.62         7.49 o                         
   4  -9   7         18.14         35.77        10.93 o                         
   5  -9   7         66.50         65.45        14.04 o                         
 -10  -8   7         19.56         20.27         8.75 o                         
  -9  -8   7          9.25          3.92         4.41 o                         
  -8  -8   7         66.88         76.84        21.03 o                         
  -7  -8   7          1.30         -1.67         3.14 o                         
  -6  -8   7          1.12          2.75         4.37 o                         
  -5  -8   7         18.95         18.13         7.82 o                         
  -4  -8   7          0.36         10.58         5.11 o                         
  -3  -8   7        293.39        291.60        24.10 o                         
  -2  -8   7        100.91         87.70        13.28 o                         
  -1  -8   7        806.37        773.15        49.79 o                         
   0  -8   7        827.81        885.56        44.21 o                         
   1  -8   7        373.30        378.47        29.40 o                         
   2  -8   7         83.77         89.60        14.87 o                         
   3  -8   7         22.60          8.77         4.83 o                         
   4  -8   7          3.55          3.90         4.63 o                         
   5  -8   7          5.02          0.57         4.84 o                         
   6  -8   7         22.38          2.59         4.88 o                         
 -10  -7   7         43.42         38.18        14.96 o                         
  -9  -7   7          0.27         -1.52        10.35 o                         
  -8  -7   7          6.19         10.75         4.33 o                         
  -7  -7   7        239.12        240.65        20.90 o                         
  -6  -7   7        201.01        202.70        18.94 o                         
  -5  -7   7          9.46          9.67         3.43 o                         
  -4  -7   7         41.57         52.78        11.81 o                         
  -3  -7   7         27.30         30.46         7.54 o                         
  -2  -7   7        466.58        476.16        29.82 o                         
  -1  -7   7        212.30        205.23        19.63 o                         
   0  -7   7          3.59          1.45         3.25 o                         
   1  -7   7         48.61         40.90        10.32 o                         
   2  -7   7          6.35          6.63         3.56 o                         
   3  -7   7        538.09        613.07        37.64 o                         
   4  -7   7        142.98        136.22        18.08 o                         
   5  -7   7        424.50        426.80        44.10 o                         
   6  -7   7         28.28         23.91         8.21 o                         
   7  -7   7         66.63         30.23        12.85 o                         
 -10  -6   7        146.12        197.58        26.99 o                         
  -9  -6   7         86.46        112.74        25.34 o                         
  -8  -6   7         71.31         72.47        11.38 o                         
  -7  -6   7        119.72        131.93        14.80 o                         
  -6  -6   7       1178.12       1303.71        46.15 o                         
  -5  -6   7          0.38          2.09         4.36 o                         
  -4  -6   7       1236.54       1262.52        43.85 o                         
  -3  -6   7         41.80         22.38         6.99 o                         
  -2  -6   7          5.55          7.88         3.93 o                         
  -1  -6   7         11.99         10.72         3.93 o                         
   0  -6   7         65.67         49.75        11.60 o                         
   1  -6   7        836.81        927.44        41.33 o                         
   2  -6   7         46.04         21.95         7.28 o                         
   3  -6   7         29.37         29.33        10.37 o                         
   4  -6   7        103.96        109.68        15.25 o                         
   5  -6   7         88.07         74.36        13.54 o                         
   6  -6   7         16.90          7.47         5.30 o                         
   7  -6   7        246.05        313.65        33.26 o                         
   8  -6   7          8.54         13.09         5.88 o                         
 -11  -5   7         40.86         43.43        12.56 o                         
 -10  -5   7         26.11         25.51         8.68 o                         
  -9  -5   7        283.67        298.53        31.70 o                         
  -8  -5   7        913.10        944.89        39.12 o                         
  -7  -5   7        199.14        184.09        21.21 o                         
  -6  -5   7        243.15        241.85        18.91 o                         
  -5  -5   7         41.43         36.34         7.58 o                         
  -4  -5   7          8.19          5.11         3.68 o                         
  -3  -5   7        325.04        306.00        27.40 o                         
  -2  -5   7         17.06         27.00         6.08 o                         
  -1  -5   7        307.61        331.87        22.20 o                         
   0  -5   7       1005.52       1003.08        39.00 o                         
   1  -5   7        102.05         75.02        12.93 o                         
   2  -5   7          3.92          7.25         5.02 o                         
   3  -5   7        238.22        251.93        21.45 o                         
   4  -5   7         29.18         22.43         7.30 o                         
   5  -5   7         10.49          7.64         3.52 o                         
   6  -5   7          2.33          6.68         5.46 o                         
   7  -5   7          7.73         19.35         7.29 o                         
   8  -5   7          5.63          8.71         6.34 o                         
   9  -5   7          1.67          0.50         4.01 o                         
 -11  -4   7          4.98          6.15        10.66 o                         
 -10  -4   7         44.55         72.02        17.24 o                         
  -9  -4   7        228.95        207.58        32.97 o                         
  -8  -4   7        139.95        156.91        15.20 o                         
  -7  -4   7       1391.95       1425.36        59.00 o                         
  -6  -4   7         74.16         73.75        10.39 o                         
  -5  -4   7         31.10         22.99         5.55 o                         
  -4  -4   7        155.87        161.59        14.16 o                         
  -3  -4   7         16.44         21.33         5.10 o                         
  -2  -4   7        490.48        554.39        31.58 o                         
  -1  -4   7          1.54          1.67         2.80 o                         
   0  -4   7        134.91        175.14        17.60 o                         
   1  -4   7         63.91         50.72         8.09 o                         
   2  -4   7        366.23        381.89        23.83 o                         
   3  -4   7        276.27        265.18        20.58 o                         
   4  -4   7         25.11         21.96         5.99 o                         
   5  -4   7        514.93        493.29        29.88 o                         
   6  -4   7        228.72        208.97        20.36 o                         
   7  -4   7         17.39          5.91         5.20 o                         
   8  -4   7          6.57         11.72         5.34 o                         
   9  -4   7        208.68        286.08        36.14 o                         
  10  -4   7         18.77         17.99        19.31 o                         
 -11  -3   7         79.69         69.81        27.75 o                         
 -10  -3   7        189.85        208.72        28.13 o                         
  -9  -3   7         38.10         22.72         8.35 o                         
  -8  -3   7         13.12          0.20         4.98 o                         
  -7  -3   7         46.19         42.07         7.59 o                         
  -6  -3   7        198.73        201.72        15.94 o                         
  -5  -3   7        349.39        347.24        20.83 o                         
  -4  -3   7          4.78         -1.57         3.34 o                         
  -3  -3   7         19.77         32.53         6.08 o                         
  -2  -3   7        157.51        220.65        15.09 o                         
  -1  -3   7        696.74        758.17        29.96 o                         
   0  -3   7        241.48        236.63        15.47 o                         
   1  -3   7        196.95        193.74        15.58 o                         
   2  -3   7       3750.42       4050.20        72.76 o                         
   3  -3   7        461.80        430.20        31.03 o                         
   4  -3   7         63.89         52.82        10.38 o                         
   5  -3   7         99.68         91.02        12.15 o                         
   6  -3   7        236.57        298.69        25.55 o                         
   7  -3   7          3.70          1.17         3.63 o                         
   8  -3   7         36.01         49.97         9.47 o                         
   9  -3   7         21.53         11.49         5.86 o                         
  10  -3   7         13.85         11.66         7.91 o                         
  11  -3   7          0.05          9.02        12.32 o                         
 -10  -2   7        145.13        111.73        21.90 o                         
  -9  -2   7         81.07        129.24        26.27 o                         
  -8  -2   7        200.66        182.53        32.97 o                         
  -7  -2   7          0.06         -1.67         2.36 o                         
  -6  -2   7        115.43        122.41        12.00 o                         
  -5  -2   7       1192.51       1229.51        37.86 o                         
  -4  -2   7       3126.91       3321.30        98.10 o                         
  -3  -2   7       1060.80       1042.16        37.84 o                         
  -2  -2   7       1897.22       2143.29        68.40 o                         
  -1  -2   7        502.28        516.21        24.47 o                         
   0  -2   7        707.18        674.60        24.31 o                         
   1  -2   7        831.14        729.32        37.34 o                         
   2  -2   7        907.09        804.48        29.81 o                         
   3  -2   7        394.80        387.10        25.95 o                         
   4  -2   7        125.23        129.43        12.96 o                         
   5  -2   7       1068.04       1116.58        39.79 o                         
   6  -2   7       1215.99       1137.42        41.89 o                         
   7  -2   7        104.78        109.60        13.32 o                         
   8  -2   7          2.55          6.87         7.73 o                         
   9  -2   7          7.87         21.05         7.21 o                         
  10  -2   7          0.16          4.02         9.70 o                         
  11  -2   7          1.48          2.41         7.21 o                         
 -10  -1   7         13.92         10.27        11.45 o                         
  -9  -1   7          6.33          6.13         5.17 o                         
  -8  -1   7        237.79        186.16        24.35 o                         
  -7  -1   7         14.33         16.47         6.64 o                         
  -6  -1   7        207.68        193.43        18.31 o                         
  -5  -1   7        207.69        183.79        14.21 o                         
  -4  -1   7       1909.96       2010.89        45.75 o                         
  -3  -1   7       1818.71       1937.95        43.41 o                         
  -2  -1   7       1828.38       1935.97        41.73 o                         
  -1  -1   7        649.75        550.86        21.36 o                         
   0  -1   7        221.12        166.01        11.23 o                         
   1  -1   7        500.92        461.53        27.05 o                         
   2  -1   7       1728.40       1657.17        38.68 o                         
   3  -1   7         82.80        105.34        10.24 o                         
   4  -1   7        671.29        628.17        33.26 o                         
   5  -1   7        307.87        360.81        20.69 o                         
   6  -1   7       2104.58       2058.61        52.47 o                         
   7  -1   7         32.33         37.96         7.37 o                         
   8  -1   7       1821.95       1832.91        52.72 o                         
   9  -1   7          0.17         -1.66         1.78 o                         
  10  -1   7         82.93        140.02        22.04 o                         
  11  -1   7         17.54         22.40        10.07 o                         
  12  -1   7         10.44         24.73        18.96 o                         
 -10   0   7         30.20         30.36        11.47 o                         
  -9   0   7         31.15         51.64        15.31 o                         
  -8   0   7          0.87          0.51        12.55 o                         
  -7   0   7        122.28        132.95        12.30 o                         
  -6   0   7        165.81        168.38        13.54 o                         
  -5   0   7        124.28        153.35        12.89 o                         
  -4   0   7        111.61        136.72        11.75 o                         
  -3   0   7         96.06         96.37         9.74 o                         
  -2   0   7        846.27        747.96        27.17 o                         
  -1   0   7       8518.27       7860.28       136.70 o                         
   0   0   7        918.38        949.70        29.61 o                         
   1   0   7         18.06         21.75         3.18 o                         
   2   0   7          9.66         15.88         3.52 o                         
   3   0   7        297.91        289.22        11.40 o                         
   4   0   7        403.94        508.29        15.92 o                         
   5   0   7       1203.97       1186.56        33.14 o                         
   6   0   7       2337.28       2381.24        71.18 o                         
   7   0   7         82.88         83.74        13.74 o                         
   8   0   7         14.72         24.18         5.49 o                         
   9   0   7       1141.38       1160.22        40.12 o                         
  10   0   7          1.15         16.33         7.71 o                         
  11   0   7         16.64          8.20         5.47 o                         
  12   0   7        186.48        177.04        47.23 o                         
 -10   1   7          2.21         17.48         9.44 o                         
  -9   1   7        301.97        336.69        36.37 o                         
  -8   1   7         76.29         75.32        17.60 o                         
  -7   1   7        197.22        191.71        24.04 o                         
  -6   1   7         49.52         46.05         9.30 o                         
  -5   1   7         92.51         80.81         9.44 o                         
  -4   1   7         48.46         41.05         6.20 o                         
  -3   1   7        454.43        452.68        21.12 o                         
  -2   1   7        247.67        233.11        14.68 o                         
  -1   1   7         14.14          8.04         2.67 o                         
   0   1   7        140.96        142.25        10.09 o                         
   1   1   7        157.26        173.24         8.78 o                         
   2   1   7       2799.76       2697.59        30.88 o                         
   3   1   7        591.91        637.01        17.47 o                         
   4   1   7        349.52        297.55        15.22 o                         
   5   1   7        843.85        936.34        25.96 o                         
   6   1   7          9.47          7.08         2.75 o                         
   7   1   7        139.76        134.40         9.61 o                         
   8   1   7         62.48         66.84         9.40 o                         
   9   1   7        802.65        877.04        33.87 o                         
  10   1   7        103.75        102.62        15.50 o                         
  11   1   7         16.23         23.00         7.98 o                         
  12   1   7         35.91         27.94        17.70 o                         
  -9   2   7         15.46         16.73         8.43 o                         
  -8   2   7         47.08         45.59        13.33 o                         
  -7   2   7         73.21         62.59        14.81 o                         
  -6   2   7         86.52         77.17         9.77 o                         
  -5   2   7         83.70         77.77         9.77 o                         
  -4   2   7        807.91        788.72        29.96 o                         
  -3   2   7        180.56        169.16        19.47 o                         
  -2   2   7       1654.72       1563.96        39.45 o                         
  -1   2   7          0.38          1.10         1.83 o                         
   0   2   7         53.92         59.94         6.78 o                         
   1   2   7        312.55        296.35        14.00 o                         
   2   2   7       1115.24       1180.13        21.58 o                         
   3   2   7       5513.48       5064.59        44.42 o                         
   4   2   7       1452.17       1721.10        63.69 o                         
   5   2   7          0.55         -0.72         2.11 o                         
   6   2   7         53.11         60.31         3.97 o                         
   7   2   7        196.41        198.93         9.64 o                         
   8   2   7          2.42          2.44         2.12 o                         
   9   2   7       1395.39       1366.45        46.92 o                         
  10   2   7        110.73        112.89        12.83 o                         
  11   2   7          4.79          3.53         3.60 o                         
  12   2   7         51.90         41.34        22.54 o                         
  13   2   7         11.47         55.79        28.22 o                         
  -9   3   7        195.00        211.30        30.24 o                         
  -8   3   7        103.47         54.85        14.79 o                         
  -7   3   7          0.19          3.68         5.75 o                         
  -6   3   7        138.55        136.13        13.90 o                         
  -5   3   7        486.26        515.50        26.56 o                         
  -4   3   7         56.89         58.69         8.63 o                         
  -3   3   7         53.18         47.89         7.30 o                         
  -2   3   7        232.00        220.37        18.66 o                         
  -1   3   7          3.12          3.47         2.43 o                         
   0   3   7         55.20         43.24         6.11 o                         
   1   3   7        319.46        310.76        16.04 o                         
   2   3   7        432.97        401.60        14.31 o                         
   3   3   7       2900.25       2821.45        54.23 o                         
   4   3   7          2.05          7.45         3.86 o                         
   5   3   7         60.82         62.87        10.13 o                         
   6   3   7        200.29        239.49        29.07 o                         
   7   3   7          1.85          2.46         1.30 o                         
   8   3   7         36.11         41.25         4.74 o                         
   9   3   7         39.26         40.58         5.70 o                         
  10   3   7        244.30        232.68        14.71 o                         
  11   3   7         76.49         94.90        31.75 o                         
  12   3   7        204.00        219.72        49.42 o                         
  13   3   7          3.96          7.84         6.33 o                         
  -8   4   7        120.70        132.81        24.12 o                         
  -7   4   7        565.29        536.18        45.10 o                         
  -6   4   7         37.87         42.48         8.82 o                         
  -5   4   7        884.80        924.22        38.17 o                         
  -4   4   7         25.40         22.37         5.98 o                         
  -3   4   7        129.72        116.09        12.39 o                         
  -2   4   7        944.19        953.62        35.06 o                         
  -1   4   7        145.00        139.33        12.48 o                         
   0   4   7          0.27          1.25         2.09 o                         
   1   4   7         95.97        141.99        11.51 o                         
   2   4   7        554.21        527.90        18.47 o                         
   3   4   7        845.96        917.08        22.08 o                         
   4   4   7        134.28        111.83         7.46 o                         
   5   4   7        480.67        528.86        29.87 o                         
   6   4   7        183.24        205.18        19.14 o                         
   7   4   7        122.11        152.77        16.85 o                         
   8   4   7         32.32         30.72         3.35 o                         
   9   4   7         68.50         61.77         6.67 o                         
  10   4   7        549.05        622.89        23.51 o                         
  11   4   7          0.25          4.95         5.08 o                         
  12   4   7         80.23         89.05        31.51 o                         
  13   4   7          2.01         10.44        12.99 o                         
  -8   5   7          0.09          1.58         9.10 o                         
  -7   5   7         31.88         24.62        24.18 o                         
  -6   5   7        153.97        162.85        17.23 o                         
  -5   5   7        125.14        122.44        19.33 o                         
  -4   5   7        395.38        384.20        25.20 o                         
  -3   5   7       1119.19       1171.66        43.06 o                         
  -2   5   7         12.86         14.40         4.50 o                         
  -1   5   7         21.75         17.93         5.03 o                         
   0   5   7         69.17         87.98         9.72 o                         
   1   5   7          1.50          6.39         1.09 o                         
   2   5   7         13.66         13.96         2.97 o                         
   3   5   7        823.21        821.52        25.72 o                         
   4   5   7        122.33        160.26         9.56 o                         
   5   5   7       2391.35       2357.76        28.43 o                         
   6   5   7        178.78        205.34         7.17 o                         
   7   5   7        531.43        493.45        12.08 o                         
   8   5   7          0.84          0.41         0.74 o                         
   9   5   7        227.67        219.35        21.91 o                         
  10   5   7        138.09        133.69        16.50 o                         
  11   5   7         38.18         70.29        25.18 o                         
  12   5   7         35.36         33.26        22.13 o                         
  13   5   7         19.71        -10.68        10.68 o                         
  -7   6   7         25.23         36.75        19.51 o                         
  -6   6   7         88.15         81.83        29.09 o                         
  -5   6   7        815.23        817.29        40.29 o                         
  -4   6   7        568.61        592.58        33.23 o                         
  -3   6   7         73.25         90.09        12.31 o                         
  -2   6   7        250.20        261.98        20.08 o                         
  -1   6   7       1023.96       1056.13        38.24 o                         
   0   6   7        767.17        730.15        29.64 o                         
   1   6   7         14.97         22.12         4.08 o                         
   2   6   7        108.21         99.10         8.27 o                         
   3   6   7         42.67         39.53         5.14 o                         
   4   6   7          3.39          3.07         1.71 o                         
   5   6   7         65.95         60.22         5.69 o                         
   6   6   7         28.13         26.66         3.60 o                         
   7   6   7        143.75        174.18         9.12 o                         
   8   6   7        396.82        458.47        20.79 o                         
   9   6   7          0.07          5.03         2.51 o                         
  10   6   7        114.50        143.34        18.16 o                         
  11   6   7         11.16         -0.44         3.29 o                         
  12   6   7         97.97         68.30        24.81 o                         
  13   6   7         29.79         37.36        22.82 o                         
  -6   7   7         25.99         38.16        13.89 o                         
  -5   7   7          7.73          1.13         3.11 o                         
  -4   7   7         34.00         34.55         8.52 o                         
  -3   7   7        393.78        386.36        26.87 o                         
  -2   7   7        760.32        800.49        36.56 o                         
  -1   7   7         26.36         21.98         6.07 o                         
   0   7   7        596.32        610.87        27.46 o                         
   1   7   7        639.38        676.68        21.34 o                         
   2   7   7         77.30         61.44         7.53 o                         
   3   7   7        804.92        837.31        21.38 o                         
   4   7   7        107.39        109.23         8.31 o                         
   5   7   7         11.31          7.73         7.31 o                         
   6   7   7       1725.64       1893.73        47.26 o                         
   7   7   7        749.04        766.28        30.30 o                         
   8   7   7       1996.03       1958.13        66.07 o                         
   9   7   7         10.86         18.82         7.33 o                         
  10   7   7         22.55         24.10         9.91 o                         
  11   7   7          7.89         11.05         4.99 o                         
  12   7   7          7.56         14.70        13.77 o                         
  13   7   7         51.17        106.31        32.85 o                         
  -5   8   7          3.27          7.09         6.59 o                         
  -4   8   7          0.09          5.75         4.32 o                         
  -3   8   7         31.54         26.21         7.23 o                         
  -2   8   7         29.59         33.52         7.84 o                         
  -1   8   7         57.88         33.28         9.36 o                         
   0   8   7          0.57          2.88         2.07 o                         
   1   8   7       1026.95       1028.82        32.81 o                         
   2   8   7        139.43        124.96        30.13 o                         
   3   8   7         10.68         15.86         6.89 o                         
   4   8   7         41.97         31.65         3.72 o                         
   5   8   7         48.29         40.51         6.62 o                         
   6   8   7         50.36         79.10        10.08 o                         
   7   8   7         46.32         67.48         9.62 o                         
   8   8   7        530.45        566.18        28.02 o                         
   9   8   7        397.68        402.65        32.86 o                         
  10   8   7        800.00        818.63        47.11 o                         
  11   8   7         70.04         55.03        12.34 o                         
  12   8   7          7.98          6.82         7.76 o                         
  13   8   7         22.03         34.88        16.65 o                         
  -4   9   7          5.40          1.76        14.21 o                         
  -3   9   7         16.33         11.06         7.52 o                         
  -2   9   7         37.65         26.99        33.03 o                         
  -1   9   7          5.19          4.95        15.25 o                         
   0   9   7        189.01        127.39        29.58 o                         
   1   9   7          2.33         13.17         9.23 o                         
   2   9   7         28.35         21.00         8.08 o                         
   3   9   7         49.16         78.05        15.81 o                         
   4   9   7         25.06         68.94        14.64 o                         
   5   9   7         14.80         20.23         9.36 o                         
   6   9   7        563.69        540.65        24.50 o                         
   7   9   7        302.81        271.59        19.13 o                         
   8   9   7        359.96        406.75        24.80 o                         
   9   9   7        656.14        675.61        74.92 o                         
  10   9   7         81.34         77.91        14.53 o                         
  11   9   7         61.86         82.21        15.13 o                         
  12   9   7          6.40         18.80        15.43 o                         
  -3  10   7         35.01         30.85        11.67 o                         
  -2  10   7          4.97          2.12        10.17 o                         
  -1  10   7         99.63         55.29        26.86 o                         
   0  10   7          5.16          5.70         7.57 o                         
   1  10   7         18.11         32.78        11.57 o                         
   2  10   7         92.75         70.44        39.65 o                         
   3  10   7         46.03         33.67        11.78 o                         
   4  10   7        510.32        477.30        41.72 o                         
   5  10   7        338.53        352.77        34.82 o                         
   6  10   7          3.30          7.18         6.40 o                         
   7  10   7        103.39         81.32        26.86 o                         
   8  10   7         65.52         83.20        21.44 o                         
   9  10   7         21.92         14.29        10.60 o                         
  10  10   7        212.77        277.18        42.19 o                         
  11  10   7         20.03          7.59         7.88 o                         
  -2  11   7          1.55          6.80        12.93 o                         
  -1  11   7         90.96         73.94        19.66 o                         
   0  11   7         27.64          3.00         7.55 o                         
   1  11   7          4.42         -2.68         6.15 o                         
   2  11   7          1.28         10.38        11.41 o                         
   3  11   7         18.51         23.82         9.04 o                         
   4  11   7         15.62          9.82         7.80 o                         
   5  11   7        130.35        100.58        20.41 o                         
   6  11   7         52.14         48.93        14.34 o                         
   7  11   7          7.54          4.26         5.19 o                         
   8  11   7         15.01          4.91         8.00 o                         
   9  11   7          6.94          2.36         6.09 o                         
  10  11   7        546.69        555.41        64.77 o                         
  11  11   7          0.97         -9.54         9.54 o                         
   0  12   7         40.52         62.80        20.65 o                         
   1  12   7         36.15         15.42        32.02 o                         
   2  12   7          0.04          9.83         9.96 o                         
   3  12   7          3.82          7.73         8.60 o                         
   4  12   7         72.07         78.60        27.53 o                         
   5  12   7         45.44         46.46        16.43 o                         
   6  12   7         11.04          0.74         5.86 o                         
   7  12   7          7.62          1.83         4.52 o                         
   8  12   7         10.54         19.98        13.97 o                         
   9  12   7          5.13          0.41         4.14 o                         
  10  12   7         24.44         50.80        20.75 o                         
   3  13   7          0.00          4.98         5.29 o                         
   4  13   7          3.71          7.35        15.67 o                         
   5  13   7         35.22         35.97        14.22 o                         
   6  13   7         76.17         82.64        20.20 o                         
   7  13   7        251.84        270.60        52.99 o                         
   8  13   7          1.50         16.57        13.52 o                         
  -6 -11   8          4.71          9.54         9.46 o                         
  -5 -11   8        214.33        203.73        31.41 o                         
  -4 -11   8         26.35         10.39         8.05 o                         
  -3 -11   8         15.63          6.58        16.24 o                         
  -2 -11   8          0.86          4.04         6.46 o                         
  -1 -11   8         79.88         90.77        30.90 o                         
   0 -11   8          0.46         -3.13         4.79 o                         
   1 -11   8          8.18          6.86        10.46 o                         
  -7 -10   8         15.02         17.80         8.16 o                         
  -6 -10   8          8.11          8.32         5.49 o                         
  -5 -10   8         11.04          4.57         4.79 o                         
  -4 -10   8        312.44        299.09        28.19 o                         
  -3 -10   8         95.14         40.76        18.74 o                         
  -2 -10   8         23.84         23.88         5.06 o                         
  -1 -10   8         90.32         54.79        11.97 o                         
   0 -10   8          3.22          2.20         2.13 o                         
   1 -10   8          0.15          5.26         6.84 o                         
   2 -10   8          1.25          5.56         5.80 o                         
   3 -10   8         85.49         88.05        21.10 o                         
  -8  -9   8          0.06          1.96         5.07 o                         
  -7  -9   8         14.63          1.65         3.24 o                         
  -6  -9   8         17.44         18.22         7.52 o                         
  -5  -9   8          1.09         -1.83         2.11 o                         
  -4  -9   8        151.10        150.40        19.10 o                         
  -3  -9   8         26.02         13.81         8.32 o                         
  -2  -9   8          5.00          6.91         2.56 o                         
  -1  -9   8        119.75         90.36        14.76 o                         
   0  -9   8         50.60         40.47        10.93 o                         
   1  -9   8        124.32        118.95        18.17 o                         
   2  -9   8         65.82         73.41        14.42 o                         
   3  -9   8          0.55         -0.31         3.37 o                         
   4  -9   8         53.69         63.64        14.16 o                         
   5  -9   8         65.22         61.67        13.83 o                         
  -9  -8   8         87.82         86.66        18.32 o                         
  -8  -8   8         24.45         28.36         8.31 o                         
  -7  -8   8        126.99         98.29        14.16 o                         
  -6  -8   8        201.52        250.90        22.67 o                         
  -5  -8   8         34.47         15.60         8.15 o                         
  -4  -8   8         33.43         33.57         8.33 o                         
  -3  -8   8        136.34        122.92        16.18 o                         
  -2  -8   8        112.18         95.59        14.06 o                         
  -1  -8   8        214.96        181.51        19.92 o                         
   0  -8   8         58.84         53.47        11.60 o                         
   1  -8   8          0.05          6.32         5.99 o                         
   2  -8   8        239.42        239.14        24.26 o                         
   3  -8   8        224.30        213.97        28.39 o                         
   4  -8   8         24.24         13.33        16.00 o                         
   5  -8   8         18.64         27.15         9.51 o                         
   6  -8   8         17.35          8.41         8.08 o                         
 -10  -7   8          0.01          2.86         6.86 o                         
  -9  -7   8          0.90          1.80         3.71 o                         
  -8  -7   8         45.97         68.08        11.36 o                         
  -7  -7   8         48.32         46.13         8.96 o                         
  -6  -7   8          5.04          5.47         3.41 o                         
  -5  -7   8        123.98        102.43        13.70 o                         
  -4  -7   8         62.16         66.58        11.05 o                         
  -3  -7   8        135.86        129.58        16.08 o                         
  -2  -7   8        156.99        145.03        16.81 o                         
  -1  -7   8          0.25          4.65         4.52 o                         
   0  -7   8          8.17         15.54         7.61 o                         
   1  -7   8         89.44         86.38        13.47 o                         
   2  -7   8        416.46        396.05        30.17 o                         
   3  -7   8        118.10        105.22        16.08 o                         
   4  -7   8        313.38        335.10        28.70 o                         
   5  -7   8          1.22          3.14         4.16 o                         
   6  -7   8         11.08          4.63         6.64 o                         
   7  -7   8         23.54         34.08        10.39 o                         
 -10  -6   8         97.64        116.03        20.96 o                         
  -9  -6   8        162.59        145.74        22.97 o                         
  -8  -6   8         13.02          5.57         4.39 o                         
  -7  -6   8         16.76          4.78         3.63 o                         
  -6  -6   8         48.89         32.48         8.59 o                         
  -5  -6   8         25.31          8.50         7.02 o                         
  -4  -6   8          1.90         -1.66         1.66 o                         
  -3  -6   8        650.53        662.74        32.69 o                         
  -2  -6   8        301.33        363.24        25.39 o                         
  -1  -6   8        157.31        148.82        16.36 o                         
   0  -6   8        217.90        259.19        35.16 o                         
   1  -6   8          9.61          2.97         4.94 o                         
   2  -6   8        114.54        106.63        14.56 o                         
   3  -6   8         43.93         41.39         9.58 o                         
   4  -6   8         57.97         49.72        12.17 o                         
   5  -6   8        211.22        223.65        23.78 o                         
   6  -6   8          3.49          2.81         5.07 o                         
   7  -6   8          7.18          9.28         6.79 o                         
   8  -6   8        387.27        451.91        36.21 o                         
 -10  -5   8         83.08         80.90        28.85 o                         
  -9  -5   8          0.93          4.72         6.27 o                         
  -8  -5   8          9.97         15.40         5.36 o                         
  -7  -5   8        158.08        137.25        15.08 o                         
  -6  -5   8        865.05        906.67        38.19 o                         
  -5  -5   8        760.71        776.98        34.81 o                         
  -4  -5   8         58.12         58.25        11.45 o                         
  -3  -5   8         36.25         25.44         6.18 o                         
  -2  -5   8        193.01        168.13        15.44 o                         
  -1  -5   8         14.35          6.53         3.35 o                         
   0  -5   8        355.51        334.23        23.49 o                         
   1  -5   8         18.49         17.17         5.59 o                         
   2  -5   8        555.66        632.74        34.11 o                         
   3  -5   8         18.26         16.18         5.40 o                         
   4  -5   8        296.64        306.96        26.71 o                         
   5  -5   8         92.63         68.70        14.80 o                         
   6  -5   8          9.65          4.51         6.00 o                         
   7  -5   8          1.43          7.44         5.55 o                         
   8  -5   8         77.80         33.66        13.69 o                         
   9  -5   8         23.97         37.53        14.95 o                         
 -10  -4   8          0.00          2.92         4.50 o                         
  -9  -4   8         90.82         70.90        16.05 o                         
  -8  -4   8          5.46          6.14         3.55 o                         
  -7  -4   8        160.76        171.63        16.58 o                         
  -6  -4   8       4261.46       4519.64       115.25 o                         
  -5  -4   8        144.74        135.97        13.76 o                         
  -4  -4   8       1771.05       1799.24        49.81 o                         
  -3  -4   8         11.66         31.15         7.12 o                         
  -2  -4   8         28.66         21.93         5.65 o                         
  -1  -4   8         86.55         64.57        10.74 o                         
   0  -4   8        332.27        254.87        19.32 o                         
   1  -4   8        149.74        124.90        13.95 o                         
   2  -4   8        342.83        338.37        31.06 o                         
   3  -4   8         63.88         60.07        10.20 o                         
   4  -4   8          7.93          3.39         4.75 o                         
   5  -4   8          3.08          5.62         3.57 o                         
   6  -4   8          3.89          6.75         4.47 o                         
   7  -4   8        113.14         81.33        15.67 o                         
   8  -4   8        126.68         85.51        14.67 o                         
   9  -4   8         29.33         30.14         9.15 o                         
  10  -4   8          7.58         -0.19         5.45 o                         
 -10  -3   8          0.27          7.65         8.07 o                         
  -9  -3   8        161.93        203.19        27.21 o                         
  -8  -3   8         23.20         21.53         9.04 o                         
  -7  -3   8         51.09         63.26         9.53 o                         
  -6  -3   8        157.48        152.05        14.73 o                         
  -5  -3   8       2891.31       3006.28        64.31 o                         
  -4  -3   8        133.82        156.65        14.18 o                         
  -3  -3   8          5.64          6.24         2.69 o                         
  -2  -3   8          0.76          1.33         2.56 o                         
  -1  -3   8          2.71          4.27         3.17 o                         
   0  -3   8          6.61         16.50         4.33 o                         
   1  -3   8       1416.11       1436.94        43.63 o                         
   2  -3   8       2302.77       2406.71        90.03 o                         
   3  -3   8        675.86        779.05        34.26 o                         
   4  -3   8        245.01        257.81        20.23 o                         
   5  -3   8         45.77         56.22         9.84 o                         
   6  -3   8        166.36        165.17        17.38 o                         
   7  -3   8        626.64        610.85        34.28 o                         
   8  -3   8         47.45         69.59        16.98 o                         
   9  -3   8         12.41         27.25         8.47 o                         
  10  -3   8         18.58         12.55         9.01 o                         
 -10  -2   8         24.55         16.61         9.82 o                         
  -9  -2   8         36.31         27.79        10.71 o                         
  -8  -2   8         11.55         12.21         7.00 o                         
  -7  -2   8         51.67         41.64         7.02 o                         
  -6  -2   8          0.13          3.53         3.38 o                         
  -5  -2   8         26.44         19.67         5.16 o                         
  -4  -2   8         24.40         28.22         9.71 o                         
  -3  -2   8       1765.69       1835.94        46.14 o                         
  -2  -2   8         48.60         36.43         9.02 o                         
  -1  -2   8         17.01         14.46         4.23 o                         
   0  -2   8        116.92        112.30        10.37 o                         
   1  -2   8        421.98        353.84        21.55 o                         
   2  -2   8        109.96         97.97        10.59 o                         
   3  -2   8        251.84        272.09        18.76 o                         
   4  -2   8        204.23        200.49        18.84 o                         
   5  -2   8         52.18         61.06         9.45 o                         
   6  -2   8        777.13        736.48        34.65 o                         
   7  -2   8         17.90         12.19         4.06 o                         
   8  -2   8          0.06          4.01         2.67 o                         
   9  -2   8         26.60         25.59         9.67 o                         
  10  -2   8          0.01          2.76         6.42 o                         
  11  -2   8        106.32        100.64        21.20 o                         
 -10  -1   8         72.41         70.35        17.34 o                         
  -9  -1   8          0.07          9.51         6.83 o                         
  -8  -1   8        170.40        183.00        24.78 o                         
  -7  -1   8        525.47        512.60        25.79 o                         
  -6  -1   8        152.19        165.13        14.67 o                         
  -5  -1   8         18.59         24.12         5.13 o                         
  -4  -1   8        259.79        324.78        19.36 o                         
  -3  -1   8         37.01         35.20         6.77 o                         
  -2  -1   8        195.41        210.94        14.45 o                         
  -1  -1   8       2212.90       2297.79        53.98 o                         
   0  -1   8       2257.33       2400.10        46.32 o                         
   1  -1   8        156.11         93.28         9.01 o                         
   2  -1   8          2.46          6.43         2.35 o                         
   3  -1   8         10.48          5.65         3.58 o                         
   4  -1   8         62.22         67.24         9.12 o                         
   5  -1   8        121.45         85.68        10.62 o                         
   6  -1   8          0.53          1.66         1.52 o                         
   7  -1   8         21.04         39.17         8.79 o                         
   8  -1   8        348.53        288.06        21.58 o                         
   9  -1   8         30.46         18.77         5.87 o                         
  10  -1   8         98.98         96.71        18.49 o                         
  11  -1   8          3.35          7.07         6.19 o                         
 -10   0   8         58.01         65.22        18.14 o                         
  -9   0   8         86.45         92.08        19.83 o                         
  -8   0   8        120.38        127.83        21.26 o                         
  -7   0   8         52.34         77.61        21.70 o                         
  -6   0   8         85.77        106.01        11.49 o                         
  -5   0   8        390.53        405.56        26.88 o                         
  -4   0   8        212.89        207.69        15.39 o                         
  -3   0   8       1358.99       1355.70        38.37 o                         
  -2   0   8         25.34         11.21         4.16 o                         
  -1   0   8       1179.67       1259.72        34.00 o                         
   0   0   8        348.16        361.59        17.47 o                         
   1   0   8          2.05          6.67         3.09 o                         
   2   0   8         82.63         87.14         6.62 o                         
   3   0   8        318.57        316.72        19.55 o                         
   4   0   8          0.60          2.47         2.62 o                         
   5   0   8        173.08        197.35        10.76 o                         
   6   0   8         23.68         18.53         4.17 o                         
   7   0   8        285.32        265.85        18.41 o                         
   8   0   8       1143.73       1321.95        51.47 o                         
   9   0   8         18.63         30.32         6.73 o                         
  10   0   8        105.20         87.68        16.23 o                         
  11   0   8         45.62         47.14        24.40 o                         
  12   0   8        107.43         72.73        29.76 o                         
  -9   1   8          9.68          6.86         8.79 o                         
  -8   1   8         93.23        106.94        19.14 o                         
  -7   1   8        244.02        248.57        38.41 o                         
  -6   1   8         83.51         74.30         9.52 o                         
  -5   1   8         28.90         38.64         7.10 o                         
  -4   1   8         37.67         28.46         5.84 o                         
  -3   1   8        913.49        943.45        32.40 o                         
  -2   1   8        640.78        625.71        25.19 o                         
  -1   1   8       2012.61       2291.87        53.13 o                         
   0   1   8          2.01          1.09         2.07 o                         
   1   1   8       2805.23       3010.17        63.20 o                         
   2   1   8          7.68         18.14         2.82 o                         
   3   1   8        357.58        307.41        13.59 o                         
   4   1   8        105.95         98.44         5.97 o                         
   5   1   8        220.78        231.63        13.41 o                         
   6   1   8        161.14        159.52        12.38 o                         
   7   1   8        351.70        316.50        14.56 o                         
   8   1   8        111.02         98.03        10.37 o                         
   9   1   8        549.60        624.44        31.82 o                         
  10   1   8        234.02        252.52        18.00 o                         
  11   1   8        185.00        195.64        47.27 o                         
  12   1   8          7.46          7.88        11.86 o                         
  -9   2   8         80.13         67.80        19.27 o                         
  -8   2   8         26.89         22.74        22.68 o                         
  -7   2   8         22.90         18.97        21.18 o                         
  -6   2   8        112.07        119.87        12.85 o                         
  -5   2   8         34.18         25.14         5.56 o                         
  -4   2   8        407.78        371.31        21.61 o                         
  -3   2   8        717.88        709.46        28.70 o                         
  -2   2   8         44.83         71.29         8.67 o                         
  -1   2   8       1101.73       1203.08        34.69 o                         
   0   2   8         46.64         53.89         6.80 o                         
   1   2   8          7.15          4.71         5.03 o                         
   2   2   8          9.55         11.03         1.99 o                         
   3   2   8        231.19        188.42        13.12 o                         
   4   2   8         92.85        107.46        13.43 o                         
   5   2   8        653.80        695.78        34.35 o                         
   6   2   8         43.37         67.80        12.14 o                         
   7   2   8        100.64        126.22         6.61 o                         
   8   2   8          3.32          3.74         1.60 o                         
   9   2   8       1596.73       1673.06        69.93 o                         
  10   2   8        193.80        210.11        14.97 o                         
  11   2   8        239.71        148.98        38.01 o                         
  12   2   8        367.36        295.21        58.84 o                         
  13   2   8          7.66          8.53        12.34 o                         
  -8   3   8          7.64          2.93         5.80 o                         
  -7   3   8         13.25         10.91         8.73 o                         
  -6   3   8        130.17        123.28        14.03 o                         
  -5   3   8          0.66         -2.45         4.49 o                         
  -4   3   8         25.25         37.48         7.08 o                         
  -3   3   8        363.43        375.13        22.11 o                         
  -2   3   8        162.09        159.69        14.01 o                         
  -1   3   8         98.92         87.41         9.74 o                         
   0   3   8        143.94        141.82        11.84 o                         
   1   3   8        354.14        302.30        19.06 o                         
   2   3   8         30.64         36.75         6.60 o                         
   3   3   8          0.38          3.71         1.35 o                         
   4   3   8        298.07        275.52        21.74 o                         
   5   3   8         27.82         34.25         7.95 o                         
   6   3   8         92.85         80.19        17.56 o                         
   7   3   8         15.49         21.40         8.18 o                         
   8   3   8        504.02        523.72        13.46 o                         
   9   3   8         63.54         72.47         6.99 o                         
  10   3   8         80.43         84.93        13.76 o                         
  11   3   8          0.00         16.08        10.64 o                         
  12   3   8        256.45        324.20        59.29 o                         
  13   3   8        202.28        188.17        47.10 o                         
  -8   4   8         11.54         22.43        10.15 o                         
  -7   4   8         80.13         58.79        15.29 o                         
  -6   4   8          7.80          0.92         3.71 o                         
  -5   4   8       1117.15       1196.30        44.16 o                         
  -4   4   8        918.43        927.55        38.20 o                         
  -3   4   8       1252.80       1267.16        43.12 o                         
  -2   4   8        184.11        147.53        15.94 o                         
  -1   4   8         26.80         42.42         7.08 o                         
   0   4   8         89.62         87.01        12.27 o                         
   1   4   8         35.65         21.03         5.13 o                         
   2   4   8          3.13          4.12         3.24 o                         
   3   4   8       2165.07       2234.40        35.28 o                         
   4   4   8       1444.37       1519.99        28.08 o                         
   5   4   8        492.93        540.84        31.38 o                         
   6   4   8       2084.36       2181.72        77.58 o                         
   7   4   8          2.50          9.51         4.37 o                         
   8   4   8         19.07         36.66        16.55 o                         
   9   4   8         41.24         57.71         5.20 o                         
  10   4   8         28.74         27.07         7.96 o                         
  11   4   8         27.32          4.06         7.96 o                         
  12   4   8         20.01         48.65        24.93 o                         
  13   4   8          1.73          3.53         7.11 o                         
  -7   5   8         36.33         22.93        22.17 o                         
  -6   5   8         11.57         -3.02         4.09 o                         
  -5   5   8        202.76        180.97        18.08 o                         
  -4   5   8        758.18        888.80        39.11 o                         
  -3   5   8        127.49        125.69        14.12 o                         
  -2   5   8       2899.15       2990.91        67.02 o                         
  -1   5   8        986.92       1056.76        37.99 o                         
   0   5   8       3474.61       3809.47       119.79 o                         
   1   5   8       1780.24       1892.45        46.14 o                         
   2   5   8         76.71         67.37         8.25 o                         
   3   5   8         60.31         52.78         7.16 o                         
   4   5   8          2.03          8.92         2.53 o                         
   5   5   8          0.57          5.52         1.23 o                         
   6   5   8         37.41         31.80         8.53 o                         
   7   5   8       1214.04       1161.14        49.83 o                         
   8   5   8          8.09          8.59         2.60 o                         
   9   5   8         39.41         69.88        12.46 o                         
  10   5   8         19.28         10.74         5.02 o                         
  11   5   8         87.62         47.87        20.99 o                         
  12   5   8          2.02          8.73        16.20 o                         
  13   5   8         28.72         44.63        21.12 o                         
  -7   6   8         76.74         82.95        24.49 o                         
  -6   6   8          2.49         23.12        22.52 o                         
  -5   6   8         65.91         69.99        11.75 o                         
  -4   6   8        328.79        354.17        25.95 o                         
  -3   6   8       2319.24       2494.90        66.68 o                         
  -2   6   8        129.30        141.36        15.09 o                         
  -1   6   8        465.20        536.66        30.70 o                         
   0   6   8       1076.85       1132.30        41.40 o                         
   1   6   8        268.65        269.92        17.95 o                         
   2   6   8         56.64         55.05         8.14 o                         
   3   6   8         37.85         20.61         6.38 o                         
   4   6   8         18.48         31.19         6.21 o                         
   5   6   8        144.67        137.86         8.43 o                         
   6   6   8        652.00        677.94        15.95 o                         
   7   6   8        203.62        207.75        27.75 o                         
   8   6   8          2.16          0.20         4.00 o                         
   9   6   8        210.21        202.98        24.61 o                         
  10   6   8          2.14          7.40         4.63 o                         
  11   6   8          1.35         -0.19         2.79 o                         
  12   6   8          6.74          7.43        12.51 o                         
  13   6   8         67.04         34.80        22.66 o                         
  -6   7   8         34.44         19.76        10.98 o                         
  -5   7   8        213.55        269.17        24.44 o                         
  -4   7   8         29.62         26.20        13.50 o                         
  -3   7   8         95.78         86.11        12.85 o                         
  -2   7   8        439.10        435.77        33.52 o                         
  -1   7   8        128.20        146.21        15.17 o                         
   0   7   8          0.77          0.46         3.42 o                         
   1   7   8        213.51        227.25        16.76 o                         
   2   7   8          4.09          5.76         2.36 o                         
   3   7   8         51.30         38.29         8.31 o                         
   4   7   8        126.74        116.15        10.02 o                         
   5   7   8        149.92        124.60        11.87 o                         
   6   7   8       1050.21        986.27        33.79 o                         
   7   7   8          3.46          5.35         5.33 o                         
   8   7   8         18.39         26.08         9.01 o                         
   9   7   8         51.97         62.37        11.98 o                         
  10   7   8          0.32          3.60         3.83 o                         
  11   7   8        251.90        250.30        25.85 o                         
  12   7   8          6.73         14.17        14.17 o                         
  13   7   8          3.61         15.71        13.97 o                         
  -5   8   8         44.89         53.88        13.91 o                         
  -4   8   8          0.09          5.57        12.08 o                         
  -3   8   8          7.12          9.29         4.61 o                         
  -2   8   8         58.76         52.89        10.47 o                         
  -1   8   8        140.86        148.55        15.54 o                         
   0   8   8        390.86        430.66        24.32 o                         
   1   8   8         16.13         20.48         4.52 o                         
   2   8   8          0.94          1.39         2.93 o                         
   3   8   8        148.12        163.05        12.29 o                         
   4   8   8        447.56        375.82        22.01 o                         
   5   8   8        795.27        753.51        29.92 o                         
   6   8   8        355.53        316.96        20.29 o                         
   7   8   8         16.07         22.62         5.41 o                         
   8   8   8         61.49         67.67        18.74 o                         
   9   8   8         45.44         54.06        12.36 o                         
  10   8   8        121.20        121.28        33.89 o                         
  11   8   8         20.18         26.48         9.27 o                         
  12   8   8         10.35          3.78        10.03 o                         
  13   8   8          0.18         -6.21         8.45 o                         
  -4   9   8         32.03         24.81        22.29 o                         
  -3   9   8         13.79         11.84         9.97 o                         
  -2   9   8         11.00         15.93         8.69 o                         
  -1   9   8          1.42          5.79         5.91 o                         
   0   9   8        282.91        249.76        30.85 o                         
   1   9   8          0.13          0.76         3.61 o                         
   2   9   8        420.89        329.80        33.38 o                         
   3   9   8         96.07        115.87        19.42 o                         
   4   9   8        127.18        125.61        19.46 o                         
   5   9   8        185.72        155.37        21.33 o                         
   6   9   8         28.68         24.80         5.83 o                         
   7   9   8          8.94          3.22         3.02 o                         
   8   9   8          3.37          3.98         4.89 o                         
   9   9   8        198.62        199.39        23.03 o                         
  10   9   8          1.18          8.30         4.61 o                         
  11   9   8        106.30        105.32        18.09 o                         
  12   9   8          0.06         -7.35         7.35 o                         
  -3  10   8          8.88         16.31         9.86 o                         
  -2  10   8        116.32         93.35        20.18 o                         
  -1  10   8          0.17          6.23         7.00 o                         
   0  10   8        167.18        161.64        26.41 o                         
   1  10   8         34.23         21.96        13.68 o                         
   2  10   8         33.77         22.99        10.97 o                         
   3  10   8        853.96        682.74        52.14 o                         
   4  10   8         98.53        115.15        20.29 o                         
   5  10   8         52.47         49.03        13.39 o                         
   6  10   8         77.32         37.62        11.98 o                         
   7  10   8        242.84        246.27        27.89 o                         
   8  10   8          0.84         11.65         8.04 o                         
   9  10   8         45.89         21.64        15.55 o                         
  10  10   8         29.78         57.58        19.57 o                         
  11  10   8         53.42         85.23        24.49 o                         
  -1  11   8         43.94         30.77        13.18 o                         
   0  11   8          6.03          1.98         6.99 o                         
   1  11   8          3.04         -1.40         4.95 o                         
   2  11   8          0.59         -2.15         5.74 o                         
   3  11   8         54.20         39.77        12.82 o                         
   4  11   8          7.68         -1.83         6.33 o                         
   5  11   8        137.81        130.69        39.29 o                         
   6  11   8         22.03         18.69         9.11 o                         
   7  11   8          5.80          3.28         6.28 o                         
   8  11   8        190.06        248.10        43.85 o                         
   9  11   8         12.18         25.62        17.18 o                         
  10  11   8         94.79        124.05        30.74 o                         
  11  11   8         26.78         30.41        14.98 o                         
   1  12   8         35.03         33.37        18.27 o                         
   2  12   8         10.94          7.83        11.41 o                         
   3  12   8          7.06          6.53        12.51 o                         
   4  12   8          1.15          1.17         5.82 o                         
   5  12   8         57.09         65.65        16.33 o                         
   6  12   8         65.77         71.50        18.21 o                         
   7  12   8          0.00         -7.72         9.06 o                         
   8  12   8         40.73         22.54        10.64 o                         
   9  12   8         18.01         21.52        13.44 o                         
  10  12   8         67.52         38.45        18.56 o                         
   4  13   8          0.75         11.53        10.08 o                         
   5  13   8         18.94          8.09         8.01 o                         
   6  13   8          2.76          8.21         7.95 o                         
   7  13   8        405.99        504.17        71.26 o                         
  -4 -11   9         99.39         92.32        23.36 o                         
  -3 -11   9         21.54         38.89        17.45 o                         
  -2 -11   9         13.22         19.86         8.55 o                         
  -1 -11   9          1.62         -2.13         5.85 o                         
   0 -11   9         18.95         33.72        18.62 o                         
  -7 -10   9         34.31         27.44        10.70 o                         
  -6 -10   9          6.36         11.50         5.89 o                         
  -5 -10   9         61.79         41.82         9.53 o                         
  -4 -10   9          3.94          0.55         3.12 o                         
  -3 -10   9          2.94          9.92         5.39 o                         
  -2 -10   9        746.88        844.63        53.61 o                         
  -1 -10   9          0.01          2.61         6.37 o                         
   0 -10   9         27.06         33.07        11.22 o                         
   1 -10   9         35.05         19.04        23.29 o                         
   2 -10   9          9.86         14.51        19.98 o                         
  -8  -9   9          2.58          8.13         5.64 o                         
  -7  -9   9          0.73          1.32         3.95 o                         
  -6  -9   9         34.46          8.11         4.60 o                         
  -5  -9   9         27.75         14.77         6.99 o                         
  -4  -9   9          0.06         -1.20         3.47 o                         
  -3  -9   9        243.65        239.87        38.21 o                         
  -2  -9   9          0.06          4.53         4.34 o                         
  -1  -9   9         73.57         87.57        15.56 o                         
   0  -9   9        237.33        240.36        25.66 o                         
   1  -9   9         13.07          7.92         6.28 o                         
   2  -9   9        211.31        195.35        24.04 o                         
   3  -9   9        120.23        114.55        23.34 o                         
   4  -9   9         16.52         16.82         9.32 o                         
  -8  -8   9         71.48         62.67        11.56 o                         
  -7  -8   9          6.08          6.46         4.41 o                         
  -6  -8   9          0.83          6.61         5.38 o                         
  -5  -8   9         19.18         21.52         9.26 o                         
  -4  -8   9         10.25          7.67         5.67 o                         
  -3  -8   9         15.81         13.84         6.78 o                         
  -2  -8   9        338.09        373.63        29.49 o                         
  -1  -8   9         77.56         80.93        18.19 o                         
   0  -8   9        434.83        444.51        33.44 o                         
   1  -8   9          0.86          8.58         5.59 o                         
   2  -8   9         13.54         10.34        12.94 o                         
   3  -8   9          0.31         -1.78         1.95 o                         
   4  -8   9         24.11         26.83         9.76 o                         
   5  -8   9          2.28          4.00         9.25 o                         
   6  -8   9          3.97         13.32         6.83 o                         
  -9  -7   9         63.93         54.13        21.22 o                         
  -8  -7   9         69.22         90.25        13.75 o                         
  -7  -7   9         25.96         23.52         7.13 o                         
  -6  -7   9          3.68         -0.21         3.51 o                         
  -5  -7   9         18.71         30.64         7.67 o                         
  -4  -7   9        471.50        503.76        31.73 o                         
  -3  -7   9        321.30        341.62        32.91 o                         
  -2  -7   9        745.39        797.40        41.55 o                         
  -1  -7   9         19.25         17.37         9.11 o                         
   0  -7   9         40.89         18.38         5.95 o                         
   1  -7   9         86.94        112.66        15.98 o                         
   2  -7   9        139.94        128.76        17.55 o                         
   3  -7   9         14.28         21.59         8.62 o                         
   4  -7   9        137.63        147.05        27.33 o                         
   5  -7   9          0.44         -0.30         2.57 o                         
   6  -7   9          0.35          8.64         6.73 o                         
   7  -7   9         42.85         23.96         8.75 o                         
  -9  -6   9          0.24         11.49         7.70 o                         
  -8  -6   9         24.36         14.76         6.93 o                         
  -7  -6   9          2.66         -0.38         2.68 o                         
  -6  -6   9          1.94          8.65         4.90 o                         
  -5  -6   9          3.19          0.81         2.65 o                         
  -4  -6   9        545.91        602.49        54.03 o                         
  -3  -6   9        455.36        434.57        27.49 o                         
  -2  -6   9          8.66          6.78         2.53 o                         
  -1  -6   9        522.72        557.93        32.92 o                         
   0  -6   9        116.57         81.00        12.57 o                         
   1  -6   9          2.03          2.72         4.63 o                         
   2  -6   9          0.02         -1.23         5.23 o                         
   3  -6   9        207.90        186.80        20.53 o                         
   4  -6   9          2.88          8.48         5.47 o                         
   5  -6   9          5.34          1.86         2.64 o                         
   6  -6   9          3.29          7.45         6.11 o                         
   7  -6   9         21.73         17.44         9.57 o                         
   8  -6   9         25.18         37.34        10.83 o                         
 -10  -5   9          9.82         -3.15         5.18 o                         
  -9  -5   9         14.26          1.51         4.57 o                         
  -8  -5   9          0.77          3.65         5.60 o                         
  -7  -5   9        101.78        102.12        13.45 o                         
  -6  -5   9        761.37        760.04        50.37 o                         
  -5  -5   9        935.11        903.48        38.70 o                         
  -4  -5   9       1219.02       1247.19        44.92 o                         
  -3  -5   9        198.78        175.92        19.37 o                         
  -2  -5   9        136.32        115.38        13.42 o                         
  -1  -5   9        303.98        276.34        22.00 o                         
   0  -5   9        252.38        296.18        22.99 o                         
   1  -5   9         21.27         11.08         5.23 o                         
   2  -5   9        652.94        601.77        39.44 o                         
   3  -5   9        543.82        597.60        34.78 o                         
   4  -5   9        128.95        150.98        17.76 o                         
   5  -5   9          0.48         -2.05         2.07 o                         
   6  -5   9         35.52         32.00         8.88 o                         
   7  -5   9         82.04         59.05        12.23 o                         
   8  -5   9         81.77         83.23        14.46 o                         
   9  -5   9          5.61          3.84         3.15 o                         
 -10  -4   9         62.25         88.72        24.44 o                         
  -9  -4   9         32.05         25.65        32.24 o                         
  -8  -4   9         57.55         55.70        14.00 o                         
  -7  -4   9         62.60         74.86        11.12 o                         
  -6  -4   9          8.62         13.47         5.72 o                         
  -5  -4   9        380.77        405.00        25.18 o                         
  -4  -4   9        116.94        104.51        12.47 o                         
  -3  -4   9       1318.12       1363.68        44.39 o                         
  -2  -4   9        584.83        601.88        34.64 o                         
  -1  -4   9         26.23         16.98         5.27 o                         
   0  -4   9        427.61        395.24        25.07 o                         
   1  -4   9       2153.10       2279.92        61.46 o                         
   2  -4   9        114.58        113.72        14.19 o                         
   3  -4   9         65.98         43.26        11.38 o                         
   4  -4   9        217.27        229.39        20.68 o                         
   5  -4   9          0.55          2.36         4.24 o                         
   6  -4   9        155.14        148.56        24.83 o                         
   7  -4   9          0.12         -1.21         3.79 o                         
   8  -4   9          2.09         -0.56         3.43 o                         
   9  -4   9         63.45         92.10        15.27 o                         
  10  -4   9         49.62         13.76        13.12 o                         
 -10  -3   9         45.32         30.10        11.18 o                         
  -9  -3   9         14.67          7.51        19.13 o                         
  -8  -3   9          9.33         17.05         8.48 o                         
  -7  -3   9        392.16        437.00        26.25 o                         
  -6  -3   9        553.40        589.33        30.25 o                         
  -5  -3   9         38.69         43.72         9.22 o                         
  -4  -3   9        594.65        663.39        30.90 o                         
  -3  -3   9         12.04         12.08         4.31 o                         
  -2  -3   9        117.24        111.88        11.74 o                         
  -1  -3   9       1970.66       1937.67        49.36 o                         
   0  -3   9       1175.88       1179.85        38.36 o                         
   1  -3   9         14.27         19.36         6.44 o                         
   2  -3   9        774.09        709.15        33.05 o                         
   3  -3   9         71.21         86.92        11.93 o                         
   4  -3   9        610.52        686.13        34.41 o                         
   5  -3   9        113.90        115.63        14.39 o                         
   6  -3   9         48.20         49.75        10.12 o                         
   7  -3   9         73.71         72.18        12.21 o                         
   8  -3   9        164.52        125.47        16.81 o                         
   9  -3   9         38.40         47.58        10.90 o                         
  10  -3   9         30.73         47.30        15.21 o                         
 -10  -2   9          1.67          5.78         9.92 o                         
  -9  -2   9         58.62         56.01        23.47 o                         
  -8  -2   9         15.47          3.23         9.06 o                         
  -7  -2   9        153.88        162.04        15.71 o                         
  -6  -2   9         30.48         20.96         4.96 o                         
  -5  -2   9       1958.14       2045.72        53.85 o                         
  -4  -2   9        454.54        547.39        30.41 o                         
  -3  -2   9         38.46         41.68         7.42 o                         
  -2  -2   9       4265.63       4323.63        72.28 o                         
  -1  -2   9         44.34         60.99        10.58 o                         
   0  -2   9        633.06        619.48        34.99 o                         
   1  -2   9        263.67        292.38        25.59 o                         
   2  -2   9        158.36        197.28        16.19 o                         
   3  -2   9         40.74         45.03         8.27 o                         
   4  -2   9        191.57        196.17        18.24 o                         
   5  -2   9        395.04        404.87        26.47 o                         
   6  -2   9        348.61        348.41        24.29 o                         
   7  -2   9        221.81        182.24        18.45 o                         
   8  -2   9        192.13        126.23        18.63 o                         
   9  -2   9         39.87         46.76         9.88 o                         
  10  -2   9         44.51         27.72        10.07 o                         
  11  -2   9          3.92         -4.99         8.89 o                         
  -9  -1   9        320.90        361.19        37.91 o                         
  -8  -1   9         13.87         -0.32         5.24 o                         
  -7  -1   9         30.49         40.48         7.47 o                         
  -6  -1   9          0.02          2.24         2.33 o                         
  -5  -1   9         45.33         43.12         7.72 o                         
  -4  -1   9        778.35        795.63        36.24 o                         
  -3  -1   9       2076.47       2047.97        80.87 o                         
  -2  -1   9       1013.07       1169.81        36.59 o                         
  -1  -1   9        301.21        324.33        18.55 o                         
   0  -1   9        708.11        793.31        28.25 o                         
   1  -1   9          4.82         25.35         4.92 o                         
   2  -1   9         39.67         58.99        11.23 o                         
   3  -1   9         76.53         67.07         8.90 o                         
   4  -1   9        219.93        193.78        16.05 o                         
   5  -1   9          1.04          6.46         3.08 o                         
   6  -1   9         39.28         34.96         7.67 o                         
   7  -1   9        430.13        507.27        28.59 o                         
   8  -1   9         81.11         66.70        11.78 o                         
   9  -1   9         40.94         16.20         5.96 o                         
  10  -1   9          3.16          0.79         5.05 o                         
  11  -1   9         97.96        109.51        37.56 o                         
  -9   0   9         94.61         54.42        16.26 o                         
  -8   0   9        387.37        308.40        34.21 o                         
  -7   0   9        135.26        109.35        18.66 o                         
  -6   0   9         78.30         65.90         9.56 o                         
  -5   0   9          1.47          1.57         3.48 o                         
  -4   0   9         28.52         30.14         6.13 o                         
  -3   0   9         88.02        104.96        11.20 o                         
  -2   0   9        207.53        214.13        15.49 o                         
  -1   0   9         26.07         20.59         4.53 o                         
   0   0   9        743.20        711.69        26.12 o                         
   1   0   9       5593.97       5998.76       108.03 o                         
   2   0   9       1065.58       1013.11        29.07 o                         
   3   0   9         16.87         34.32         5.44 o                         
   4   0   9          1.86          0.45         1.53 o                         
   5   0   9        256.32        261.21        12.67 o                         
   6   0   9          0.31          1.09         1.75 o                         
   7   0   9        759.28        768.95        32.00 o                         
   8   0   9        533.97        628.65        30.19 o                         
   9   0   9         22.21         23.61         6.82 o                         
  10   0   9          3.07          4.76         2.41 o                         
  11   0   9          0.62         12.30        12.71 o                         
  12   0   9         24.79          1.30        16.00 o                         
  -9   1   9          0.66          7.41         7.72 o                         
  -8   1   9         14.53          4.04        14.31 o                         
  -7   1   9        189.08        161.82        54.45 o                         
  -6   1   9        173.55        174.77        15.83 o                         
  -5   1   9          7.98         13.26         5.20 o                         
  -4   1   9         57.80         56.48        10.13 o                         
  -3   1   9          8.92          3.99         2.86 o                         
  -2   1   9          8.66         10.90         3.89 o                         
  -1   1   9         87.39         72.13         8.55 o                         
   0   1   9       1100.12       1187.22        33.52 o                         
   1   1   9        568.57        588.58        27.27 o                         
   2   1   9        124.55        131.42         8.49 o                         
   3   1   9        307.70        356.14        12.58 o                         
   4   1   9        792.82        768.53        18.35 o                         
   5   1   9        221.82        224.44        10.99 o                         
   6   1   9         80.34         85.69         6.33 o                         
   7   1   9          7.69         13.45         5.35 o                         
   8   1   9        283.94        286.05        17.65 o                         
   9   1   9        635.61        662.04        28.19 o                         
  10   1   9          8.66         10.54         6.59 o                         
  11   1   9         84.96        113.90        35.25 o                         
  12   1   9        230.14        275.80        58.31 o                         
  -8   2   9        141.83        109.18        26.11 o                         
  -7   2   9          6.71          7.71        18.52 o                         
  -6   2   9        137.22        119.92        13.25 o                         
  -5   2   9         12.36         12.00         4.25 o                         
  -4   2   9         52.56         58.65        10.62 o                         
  -3   2   9         58.36         59.03         8.75 o                         
  -2   2   9        286.18        288.32        18.45 o                         
  -1   2   9          7.14         11.99         3.31 o                         
   0   2   9         10.95          3.23         1.73 o                         
   1   2   9        179.87        124.50        10.35 o                         
   2   2   9        801.17        961.21        22.82 o                         
   3   2   9        144.66        156.24         8.11 o                         
   4   2   9        774.85        865.51        22.42 o                         
   5   2   9         18.40         21.02         6.31 o                         
   6   2   9        141.19        100.13        14.07 o                         
   7   2   9        602.32        713.20        48.89 o                         
   8   2   9         22.69         27.34         5.48 o                         
   9   2   9          0.07          0.69         2.09 o                         
  10   2   9        236.56        202.29        22.34 o                         
  11   2   9         53.41         34.64        19.65 o                         
  12   2   9        122.80         93.27        31.39 o                         
  -8   3   9         24.88         21.59         8.03 o                         
  -7   3   9          0.10         -0.87         3.94 o                         
  -6   3   9        280.97        275.52        20.93 o                         
  -5   3   9        166.81        183.34        20.21 o                         
  -4   3   9        265.45        265.08        22.75 o                         
  -3   3   9        206.77        211.23        16.98 o                         
  -2   3   9       1218.90       1171.38        38.98 o                         
  -1   3   9       1127.26       1275.51        58.99 o                         
   0   3   9        123.72        113.97        10.90 o                         
   1   3   9          6.60         10.37         3.30 o                         
   2   3   9        122.49        126.20        10.09 o                         
   3   3   9       1257.55       1239.79        24.39 o                         
   4   3   9          0.15          1.09         0.58 o                         
   5   3   9        876.07        843.35        65.21 o                         
   6   3   9        461.94        463.56        30.47 o                         
   7   3   9         48.36         61.15        11.64 o                         
   8   3   9         92.64        122.52        16.60 o                         
   9   3   9         69.32         40.90        10.60 o                         
  10   3   9          8.09         23.01        14.94 o                         
  11   3   9        278.56        279.41        51.25 o                         
  12   3   9          9.22         -2.48         4.02 o                         
  13   3   9         19.61         28.75        22.05 o                         
  -7   4   9          1.41          7.12        10.98 o                         
  -6   4   9          7.17          4.91         5.06 o                         
  -5   4   9        265.82        249.67        20.54 o                         
  -4   4   9       1989.52       1972.45        56.83 o                         
  -3   4   9         48.11         41.49         7.83 o                         
  -2   4   9       1977.23       2102.06        71.64 o                         
  -1   4   9          0.22          2.64         1.66 o                         
   0   4   9        107.89         83.54         9.81 o                         
   1   4   9        159.47        165.03        13.37 o                         
   2   4   9        355.41        313.75        17.36 o                         
   3   4   9        327.52        304.74        13.40 o                         
   4   4   9       1814.01       1813.44        30.14 o                         
   5   4   9        419.61        377.06        27.50 o                         
   6   4   9       1144.54       1169.26        49.32 o                         
   7   4   9        331.84        334.77        26.80 o                         
   8   4   9         33.52         28.05         8.97 o                         
   9   4   9         28.80         27.91         7.26 o                         
  10   4   9         84.17         74.10        13.67 o                         
  11   4   9          2.12         -1.91         2.72 o                         
  12   4   9         90.58         84.99        30.54 o                         
  13   4   9          0.27         -1.14        10.44 o                         
  -7   5   9        357.86        403.04        41.26 o                         
  -6   5   9        981.14        900.14        59.17 o                         
  -5   5   9        449.94        499.88        40.90 o                         
  -4   5   9         15.81         13.44         5.43 o                         
  -3   5   9        792.12        861.67        38.10 o                         
  -2   5   9         64.99         68.70        10.32 o                         
  -1   5   9        172.55        179.04        16.00 o                         
   0   5   9        269.67        290.66        19.56 o                         
   1   5   9         64.60         69.95         9.09 o                         
   2   5   9        128.62        151.32        12.93 o                         
   3   5   9         57.62         57.80         7.88 o                         
   4   5   9          0.00          3.32         2.17 o                         
   5   5   9         13.71         14.56         1.62 o                         
   6   5   9         95.82        155.73        18.34 o                         
   7   5   9         84.91         77.76        18.27 o                         
   8   5   9        298.20        250.94        38.56 o                         
   9   5   9        655.52        589.27        37.67 o                         
  10   5   9        239.67        298.74        26.99 o                         
  11   5   9         45.87         40.49        10.95 o                         
  12   5   9        364.16        324.12        59.12 o                         
  13   5   9          4.72         -3.78         9.66 o                         
  -6   6   9         84.60        110.89        21.45 o                         
  -5   6   9        177.36        185.50        19.72 o                         
  -4   6   9        323.03        310.56        25.02 o                         
  -3   6   9        221.44        210.11        23.89 o                         
  -2   6   9        501.57        517.96        29.70 o                         
  -1   6   9        122.37         93.21        12.13 o                         
   0   6   9        357.52        331.26        21.62 o                         
   1   6   9        268.36        252.54        21.17 o                         
   2   6   9          0.01          2.17         2.85 o                         
   3   6   9          9.96          2.34         2.54 o                         
   4   6   9        128.47        102.24        10.63 o                         
   5   6   9        560.45        610.74        18.63 o                         
   6   6   9        196.33        195.39         7.96 o                         
   7   6   9         36.12         37.36         9.06 o                         
   8   6   9         47.90         39.59         9.91 o                         
   9   6   9         15.99         12.13        10.52 o                         
  10   6   9          0.45          6.77        10.11 o                         
  11   6   9         29.56         24.51        17.58 o                         
  12   6   9         32.26         47.79        22.82 o                         
  13   6   9          5.81         -0.24        12.14 o                         
  -5   7   9          1.06          4.30         6.75 o                         
  -4   7   9          1.29          4.09         4.90 o                         
  -3   7   9        416.18        467.94        30.86 o                         
  -2   7   9          0.76         -0.15         2.48 o                         
  -1   7   9        788.82        857.95        38.40 o                         
   0   7   9          8.76         10.56         3.57 o                         
   1   7   9        214.33        207.92        16.82 o                         
   2   7   9          5.25         10.86         4.53 o                         
   3   7   9        466.94        508.35        34.63 o                         
   4   7   9        339.02        339.75        20.23 o                         
   5   7   9          1.82          0.60         1.97 o                         
   6   7   9       1134.74       1093.82        34.10 o                         
   7   7   9          3.25          3.65         2.01 o                         
   8   7   9         13.55          4.74         3.60 o                         
   9   7   9       1316.21       1272.18        58.64 o                         
  10   7   9        375.18        373.69        32.44 o                         
  11   7   9         29.43         51.65        13.55 o                         
  12   7   9         24.42         16.04        15.76 o                         
  13   7   9          1.36         -2.07         5.89 o                         
  -4   8   9         83.73        107.72        20.24 o                         
  -3   8   9          0.04         -0.97         3.94 o                         
  -2   8   9         10.45          8.99         2.84 o                         
  -1   8   9        349.30        367.28        32.54 o                         
   0   8   9          6.28          5.90         3.76 o                         
   1   8   9       1049.10       1106.38        39.07 o                         
   2   8   9          7.21          4.15         2.40 o                         
   3   8   9         21.67         38.29         6.70 o                         
   4   8   9        217.91        276.83        18.23 o                         
   5   8   9          7.45          2.76         2.05 o                         
   6   8   9        680.06        739.27        30.89 o                         
   7   8   9        770.14        705.36        33.21 o                         
   8   8   9          1.64          5.84         6.39 o                         
   9   8   9         81.24         65.23        32.06 o                         
  10   8   9        455.66        526.74        39.37 o                         
  11   8   9        142.92        142.73        33.20 o                         
  12   8   9         92.75        126.37        33.26 o                         
  -3   9   9         33.47         28.28        11.30 o                         
  -2   9   9        161.65        206.42        28.57 o                         
  -1   9   9          0.15         -4.89         6.53 o                         
   0   9   9        119.61         95.75        19.15 o                         
   1   9   9        106.32        101.95        19.05 o                         
   2   9   9          0.08         11.67         6.16 o                         
   3   9   9        648.60        558.01        54.09 o                         
   4   9   9        110.08        117.62        18.53 o                         
   5   9   9        346.91        320.78        29.91 o                         
   6   9   9        300.23        284.47        19.52 o                         
   7   9   9        245.33        253.71        24.17 o                         
   8   9   9        244.13        253.28        27.94 o                         
   9   9   9        202.38        170.94        21.93 o                         
  10   9   9        259.32        250.18        27.93 o                         
  11   9   9        290.18        268.92        29.38 o                         
  12   9   9         15.53         28.06        15.27 o                         
  -2  10   9         69.95         77.70        18.50 o                         
  -1  10   9         79.60         87.41        19.62 o                         
   0  10   9          2.49         -1.62         3.27 o                         
   1  10   9          0.26         -0.95         3.56 o                         
   2  10   9          4.85         -2.37         5.20 o                         
   3  10   9          1.11          0.32         3.35 o                         
   4  10   9          9.39         14.42         6.73 o                         
   5  10   9         31.38         20.01         8.95 o                         
   6  10   9         53.95         54.87        13.24 o                         
   7  10   9         39.81         44.67        16.04 o                         
   8  10   9        140.23        140.70        31.92 o                         
   9  10   9        109.76        116.05        29.07 o                         
  10  10   9          7.53          5.16         8.45 o                         
  11  10   9         21.46         12.63         7.72 o                         
  -1  11   9         21.27         22.95        12.70 o                         
   0  11   9         65.73         42.99        14.13 o                         
   1  11   9         11.59          4.64         4.22 o                         
   2  11   9        137.91         67.23        16.77 o                         
   3  11   9          3.32          0.45         4.85 o                         
   4  11   9         15.88          8.15         6.37 o                         
   5  11   9         25.27         23.46        14.60 o                         
   6  11   9        109.79         86.78        17.77 o                         
   7  11   9         20.37         31.06        12.34 o                         
   8  11   9         93.49         94.57        26.92 o                         
   9  11   9         41.06         23.51        12.34 o                         
  10  11   9          6.14         -7.07         9.87 o                         
  11  11   9          7.88          8.08         9.83 o                         
   1  12   9         67.08        102.14        23.85 o                         
   2  12   9         78.25         51.83        27.61 o                         
   3  12   9          0.01         -0.27         3.02 o                         
   4  12   9          2.14         12.00         9.06 o                         
   5  12   9          4.19          4.92         8.51 o                         
   6  12   9         27.40         37.60        21.68 o                         
   7  12   9         81.03         82.43        28.46 o                         
   8  12   9          0.59          8.41        13.28 o                         
   9  12   9         45.64         17.95        10.80 o                         
   5  13   9          2.29          9.81        10.58 o                         
   6  13   9          2.97         20.83        20.18 o                         
  -5 -10  10         70.03         69.90        13.99 o                         
  -4 -10  10          1.57          4.61         4.82 o                         
  -3 -10  10        372.42        388.38        34.47 o                         
  -2 -10  10        391.70        446.39        36.62 o                         
  -1 -10  10        262.94        231.83        33.37 o                         
   0 -10  10         12.42          7.84         4.93 o                         
   1 -10  10          8.00          2.96         9.45 o                         
   2 -10  10          5.73         34.99        13.95 o                         
  -7  -9  10         11.07         19.88         8.19 o                         
  -6  -9  10         10.42         13.70        12.19 o                         
  -5  -9  10          5.17          9.86         6.15 o                         
  -4  -9  10          2.95          4.49         4.90 o                         
  -3  -9  10          9.50          6.22         5.92 o                         
  -2  -9  10          1.90         -2.49         4.88 o                         
  -1  -9  10         20.54         19.37         6.99 o                         
   0  -9  10          0.22          4.82         5.67 o                         
   1  -9  10        267.25        299.65        30.16 o                         
   2  -9  10         72.07         54.74        12.59 o                         
   3  -9  10          8.15         23.22         8.60 o                         
   4  -9  10          9.62         15.39         7.78 o                         
  -8  -8  10         72.97        107.87        15.77 o                         
  -7  -8  10        137.24        170.85        20.15 o                         
  -6  -8  10         84.66         68.78        12.87 o                         
  -5  -8  10         93.32         84.23        17.61 o                         
  -4  -8  10        444.17        458.50        34.04 o                         
  -3  -8  10          0.62          3.62         2.76 o                         
  -2  -8  10          6.81          3.98         5.11 o                         
  -1  -8  10        177.80        202.47        23.03 o                         
   0  -8  10        951.47       1002.41        52.11 o                         
   1  -8  10          8.62          9.57         3.72 o                         
   2  -8  10        143.55        152.16        20.94 o                         
   3  -8  10         23.64         35.00        19.41 o                         
   4  -8  10          1.61          5.20         6.63 o                         
   5  -8  10         23.87         24.53         9.81 o                         
  -8  -7  10         78.03         77.82        12.98 o                         
  -7  -7  10         77.06        103.33        15.28 o                         
  -6  -7  10         54.67         73.83        13.11 o                         
  -5  -7  10        163.48        163.56        18.71 o                         
  -4  -7  10        224.20        215.47        21.30 o                         
  -3  -7  10          0.75          6.36         4.09 o                         
  -2  -7  10        259.03        257.69        24.26 o                         
  -1  -7  10         12.66          2.53         2.27 o                         
   0  -7  10         20.84          4.39         3.37 o                         
   1  -7  10         94.25         88.04        14.69 o                         
   2  -7  10          7.03         27.68         8.34 o                         
   3  -7  10          7.47         11.98         7.16 o                         
   4  -7  10          6.16          3.56         6.03 o                         
   5  -7  10         61.94         80.89        16.06 o                         
   6  -7  10         23.17         36.91        10.82 o                         
  -9  -6  10         62.20         47.87        14.48 o                         
  -8  -6  10         83.70         86.80        26.80 o                         
  -7  -6  10          4.61         12.16         5.58 o                         
  -6  -6  10         10.62          4.39         3.25 o                         
  -5  -6  10          3.47          2.80         3.78 o                         
  -4  -6  10        108.11        119.76        14.92 o                         
  -3  -6  10       1229.25       1283.32        55.90 o                         
  -2  -6  10        220.86        196.97        20.17 o                         
  -1  -6  10         45.08          9.28         7.63 o                         
   0  -6  10         93.86        119.80        16.14 o                         
   1  -6  10         88.00         67.05        12.08 o                         
   2  -6  10          1.74         -1.25         3.44 o                         
   3  -6  10        107.47        102.18        15.47 o                         
   4  -6  10         94.40         75.00        13.36 o                         
   5  -6  10         83.45         83.91        15.22 o                         
   6  -6  10          0.34          1.73         4.49 o                         
   7  -6  10          3.86          4.85         2.87 o                         
   8  -6  10          4.50          8.70         5.34 o                         
  -9  -5  10        183.52        182.83        27.07 o                         
  -8  -5  10          2.88          0.82         5.60 o                         
  -7  -5  10          2.11          3.77         4.31 o                         
  -6  -5  10        301.84        310.56        24.15 o                         
  -5  -5  10         81.53         65.91        11.32 o                         
  -4  -5  10         77.98         86.27        13.37 o                         
  -3  -5  10         55.66         43.07         8.07 o                         
  -2  -5  10         44.75         47.70         9.40 o                         
  -1  -5  10         23.92         26.12         7.21 o                         
   0  -5  10         86.60        102.29        13.95 o                         
   1  -5  10        192.05        216.64        21.96 o                         
   2  -5  10          2.71          2.09         2.97 o                         
   3  -5  10        210.30        229.93        22.35 o                         
   4  -5  10          5.04          2.05         2.15 o                         
   5  -5  10         56.54         62.16        11.95 o                         
   6  -5  10         61.74         59.49        13.06 o                         
   7  -5  10         40.06         34.29         9.75 o                         
   8  -5  10         42.06         44.16        17.49 o                         
  -9  -4  10         11.43          2.92         5.88 o                         
  -8  -4  10         14.38         13.06         9.30 o                         
  -7  -4  10          1.93         -1.29         2.78 o                         
  -6  -4  10          6.30          7.90         4.31 o                         
  -5  -4  10         20.09         11.04         4.19 o                         
  -4  -4  10       2966.03       3124.31        98.19 o                         
  -3  -4  10        836.23        819.53        35.99 o                         
  -2  -4  10        596.29        654.64        31.49 o                         
  -1  -4  10        146.89        169.06        15.97 o                         
   0  -4  10         25.00         18.91         6.41 o                         
   1  -4  10         64.74         59.70        10.44 o                         
   2  -4  10         24.17         31.91         8.12 o                         
   3  -4  10          0.59         -0.45         4.47 o                         
   4  -4  10        188.82        211.15        20.69 o                         
   5  -4  10        104.63        115.66        15.93 o                         
   6  -4  10         16.45         18.36         8.36 o                         
   7  -4  10         61.56         63.85        12.51 o                         
   8  -4  10         21.77         36.79        10.30 o                         
   9  -4  10         61.24         33.36        10.39 o                         
  -9  -3  10          6.10          8.13        11.92 o                         
  -8  -3  10         51.26         40.16        12.46 o                         
  -7  -3  10         11.59         18.71         6.42 o                         
  -6  -3  10        261.12        304.97        22.60 o                         
  -5  -3  10         12.95          6.56         3.54 o                         
  -4  -3  10        177.03        222.45        18.46 o                         
  -3  -3  10       3916.34       4088.73        78.44 o                         
  -2  -3  10          2.85          3.59         2.80 o                         
  -1  -3  10        297.34        304.05        20.50 o                         
   0  -3  10        588.93        616.41        28.96 o                         
   1  -3  10         93.05        100.67        12.39 o                         
   2  -3  10         11.50          9.03         5.75 o                         
   3  -3  10          4.92          7.43         3.65 o                         
   4  -3  10          0.55          2.42         4.03 o                         
   5  -3  10        176.95        161.48        17.18 o                         
   6  -3  10         63.15         51.63        13.92 o                         
   7  -3  10         48.31         28.81         7.80 o                         
   8  -3  10          0.05          3.93         3.08 o                         
   9  -3  10        139.28         86.64        26.72 o                         
  10  -3  10        171.89        249.82        48.85 o                         
  -9  -2  10          8.57         -0.14         6.05 o                         
  -8  -2  10         14.43         34.90        11.31 o                         
  -7  -2  10        234.11        269.97        21.21 o                         
  -6  -2  10         12.89         12.58         4.32 o                         
  -5  -2  10         93.53        104.46        12.87 o                         
  -4  -2  10       1400.48       1385.68        56.59 o                         
  -3  -2  10         41.99         41.96         7.57 o                         
  -2  -2  10        890.77        982.73        35.96 o                         
  -1  -2  10        311.83        363.08        21.40 o                         
   0  -2  10       1300.42       1361.86        41.22 o                         
   1  -2  10         43.20         59.62         8.50 o                         
   2  -2  10         92.83         88.98        11.54 o                         
   3  -2  10        172.28        148.52        15.06 o                         
   4  -2  10          6.30         10.53         4.50 o                         
   5  -2  10        120.62        150.72        16.19 o                         
   6  -2  10        479.64        471.12        29.25 o                         
   7  -2  10         14.81          4.12         4.61 o                         
   8  -2  10        873.94        832.20        42.19 o                         
   9  -2  10         25.77         44.02        10.45 o                         
  10  -2  10         80.55         51.49        23.88 o                         
  11  -2  10         11.30         27.37        22.90 o                         
  -9  -1  10         27.08         33.88        11.38 o                         
  -8  -1  10         10.95          6.24         4.14 o                         
  -7  -1  10        302.45        335.08        33.83 o                         
  -6  -1  10         14.49         13.50         5.13 o                         
  -5  -1  10         92.77        104.57        12.71 o                         
  -4  -1  10         44.09         35.76         7.09 o                         
  -3  -1  10          9.63         17.84         5.24 o                         
  -2  -1  10         77.61         87.91        10.65 o                         
  -1  -1  10        372.42        384.74        21.35 o                         
   0  -1  10        138.14        134.15        12.36 o                         
   1  -1  10        361.52        394.51        20.63 o                         
   2  -1  10        133.07        137.40        12.17 o                         
   3  -1  10        336.02        301.97        22.24 o                         
   4  -1  10          9.74         11.41         3.63 o                         
   5  -1  10         80.48         79.02        10.83 o                         
   6  -1  10         48.60         51.30         8.83 o                         
   7  -1  10        692.08        736.96        35.26 o                         
   8  -1  10        834.21        941.98        45.90 o                         
   9  -1  10        131.68        157.26        21.09 o                         
  10  -1  10         34.50         37.53        11.93 o                         
  11  -1  10         34.90         -9.58         9.91 o                         
  -9   0  10          0.00         12.66        10.12 o                         
  -8   0  10         17.08         25.01        10.59 o                         
  -7   0  10        454.94        423.12        38.70 o                         
  -6   0  10        133.29        128.32        14.43 o                         
  -5   0  10          1.57          1.58         2.73 o                         
  -4   0  10        195.32        220.12        18.68 o                         
  -3   0  10        110.02         91.05        12.82 o                         
  -2   0  10          6.08          3.95         2.21 o                         
  -1   0  10         19.61         14.58         4.53 o                         
   0   0  10       4361.29       4235.92        79.07 o                         
   1   0  10       2873.25       2832.45        63.99 o                         
   2   0  10        149.84        157.09        12.18 o                         
   3   0  10        334.14        324.76        19.12 o                         
   4   0  10         48.05         31.49         6.07 o                         
   5   0  10        101.74         94.64        10.59 o                         
   6   0  10          6.65         22.53         6.08 o                         
   7   0  10        103.37         75.85        15.03 o                         
   8   0  10        409.74        512.02        27.62 o                         
   9   0  10         31.35         41.04         7.82 o                         
  10   0  10        109.89        113.15        18.08 o                         
  11   0  10          1.30         15.59        15.47 o                         
  12   0  10        138.30        219.44        53.44 o                         
  -8   1  10         12.44          3.43        11.33 o                         
  -7   1  10         24.76         13.68         7.75 o                         
  -6   1  10        780.61        803.88        35.49 o                         
  -5   1  10        143.92        105.61        12.51 o                         
  -4   1  10         99.08         96.06        12.44 o                         
  -3   1  10         63.45         56.39         8.52 o                         
  -2   1  10         25.17         23.75         6.26 o                         
  -1   1  10         99.29        110.22        11.19 o                         
   0   1  10         32.58         27.28         5.72 o                         
   1   1  10        193.83        161.18        12.44 o                         
   2   1  10        974.23       1027.13        30.05 o                         
   3   1  10        113.10        100.29         9.26 o                         
   4   1  10        739.82        774.09        25.96 o                         
   5   1  10         17.08         18.08         3.65 o                         
   6   1  10        237.92        228.02        10.25 o                         
   7   1  10        569.49        613.28        20.39 o                         
   8   1  10        390.32        399.18        20.73 o                         
   9   1  10        130.58        144.02        19.68 o                         
  10   1  10         13.53          8.36         3.23 o                         
  11   1  10         10.05         34.27        18.44 o                         
  12   1  10          6.24         -0.57         6.86 o                         
  -8   2  10          0.42         -0.39         6.16 o                         
  -7   2  10         19.76          7.76        20.57 o                         
  -6   2  10          0.09          1.82         5.67 o                         
  -5   2  10          5.38          9.18         5.14 o                         
  -4   2  10        353.96        352.81        22.93 o                         
  -3   2  10        204.08        192.41        16.36 o                         
  -2   2  10          8.28         13.60         5.56 o                         
  -1   2  10        384.80        405.52        21.95 o                         
   0   2  10       1066.44       1046.18        41.06 o                         
   1   2  10        575.95        483.69        30.04 o                         
   2   2  10       2143.08       2115.92        43.01 o                         
   3   2  10          5.86          5.70         2.13 o                         
   4   2  10         29.60         38.60         4.27 o                         
   5   2  10        108.68         69.65        19.00 o                         
   6   2  10        119.34        139.68        32.85 o                         
   7   2  10         60.63         72.85        13.26 o                         
   8   2  10        369.03        388.89        12.15 o                         
   9   2  10         15.31          9.09         3.64 o                         
  10   2  10          0.78         -4.12         4.12 o                         
  11   2  10         47.57         36.10        18.23 o                         
  12   2  10         26.86         -7.15        12.14 o                         
  -8   3  10          1.00         -1.33         3.73 o                         
  -7   3  10          1.71          8.85         6.80 o                         
  -6   3  10         17.33          6.17         7.29 o                         
  -5   3  10        152.56        150.32        15.44 o                         
  -4   3  10         59.70         64.26        11.27 o                         
  -3   3  10          0.01          0.13         2.60 o                         
  -2   3  10         80.89         74.23        10.39 o                         
  -1   3  10          0.11          4.38         4.28 o                         
   0   3  10        702.48        769.54        35.19 o                         
   1   3  10          3.18          2.66         2.98 o                         
   2   3  10        104.35         94.46         9.34 o                         
   3   3  10       1549.48       1503.62        36.23 o                         
   4   3  10        799.45        868.76        21.55 o                         
   5   3  10        484.39        550.51        34.09 o                         
   6   3  10         28.99         26.49        12.18 o                         
   7   3  10        167.94        123.02        16.70 o                         
   8   3  10         73.55         49.15        10.41 o                         
   9   3  10        117.42        138.02        20.20 o                         
  10   3  10         41.53         40.60        10.44 o                         
  11   3  10         91.91        125.11        37.20 o                         
  12   3  10         56.99         91.00        31.14 o                         
  -7   4  10         10.65          2.84         9.93 o                         
  -6   4  10          0.39          2.61         7.98 o                         
  -5   4  10          3.98          9.41         8.61 o                         
  -4   4  10        193.66        202.21        18.68 o                         
  -3   4  10         19.56         23.96         6.46 o                         
  -2   4  10       1362.05       1324.15        44.67 o                         
  -1   4  10        676.36        709.27        31.51 o                         
   0   4  10        379.48        400.78        22.52 o                         
   1   4  10        599.50        602.12        26.48 o                         
   2   4  10         72.23         62.84         8.23 o                         
   3   4  10         96.21        109.87         8.49 o                         
   4   4  10         28.02         24.32         3.02 o                         
   5   4  10          1.16          1.58         2.23 o                         
   6   4  10         35.22         54.95        11.29 o                         
   7   4  10          1.57          9.71         3.59 o                         
   8   4  10         72.08         86.48        22.07 o                         
   9   4  10        197.63        208.01        22.82 o                         
  10   4  10        114.14         70.38        22.84 o                         
  11   4  10        101.03        123.65        17.86 o                         
  12   4  10         11.20         16.89        16.97 o                         
  13   4  10        139.90        158.24        43.77 o                         
  -6   5  10         24.01         55.00        25.38 o                         
  -5   5  10         30.88         32.69         8.73 o                         
  -4   5  10         53.87         60.31        10.99 o                         
  -3   5  10        101.94         86.83        12.24 o                         
  -2   5  10       2501.27       2582.67        64.94 o                         
  -1   5  10        653.57        733.42        33.43 o                         
   0   5  10       3061.89       3037.85        78.48 o                         
   1   5  10        342.73        330.14        20.49 o                         
   2   5  10         18.34         16.24         4.72 o                         
   3   5  10        168.42        140.85        12.38 o                         
   4   5  10        182.66        181.30        10.36 o                         
   5   5  10         66.28         66.03         6.11 o                         
   6   5  10        294.84        284.44        25.26 o
[truncated: 174,396 more chars]
