# Supplementary material for: Crystal engineering of ionic cocrystals comprising Na/K salts of hesperetin with hesperetin molecules and solubility modulation
Source: IUCrJ. 2023 Apr 21;10(Pt 3):329–40. doi: 10.1107/S205225252300266X (PMC10161764; doi:10.1107/S205225252300266X)
Supplement: Supplementary file 8 [file m-10-00329-HESNAHsup8.hkl]

data_HESNAH                                                                     
_shelx_title ' HESNAH_a.res in P2/n'                                            
_shelx_refln_list_code          4                                               
_shelx_F_calc_maximum      123.00                                               
_exptl_crystal_F_000       652.00                                               
_reflns_d_resolution_high  0.7659                                               
                                                                                
loop_                                                                           
 _space_group_symop_operation_xyz                                               
 'x, y, z'                                                                      
 '-x+1/2, y, -z+1/2'                                                            
 '-x, -y, -z'                                                                   
 'x-1/2, -y, z-1/2'                                                             
                                                                                
_cell_length_a    10.7741                                                       
_cell_length_b     9.6357                                                       
_cell_length_c    13.8452                                                       
_cell_angle_alpha  90.000                                                       
_cell_angle_beta  107.103                                                       
_cell_angle_gamma  90.000                                                       
                                                                                
_shelx_F_squared_multiplier     1.000                                           
                                                                                
loop_                                                                           
 _refln_index_h                                                                 
 _refln_index_k                                                                 
 _refln_index_l                                                                 
 _refln_F_squared_calc                                                          
 _refln_F_squared_meas                                                          
 _refln_F_squared_sigma                                                         
 _refln_observed_status                                                         
   2   0   0       1425.25       1332.72        45.26 o                         
   4   0   0        428.90        371.09        13.46 o                         
   6   0   0         27.49         34.42         3.12 o                         
   8   0   0        783.28        752.56        31.08 o                         
  10   0   0       1659.53       1670.54        82.18 o                         
  12   0   0         11.21         10.11         5.62 o                         
   1   1   0       1386.95       1039.62        90.76 o                         
   2   1   0        321.50        358.06         8.95 o                         
   3   1   0        875.95        918.76        22.37 o                         
   4   1   0        100.93        124.96         3.99 o                         
   5   1   0       1534.73       1490.96        39.62 o                         
   6   1   0        337.38        350.24         9.31 o                         
   7   1   0         27.36         24.19         2.50 o                         
   8   1   0        250.54        257.72         8.08 o                         
   9   1   0        610.21        563.09        24.66 o                         
  11   1   0         29.37         30.84         4.41 o                         
  12   1   0         28.85         33.36         4.83 o                         
  13   1   0          2.33          7.77         4.23 o                         
   0   2   0        238.90        202.83         8.74 o                         
   1   2   0        178.05        140.36         6.99 o                         
   2   2   0        977.14        982.59        22.38 o                         
   3   2   0        844.12        823.25        20.05 o                         
   4   2   0       1398.11       1388.90        53.38 o                         
   5   2   0        553.89        592.75        14.89 o                         
   6   2   0        564.87        483.50        18.29 o                         
   7   2   0        154.85        114.51         6.00 o                         
   8   2   0         22.17         17.47         5.11 o                         
   9   2   0        171.90        158.53         7.25 o                         
  10   2   0         13.98         14.72         7.11 o                         
  11   2   0          1.47         -3.42         3.42 o                         
  12   2   0        116.57        111.15        10.62 o                         
  13   2   0         45.12         43.26         5.27 o                         
   0   3   0        294.15        338.48        12.27 o                         
   1   3   0       1377.48       1433.29        32.58 o                         
   2   3   0          5.34          2.71         1.34 o                         
   3   3   0        396.67        373.32        10.30 o                         
   4   3   0        882.45       1014.98        22.19 o                         
   5   3   0        633.02        811.08        25.24 o                         
   6   3   0       3188.70       3218.90        82.80 o                         
   7   3   0       1495.51       1524.47        47.05 o                         
   8   3   0        850.38        861.96        27.52 o                         
   9   3   0         28.57         27.79         3.22 o                         
  10   3   0          1.52          3.63         2.82 o                         
  11   3   0          2.87          8.28         3.98 o                         
  12   3   0          0.35         -3.33         3.59 o                         
  13   3   0          4.86          9.02         8.11 o                         
   0   4   0          1.20          7.89         3.07 o                         
   1   4   0        839.75        828.24        19.23 o                         
   2   4   0         56.87         86.67         4.41 o                         
   3   4   0        582.41        644.80        30.82 o                         
   4   4   0         22.12         43.71         3.35 o                         
   5   4   0       1753.61       1821.76        44.25 o                         
   6   4   0         59.01         50.39         3.30 o                         
   7   4   0         36.49         56.79         4.49 o                         
   8   4   0        243.80        210.66         8.61 o                         
   9   4   0          4.49          4.16         2.12 o                         
  10   4   0          5.59          8.86         2.93 o                         
  11   4   0         70.46         74.74         7.19 o                         
  12   4   0          7.86         13.97         7.16 o                         
   0   5   0        848.93        795.38        27.97 o                         
   1   5   0        455.87        406.29        10.64 o                         
   2   5   0       1288.11       1367.64        31.45 o                         
   3   5   0       3808.11       3853.17        92.47 o                         
   4   5   0          7.18         12.55         2.56 o                         
   5   5   0        233.82        247.36         9.74 o                         
   6   5   0        558.25        578.12        18.72 o                         
   7   5   0        112.43        117.51         8.88 o                         
   8   5   0          3.28          7.29         2.25 o                         
   9   5   0         53.82         62.59         5.14 o                         
  10   5   0         50.96         63.23        10.07 o                         
  11   5   0          0.31          2.21         5.35 o                         
  12   5   0         95.80         98.51        11.07 o                         
   0   6   0         12.51         17.78         3.56 o                         
   1   6   0        218.69        192.37         6.49 o                         
   2   6   0       1509.02       1428.09        40.37 o                         
   3   6   0        282.99        303.43        11.96 o                         
   4   6   0       1164.20       1157.21        32.74 o                         
   5   6   0          0.69          5.27         2.06 o                         
   6   6   0          0.36          3.29         1.97 o                         
   7   6   0         25.14         25.77         4.84 o                         
   8   6   0         38.82         33.56         7.98 o                         
   9   6   0         21.86         30.32         6.30 o                         
  10   6   0          0.07          1.68         8.41 o                         
  11   6   0         57.56         56.69         7.12 o                         
   0   7   0          0.02          0.38         3.06 o                         
   1   7   0        429.36        395.04        13.55 o                         
   2   7   0          5.18          2.98         2.37 o                         
   3   7   0         16.04         33.65         4.53 o                         
   4   7   0         76.73        115.31         5.68 o                         
   5   7   0         42.91         57.86         4.67 o                         
   6   7   0        150.71        139.36         6.22 o                         
   7   7   0         51.96         57.25         6.33 o                         
   8   7   0          2.02         -0.11         4.46 o                         
   9   7   0         83.21         90.04         9.93 o                         
  10   7   0          3.79          2.59         5.10 o                         
  11   7   0         14.13          7.50         5.48 o                         
   0   8   0       1272.54       1218.48        49.79 o                         
   1   8   0        484.22        485.62        17.38 o                         
   2   8   0        873.73        839.19        28.17 o                         
   3   8   0        283.08        278.59         9.61 o                         
   4   8   0        126.97        120.31         7.38 o                         
   5   8   0          2.96          2.28         2.34 o                         
   6   8   0        176.04        149.95         7.95 o                         
   7   8   0         43.60         50.64         8.18 o                         
   8   8   0         12.85          4.49         4.97 o                         
   9   8   0          4.49         -2.60         4.86 o                         
  10   8   0         63.80         74.59         8.06 o                         
   0   9   0          9.17          6.92         4.02 o                         
   1   9   0         21.47         17.61         3.20 o                         
   2   9   0        252.54        274.78        14.50 o                         
   3   9   0         58.11         50.62         6.33 o                         
   4   9   0        182.71        203.40         8.35 o                         
   5   9   0        359.64        355.07        12.90 o                         
   6   9   0         11.97         13.27         5.14 o                         
   7   9   0         41.57         41.46         6.32 o                         
   8   9   0        107.01        113.43         9.94 o                         
   9   9   0         10.75         17.36         5.76 o                         
   0  10   0         35.94         31.82         5.27 o                         
   1  10   0         44.08         43.46         4.07 o                         
   2  10   0         37.92         38.58         3.98 o                         
   3  10   0          1.84          2.79         3.27 o                         
   4  10   0         10.96          9.98         3.34 o                         
   5  10   0         80.03         86.51        10.06 o                         
   6  10   0          0.18         -3.28         4.82 o                         
   7  10   0        135.10        132.38        11.12 o                         
   8  10   0          7.19          6.40         6.85 o                         
   0  11   0       1120.89       1105.75        46.66 o                         
   1  11   0         94.05         95.68         8.45 o                         
   2  11   0        135.00        152.86         7.70 o                         
   3  11   0        131.35        131.36         6.90 o                         
   4  11   0         47.38         46.88         4.00 o                         
   5  11   0          6.54          8.85         5.55 o                         
   6  11   0          2.89         -3.92         6.83 o                         
   0  12   0        488.14        511.63        25.80 o                         
   1  12   0         11.58         13.98         4.92 o                         
   2  12   0         45.94         35.90         6.12 o                         
   3  12   0          1.64         -0.33         3.11 o                         
 -13   0   1          0.03         -1.20         5.14 o                         
 -11   0   1        290.44        242.58        15.83 o                         
  -9   0   1        732.74        751.67        31.14 o                         
  -7   0   1          3.56          3.90         2.39 o                         
  -5   0   1        931.57        912.97        31.62 o                         
  -3   0   1       1546.70       1490.50        50.69 o                         
   3   0   1       3492.10       3167.29       123.97 o                         
   5   0   1       1337.35       1371.16        47.18 o                         
   7   0   1          0.91          1.27         2.59 o                         
   9   0   1          6.31          7.66         4.92 o                         
  11   0   1         45.11         45.97         6.94 o                         
  13   0   1          0.63         -2.09         5.62 o                         
 -13   1   1         38.90         39.60         4.99 o                         
 -12   1   1          5.99          1.48         3.77 o                         
 -11   1   1         93.91         78.32        11.14 o                         
 -10   1   1        735.28        706.08        38.21 o                         
  -9   1   1          4.09          5.29         2.47 o                         
  -8   1   1        423.04        424.75        18.63 o                         
  -7   1   1          4.55          4.41         1.83 o                         
  -6   1   1         24.15         30.85         2.86 o                         
  -5   1   1        915.81        906.00        43.19 o                         
  -4   1   1        968.50        935.42        24.38 o                         
  -3   1   1        587.44        549.04        13.52 o                         
  -1   1   1       3947.74       3219.69       186.65 o                         
   0   1   1          8.16         -0.31         1.07 o                         
   1   1   1        642.52        701.96        19.71 o                         
   2   1   1       8693.78       8400.92       199.91 o                         
   3   1   1       3654.92       3585.60        85.85 o                         
   4   1   1         32.09         68.13         4.47 o                         
   5   1   1        265.80        222.80         9.11 o                         
   6   1   1          8.49         11.04         1.77 o                         
   7   1   1        169.08        182.41         9.95 o                         
   8   1   1       1193.06       1145.45        36.04 o                         
   9   1   1        124.40         97.05         6.52 o                         
  10   1   1        247.05        259.13        22.42 o                         
  11   1   1          2.13         -1.92         3.60 o                         
  12   1   1          0.49          8.28         4.13 o                         
  13   1   1          8.17          9.01         4.29 o                         
 -13   2   1         73.25         84.88         6.42 o                         
 -12   2   1         76.70         78.10         6.04 o                         
 -11   2   1         39.42         37.99         4.60 o                         
 -10   2   1        177.55        203.84        21.70 o                         
  -9   2   1         52.28         49.87         4.56 o                         
  -8   2   1        428.10        471.87        13.25 o                         
  -7   2   1        294.29        288.93         9.28 o                         
  -6   2   1        208.47        207.56         6.08 o                         
  -5   2   1        144.80        113.02         5.41 o                         
  -4   2   1        161.04        212.19         6.63 o                         
  -3   2   1        118.63        129.04         3.47 o                         
  -2   2   1        113.98         84.85         3.89 o                         
  -1   2   1       8314.37       8061.27       272.19 o                         
   0   2   1       3319.57       3194.88        81.73 o                         
   1   2   1         54.71         34.01         3.18 o                         
   2   2   1       3256.24       3204.03        88.73 o                         
   3   2   1       1574.99       1512.72        46.35 o                         
   4   2   1       2662.64       2785.18        71.58 o                         
   5   2   1        298.01        365.01        13.91 o                         
   6   2   1        234.51        227.21         6.99 o                         
   7   2   1          7.83         10.29         3.56 o                         
   8   2   1       1475.75       1322.06        52.97 o                         
   9   2   1        133.01        125.40         6.49 o                         
  10   2   1        613.78        619.78        23.25 o                         
  11   2   1         29.66         32.81         4.60 o                         
  12   2   1         61.55         66.59         5.67 o                         
  13   2   1          1.66          6.96         6.46 o                         
 -13   3   1          3.19         -0.34         3.81 o                         
 -12   3   1         17.89         16.57         4.23 o                         
 -11   3   1          3.74          0.65         3.52 o                         
 -10   3   1        145.95        158.62         8.70 o                         
  -9   3   1         23.87         18.69         4.47 o                         
  -8   3   1        154.26        151.42         9.18 o                         
  -7   3   1         45.16         88.38         5.21 o                         
  -6   3   1        250.81        310.41        11.98 o                         
  -5   3   1        282.89        303.58        17.57 o                         
  -4   3   1        675.37        802.52        17.69 o                         
  -3   3   1        121.91         97.42         3.73 o                         
  -2   3   1          4.87         20.45         1.97 o                         
  -1   3   1        387.40        378.24        12.96 o                         
   0   3   1        860.29        911.27        20.90 o                         
   1   3   1         30.29         28.87         1.78 o                         
   2   3   1        308.97        249.62         8.66 o                         
   3   3   1         12.81         10.47         2.15 o                         
   4   3   1        203.09        201.71         8.60 o                         
   5   3   1        991.72        967.20        23.74 o                         
   6   3   1         61.47         65.24         4.99 o                         
   7   3   1         34.77         40.49         4.84 o                         
   8   3   1        118.11        129.35         6.11 o                         
   9   3   1          7.61          6.39         2.61 o                         
  10   3   1         36.66         58.54         5.12 o                         
  11   3   1          7.24          9.92         3.70 o                         
  12   3   1          2.24          8.23         4.11 o                         
 -12   4   1         12.12         26.46         4.59 o                         
 -11   4   1         33.98         32.74         5.99 o                         
 -10   4   1         69.45         72.96         4.30 o                         
  -9   4   1         42.13         40.90         3.69 o                         
  -8   4   1          0.27          1.99         2.07 o                         
  -7   4   1         62.36         48.93         3.55 o                         
  -6   4   1         25.16         13.33         2.63 o                         
  -5   4   1        102.31        125.27         4.22 o                         
  -4   4   1        181.83        180.95         5.79 o                         
  -3   4   1         60.70         84.35         4.32 o                         
  -2   4   1        721.03        707.42        16.57 o                         
  -1   4   1       1663.18       1588.04        38.47 o                         
   0   4   1       2101.72       2172.86        49.29 o                         
   1   4   1        122.12        108.89         3.58 o                         
   2   4   1        443.50        482.47        29.82 o                         
   3   4   1        644.98        657.94        15.49 o                         
   4   4   1        656.56        573.63        21.11 o                         
   5   4   1        555.62        641.40        32.93 o                         
   6   4   1        506.56        522.25        22.63 o                         
   7   4   1          5.52          7.09         2.34 o                         
   8   4   1         11.25          7.49         1.83 o                         
   9   4   1         32.75         32.50         6.34 o                         
  10   4   1         80.40         75.96         4.17 o                         
  11   4   1         16.80         18.18         3.79 o                         
  12   4   1          4.92          7.48         5.41 o                         
 -12   5   1         47.33         77.96        10.10 o                         
 -11   5   1         22.56         26.88         4.27 o                         
 -10   5   1          0.35          1.03         3.41 o                         
  -9   5   1         13.57         16.55         2.92 o                         
  -8   5   1          4.59          3.67         2.42 o                         
  -7   5   1        480.87        451.01        15.09 o                         
  -6   5   1        440.84        429.03        18.65 o                         
  -5   5   1         48.80         47.98         3.31 o                         
  -4   5   1        200.74        217.30         7.28 o                         
  -3   5   1         52.70         69.00         3.03 o                         
  -2   5   1        798.23        840.51        19.65 o                         
  -1   5   1         31.92         39.12         2.22 o                         
   0   5   1        256.40        212.66         6.26 o                         
   1   5   1        370.29        352.39        15.73 o                         
   2   5   1         47.52         54.10         2.69 o                         
   3   5   1       2296.72       2337.68        65.08 o                         
   4   5   1         34.41         32.46        11.78 o                         
   5   5   1        231.46        233.47        11.71 o                         
   6   5   1         13.42         11.23         3.90 o                         
   7   5   1        207.83        201.93        11.39 o                         
   8   5   1          0.02         -2.86         4.05 o                         
   9   5   1         22.14         23.24         5.26 o                         
  10   5   1         28.85         28.66         5.83 o                         
  11   5   1         25.42         26.79        11.40 o                         
  12   5   1          0.15          0.56         6.64 o                         
 -12   6   1        209.12        225.73        25.39 o                         
 -11   6   1          6.10          7.62         5.47 o                         
 -10   6   1        134.22        123.42         7.59 o                         
  -9   6   1         43.10         43.96         3.50 o                         
  -8   6   1         19.81         22.41         2.95 o                         
  -7   6   1        362.65        332.23        19.70 o                         
  -6   6   1          2.69          0.22         2.08 o                         
  -5   6   1        153.55        149.99         6.35 o                         
  -4   6   1        249.21        261.13         8.47 o                         
  -3   6   1        104.88         94.65         4.42 o                         
  -2   6   1        420.78        435.32        21.40 o                         
  -1   6   1       1070.51       1013.93        29.14 o                         
   0   6   1        638.21        635.42        17.52 o                         
   1   6   1        798.91        783.47        22.69 o                         
   2   6   1          0.87          1.05         1.92 o                         
   3   6   1       1025.27       1054.00        32.82 o                         
   4   6   1        112.21        107.32         5.78 o                         
   5   6   1         16.65         18.45         4.12 o                         
   6   6   1         11.40         15.97         4.36 o                         
   7   6   1          2.09         -0.02         4.17 o                         
   8   6   1         47.27         52.88        12.28 o                         
   9   6   1          0.56          4.63         4.76 o                         
  10   6   1        145.05        161.15        11.63 o                         
  11   6   1        349.04        400.72        20.31 o                         
 -11   7   1         10.54         10.50         6.03 o                         
 -10   7   1        123.20        135.25        13.28 o                         
  -9   7   1         82.16         74.38         7.33 o                         
  -8   7   1        169.66        151.17         7.20 o                         
  -7   7   1          1.62          1.25         2.35 o                         
  -6   7   1          3.10          6.21         2.37 o                         
  -5   7   1        172.17        147.25         6.53 o                         
  -4   7   1         70.42         67.93         5.09 o                         
  -3   7   1       1756.93       1713.79        48.45 o                         
  -2   7   1       1782.18       1681.44        47.53 o                         
  -1   7   1          2.84          3.43         2.02 o                         
   0   7   1        352.10        351.50        11.26 o                         
   1   7   1         52.87         53.39         3.36 o                         
   2   7   1        113.37        124.88         8.60 o                         
   3   7   1          1.07          1.15         2.14 o                         
   4   7   1         53.95         51.61         5.54 o                         
   5   7   1       1026.54       1039.03        43.12 o                         
   6   7   1       1242.41       1166.23        48.20 o                         
   7   7   1         81.52         67.26         8.33 o                         
   8   7   1          1.23          0.01         4.98 o                         
   9   7   1         29.24         22.57         5.76 o                         
  10   7   1         46.48         53.29         8.78 o                         
 -10   8   1         32.16         37.99         7.55 o                         
  -9   8   1          1.33          0.68         4.82 o                         
  -8   8   1         35.70         40.54         7.57 o                         
  -7   8   1         29.64         24.52         2.97 o                         
  -6   8   1         43.04         36.82         3.41 o                         
  -5   8   1        330.30        324.53        11.89 o                         
  -4   8   1        120.65        126.42         5.62 o                         
  -3   8   1        121.89        127.26         6.16 o                         
  -2   8   1          0.20          2.60         2.56 o                         
  -1   8   1          0.41          8.92         2.71 o                         
   0   8   1        134.29        141.72        13.62 o                         
   1   8   1         51.39         56.79         6.05 o                         
   2   8   1         58.72         37.93         5.09 o                         
   3   8   1         86.29        111.50         6.99 o                         
   4   8   1         69.85         47.73         4.40 o                         
   5   8   1        658.41        718.57        31.31 o                         
   6   8   1        194.67        187.58        14.81 o                         
   7   8   1          0.02          4.30         6.53 o                         
   8   8   1         12.93         13.66         5.49 o                         
   9   8   1         36.32         45.41         6.69 o                         
  10   8   1          0.25          0.66         6.39 o                         
  -9   9   1         29.43         19.51         6.18 o                         
  -8   9   1         31.42         37.64         6.23 o                         
  -7   9   1        101.55         89.15         6.53 o                         
  -6   9   1         50.78         46.15         4.64 o                         
  -5   9   1        134.20        120.67         8.92 o                         
  -4   9   1        110.86         97.72         9.91 o                         
  -3   9   1         15.66         14.97         3.15 o                         
  -2   9   1         61.78         69.88         6.27 o                         
  -1   9   1        464.24        478.04        15.36 o                         
   0   9   1          5.46          7.72         2.88 o                         
   1   9   1        100.09        112.48        11.99 o                         
   2   9   1        160.11        151.12         9.22 o                         
   3   9   1         55.17         66.39         9.70 o                         
   4   9   1         30.11         28.18         2.73 o                         
   5   9   1        118.30        108.56        10.59 o                         
   6   9   1        133.19        136.14        13.31 o                         
   7   9   1          8.55          5.74         5.12 o                         
   8   9   1         18.16         12.03         5.67 o                         
   9   9   1          0.00         -6.19         7.49 o                         
  -8  10   1        252.53        275.68        16.03 o                         
  -7  10   1         42.18         38.12         6.53 o                         
  -6  10   1         44.03         41.58         4.64 o                         
  -5  10   1         21.07         19.16         5.58 o                         
  -4  10   1          0.32          0.20         2.74 o                         
  -3  10   1        214.53        221.02         9.46 o                         
  -2  10   1        302.26        311.03        11.38 o                         
  -1  10   1         26.73         22.03         3.55 o                         
   0  10   1         38.62         36.01         4.07 o                         
   1  10   1          5.96          7.18         3.15 o                         
   2  10   1         11.82          5.88         3.75 o                         
   3  10   1         58.80         68.42         5.75 o                         
   4  10   1         81.27         83.57         5.21 o                         
   5  10   1         42.96         40.83         6.47 o                         
   6  10   1        226.47        242.83        15.79 o                         
   7  10   1         86.78         92.84        10.86 o                         
  -6  11   1         21.40         36.46         5.82 o                         
  -5  11   1         37.07         36.77         4.54 o                         
  -4  11   1         14.01          9.49         3.13 o                         
  -3  11   1          4.73         -0.01         2.88 o                         
  -2  11   1        316.07        328.32        12.08 o                         
  -1  11   1        246.03        256.92        10.31 o                         
   0  11   1          2.94          3.30         3.34 o                         
   1  11   1        266.82        276.20        10.76 o                         
   2  11   1         10.94         14.72         3.84 o                         
   3  11   1         75.63         69.97         5.13 o                         
   4  11   1          7.96          4.87         2.85 o                         
   5  11   1         32.33         53.23         8.29 o                         
   6  11   1          0.00          2.21         7.39 o                         
  -4  12   1          0.02          5.20         4.28 o                         
  -3  12   1         42.25         40.79         4.76 o                         
  -2  12   1         34.69         36.80         6.24 o                         
  -1  12   1          2.13          2.91         4.40 o                         
   0  12   1        591.66        664.75        26.12 o                         
   1  12   1        296.02        314.25        19.48 o                         
   2  12   1         20.13         35.06         5.79 o                         
   3  12   1         10.77          4.36         3.38 o                         
 -12   0   2        153.23        154.60        12.24 o                         
 -10   0   2        699.48        674.10        28.27 o                         
  -8   0   2        147.09        142.61         9.14 o                         
  -6   0   2         67.43         90.85         4.85 o                         
  -4   0   2        301.62        287.67        10.82 o                         
  -2   0   2        825.77        623.65        43.28 o                         
   0   0   2       3424.10       3455.42       165.12 o                         
   4   0   2       4623.74       4519.05       153.12 o                         
   6   0   2        163.73        134.78         6.67 o                         
   8   0   2          3.86          0.26         4.34 o                         
  10   0   2        131.10        143.13        17.36 o                         
  12   0   2         70.62         90.19         9.90 o                         
 -13   1   2          0.01          1.93         3.88 o                         
 -12   1   2         30.62         31.07         6.09 o                         
 -11   1   2          1.64          1.53         4.54 o                         
 -10   1   2       1329.79       1314.90        37.44 o                         
  -9   1   2        215.14        223.93         9.18 o                         
  -8   1   2         42.98         32.20         3.78 o                         
  -7   1   2        245.96        233.94         7.19 o                         
  -6   1   2        593.44        596.32        14.93 o                         
  -5   1   2       2911.51       2996.51        76.71 o                         
  -4   1   2        974.58        912.45        23.75 o                         
  -3   1   2       1711.32       1784.86        40.27 o                         
  -2   1   2       8142.49       7939.28       189.41 o                         
  -1   1   2        588.49        621.76        12.89 o                         
   0   1   2       3235.30       3295.12        78.78 o                         
   1   1   2       3624.31       3517.77        79.32 o                         
   2   1   2      10557.87      10541.41       268.54 o                         
   3   1   2        109.63        111.96         4.03 o                         
   4   1   2       3206.03       3184.57        81.80 o                         
   5   1   2       1503.22       1651.46        40.04 o                         
   6   1   2        105.12        144.23        10.34 o                         
   7   1   2        242.15        235.19        12.80 o                         
   8   1   2        470.08        465.47        21.42 o                         
   9   1   2        390.32        401.17        15.92 o                         
  10   1   2          1.09          2.73         3.51 o                         
  11   1   2         76.53         68.74         5.72 o                         
  12   1   2         32.95         47.61         7.50 o                         
 -13   2   2          8.71          6.04         3.68 o                         
 -12   2   2        490.62        490.10        18.94 o                         
 -11   2   2        175.07        172.59         9.03 o                         
 -10   2   2          0.24         10.11         3.55 o                         
  -9   2   2         53.82         71.10         5.75 o                         
  -8   2   2        135.18        109.17         7.16 o                         
  -7   2   2         15.50         31.38         3.39 o                         
  -6   2   2         76.81         98.20         3.96 o                         
  -5   2   2       1530.19       1592.53        43.16 o                         
  -4   2   2        236.27        269.99        11.82 o                         
  -3   2   2        484.42        507.09        12.62 o                         
  -2   2   2      15128.43      15258.50      1029.67 o                         
  -1   2   2      12429.32      12112.75       817.56 o                         
   0   2   2        361.94        343.45         8.69 o                         
   1   2   2        259.77        260.14        12.29 o                         
   2   2   2        325.26        325.42        44.74 o                         
   3   2   2         46.64         51.29         3.66 o                         
   4   2   2         42.88         41.09         3.05 o                         
   5   2   2        468.11        516.20        24.32 o                         
   6   2   2        246.67        223.47         8.93 o                         
   7   2   2        273.56        260.61        12.17 o                         
   8   2   2        384.61        320.77        14.48 o                         
   9   2   2        116.33        115.09         6.22 o                         
  10   2   2          0.00          2.85         3.43 o                         
  11   2   2          0.27         -0.48         4.02 o                         
  12   2   2          2.65          1.94         3.73 o                         
 -13   3   2         13.28          7.27         3.86 o                         
 -12   3   2         14.99         14.51         4.10 o                         
 -11   3   2          0.01          0.19         3.46 o                         
 -10   3   2         22.17         28.02         4.76 o                         
  -9   3   2        239.49        230.28         8.53 o                         
  -8   3   2          1.07          3.04         1.79 o                         
  -7   3   2        347.70        330.70         9.74 o                         
  -6   3   2        164.40        157.46         5.04 o                         
  -5   3   2         17.42         22.96         1.63 o                         
  -4   3   2       5553.13       5686.64       136.10 o                         
  -3   3   2        335.69        344.31         7.99 o                         
  -2   3   2        610.85        555.23        21.09 o                         
  -1   3   2        562.58        596.82        13.90 o                         
   0   3   2        375.16        374.02        10.25 o                         
   1   3   2       1120.05       1120.53        25.69 o                         
   2   3   2        108.35         90.24         5.28 o                         
   3   3   2       1460.79       1430.80        49.18 o                         
   4   3   2         47.61         39.09         4.35 o                         
   5   3   2          0.06         -2.32         2.38 o                         
   6   3   2        132.14        131.82        12.40 o                         
   7   3   2         57.67         54.87         3.53 o                         
   8   3   2        457.46        409.50        21.21 o                         
   9   3   2        240.49        243.13         9.42 o                         
  10   3   2        165.33        176.85        11.72 o                         
  11   3   2         13.90         17.45         4.32 o                         
  12   3   2         27.91         26.67         6.07 o                         
 -13   4   2         95.95        111.26         7.81 o                         
 -12   4   2         41.20         47.70         5.06 o                         
 -11   4   2         18.14         18.75         4.10 o                         
 -10   4   2          4.67          2.92         4.24 o                         
  -9   4   2        106.76         99.64         5.71 o                         
  -8   4   2        708.57        737.42        21.57 o                         
  -7   4   2         14.03         17.33         1.80 o                         
  -6   4   2       1059.45       1095.60        25.39 o                         
  -5   4   2        352.18        393.63        12.92 o                         
  -4   4   2        352.93        332.62        11.56 o                         
  -3   4   2        275.73        290.92        15.79 o                         
  -2   4   2         75.91         63.34         5.00 o                         
  -1   4   2          0.64          2.12         1.45 o                         
   0   4   2        335.13        312.56         7.85 o                         
   1   4   2       4174.44       4150.31       114.84 o                         
   2   4   2       1609.04       1542.56        37.52 o                         
   3   4   2        888.65        824.94        22.04 o                         
   4   4   2       1173.96       1204.22        49.05 o                         
   5   4   2        142.66        138.67        15.02 o                         
   6   4   2          0.79          4.76         3.55 o                         
   7   4   2        116.49        126.18         8.98 o                         
   8   4   2         64.41         73.95         9.86 o                         
   9   4   2          5.97          1.56         5.62 o                         
  10   4   2         72.50         85.99        12.44 o                         
  11   4   2         16.12         11.62         8.87 o                         
  12   4   2         50.17         65.65         7.56 o                         
 -12   5   2        103.59         95.76         7.51 o                         
 -11   5   2         30.32         33.44         5.65 o                         
 -10   5   2        321.22        334.53        19.27 o                         
  -9   5   2        135.46        137.87         7.20 o                         
  -8   5   2        421.06        388.36        15.67 o                         
  -7   5   2         12.28         24.75         3.12 o                         
  -6   5   2         14.54         11.17         2.71 o                         
  -5   5   2        126.11        135.04         5.26 o                         
  -4   5   2        497.17        522.89        13.37 o                         
  -3   5   2       2225.65       2271.60        49.13 o                         
  -2   5   2        378.74        410.55         9.64 o                         
  -1   5   2         72.91         78.35         4.23 o                         
   0   5   2        287.49        322.35         8.21 o                         
   1   5   2        962.94        971.28        22.63 o                         
   2   5   2        311.08        287.51        15.63 o                         
   3   5   2         34.95         39.54         6.14 o                         
   4   5   2         38.35         47.83         6.64 o                         
   5   5   2        500.66        527.13        22.93 o                         
   6   5   2        424.20        422.20        19.28 o                         
   7   5   2        584.32        581.51        25.58 o                         
   8   5   2          2.64          5.20         4.35 o                         
   9   5   2        132.38        124.80        10.11 o                         
  10   5   2         29.17         27.36         8.19 o                         
  11   5   2         13.21          8.13         7.28 o                         
 -12   6   2          3.68          3.87         5.33 o                         
 -11   6   2         44.04         39.37         4.74 o                         
 -10   6   2         45.52         41.96         5.19 o                         
  -9   6   2         96.21        102.67         6.64 o                         
  -8   6   2         81.63         63.07         7.70 o                         
  -7   6   2         66.34         76.04         5.58 o                         
  -6   6   2         13.50          8.87         2.39 o                         
  -5   6   2          1.09          1.34         2.13 o                         
  -4   6   2        373.84        383.90        11.06 o                         
  -3   6   2         41.43         48.16         4.84 o                         
  -2   6   2         38.80         34.99         2.61 o                         
  -1   6   2          0.31         -0.14         1.73 o                         
   0   6   2         51.77         55.60         3.06 o                         
   1   6   2         30.94         55.66         4.97 o                         
   2   6   2         29.18         17.32         3.95 o                         
   3   6   2        151.51        157.27         6.23 o                         
   4   6   2          0.16          0.93         3.47 o                         
   5   6   2         20.08         17.30         4.28 o                         
   6   6   2          3.05         11.03         5.66 o                         
   7   6   2          0.33          9.45         4.57 o                         
   8   6   2        498.89        539.45        24.55 o                         
   9   6   2         28.99         28.17         7.97 o                         
  10   6   2         30.26         38.36         9.49 o                         
  11   6   2        105.88        114.65        11.18 o                         
 -11   7   2         52.69         62.80         9.75 o                         
 -10   7   2         51.05         49.80         5.00 o                         
  -9   7   2         95.59         82.42         6.55 o                         
  -8   7   2        187.58        168.47        12.12 o                         
  -7   7   2        154.76        150.18         7.46 o                         
  -6   7   2        271.65        266.33        10.03 o                         
  -5   7   2        130.93        124.38         6.72 o                         
  -4   7   2        277.43        299.59         9.16 o                         
  -3   7   2        292.75        249.49        10.43 o                         
  -2   7   2         59.16         36.02         5.79 o                         
  -1   7   2        206.51        216.45        15.91 o                         
   0   7   2        406.56        384.38        12.14 o                         
   1   7   2        602.02        628.15        18.72 o                         
   2   7   2        105.46        113.74         5.42 o                         
   3   7   2          9.07          5.85         2.03 o                         
   4   7   2         61.43         61.10         6.02 o                         
   5   7   2        657.75        617.83        33.20 o                         
   6   7   2          0.55          3.57         4.94 o                         
   7   7   2        244.62        287.52        18.87 o                         
   8   7   2         17.89         17.13         6.20 o                         
   9   7   2          5.38         14.98         5.60 o                         
  10   7   2          6.01          5.38         5.62 o                         
 -10   8   2         15.30         15.05         7.26 o                         
  -9   8   2         32.77         45.50         6.67 o                         
  -8   8   2          0.02          2.44         3.73 o                         
  -7   8   2          0.79          1.79         2.61 o                         
  -6   8   2         77.79         71.51         5.29 o                         
  -5   8   2          0.03          1.11         2.33 o                         
  -4   8   2        440.43        413.26        13.23 o                         
  -3   8   2         70.60         63.29         6.00 o                         
  -2   8   2        598.00        547.29        16.91 o                         
  -1   8   2        832.33        823.59        24.64 o                         
   0   8   2       1950.64       1826.00        56.77 o                         
   1   8   2        207.35        196.01         7.50 o                         
   2   8   2         96.17         87.92         5.20 o                         
   3   8   2        462.02        456.20        17.94 o                         
   4   8   2        785.80        765.53        32.90 o                         
   5   8   2        113.67         79.06         9.03 o                         
   6   8   2        103.41         78.13         9.05 o                         
   7   8   2        221.21        204.84        19.73 o                         
   8   8   2         47.92         43.37         6.77 o                         
   9   8   2          7.80          8.87         5.68 o                         
  -9   9   2         17.78          9.10         6.43 o                         
  -8   9   2          0.09         -0.62         3.39 o                         
  -7   9   2         75.16         67.85         5.84 o                         
  -6   9   2         23.56         19.57         4.28 o                         
  -5   9   2        112.22        105.14         7.56 o                         
  -4   9   2         93.09         96.16         5.05 o                         
  -3   9   2        299.35        286.21        10.38 o                         
  -2   9   2        205.18        207.80         8.36 o                         
  -1   9   2        191.75        210.35         8.48 o                         
   0   9   2         85.69         78.87         9.52 o                         
   1   9   2        329.43        317.74        16.21 o                         
   2   9   2         34.55         26.39         3.85 o                         
   3   9   2         37.53         30.43         3.36 o                         
   4   9   2          5.12          6.10         5.77 o                         
   5   9   2         71.17         96.08         9.86 o                         
   6   9   2         50.26         42.39         6.88 o                         
   7   9   2        221.31        244.07        20.08 o                         
   8   9   2         20.45         27.24         7.99 o                         
  -8  10   2         71.22         80.94        12.98 o                         
  -7  10   2          4.23          4.38         5.10 o                         
  -6  10   2          4.95          4.21         3.42 o                         
  -5  10   2         21.54         25.21         3.47 o                         
  -4  10   2         22.36         21.82         3.22 o                         
  -3  10   2         64.10         74.88         7.61 o                         
  -2  10   2        951.27        908.72        27.33 o                         
  -1  10   2        140.22        145.93         7.25 o                         
   0  10   2         42.39         44.98         4.87 o                         
   1  10   2          6.68          4.24         3.61 o                         
   2  10   2          1.98         -1.55         3.38 o                         
   3  10   2        215.03        226.35        10.84 o                         
   4  10   2         54.14         47.42         3.68 o                         
   5  10   2        247.35        253.04        15.09 o                         
   6  10   2         46.59         41.24         6.82 o                         
   7  10   2         33.88         30.87         8.97 o                         
  -6  11   2         73.69         71.37         5.84 o                         
  -5  11   2          0.95         -2.92         2.92 o                         
  -4  11   2          0.15          1.48         3.10 o                         
  -3  11   2          4.13          5.38         3.00 o                         
  -2  11   2         24.70         22.07         4.39 o                         
  -1  11   2          8.04          4.54         3.35 o                         
   0  11   2         36.77         39.81         9.40 o                         
   1  11   2         60.53         61.31         5.22 o                         
   2  11   2         55.54         67.66         9.53 o                         
   3  11   2          0.68          5.20         3.08 o                         
   4  11   2          0.82         -0.46         5.13 o                         
   5  11   2         18.52         21.55         7.80 o                         
  -4  12   2          7.11         15.81         4.86 o                         
  -3  12   2         37.90         27.60         5.56 o                         
  -2  12   2          6.65          3.52         5.39 o                         
  -1  12   2         88.77         85.97        14.06 o                         
   0  12   2         76.01        102.84        11.01 o                         
   1  12   2         46.32         37.99         5.84 o                         
   2  12   2         61.35         57.88         5.31 o                         
   3  12   2          3.94         -1.86         5.68 o                         
 -13   0   3         96.81        119.74        18.51 o                         
 -11   0   3         55.08         57.98         5.50 o                         
  -9   0   3         27.75         26.27         3.45 o                         
  -7   0   3         63.05         58.86         4.22 o                         
  -5   0   3       2190.12       2377.46        93.41 o                         
  -3   0   3       1845.80       1958.87        94.40 o                         
  -1   0   3         46.50         57.63         3.05 o                         
   1   0   3        170.78        179.15         7.09 o                         
   3   0   3       2902.74       3057.54       103.84 o                         
   5   0   3       2859.76       2927.42        99.77 o                         
   7   0   3         21.18         26.42         4.05 o                         
   9   0   3        173.52        166.97        12.32 o                         
  11   0   3        124.98        140.75        12.55 o                         
 -13   1   3        195.37        201.79        17.14 o                         
 -12   1   3        109.25        117.10         7.13 o                         
 -11   1   3         55.03         50.50         4.81 o                         
 -10   1   3          9.17         15.66         2.91 o                         
  -9   1   3         21.56         45.27         4.19 o                         
  -8   1   3        502.72        533.64        17.36 o                         
  -7   1   3        273.27        274.10        14.58 o                         
  -6   1   3          8.51          9.72         1.60 o                         
  -5   1   3        350.26        399.26        13.15 o                         
  -4   1   3        831.24        757.12        18.46 o                         
  -3   1   3        194.22        239.68         7.83 o                         
  -2   1   3       2603.53       2605.84        55.82 o                         
  -1   1   3        945.89       1007.59        22.98 o                         
   0   1   3        120.35        168.76         5.48 o                         
   1   1   3       4485.62       4291.48        96.76 o                         
   2   1   3        264.69        250.80        15.33 o                         
   3   1   3       1583.22       1538.91        93.00 o                         
   4   1   3       3220.30       3449.34        82.76 o                         
   5   1   3       1291.00       1257.55        30.74 o                         
   6   1   3       1882.01       1843.17        63.04 o                         
   7   1   3         74.47         78.93         4.84 o                         
   8   1   3         11.43          7.58         2.94 o                         
   9   1   3          3.17          5.53         3.40 o                         
  10   1   3         69.78         72.21        10.08 o                         
  11   1   3          0.65         -0.59         3.61 o                         
  12   1   3         60.90         45.05         5.99 o                         
 -13   2   3         68.17         59.50         5.76 o                         
 -12   2   3          1.94          5.34         4.30 o                         
 -11   2   3        265.56        222.12        10.18 o                         
 -10   2   3          0.31          4.53         2.06 o                         
  -9   2   3        229.86        231.65         9.31 o                         
  -8   2   3         53.22         55.26         3.20 o                         
  -7   2   3        141.69        155.60         5.19 o                         
  -6   2   3       1867.49       2019.23        52.06 o                         
  -5   2   3        449.32        414.36        10.56 o                         
  -4   2   3        238.87        273.60         7.23 o                         
  -3   2   3        834.66        750.13        17.71 o                         
  -2   2   3       5144.63       5236.66       125.10 o                         
  -1   2   3       8617.79       8505.52       202.98 o                         
   0   2   3        155.69        144.17         4.59 o                         
   1   2   3        172.73        162.92         5.14 o                         
   2   2   3        409.45        511.33        18.31 o                         
   3   2   3       1514.48       1635.05        56.16 o                         
   4   2   3         48.94         50.51         4.85 o                         
   5   2   3        261.20        326.55        19.50 o                         
   6   2   3        433.13        475.61        19.85 o                         
   7   2   3        283.85        381.39        20.62 o                         
   8   2   3         95.00         95.52         5.45 o                         
   9   2   3          0.00          1.10         2.66 o                         
  10   2   3        306.64        310.75        11.71 o                         
  11   2   3          0.18         -3.53         4.77 o                         
  12   2   3        152.12        177.20        12.45 o                         
 -13   3   3          0.75         -3.26         3.32 o                         
 -12   3   3        100.83         72.50         7.95 o                         
 -11   3   3        163.43        221.67        15.24 o                         
 -10   3   3         94.74         98.00         5.62 o                         
  -9   3   3         62.35         56.71         5.91 o                         
  -8   3   3        371.59        369.61        10.19 o                         
  -7   3   3        116.95        108.22         3.67 o                         
  -6   3   3        326.84        322.98         8.66 o                         
  -5   3   3         29.89         27.15         2.25 o                         
  -4   3   3       1564.14       1711.81        70.94 o                         
  -3   3   3       2087.54       2063.54        45.99 o                         
  -2   3   3       1686.27       1697.72        36.69 o                         
  -1   3   3       1853.15       1897.02        45.71 o                         
   0   3   3        398.92        379.75         9.76 o                         
   1   3   3       1124.18       1122.48        25.77 o                         
   2   3   3       2422.21       2452.61        96.71 o                         
   3   3   3        176.34        147.20         7.64 o                         
   4   3   3         44.75         48.63         4.18 o                         
   5   3   3         74.86         77.27        13.07 o                         
   6   3   3        228.99        244.27        16.60 o                         
   7   3   3       1533.87       1512.93        61.21 o                         
   8   3   3        164.04        175.11        11.15 o                         
   9   3   3          2.42          1.13         2.88 o                         
  10   3   3         36.46         30.53         4.33 o                         
  11   3   3          4.24          5.72         3.41 o                         
  12   3   3         11.11          6.36         5.47 o                         
 -13   4   3          1.71          5.21         3.81 o                         
 -12   4   3         42.37         43.49         4.85 o                         
 -11   4   3         29.18         34.10         5.08 o                         
 -10   4   3          0.98          2.88         3.92 o                         
  -9   4   3        281.53        261.40        25.60 o                         
  -8   4   3        180.16        203.54         8.97 o                         
  -7   4   3        298.01        305.80         8.43 o                         
  -6   4   3         70.09         65.52         7.26 o                         
  -5   4   3          2.09          3.77         1.63 o                         
  -4   4   3        548.64        641.63        15.19 o                         
  -3   4   3        603.05        658.82        14.05 o                         
  -2   4   3       2279.27       2276.45        51.76 o                         
  -1   4   3       5005.15       5139.15       123.05 o                         
   0   4   3        305.77        380.62        19.96 o                         
   1   4   3        293.89        290.20         7.80 o                         
   2   4   3         15.58         26.95         2.42 o                         
   3   4   3        368.83        345.74        15.45 o                         
   4   4   3        335.63        354.42        19.68 o                         
   5   4   3         13.96         15.81         3.87 o                         
   6   4   3        111.42        122.73        13.28 o                         
   7   4   3        652.98        765.26        39.85 o                         
   8   4   3          0.37         -3.78         4.22 o                         
   9   4   3        317.64        298.33        37.93 o                         
  10   4   3          8.74         12.30         5.38 o                         
  11   4   3          5.37          7.40         5.44 o                         
 -12   5   3         36.23         43.41         4.99 o                         
 -11   5   3         39.93         42.17         5.54 o                         
 -10   5   3        185.31        176.86         9.22 o                         
  -9   5   3          1.73         -1.46         3.38 o                         
  -8   5   3        123.55        115.78         6.63 o                         
  -7   5   3        587.64        549.76        18.25 o                         
  -6   5   3        157.46        155.31         8.03 o                         
  -5   5   3        413.07        414.20        11.74 o                         
  -4   5   3         52.41         57.45         3.63 o                         
  -3   5   3        182.22        170.02         4.76 o                         
  -2   5   3         54.71         45.76         3.18 o                         
  -1   5   3        202.67        203.61         6.56 o                         
   0   5   3       1321.11       1367.55        33.40 o                         
   1   5   3        940.10       1027.52        31.95 o                         
   2   5   3        669.27        724.28        37.22 o                         
   3   5   3          9.48          4.84         3.11 o                         
   4   5   3        348.97        322.71        15.19 o                         
   5   5   3         29.93         42.42         4.99 o                         
   6   5   3        346.66        322.52        15.86 o                         
   7   5   3         60.92         59.22         7.22 o                         
   8   5   3          7.21         13.22         9.18 o                         
   9   5   3          5.25          6.76         6.59 o                         
  10   5   3         25.66         27.07         6.31 o                         
  11   5   3          1.00          0.42         5.45 o                         
 -12   6   3         39.03         28.37         5.83 o                         
 -11   6   3        136.12        135.18         8.38 o                         
 -10   6   3        359.74        378.18        15.47 o                         
  -9   6   3          2.59         -0.25         3.29 o                         
  -8   6   3        597.83        590.47        20.02 o                         
  -7   6   3        105.95         96.72         5.34 o                         
  -6   6   3          8.89         17.31         3.58 o                         
  -5   6   3          7.63          7.16         2.33 o                         
  -4   6   3         48.17         46.06         3.03 o                         
  -3   6   3        150.01        142.96         5.70 o                         
  -2   6   3          1.10          0.11         1.78 o                         
  -1   6   3        401.54        438.81        13.42 o                         
   0   6   3        259.78        275.17         9.06 o                         
   1   6   3       1035.81       1012.30        31.65 o                         
   2   6   3        828.61        836.89        26.47 o                         
   3   6   3          8.14         16.11         3.93 o                         
   4   6   3         16.86         16.02         4.10 o                         
   5   6   3         96.75         68.22         7.57 o                         
   6   6   3         78.45        107.85        10.92 o                         
   7   6   3        426.96        446.50        21.65 o                         
   8   6   3        255.23        246.92        14.79 o                         
   9   6   3        286.92        334.75        17.72 o                         
  10   6   3         11.18          4.21         5.48 o                         
 -11   7   3         20.65         38.24        10.09 o                         
 -10   7   3         93.20         87.70         8.01 o                         
  -9   7   3         18.97         21.24         4.20 o                         
  -8   7   3          1.97          3.46         3.34 o                         
  -7   7   3         40.32         41.62         5.30 o                         
  -6   7   3        112.47        109.75         8.17 o                         
  -5   7   3         25.69         27.04         3.43 o                         
  -4   7   3          5.46          3.17         2.15 o                         
  -3   7   3        109.76        108.34         7.63 o                         
  -2   7   3       1055.39        979.84        40.41 o                         
  -1   7   3        133.02        145.04         6.09 o                         
   0   7   3        264.50        249.29         8.58 o                         
   1   7   3        250.15        273.36         9.94 o                         
   2   7   3        177.17        175.76         8.42 o                         
   3   7   3          8.78          9.29         4.03 o                         
   4   7   3          0.59          1.66         3.97 o                         
   5   7   3        394.36        448.17        28.31 o                         
   6   7   3        377.20        403.31        23.45 o                         
   7   7   3        134.41        151.30        11.48 o                         
   8   7   3         50.53         49.01         6.70 o                         
   9   7   3         24.35         21.49         6.09 o                         
  10   7   3         86.81         80.76         9.02 o                         
 -10   8   3          4.19         -1.65         5.28 o                         
  -9   8   3        194.84        249.26        14.70 o                         
  -8   8   3          1.26          6.83         4.64 o                         
  -7   8   3         40.09         29.39         5.40 o                         
  -6   8   3        113.20        110.08         8.47 o                         
  -5   8   3         63.78         67.45         4.09 o                         
  -4   8   3       1376.18       1410.29        37.51 o                         
  -3   8   3        421.16        417.33        13.49 o                         
  -2   8   3         94.96         96.49         5.53 o                         
  -1   8   3        128.86        116.02         8.25 o                         
   0   8   3         55.26         49.01         7.44 o                         
   1   8   3        450.63        360.23        16.19 o                         
   2   8   3        108.05        103.81         6.81 o                         
   3   8   3        121.76        125.32         9.19 o                         
   4   8   3        481.75        458.71        34.48 o                         
   5   8   3         11.85         10.88         4.89 o                         
   6   8   3        404.70        419.64        20.54 o                         
   7   8   3        576.25        581.49        26.81 o                         
   8   8   3         63.84         54.78         7.35 o                         
   9   8   3         79.33         91.01         9.12 o                         
  -9   9   3          7.68          2.65         5.42 o                         
  -8   9   3         14.03         17.13         4.22 o                         
  -7   9   3          0.94          2.13         3.66 o                         
  -6   9   3         91.08         85.11         6.45 o                         
  -5   9   3        241.72        211.98        10.36 o                         
  -4   9   3        583.22        622.93        17.87 o                         
  -3   9   3         91.34         67.02         4.63 o                         
  -2   9   3        613.05        563.22        17.68 o                         
  -1   9   3        369.78        373.85        12.66 o                         
   0   9   3         32.67         36.05         3.91 o                         
   1   9   3        312.29        301.89        14.78 o                         
   2   9   3        303.08        299.30        12.83 o                         
   3   9   3         88.38         90.25         7.42 o                         
   4   9   3          0.33          4.69         4.66 o                         
   5   9   3         58.23         59.67         7.01 o                         
   6   9   3        232.89        218.28        15.20 o                         
   7   9   3         22.66         29.74         6.44 o                         
   8   9   3          1.90          5.86         5.61 o                         
  -8  10   3         59.75         85.46         7.79 o                         
  -7  10   3         11.86         15.32         3.86 o                         
  -6  10   3          1.11          4.78         3.44 o                         
  -5  10   3          2.67          0.59         2.94 o                         
  -4  10   3          8.10          6.18         2.84 o                         
  -3  10   3          7.74          5.58         2.89 o                         
  -2  10   3         49.80         51.99         4.44 o                         
  -1  10   3         38.34         38.54         4.05 o                         
   0  10   3        132.93        134.45         8.23 o                         
   1  10   3          0.38          1.75         3.52 o                         
   2  10   3          5.09          1.96         3.23 o                         
   3  10   3         35.58         38.68         3.42 o                         
   4  10   3         36.02         35.92         7.71 o                         
   5  10   3         69.46         76.73         8.06 o                         
   6  10   3          9.97          8.45         5.48 o                         
   7  10   3         12.08         30.13        12.39 o                         
  -6  11   3          7.52         14.92         4.04 o                         
  -5  11   3         12.80          9.90         3.37 o                         
  -4  11   3          1.02         -1.41         2.82 o                         
  -3  11   3         43.75         49.54         4.14 o                         
  -2  11   3         25.41         23.27         3.92 o                         
  -1  11   3          0.12          2.51         3.29 o                         
   0  11   3         61.15         65.08         5.40 o                         
   1  11   3        250.13        272.65        12.89 o                         
   2  11   3          4.99          5.21         5.08 o                         
   3  11   3         81.35         72.83         6.14 o                         
   4  11   3          1.88          5.48         5.79 o                         
   5  11   3         46.18         38.91         7.31 o                         
  -3  12   3          1.10          3.11         3.62 o                         
  -2  12   3         20.02         16.85         5.13 o                         
  -1  12   3         10.14          7.14         5.89 o                         
   0  12   3          5.78          3.51         4.23 o                         
   1  12   3         17.35         23.01         4.20 o                         
   2  12   3        247.69        273.42        15.36 o                         
 -12   0   4         20.64         19.42         5.05 o                         
 -10   0   4         21.07          8.26         8.56 o                         
  -8   0   4        173.68        186.69        11.06 o                         
  -6   0   4        254.94        286.61        16.11 o                         
  -4   0   4       5880.09       6292.50       301.27 o                         
  -2   0   4        423.95        467.71        16.40 o                         
   0   0   4        419.77        325.59        10.60 o                         
   2   0   4      14725.43      15178.71       512.41 o                         
   4   0   4      10918.52      10931.92       369.53 o                         
   6   0   4         29.74         40.91         4.19 o                         
   8   0   4        212.44        204.04        16.17 o                         
  10   0   4          3.93         -5.66         5.81 o                         
  12   0   4         71.77         90.64        10.31 o                         
 -13   1   4        103.77         76.22         7.67 o                         
 -12   1   4         85.11         86.37        12.14 o                         
 -11   1   4          9.74         15.63         2.85 o                         
 -10   1   4          3.20          4.37         1.89 o                         
  -9   1   4        113.30        117.88         4.27 o                         
  -8   1   4        113.86        112.87         6.03 o                         
  -7   1   4        471.62        476.70        15.28 o                         
  -6   1   4       1071.62       1153.96        40.29 o                         
  -5   1   4         34.19         43.20         4.38 o                         
  -4   1   4       1921.69       1979.04        67.59 o                         
  -3   1   4        176.47        207.47         5.23 o                         
  -2   1   4        536.34        491.00        12.16 o                         
  -1   1   4         60.88         56.67         4.40 o                         
   0   1   4        146.21        156.44         4.45 o                         
   1   1   4       3210.30       3164.15        71.42 o                         
   2   1   4         22.77         42.76         3.26 o                         
   3   1   4         64.81         88.51         3.56 o                         
   4   1   4       1729.49       1688.77        84.35 o                         
   5   1   4        178.03        151.24        17.77 o                         
   6   1   4        351.89        338.75        10.75 o                         
   7   1   4         17.19         18.69         3.05 o                         
   8   1   4         81.99         94.20         5.44 o                         
   9   1   4        111.70        115.10         7.50 o                         
  10   1   4          0.08         -1.27         3.85 o                         
  11   1   4         62.31         60.86         5.53 o                         
  12   1   4          4.86          6.50         4.09 o                         
 -13   2   4         66.62         43.20         5.81 o                         
 -12   2   4         27.76         32.16         6.84 o                         
 -11   2   4          0.07          1.63         2.18 o                         
 -10   2   4         29.31         30.78         2.39 o                         
  -9   2   4        237.13        256.34        13.73 o                         
  -8   2   4        559.71        570.21        15.43 o                         
  -7   2   4        175.40        175.84         5.57 o                         
  -6   2   4        245.09        231.51        12.82 o                         
  -5   2   4        793.21        798.78        19.74 o                         
  -4   2   4        191.47        179.43         4.77 o                         
  -3   2   4        655.87        640.57        14.95 o                         
  -2   2   4         73.87         95.21         3.95 o                         
  -1   2   4       2904.01       2977.64        71.45 o                         
   0   2   4        235.34        238.25        14.29 o                         
   1   2   4       1015.62       1028.84        35.43 o                         
   2   2   4        772.27        761.41        18.85 o                         
   3   2   4         36.76         35.99         3.31 o                         
   4   2   4        355.92        349.29        10.64 o                         
   5   2   4        167.22        162.12         7.75 o                         
   6   2   4        291.73        375.17        16.10 o                         
   7   2   4        214.33        214.32        23.13 o                         
   8   2   4          8.97         13.60         3.43 o                         
   9   2   4          0.87          4.70         3.22 o                         
  10   2   4         12.01          6.87         3.56 o                         
  11   2   4         59.01         52.78         6.91 o                         
  12   2   4          2.52          2.21         7.21 o                         
 -13   3   4         47.30         51.16         6.26 o                         
 -12   3   4        213.26        192.25         9.39 o                         
 -11   3   4       1190.93       1131.45        32.49 o                         
 -10   3   4         87.88         88.27         5.41 o                         
  -9   3   4         42.42         40.80         3.24 o                         
  -8   3   4          8.88         13.59         2.52 o                         
  -7   3   4        137.76        138.68         4.61 o                         
  -6   3   4         88.67        102.59         3.69 o                         
  -5   3   4         72.73         95.35         3.54 o                         
  -4   3   4       4478.65       4676.34        95.54 o                         
  -3   3   4      10200.31      10523.08       224.83 o                         
  -2   3   4        962.31        969.28        23.79 o                         
  -1   3   4       5450.89       5493.53       123.95 o                         
   0   3   4       1701.72       1631.96        39.52 o                         
   1   3   4       1171.89       1127.70        35.40 o                         
   2   3   4        148.19        163.41         8.42 o                         
   3   3   4         12.51          8.77         2.21 o                         
   4   3   4         78.85        106.88        13.08 o                         
   5   3   4         85.90         92.95        12.48 o                         
   6   3   4        606.36        633.88        28.88 o                         
   7   3   4        640.81        628.72        31.19 o                         
   8   3   4         14.88         15.80         5.09 o                         
   9   3   4         48.02         44.01         6.22 o                         
  10   3   4         10.72         10.96         5.45 o                         
  11   3   4         33.78         33.92         8.97 o                         
 -13   4   4         14.41         17.60         5.33 o                         
 -12   4   4          0.86          6.18         4.14 o                         
 -11   4   4         31.92         30.36         6.58 o                         
 -10   4   4          9.66          6.74         2.72 o                         
  -9   4   4         25.51         18.32         2.67 o                         
  -8   4   4        388.19        381.58        13.06 o                         
  -7   4   4         57.46         52.46         4.60 o                         
  -6   4   4          5.41          4.92         1.59 o                         
  -5   4   4        212.10        205.38         5.95 o                         
  -4   4   4        195.99        173.44         5.60 o                         
  -3   4   4       2204.12       2256.69        48.76 o                         
  -2   4   4        120.86         95.71         4.61 o                         
  -1   4   4         39.10         34.57         2.87 o                         
   0   4   4        188.27        211.23         8.40 o                         
   1   4   4        293.68        320.83        15.25 o                         
   2   4   4        576.55        567.88        23.93 o                         
   3   4   4        226.71        208.96        11.55 o                         
   4   4   4        265.33        274.63        15.28 o                         
   5   4   4        469.17        467.57        20.75 o                         
   6   4   4          5.75          3.12         4.38 o                         
   7   4   4        479.32        583.56        31.57 o                         
   8   4   4         21.29         15.94         5.09 o                         
   9   4   4         26.38         33.18         8.19 o                         
  10   4   4          0.56         -0.55         5.12 o                         
  11   4   4          2.77          5.46         5.67 o                         
 -12   5   4         56.06         54.30         5.23 o                         
 -11   5   4         40.72         43.21         5.41 o                         
 -10   5   4        311.66        278.77        12.11 o                         
  -9   5   4        511.41        468.21        18.73 o                         
  -8   5   4        165.62        132.46        14.45 o                         
  -7   5   4        185.48        180.25         7.53 o                         
  -6   5   4        293.24        291.84         8.78 o                         
  -5   5   4         55.71         53.58         4.66 o                         
  -4   5   4         58.24         69.04         3.03 o                         
  -3   5   4        293.68        302.31         7.44 o                         
  -2   5   4        140.98        183.05         5.29 o                         
  -1   5   4        160.12        186.82         7.12 o                         
   0   5   4         37.58         40.52         2.93 o                         
   1   5   4         61.60         78.93         5.46 o                         
   2   5   4        187.23        172.89        11.46 o                         
   3   5   4        124.90        116.25         7.79 o                         
   4   5   4         61.36         56.41         5.39 o                         
   5   5   4          1.70         -1.54         3.69 o                         
   6   5   4        297.08        297.61        15.03 o                         
   7   5   4        384.94        366.07        17.92 o                         
   8   5   4         97.05         93.46        10.14 o                         
   9   5   4          1.70          7.82         5.19 o                         
  10   5   4        158.93        161.44        12.26 o                         
  11   5   4          0.44          0.75         9.56 o                         
 -12   6   4         18.78         16.96         4.36 o                         
 -11   6   4          0.63          0.25         3.70 o                         
 -10   6   4          2.32          3.72         3.58 o                         
  -9   6   4         84.87         94.26        10.55 o                         
  -8   6   4        629.12        511.23        27.14 o                         
  -7   6   4         29.51         33.99         4.76 o                         
  -6   6   4         72.45         73.70         5.43 o                         
  -5   6   4        529.38        535.01        16.33 o                         
  -4   6   4         67.52         65.32         3.91 o                         
  -3   6   4         10.44          9.57         2.42 o                         
  -2   6   4        423.99        425.77        13.14 o                         
  -1   6   4        290.73        275.47         9.38 o                         
   0   6   4        258.58        260.18         9.41 o                         
   1   6   4        102.10         96.68         5.14 o                         
   2   6   4        201.21        191.08        10.47 o                         
   3   6   4         37.10         33.65         4.70 o                         
   4   6   4         55.09         74.35         6.73 o                         
   5   6   4        246.63        278.44        18.70 o                         
   6   6   4        568.26        568.11        25.58 o                         
   7   6   4        168.26        115.76        15.91 o                         
   8   6   4        102.00        130.62        10.73 o                         
   9   6   4         41.75         47.33         6.94 o                         
  10   6   4          2.48          0.07         5.46 o                         
 -11   7   4        345.38        361.72        17.29 o                         
 -10   7   4         27.62         24.10         4.31 o                         
  -9   7   4         67.54         61.23        10.75 o                         
  -8   7   4        196.56        203.00         9.98 o                         
  -7   7   4         79.36         75.03         5.93 o                         
  -6   7   4        185.61        170.97        10.00 o                         
  -5   7   4         44.03         42.93         3.16 o                         
  -4   7   4         98.82        105.39         4.90 o                         
  -3   7   4        496.90        467.41        13.48 o                         
  -2   7   4         58.57         66.09         5.07 o                         
  -1   7   4         17.26         27.76         4.50 o                         
   0   7   4          0.79          5.33         2.76 o                         
   1   7   4        210.19        182.90         9.21 o                         
   2   7   4        733.96        748.21        23.96 o                         
   3   7   4        113.37        101.96         8.30 o                         
   4   7   4        232.05        200.53        18.89 o                         
   5   7   4         17.61         23.03         5.79 o                         
   6   7   4        124.97        106.96        11.68 o                         
   7   7   4         30.85          9.74         6.42 o                         
   8   7   4         10.61          8.03         5.37 o                         
   9   7   4         21.44         22.37         6.27 o                         
 -10   8   4         10.46         12.16         5.43 o                         
  -9   8   4          8.40          7.80         3.84 o                         
  -8   8   4         25.97         22.49         4.42 o                         
  -7   8   4          9.76         13.85         3.34 o                         
  -6   8   4         43.09         43.90         4.38 o                         
  -5   8   4        135.58        128.68         5.78 o                         
  -4   8   4       1048.98       1000.44        27.13 o                         
  -3   8   4       1290.11       1252.53        33.54 o                         
  -2   8   4        123.09        119.99         6.57 o                         
  -1   8   4         85.52        108.94         7.19 o                         
   0   8   4       2175.25       2031.79        62.75 o                         
   1   8   4        105.54        101.73         7.88 o                         
   2   8   4        411.38        379.62        34.41 o                         
   3   8   4        302.50        272.17        14.59 o                         
   4   8   4        315.63        314.30        18.49 o                         
   5   8   4        262.22        293.15        19.61 o                         
   6   8   4          3.55          5.44         5.06 o                         
   7   8   4          0.00         -1.44         5.10 o                         
   8   8   4          7.77          6.08         5.62 o                         
   9   8   4         34.56         49.55        13.76 o                         
  -9   9   4          0.42          2.91         3.51 o                         
  -8   9   4         11.66         14.74         3.69 o                         
  -7   9   4         77.51         98.36         6.76 o                         
  -6   9   4         71.44         77.38         5.84 o                         
  -5   9   4         66.19         71.25         5.19 o                         
  -4   9   4         34.72         36.09         6.27 o                         
  -3   9   4          8.52          7.46         2.78 o                         
  -2   9   4         99.73         94.34         5.65 o                         
  -1   9   4        206.88        192.66         9.95 o                         
   0   9   4        113.49        107.66        14.84 o                         
   1   9   4        385.91        408.15        14.48 o                         
   2   9   4         21.53         41.14         6.47 o                         
   3   9   4          2.77          3.90         4.84 o                         
   4   9   4          3.89          0.85         4.86 o                         
   5   9   4          6.05          6.02         5.19 o                         
   6   9   4         45.09         66.19         7.60 o                         
   7   9   4         12.79         16.44         6.62 o                         
  -8  10   4          3.68          6.76         3.95 o                         
  -7  10   4          0.67         -1.23         3.29 o                         
  -6  10   4          0.49         -1.75         3.33 o                         
  -5  10   4        197.23        182.36         7.56 o                         
  -4  10   4         86.52         89.00         5.12 o                         
  -3  10   4         51.98         50.18         3.99 o                         
  -2  10   4         98.59         99.49         5.97 o                         
  -1  10   4         36.16         31.14         4.14 o                         
   0  10   4         38.50         49.60         5.30 o                         
   1  10   4         29.31         27.35         4.52 o                         
   2  10   4        103.13        102.26         6.73 o                         
   3  10   4         16.76         13.75         5.51 o                         
   4  10   4         41.11         43.33         6.65 o                         
   5  10   4        193.95        201.58        13.91 o                         
   6  10   4         24.24         26.71         8.99 o                         
  -6  11   4        100.98        105.74         7.10 o                         
  -5  11   4        183.67        202.16         8.28 o                         
  -4  11   4        205.98        208.85         8.50 o                         
  -3  11   4        110.72        120.77         6.97 o                         
  -2  11   4          0.07         -2.33         3.20 o                         
  -1  11   4         16.15         15.85         4.02 o                         
   0  11   4          0.66          2.96         3.83 o                         
   1  11   4          0.04          3.91         3.64 o                         
   2  11   4         61.80         63.86         7.51 o                         
   3  11   4         51.16         58.47         7.62 o                         
   4  11   4          2.19         -2.94         6.70 o                         
  -3  12   4          3.04          4.35         3.49 o                         
  -2  12   4          0.86          7.52         4.24 o                         
  -1  12   4          4.05          2.69         3.82 o                         
   0  12   4         52.00         65.88         5.75 o                         
   1  12   4          2.69          2.63         3.57 o                         
 -13   0   5         49.61         68.52        13.15 o                         
 -11   0   5         74.25         66.99        12.39 o                         
  -9   0   5         59.16         51.08        10.09 o                         
  -7   0   5        108.65        143.14        14.99 o                         
  -5   0   5        929.42       1009.85        49.91 o                         
  -3   0   5          2.25          0.47         1.51 o                         
  -1   0   5        440.88        421.64        13.72 o                         
   1   0   5          0.03         -0.50         1.82 o                         
   3   0   5         13.52         20.93         2.65 o                         
   5   0   5        808.80        825.00        33.87 o                         
   7   0   5        592.43        569.06        30.22 o                         
   9   0   5          0.00          1.21         5.00 o                         
  11   0   5          0.19          8.54         5.47 o                         
 -13   1   5        214.27        227.12        17.20 o                         
 -12   1   5          0.30         -6.88         8.72 o                         
 -11   1   5        104.17         94.40        15.91 o                         
 -10   1   5        242.32        239.48        16.55 o                         
  -9   1   5        190.39        192.90        32.58 o                         
  -8   1   5          0.02          4.25         4.81 o                         
  -7   1   5        486.59        488.76        37.01 o                         
  -6   1   5       3255.06       3381.13       133.02 o                         
  -5   1   5        890.09       1048.21        36.61 o                         
  -4   1   5          2.08         11.11         2.54 o                         
  -3   1   5       1146.56       1134.38        25.95 o                         
  -2   1   5         92.00         84.20         2.96 o                         
  -1   1   5        849.72        897.15        19.64 o                         
   0   1   5        197.91        167.92         5.27 o                         
   1   1   5       3169.32       3097.62        70.01 o                         
   2   1   5         19.94          9.90         1.85 o                         
   3   1   5       2732.07       2877.44        69.34 o                         
   4   1   5         15.15         30.70         4.44 o                         
   5   1   5        105.92        102.02         4.60 o                         
   6   1   5       1222.72       1184.31        37.04 o                         
   7   1   5        255.62        264.18        10.28 o                         
   8   1   5        202.30        187.72         8.21 o                         
   9   1   5         15.41         16.66         4.51 o                         
  10   1   5          0.02         -1.37         3.64 o                         
  11   1   5         52.93         54.43         9.44 o                         
 -13   2   5        206.58        209.80        24.77 o                         
 -12   2   5        489.43        513.85        22.84 o                         
 -11   2   5        204.46        212.93         9.83 o                         
 -10   2   5        392.79        392.83        13.26 o                         
  -9   2   5        362.33        304.39        13.43 o                         
  -8   2   5         56.56         49.86         3.82 o                         
  -7   2   5         88.34         83.35         7.08 o                         
  -6   2   5          8.22          9.70         1.48 o                         
  -5   2   5         45.42         46.83         1.99 o                         
  -4   2   5        177.95        161.00         4.84 o                         
  -3   2   5          6.89          8.48         1.29 o                         
  -2   2   5         94.21        118.17         3.44 o                         
  -1   2   5       2150.81       2171.12        52.24 o                         
   0   2   5        635.03        705.54        18.73 o                         
   1   2   5       2117.61       2058.55        55.33 o                         
   2   2   5         21.50         38.28         2.18 o                         
   3   2   5        242.70        196.65         7.56 o                         
   4   2   5        196.25        168.55         6.04 o                         
   5   2   5        301.79        325.19        11.62 o                         
   6   2   5        214.52        210.39        11.11 o                         
   7   2   5        600.28        588.76        34.82 o                         
   8   2   5          0.09          1.47         2.44 o                         
   9   2   5         98.58        112.58         7.31 o                         
  10   2   5          1.54          3.63         3.36 o                         
  11   2   5        166.33        220.35        13.98 o                         
 -13   3   5         19.98         32.85        22.48 o                         
 -12   3   5         29.43         38.09         4.19 o                         
 -11   3   5          1.59          3.13         2.16 o                         
 -10   3   5         58.36         54.15         6.91 o                         
  -9   3   5          9.77          4.90         2.94 o                         
  -8   3   5         74.96         89.62         4.21 o                         
  -7   3   5          0.55          0.43         1.89 o                         
  -6   3   5         53.25         52.22         2.46 o                         
  -5   3   5         13.39         15.88         1.39 o                         
  -4   3   5         72.70         91.36         4.36 o                         
  -3   3   5        519.97        540.55        17.33 o                         
  -2   3   5        403.91        452.94        16.26 o                         
  -1   3   5       1738.92       1813.55        41.40 o                         
   0   3   5        911.08       1082.77        33.50 o                         
   1   3   5        456.41        493.77        12.51 o                         
   2   3   5        118.85         98.41         4.79 o                         
   3   3   5          7.13          8.11         5.05 o                         
   4   3   5         76.12         74.44         6.06 o                         
   5   3   5         50.58         42.12         4.99 o                         
   6   3   5          7.86          3.20         4.06 o                         
   7   3   5          0.01          3.17         4.45 o                         
   8   3   5         10.23         19.14         5.35 o                         
   9   3   5         15.80         10.23         5.38 o                         
  10   3   5         98.51         87.42         8.54 o                         
  11   3   5          0.25         -4.39         5.14 o                         
 -13   4   5        308.25        401.89        43.59 o                         
 -12   4   5          9.83         15.08         3.54 o                         
 -11   4   5         18.56         23.40         3.24 o                         
 -10   4   5         12.37          5.77         2.38 o                         
  -9   4   5        184.74        163.13         7.20 o                         
  -8   4   5         55.16         42.96         4.65 o                         
  -7   4   5         29.50         34.07         3.91 o                         
  -6   4   5        302.23        290.31         8.55 o                         
  -5   4   5        773.36        714.30        16.84 o                         
  -4   4   5        454.87        451.18        16.64 o                         
  -3   4   5       7103.86       7168.28       161.78 o                         
  -2   4   5          8.58         21.37         1.86 o                         
  -1   4   5        511.24        500.51        12.12 o                         
   0   4   5        237.98        235.02         6.30 o                         
   1   4   5        940.63        982.16        30.57 o                         
   2   4   5        421.45        510.75        28.20 o                         
   3   4   5        600.30        603.77        25.63 o                         
   4   4   5        106.25        113.20        14.57 o                         
   5   4   5        756.42        688.95        39.54 o                         
   6   4   5         83.02         72.11        10.04 o                         
   7   4   5        356.38        368.85        18.20 o                         
   8   4   5        131.14        126.77        12.74 o                         
   9   4   5         33.50         31.50         6.28 o                         
  10   4   5         32.04         24.76         6.40 o                         
  11   4   5          3.60          5.92         7.72 o                         
 -12   5   5         63.88         67.51         6.02 o                         
 -11   5   5         40.43         47.84         4.90 o                         
 -10   5   5         54.48         49.83         4.83 o                         
  -9   5   5          1.04          3.43         3.17 o                         
  -8   5   5        483.49        493.98        16.61 o                         
  -7   5   5         12.04          8.93         2.14 o                         
  -6   5   5        516.01        514.79        18.27 o                         
  -5   5   5        524.91        530.11        13.70 o                         
  -4   5   5         65.35         67.66         3.27 o                         
  -3   5   5          5.74          7.91         1.67 o                         
  -2   5   5        257.95        301.77         9.02 o                         
  -1   5   5          0.23          4.74         2.12 o                         
   0   5   5        463.97        472.70        40.80 o                         
   1   5   5        113.72        128.54         8.59 o                         
   2   5   5       1051.38       1070.20        43.71 o                         
   3   5   5         88.08         78.02         6.88 o                         
   4   5   5        187.05        202.06        13.29 o                         
   5   5   5       1715.91       1635.17        66.28 o                         
   6   5   5        101.03         93.16         8.01 o                         
   7   5   5          2.25         10.44         8.59 o                         
   8   5   5          0.75          4.00         5.03 o                         
   9   5   5          3.84          8.97         5.63 o                         
  10   5   5          3.02          3.87         5.43 o                         
 -12   6   5          1.25          0.18         3.78 o                         
 -11   6   5         21.46         13.71         3.97 o                         
 -10   6   5         21.81         21.25         4.00 o                         
  -9   6   5        797.09        793.54        28.99 o                         
  -8   6   5        789.35        784.75        28.27 o                         
  -7   6   5         24.07         19.75         3.16 o                         
  -6   6   5         40.48         27.72         4.85 o                         
  -5   6   5        622.53        593.04        22.05 o                         
  -4   6   5          4.11          4.12         2.10 o                         
  -3   6   5        140.60        127.35         6.05 o                         
  -2   6   5        108.88        117.76         6.23 o                         
  -1   6   5          8.23          6.98         2.64 o                         
   0   6   5          0.08         -0.66         2.07 o                         
   1   6   5          6.21          5.83         2.04 o                         
   2   6   5        467.85        462.46        33.27 o                         
   3   6   5          7.16          6.77         3.87 o                         
   4   6   5         71.37         57.36         7.44 o                         
   5   6   5        840.38        821.73        35.23 o                         
   6   6   5         52.12         47.21        10.50 o                         
   7   6   5        326.60        328.29        30.01 o                         
   8   6   5        177.12        186.05        12.86 o                         
   9   6   5         57.55         57.07         7.46 o                         
  10   6   5         89.12         87.39        11.60 o                         
 -11   7   5          0.03          0.49         4.10 o                         
 -10   7   5        322.79        298.16        11.74 o                         
  -9   7   5         26.71         25.50         3.68 o                         
  -8   7   5        138.26        165.92         9.94 o                         
  -7   7   5         55.43         47.88         4.43 o                         
  -6   7   5        455.10        420.45        13.46 o                         
  -5   7   5        298.26        325.19        10.13 o                         
  -4   7   5        168.51        166.92         6.38 o                         
  -3   7   5       1530.47       1509.95        42.98 o                         
  -2   7   5         18.91         25.43         4.32 o                         
  -1   7   5         78.46         95.52         5.46 o                         
   0   7   5        143.20        128.76        12.89 o                         
   1   7   5          0.05          1.11         2.25 o                         
   2   7   5        251.56        242.34        16.68 o                         
   3   7   5         20.84         16.23         4.70 o                         
   4   7   5        458.66        468.69        21.87 o                         
   5   7   5        493.09        499.58        23.22 o                         
   6   7   5          8.36          5.55         5.04 o                         
   7   7   5        268.48        291.67        16.24 o                         
   8   7   5         30.54         39.83         7.09 o                         
   9   7   5        128.65        133.54        14.38 o                         
 -10   8   5          2.84          0.97         4.21 o                         
  -9   8   5          1.07          6.06         3.37 o                         
  -8   8   5         66.46         65.57         4.90 o                         
  -7   8   5         15.81         13.04         3.41 o                         
  -6   8   5         41.59         36.29         4.18 o                         
  -5   8   5         14.49         17.64         2.90 o                         
  -4   8   5        140.64        147.71         6.26 o                         
  -3   8   5        404.91        428.88        12.88 o                         
  -2   8   5         59.09         57.76         4.94 o                         
  -1   8   5          0.47         -0.05         3.21 o                         
   0   8   5         69.24         64.47         4.48 o                         
   1   8   5          0.61          1.19         2.46 o                         
   2   8   5        408.56        396.73        20.95 o                         
   3   8   5          7.26         15.42         5.38 o                         
   4   8   5        152.12        150.96        11.03 o                         
   5   8   5         32.56         45.08         7.76 o                         
   6   8   5         92.91         85.18         8.26 o                         
   7   8   5         30.26         23.33         6.24 o                         
   8   8   5         18.09         23.86         8.40 o                         
  -9   9   5          0.65         -2.80         3.41 o                         
  -8   9   5          2.93         -1.37         3.38 o                         
  -7   9   5         12.74          2.97         3.59 o                         
  -6   9   5          0.06          0.41         3.19 o                         
  -5   9   5         70.92         65.46         5.17 o                         
  -4   9   5         23.15         28.63         3.46 o                         
  -3   9   5        211.35        196.92         7.91 o                         
  -2   9   5        156.99        137.55         9.53 o                         
  -1   9   5        814.95        721.85        31.26 o                         
   0   9   5        250.14        267.52        12.07 o                         
   1   9   5         74.92         70.11         5.01 o                         
   2   9   5         24.66         25.43         6.80 o                         
   3   9   5        207.01        217.78        14.63 o                         
   4   9   5         30.80         38.14         6.30 o                         
   5   9   5        190.44        178.94        21.03 o                         
   6   9   5         60.16         51.68         7.24 o                         
   7   9   5         10.82          6.18         7.55 o                         
  -8  10   5         56.54         58.07         5.60 o                         
  -7  10   5         15.59         17.71         4.07 o                         
  -6  10   5        214.13        252.34        11.00 o                         
  -5  10   5         98.56        112.07         6.05 o                         
  -4  10   5         12.62         12.73         3.18 o                         
  -3  10   5         28.69         28.88         3.54 o                         
  -2  10   5          0.00          2.72         3.66 o                         
  -1  10   5        148.61        151.14         8.97 o                         
   0  10   5         13.13         12.54         3.88 o                         
   1  10   5        227.22        222.41        10.86 o                         
   2  10   5          7.00          4.91         2.90 o                         
   3  10   5        244.30        226.69        14.09 o                         
   4  10   5          0.52         -1.79         5.02 o                         
   5  10   5          9.63          6.64         6.84 o                         
   6  10   5          7.46          3.35         7.27 o                         
  -6  11   5         41.64         41.32         5.07 o                         
  -5  11   5          0.67          3.49         3.12 o                         
  -4  11   5          2.04          0.64         3.07 o                         
  -3  11   5          1.83          4.65         3.54 o                         
  -2  11   5         64.84         75.51         7.44 o                         
  -1  11   5          9.71         12.87         4.00 o                         
   0  11   5          4.41          3.95         3.82 o                         
   1  11   5          6.12          9.00         4.63 o                         
   2  11   5          3.94         11.62         5.72 o                         
   3  11   5        359.24        393.55        23.01 o                         
   4  11   5         92.89        114.19        29.59 o                         
  -2  12   5          1.56         -2.19         7.33 o                         
  -1  12   5          5.12          0.75         5.56 o                         
   0  12   5          3.92          5.55         6.09 o                         
 -12   0   6         85.55         84.10        14.38 o                         
 -10   0   6        328.23        329.26        29.06 o                         
  -8   0   6        595.62        615.23        45.88 o                         
  -6   0   6        961.49        949.85        71.73 o                         
  -4   0   6       2276.98       2249.99       108.89 o                         
  -2   0   6       6957.07       7345.48       222.15 o                         
   0   0   6        801.30        801.34        25.09 o                         
   2   0   6        257.43        279.28        10.96 o                         
   4   0   6       1167.25       1211.29        48.70 o                         
   6   0   6       1403.41       1362.14        54.90 o                         
   8   0   6          2.28          0.77         4.74 o                         
  10   0   6          0.19          0.81         5.43 o                         
 -13   1   6         23.64         16.57         7.67 o                         
 -12   1   6         99.77         90.65        11.16 o                         
 -11   1   6        500.77        527.91        53.60 o                         
 -10   1   6         23.38         23.74        11.01 o                         
  -9   1   6        149.53        141.64        26.77 o                         
  -8   1   6        154.97        149.05        19.73 o                         
  -7   1   6         66.74         71.75         7.19 o                         
  -6   1   6        207.34        187.80        17.59 o                         
  -5   1   6        165.66        148.79         9.41 o                         
  -4   1   6         76.06         79.93         3.07 o                         
  -3   1   6          8.29          9.03         2.15 o                         
  -2   1   6          2.90          1.55         1.40 o                         
  -1   1   6        155.18        154.12         4.25 o                         
   0   1   6        277.26        233.38         6.66 o                         
   1   1   6        198.77        190.43         9.96 o                         
   2   1   6         63.68         50.11         3.22 o                         
   3   1   6        438.16        465.16        19.36 o                         
   4   1   6        491.23        504.69        15.08 o                         
   5   1   6        276.89        247.07         9.22 o                         
   6   1   6         39.34         43.39         3.51 o                         
   7   1   6         11.84          8.29         3.14 o                         
   8   1   6         12.74          4.71         2.91 o                         
   9   1   6          1.98         -0.61         4.64 o                         
  10   1   6          0.76          0.03         4.90 o                         
  11   1   6          7.07         19.22         9.41 o                         
 -13   2   6          0.12         -1.99        10.09 o                         
 -12   2   6         58.07         73.16        23.78 o                         
 -11   2   6         25.22         37.74        19.50 o                         
 -10   2   6         50.14         59.31        14.91 o                         
  -9   2   6        731.41        707.58        37.15 o                         
  -8   2   6        251.17        268.60        31.81 o                         
  -7   2   6         14.32         10.75         4.85 o                         
  -6   2   6         49.20         49.77         3.26 o                         
  -5   2   6        356.22        402.05         9.78 o                         
  -4   2   6        686.73        748.89        17.47 o                         
  -3   2   6       1002.71       1034.91        22.66 o                         
  -2   2   6       1597.04       1650.06        40.03 o                         
  -1   2   6        243.94        249.76         8.11 o                         
   0   2   6        507.30        515.94        13.18 o                         
   1   2   6       1112.50       1173.18        28.75 o                         
   2   2   6       1159.02       1200.11        39.19 o                         
   3   2   6         14.69         15.28         2.44 o                         
   4   2   6         39.67         61.16         3.67 o                         
   5   2   6         68.06        102.92         6.12 o                         
   6   2   6        183.19        193.08        11.97 o                         
   7   2   6        116.03         94.75         7.93 o                         
   8   2   6        675.57        636.02        23.93 o                         
   9   2   6          5.97          3.01         4.08 o                         
  10   2   6         12.37          9.51         3.78 o                         
  11   2   6         45.09         57.52         9.05 o                         
 -13   3   6          5.83         -3.72         6.62 o                         
 -12   3   6          1.09          5.43         8.15 o                         
 -11   3   6        137.80        118.90        11.84 o                         
 -10   3   6        475.75        461.60        15.89 o                         
  -9   3   6        730.48        730.14        23.28 o                         
  -8   3   6         14.03         15.68         1.71 o                         
  -7   3   6         34.77         39.61         2.36 o                         
  -6   3   6         72.07         72.52         4.34 o                         
  -5   3   6         86.10         92.54         3.60 o                         
  -4   3   6         11.34          6.74         1.59 o                         
  -3   3   6       1017.56       1053.57        23.06 o                         
  -2   3   6        151.18        161.74         5.99 o                         
  -1   3   6        257.88        327.63         9.38 o                         
   0   3   6         21.97         17.12         1.98 o                         
   1   3   6        242.24        232.71         6.63 o                         
   2   3   6        318.34        345.08        29.31 o                         
   3   3   6        117.99         87.87         8.32 o                         
   4   3   6        132.33        120.80         9.15 o                         
   5   3   6        390.11        401.68        18.65 o                         
   6   3   6         37.73         29.58         5.23 o                         
   7   3   6        117.35        134.91        10.38 o                         
   8   3   6          0.01         12.27         5.24 o                         
   9   3   6        126.26        144.61        11.68 o                         
  10   3   6         35.11         34.40         6.59 o                         
 -13   4   6        153.86        199.88        22.02 o                         
 -12   4   6        143.56        154.66         7.89 o                         
 -11   4   6         13.26         12.02         2.64 o                         
 -10   4   6          2.44          3.63         2.08 o                         
  -9   4   6          1.29          2.93         1.87 o                         
  -8   4   6        106.00        112.00         7.13 o                         
  -7   4   6         34.48         42.70         3.80 o                         
  -6   4   6         56.86         47.56         2.56 o                         
  -5   4   6        187.28        209.24         7.06 o                         
  -4   4   6         10.48         15.92         1.98 o                         
  -3   4   6       1658.50       1620.23        42.19 o                         
  -2   4   6       1825.16       2053.52        49.74 o                         
  -1   4   6        160.22        185.53        13.10 o                         
   0   4   6         78.43        103.12         5.45 o                         
   1   4   6        176.91        177.86         6.13 o                         
   2   4   6       1141.91       1132.60        50.79 o                         
   3   4   6        230.69        226.46        11.68 o                         
   4   4   6        348.40        379.21        17.69 o                         
   5   4   6        423.55        370.60        21.62 o                         
   6   4   6         15.61         21.21         5.08 o                         
   7   4   6         12.52          6.35        17.44 o                         
   8   4   6        131.54        142.99        11.26 o                         
   9   4   6         38.82         29.68         6.70 o                         
  10   4   6          0.06          1.05         5.53 o                         
 -12   5   6          2.43         -0.06         5.03 o                         
 -11   5   6          0.63          3.27         3.17 o                         
 -10   5   6         10.05          6.78         2.39 o                         
  -9   5   6         19.18         21.41         2.53 o                         
  -8   5   6        207.76        202.56         7.86 o                         
  -7   5   6        499.01        492.34        13.80 o                         
  -6   5   6        753.16        759.70        19.18 o                         
  -5   5   6          6.46         11.83         1.95 o                         
  -4   5   6       2086.47       2060.62        53.56 o                         
  -3   5   6       1212.60       1182.03        33.74 o                         
  -2   5   6        227.32        243.20        12.34 o                         
  -1   5   6          1.27          0.56         2.34 o                         
   0   5   6         43.37         50.07         3.36 o                         
   1   5   6         42.00         44.48         3.22 o                         
   2   5   6          8.66         22.67         5.12 o                         
   3   5   6        346.73        341.77        16.30 o                         
   4   5   6        136.29        138.15         9.53 o                         
   5   5   6        519.00        512.75        36.45 o                         
   6   5   6        216.91        193.90        20.32 o                         
   7   5   6         35.78         38.03         6.19 o                         
   8   5   6         10.66          6.76         5.39 o                         
   9   5   6          4.90          1.41         5.36 o                         
  10   5   6        109.28        107.87        16.29 o                         
 -12   6   6          2.44          1.42         3.64 o                         
 -11   6   6          2.47          1.19         2.84 o                         
 -10   6   6        216.27        241.90         9.79 o                         
  -9   6   6         49.44         63.49         7.45 o                         
  -8   6   6        431.23        379.66        14.03 o                         
  -7   6   6        367.30        420.08        16.93 o                         
  -6   6   6          2.80         10.56         3.00 o                         
  -5   6   6         77.10         69.37         4.71 o                         
  -4   6   6       1134.27       1138.12        32.75 o                         
  -3   6   6        450.87        447.01        15.28 o                         
  -2   6   6         94.33         96.65         5.51 o                         
  -1   6   6          5.45          3.42         2.38 o                         
   0   6   6        104.33        101.33         6.91 o                         
   1   6   6         11.45          5.94         2.05 o                         
   2   6   6         76.27         77.08         6.76 o                         
   3   6   6         15.57         22.47         6.82 o                         
   4   6   6         16.22         13.58         4.74 o                         
   5   6   6         16.58         10.88         7.34 o                         
   6   6   6        401.53        426.85        26.34 o                         
   7   6   6         41.20         30.90         6.49 o                         
   8   6   6          0.00          4.08         5.31 o                         
   9   6   6         15.46         11.25         6.06 o                         
 -11   7   6         44.22         48.26         4.50 o                         
 -10   7   6         84.48         89.31         5.96 o                         
  -9   7   6          2.81          4.27         3.11 o                         
  -8   7   6         76.37         77.75         5.31 o                         
  -7   7   6        161.56        151.59         9.57 o                         
  -6   7   6         42.13         46.20         5.65 o                         
  -5   7   6        976.62        925.82        25.10 o                         
  -4   7   6         68.78         67.63         4.23 o                         
  -3   7   6          2.52          3.01         2.80 o                         
  -2   7   6         11.36          6.40         3.82 o                         
  -1   7   6         79.23         77.51         4.89 o                         
   0   7   6         71.03         88.21         6.12 o                         
   1   7   6        281.29        294.49        12.24 o                         
   2   7   6        298.44        304.24        15.45 o                         
   3   7   6          5.63          6.22         4.41 o                         
   4   7   6          0.16         -1.30         4.35 o                         
   5   7   6        468.58        489.81        25.60 o                         
   6   7   6         22.65         40.33         8.03 o                         
   7   7   6        214.20        172.30        15.45 o                         
   8   7   6         52.23         46.37         7.86 o                         
 -10   8   6         20.71         31.82         4.51 o                         
  -9   8   6          4.89          0.99         3.20 o                         
  -8   8   6        102.31        116.71         6.80 o                         
  -7   8   6         69.06         83.50         5.73 o                         
  -6   8   6         40.69         52.70         8.50 o                         
  -5   8   6         31.36         29.35         3.19 o                         
  -4   8   6         13.01         12.19         2.89 o                         
  -3   8   6         32.50         37.48         3.97 o                         
  -2   8   6          1.72          3.97         3.42 o                         
  -1   8   6         55.58         52.97         8.30 o                         
   0   8   6        260.02        232.44         9.32 o                         
   1   8   6         21.39         27.20         5.19 o                         
   2   8   6        554.37        497.22        24.13 o                         
   3   8   6        162.54        185.00        21.98 o                         
   4   8   6        657.97        641.78        28.95 o                         
   5   8   6          0.22         -1.53         4.84 o                         
   6   8   6          2.12         -2.88         5.02 o                         
   7   8   6         13.80         15.64         5.96 o                         
  -9   9   6         25.55         43.80         5.14 o                         
  -8   9   6          0.57         -2.98         3.68 o                         
  -7   9   6          0.02          0.56         3.37 o                         
  -6   9   6          0.35         -0.16         3.21 o                         
  -5   9   6          0.00          4.02         3.37 o                         
  -4   9   6          8.43         10.54         3.43 o                         
  -3   9   6         72.67         70.62         5.91 o                         
  -2   9   6          0.45          1.45         3.64 o                         
  -1   9   6        159.98        151.84         8.82 o                         
   0   9   6        356.95        349.01        14.68 o                         
   1   9   6        302.52        331.18        14.11 o                         
   2   9   6          5.81          5.89         4.97 o                         
   3   9   6        158.78        160.55        11.70 o                         
   4   9   6         34.39         32.27        13.55 o                         
   5   9   6        263.73        279.65        16.27 o                         
   6   9   6         10.14          4.55         8.41 o                         
  -8  10   6         26.42         20.48         5.41 o                         
  -7  10   6         57.86         62.20         6.15 o                         
  -6  10   6         55.40         71.62         5.70 o                         
  -5  10   6        115.07        124.52         7.05 o                         
  -4  10   6         85.62         77.56         7.53 o                         
  -3  10   6         19.87         15.89         3.53 o                         
  -2  10   6         21.85         21.78         4.40 o                         
  -1  10   6         27.94         23.83         4.50 o                         
   0  10   6          4.10          0.28         3.54 o                         
   1  10   6          0.01          6.52         3.23 o                         
   2  10   6         47.31         46.78         6.66 o                         
   3  10   6          6.73          3.29         5.29 o                         
   4  10   6          0.00         -0.18         5.38 o                         
   5  10   6         63.94         73.70         8.56 o                         
  -6  11   6          0.18         -0.89         3.68 o                         
  -5  11   6          2.38          3.23         3.38 o                         
  -4  11   6        173.26        198.46         8.90 o                         
  -3  11   6         38.41         55.58         4.79 o                         
  -2  11   6         19.39         20.61         4.28 o                         
  -1  11   6         39.35         38.16         5.13 o                         
   0  11   6          0.69          1.09         3.57 o                         
   1  11   6         25.15         18.17         4.66 o                         
   2  11   6          0.26         -3.52         5.69 o                         
   3  11   6        112.58        119.05        10.59 o                         
 -13   0   7         86.58         84.10        14.99 o                         
 -11   0   7         89.36        102.61        23.25 o                         
  -9   0   7        673.81        667.85        50.32 o                         
  -7   0   7        113.66        106.13        13.76 o                         
  -5   0   7        139.91        122.03        13.15 o                         
  -3   0   7        237.62        315.97        10.65 o                         
  -1   0   7       1000.34       1013.99        35.41 o                         
   1   0   7       1862.85       1737.48        53.41 o                         
   3   0   7          2.27          2.74         2.78 o                         
   5   0   7        150.80        170.94         9.53 o                         
   7   0   7        173.73        160.89        12.58 o                         
   9   0   7        235.24        258.42        17.42 o                         
 -13   1   7          7.58         14.25         7.68 o                         
 -12   1   7        140.64        131.40        13.91 o                         
 -11   1   7        145.50        136.53        14.07 o                         
 -10   1   7        163.03        167.88        14.00 o                         
  -9   1   7        271.89        275.65        17.68 o                         
  -8   1   7         35.49         24.94         9.25 o                         
  -7   1   7        664.14        700.47        36.18 o                         
  -6   1   7        205.02        173.73        12.00 o                         
  -5   1   7         21.72         17.76         5.19 o                         
  -4   1   7          0.31          4.04         1.20 o                         
  -3   1   7       4214.09       4573.02       103.39 o                         
  -2   1   7       2889.61       3120.69        75.04 o                         
  -1   1   7         58.24         80.46         4.38 o                         
   0   1   7         24.48         13.72         1.70 o                         
   1   1   7          1.74          0.75         1.37 o                         
   2   1   7          2.95          0.48         1.68 o                         
   3   1   7          4.02          6.67         1.79 o                         
   4   1   7        178.12        169.79         7.04 o                         
   5   1   7         35.93         32.61         3.92 o                         
   6   1   7        154.63        156.37         7.53 o                         
   7   1   7        145.09        139.36         7.03 o                         
   8   1   7         61.18         68.28         7.70 o                         
   9   1   7        105.03         90.46         6.72 o                         
  10   1   7        113.47        111.25         7.59 o                         
 -13   2   7          0.68         -0.66         7.19 o                         
 -12   2   7         20.84         25.37        12.54 o                         
 -11   2   7        571.70        518.99        37.62 o                         
 -10   2   7        126.46        165.88        23.78 o                         
  -9   2   7        124.35        122.27        24.62 o                         
  -8   2   7        578.37        602.31        83.27 o                         
  -7   2   7         19.24         17.30         8.11 o                         
  -6   2   7          0.05         -3.91         4.11 o                         
  -5   2   7        877.64        888.31        27.56 o                         
  -4   2   7          0.20          0.23         1.33 o                         
  -3   2   7         27.52         17.63         1.95 o                         
  -2   2   7       1210.59       1279.45        31.24 o                         
  -1   2   7          0.67          2.48         1.54 o                         
   0   2   7         10.13         15.33         1.61 o                         
   1   2   7        474.86        497.48        24.55 o                         
   2   2   7        165.37        162.00         6.53 o                         
   3   2   7        429.76        457.84        18.04 o                         
   4   2   7          0.00          1.46         1.75 o                         
   5   2   7         23.85         31.30         2.76 o                         
   6   2   7        283.41        272.93        14.16 o                         
   7   2   7        175.86        186.97         8.98 o                         
   8   2   7        161.32        141.28         6.98 o                         
   9   2   7        141.18        166.14        19.13 o                         
  10   2   7         28.74         35.29        13.44 o                         
 -13   3   7        219.07        229.39        24.46 o                         
 -12   3   7        105.93         95.92        10.60 o                         
 -11   3   7        159.62        143.74        13.50 o                         
 -10   3   7        130.52        131.41        22.41 o                         
  -9   3   7        323.12        326.42        46.19 o                         
  -8   3   7        362.47        318.39        13.91 o                         
  -7   3   7         60.52         56.50         7.52 o                         
  -6   3   7        597.58        616.97        16.52 o                         
  -5   3   7          9.18          8.20         1.94 o                         
  -4   3   7         59.89         61.49         3.52 o                         
  -3   3   7         88.22         89.43         3.31 o                         
  -2   3   7        595.54        580.19        14.88 o                         
  -1   3   7       1372.23       1435.75        35.10 o                         
   0   3   7        341.20        389.03        11.00 o                         
   1   3   7       1651.13       1698.25        52.56 o                         
   2   3   7        825.16        814.58        25.74 o                         
   3   3   7        931.72        891.26        29.96 o                         
   4   3   7        334.86        371.15        18.67 o                         
   5   3   7         38.31         39.06         6.54 o                         
   6   3   7        103.36        150.32        12.94 o                         
   7   3   7         23.26         12.12         5.26 o                         
   8   3   7        107.06        114.17         9.98 o                         
   9   3   7         79.49         90.67        11.28 o                         
  10   3   7        140.98        129.74        13.15 o                         
 -13   4   7          6.88          4.90         7.35 o                         
 -12   4   7         22.78         30.87        22.56 o                         
 -11   4   7          5.69          1.61         6.34 o                         
 -10   4   7         18.98         19.78         2.61 o                         
  -9   4   7         24.53         26.79         2.48 o                         
  -8   4   7         85.28         75.17         3.95 o                         
  -7   4   7         30.28         34.93         4.00 o                         
  -6   4   7          1.45          2.95         1.68 o                         
  -5   4   7        355.24        328.76        13.14 o                         
  -4   4   7       1273.21       1283.37        36.47 o                         
  -3   4   7         60.42         59.81         5.71 o                         
  -2   4   7         39.08         39.44         3.16 o                         
  -1   4   7         75.33         64.29         4.59 o                         
   0   4   7        551.31        598.00        20.59 o                         
   1   4   7        372.95        388.80        11.86 o                         
   2   4   7          0.98          9.56         1.87 o                         
   3   4   7        127.03        127.98        14.06 o                         
   4   4   7        160.84        125.84        19.19 o                         
   5   4   7         22.97         21.30         5.09 o                         
   6   4   7          6.78         12.42         7.06 o                         
   7   4   7         45.10         46.54         7.62 o                         
   8   4   7          8.81          7.21         5.58 o                         
   9   4   7         67.13         96.32        11.10 o                         
  10   4   7         82.66        103.99        22.48 o                         
 -12   5   7        301.28        307.01        27.84 o                         
 -11   5   7         21.23         25.56         3.03 o                         
 -10   5   7         48.66         53.87         4.08 o                         
  -9   5   7          5.61          3.69         2.04 o                         
  -8   5   7        245.33        258.10         8.10 o                         
  -7   5   7       1143.52       1115.22        29.58 o                         
  -6   5   7        498.68        523.86        14.63 o                         
  -5   5   7       3321.10       3230.77        90.10 o                         
  -4   5   7         99.03         61.03         5.30 o                         
  -3   5   7         40.04         41.10         3.41 o                         
  -2   5   7        313.26        326.62        10.66 o                         
  -1   5   7         26.19         26.00         4.57 o                         
   0   5   7        335.79        367.21        12.58 o                         
   1   5   7         44.71         50.39         3.03 o                         
   2   5   7        136.54        138.47        10.65 o                         
   3   5   7       1295.62       1249.69        76.80 o                         
   4   5   7        528.22        603.45        32.60 o                         
   5   5   7         81.33         71.21        15.30 o                         
   6   5   7         55.76         36.29        10.86 o                         
   7   5   7         46.06         46.29         9.29 o                         
   8   5   7          1.58          2.83         5.52 o                         
   9   5   7          0.22          2.66         5.62 o                         
 -12   6   7          5.39          8.04         7.08 o                         
 -11   6   7          7.02          4.94         3.09 o                         
 -10   6   7          0.15          3.34         2.78 o                         
  -9   6   7        285.23        293.42        11.16 o                         
  -8   6   7        343.23        355.20        14.73 o                         
  -7   6   7         10.92         11.47         3.45 o                         
  -6   6   7       1208.64       1146.12        40.50 o                         
  -5   6   7       3466.65       3525.53        98.37 o                         
  -4   6   7        104.05        116.42        10.20 o                         
  -3   6   7         19.74         16.34         3.04 o                         
  -2   6   7         49.38         49.61         3.93 o                         
  -1   6   7          2.29          1.91         2.48 o                         
   0   6   7          6.06          7.92         2.49 o                         
   1   6   7         41.14         41.73         3.41 o                         
   2   6   7         54.28         43.99         6.73 o                         
   3   6   7        967.57        974.09        40.88 o                         
   4   6   7        457.47        423.77        35.83 o                         
   5   6   7         97.35        111.20        12.25 o                         
   6   6   7         79.02         82.94         8.05 o                         
   7   6   7         40.57         42.20         6.76 o                         
   8   6   7         58.50         58.97         7.61 o                         
   9   6   7        100.46        107.20        22.33 o                         
 -11   7   7          0.08         -0.31         3.07 o                         
 -10   7   7         34.56         36.38         4.00 o                         
  -9   7   7          0.47          0.65         2.96 o                         
  -8   7   7          5.46          4.68         3.19 o                         
  -7   7   7          9.70         26.72         4.94 o                         
  -6   7   7          6.80          7.01         3.02 o                         
  -5   7   7        347.54        318.97        12.12 o                         
  -4   7   7         64.76         48.94         4.18 o                         
  -3   7   7        189.50        173.92         9.82 o                         
  -2   7   7          0.37          0.34         3.21 o                         
  -1   7   7          6.88          5.41         2.78 o                         
   0   7   7         90.49        110.92         7.00 o                         
   1   7   7          0.02          2.67         2.76 o                         
   2   7   7        393.23        442.10        25.20 o                         
   3   7   7         11.96         10.19         5.21 o                         
   4   7   7        879.77        878.78        37.85 o                         
   5   7   7         29.43         25.38         6.49 o                         
   6   7   7          1.18         -0.10         5.14 o                         
   7   7   7         21.52         19.81         6.25 o                         
   8   7   7         19.93         17.13        11.32 o                         
 -10   8   7         10.08          8.96         3.73 o                         
  -9   8   7        125.39        128.36         7.36 o                         
  -8   8   7          2.86          6.97         3.26 o                         
  -7   8   7         56.86         56.88         4.25 o                         
  -6   8   7          5.08          7.61         3.35 o                         
  -5   8   7        390.65        371.83        14.99 o                         
  -4   8   7         25.52         23.23         3.71 o                         
  -3   8   7         89.52        102.44         6.36 o                         
  -2   8   7         23.45         29.25         4.20 o                         
  -1   8   7        568.32        513.01        20.01 o                         
   0   8   7        104.69         98.33         5.68 o                         
   1   8   7         98.85         97.03         5.28 o                         
   2   8   7        278.33        266.24        14.77 o                         
   3   8   7          1.46          2.71         4.85 o                         
   4   8   7         25.99         26.45         7.07 o                         
   5   8   7        151.69        171.45        20.69 o                         
   6   8   7         33.70         40.09         9.27 o                         
   7   8   7         37.41         41.41         8.07 o                         
  -9   9   7        144.88        179.44        11.21 o                         
  -8   9   7          8.09         10.10         4.12 o                         
  -7   9   7         38.08         50.37         8.23 o                         
  -6   9   7          5.81          4.36         4.57 o                         
  -5   9   7         87.61         88.15         6.43 o                         
  -4   9   7        182.33        203.42        12.25 o                         
  -3   9   7         33.00         29.71         4.84 o                         
  -2   9   7          0.88          0.03         3.62 o                         
  -1   9   7         11.85         11.49         3.86 o                         
   0   9   7        216.39        204.65        10.24 o                         
   1   9   7        251.49        224.67        10.72 o                         
   2   9   7         46.37         36.92         6.31 o                         
   3   9   7         16.07          8.94         5.36 o                         
   4   9   7          1.87          3.17         5.36 o                         
   5   9   7        243.76        274.83        19.80 o                         
   6   9   7        343.60        349.13        19.48 o                         
  -7  10   7         22.34         19.85         5.02 o                         
  -6  10   7         88.67         87.78         6.13 o                         
  -5  10   7         39.58         38.50         4.17 o                         
  -4  10   7          3.04          8.52         3.44 o                         
  -3  10   7        122.54        131.05         7.29 o                         
  -2  10   7        101.60        107.63         7.81 o                         
  -1  10   7         15.21         15.76         4.19 o                         
   0  10   7        180.27        178.86        12.39 o                         
   1  10   7          3.54          0.74         3.03 o                         
   2  10   7          0.60          6.34         5.61 o                         
   3  10   7         54.89         46.91         7.37 o                         
   4  10   7          0.97         11.14         5.84 o                         
  -5  11   7         48.69         58.32         4.92 o                         
  -4  11   7         19.70         22.21         3.97 o                         
  -3  11   7         34.99         41.26         6.03 o                         
  -2  11   7         25.76         15.49         4.00 o                         
  -1  11   7          0.20          1.14         3.80 o                         
   0  11   7          0.01          3.51         3.79 o                         
   1  11   7          3.68          0.08         5.67 o                         
   2  11   7         12.10          5.12         7.19 o                         
 -12   0   8        260.89        252.33        25.85 o                         
 -10   0   8         67.15         79.06        13.15 o                         
  -8   0   8        271.84        243.30        22.64 o                         
  -6   0   8        253.88        251.56        21.72 o                         
  -4   0   8       2248.36       2260.39        89.22 o                         
  -2   0   8        363.41        356.38        12.00 o                         
   0   0   8       5941.17       5966.68       180.94 o                         
   2   0   8        254.63        281.77        11.25 o                         
   4   0   8         78.10         69.51         5.95 o                         
   6   0   8        387.41        319.65        19.84 o                         
   8   0   8        396.20        388.73        23.02 o                         
  10   0   8          0.27         11.15         6.03 o                         
 -13   1   8         12.42         10.84         7.75 o                         
 -12   1   8         99.93         99.35        11.08 o                         
 -11   1   8        295.41        274.69        18.76 o                         
 -10   1   8        223.55        199.67        16.18 o                         
  -9   1   8         16.84         17.72        16.29 o                         
  -8   1   8         33.40         39.14         6.68 o                         
  -7   1   8         11.55         16.15         5.74 o                         
  -6   1   8         25.46         26.25         5.14 o                         
  -5   1   8        328.02        317.16        11.40 o                         
  -4   1   8        546.53        548.84        17.39 o                         
  -3   1   8        142.07        173.84         8.73 o                         
  -2   1   8       1343.01       1415.86        34.49 o                         
  -1   1   8       1014.59       1054.32        23.27 o                         
   0   1   8         85.41         62.92         4.09 o                         
   1   1   8        708.17        721.47        22.91 o                         
   2   1   8          0.55          1.39         1.93 o                         
   3   1   8          5.98          5.79         2.15 o                         
   4   1   8         84.89         87.82         4.78 o                         
   5   1   8        146.01        170.44         6.80 o                         
   6   1   8        423.97        299.67        14.36 o                         
   7   1   8        195.42        163.97         8.28 o                         
   8   1   8         47.57         35.19         6.01 o                         
   9   1   8         41.98         50.53        12.46 o                         
  10   1   8         38.48         28.75         7.08 o                         
 -13   2   8         75.03         84.94        15.29 o                         
 -12   2   8         57.76         52.79        17.28 o                         
 -11   2   8          0.60         -1.13         6.46 o                         
 -10   2   8        215.04        187.72        14.69 o                         
  -9   2   8         10.72         18.95         8.49 o                         
  -8   2   8        148.29        158.97        30.28 o                         
  -7   2   8       1129.55       1123.53        60.02 o                         
  -6   2   8         89.11         97.93        13.38 o                         
  -5   2   8        198.71        214.94         7.08 o                         
  -4   2   8        698.61        687.32        24.25 o                         
  -3   2   8        280.15        360.14        11.03 o                         
  -2   2   8        355.56        382.29        10.96 o                         
  -1   2   8         89.74         83.87         3.43 o                         
   0   2   8        129.75        137.98         4.99 o                         
   1   2   8        125.83        131.90         8.79 o                         
   2   2   8        317.30        323.64        11.33 o                         
   3   2   8         28.21         38.94         3.14 o                         
   4   2   8          0.00          2.34         1.98 o                         
   5   2   8         18.56         11.58         2.68 o                         
   6   2   8        185.71        191.53         7.50 o                         
   7   2   8         35.63         34.99         2.92 o                         
   8   2   8          0.34         -0.62         2.69 o                         
   9   2   8          5.12         -1.35         5.85 o                         
 -13   3   8          0.57          8.72        10.09 o                         
 -12   3   8         60.76         58.60        17.67 o                         
 -11   3   8         14.60         11.77        10.55 o                         
 -10   3   8         27.33         30.27         7.24 o                         
  -9   3   8         79.85         56.59        11.62 o                         
  -8   3   8        404.65        437.77        60.63 o                         
  -7   3   8       1817.43       1815.62        62.50 o                         
  -6   3   8       1068.07       1052.80        27.85 o                         
  -5   3   8         14.38         14.49         2.31 o                         
  -4   3   8        385.49        379.57        13.64 o                         
  -3   3   8         72.52         85.26         4.71 o                         
  -2   3   8         36.13         23.62         2.10 o                         
  -1   3   8        917.66        989.00        28.42 o                         
   0   3   8         15.48         15.07         2.17 o                         
   1   3   8        223.54        202.06         7.85 o                         
   2   3   8        763.58        754.24        24.19 o                         
   3   3   8        303.15        286.24        17.71 o                         
   4   3   8          3.24          2.81         2.10 o                         
   5   3   8        101.12         93.90         8.35 o                         
   6   3   8         49.77         45.62         6.50 o                         
   7   3   8          0.15          4.02         5.11 o                         
   8   3   8          1.96         -4.21         5.31 o                         
   9   3   8          9.85         21.20         6.42 o                         
 -12   4   8         45.83         48.58        10.09 o                         
 -11   4   8          7.84          0.40         6.46 o                         
 -10   4   8         29.94         27.08        11.47 o                         
  -9   4   8         69.53         70.49        11.43 o                         
  -8   4   8         30.71         30.85         3.03 o                         
  -7   4   8        940.35        931.84        26.67 o                         
  -6   4   8        561.36        546.15        16.68 o                         
  -5   4   8         96.40        102.22         8.96 o                         
  -4   4   8          3.36          3.34         1.91 o                         
  -3   4   8         56.07         51.44         2.88 o                         
  -2   4   8        699.87        727.68        21.30 o                         
  -1   4   8          0.03         -1.37         2.02 o                         
   0   4   8          7.48          6.23         1.98 o                         
   1   4   8        136.83        121.92         9.45 o                         
   2   4   8         36.13         64.53         5.25 o                         
   3   4   8        613.59        499.88        27.56 o                         
   4   4   8        257.36        228.82        15.84 o                         
   5   4   8         76.29         78.99         9.77 o                         
   6   4   8         16.86         10.72         5.30 o                         
   7   4   8          1.85          5.09         5.38 o                         
   8   4   8        234.69        257.83        24.18 o                         
   9   4   8         23.84         20.37         6.72 o                         
 -12   5   8          3.53         22.33        10.09 o                         
 -11   5   8          1.53         -0.05         5.36 o                         
 -10   5   8          1.63          4.18         2.79 o                         
  -9   5   8          1.88          0.56         2.05 o                         
  -8   5   8        106.73        107.96         5.50 o                         
  -7   5   8        999.42        984.19        26.26 o                         
  -6   5   8        986.42        977.94        26.15 o                         
  -5   5   8        593.52        561.33        29.19 o                         
  -4   5   8         12.42         14.82         2.92 o                         
  -3   5   8        928.61        864.01        27.71 o                         
  -2   5   8        195.62        202.02         7.62 o                         
  -1   5   8          0.05         -0.93         2.32 o                         
   0   5   8         79.55         82.85         4.87 o                         
   1   5   8         38.84         30.14         2.93 o                         
   2   5   8         12.89         18.12         4.60 o                         
   3   5   8        557.26        562.44        29.13 o                         
   4   5   8        188.20        180.86        18.69 o                         
   5   5   8         19.85         13.38         6.74 o                         
   6   5   8         38.59         30.40         6.32 o                         
   7   5   8         16.48         21.69         6.19 o                         
   8   5   8         34.30         43.12         7.17 o                         
 -11   6   8          1.16          1.81         4.47 o                         
 -10   6   8         14.57         12.71         3.68 o                         
  -9   6   8         15.30         22.64         3.76 o                         
  -8   6   8          4.47          4.25         3.17 o                         
  -7   6   8         20.16         17.80         4.04 o                         
  -6   6   8        101.31         83.63         5.50 o                         
  -5   6   8          0.05          3.87         2.91 o                         
  -4   6   8       1137.62       1075.86        34.21 o                         
  -3   6   8        139.48        138.88         9.85 o                         
  -2   6   8         74.37         91.12         5.84 o                         
  -1   6   8          0.26         -0.37         2.56 o                         
   0   6   8        218.45        209.30         8.45 o                         
   1   6   8         25.93         29.80         3.00 o                         
   2   6   8         94.88         86.55         7.55 o                         
   3   6   8        240.80        192.13        16.07 o                         
   4   6   8        101.30        111.13         9.34 o                         
   5   6   8        103.64         99.69         8.65 o                         
   6   6   8         10.13          0.71         5.22 o                         
   7   6   8         44.59         42.18         7.05 o                         
   8   6   8          1.98          0.37        13.00 o                         
 -11   7   8         47.28         81.10         9.14 o                         
 -10   7   8          0.17          0.18         3.40 o                         
  -9   7   8          0.49          1.36         3.80 o                         
  -8   7   8         64.80         67.49         5.50 o                         
  -7   7   8        397.48        380.76        13.82 o                         
  -6   7   8        675.51        631.74        21.18 o                         
  -5   7   8          2.86          0.62         2.99 o                         
  -4   7   8        127.28        117.14        15.21 o                         
  -3   7   8         49.40         39.83         5.26 o                         
  -2   7   8        281.05        276.16        10.94 o                         
  -1   7   8        609.50        577.45        21.86 o                         
   0   7   8        154.31        155.73        10.84 o                         
   1   7   8         17.90         19.90         3.44 o                         
   2   7   8         15.87         20.45         5.17 o                         
   3   7   8        165.96        175.57        19.32 o                         
   4   7   8        396.54        390.56        19.59 o                         
   5   7   8          0.26         -4.43         4.90 o                         
   6   7   8         15.03         14.11         6.01 o                         
   7   7   8          1.92         -4.99         7.98 o                         
 -10   8   8         41.68         53.33         5.45 o                         
  -9   8   8         28.07         25.87         4.56 o                         
  -8   8   8         37.24         48.60         5.20 o                         
  -7   8   8          0.47         -1.22         3.45 o                         
  -6   8   8          0.43          2.33         3.24 o                         
  -5   8   8        165.98        153.60         7.24 o                         
  -4   8   8        192.42        182.70         8.70 o                         
  -3   8   8        178.90        174.20         8.52 o                         
  -2   8   8         62.06         57.75         6.03 o                         
  -1   8   8         41.00         38.82        15.45 o                         
   0   8   8        235.94        214.24        14.81 o                         
   1   8   8         54.91         54.78         4.65 o                         
   2   8   8        500.51        474.78        23.09 o                         
   3   8   8          0.01         -4.52         4.70 o                         
   4   8   8        149.66        152.59        15.42 o                         
   5   8   8          0.32          1.89         5.41 o                         
   6   8   8         20.37         30.59        14.53 o                         
  -9   9   8          0.02          0.15         7.49 o                         
  -8   9   8          0.13         -0.80         4.42 o                         
  -7   9   8         48.57         45.90         7.21 o                         
  -6   9   8         34.60         45.15         5.39 o                         
  -5   9   8          0.15          1.48         3.24 o                         
  -4   9   8         10.41         10.34         3.59 o                         
  -3   9   8          8.10          8.89         3.58 o                         
  -2   9   8          1.88         -0.21         3.31 o                         
  -1   9   8          1.02         -0.38         3.53 o                         
   0   9   8         13.09         13.97         3.74 o                         
   1   9   8          4.21          2.66         4.92 o                         
   2   9   8          2.65          2.99         5.05 o                         
   3   9   8          1.80          3.09         5.19 o                         
   4   9   8         30.76         31.99         6.78 o                         
   5   9   8        134.77        159.01        13.96 o                         
  -7  10   8         30.53         46.55         4.81 o                         
  -6  10   8          9.82          7.02         3.65 o                         
  -5  10   8        250.21        256.76        10.17 o                         
  -4  10   8          1.85          6.64         3.46 o                         
  -3  10   8         15.99         18.74         4.12 o                         
  -2  10   8        156.83        159.30        10.02 o                         
  -1  10   8          4.58          0.81         3.73 o                         
   0  10   8          0.01          2.18         3.44 o                         
   1  10   8         29.54         20.02         5.85 o                         
   2  10   8         21.28         17.86         6.36 o                         
   3  10   8         11.54         13.22         6.00 o                         
  -4  11   8        241.60        283.82        13.89 o                         
  -3  11   8         29.42         31.16         4.25 o                         
  -2  11   8          8.97          0.57         3.80 o                         
  -1  11   8          5.82          3.80         5.89 o                         
   0  11   8         14.50         11.70         7.79 o                         
 -13   0   9         47.32         45.42        13.00 o                         
 -11   0   9         27.41         34.41        11.32 o                         
  -9   0   9         13.35         18.81         9.18 o                         
  -7   0   9         17.89          8.41         7.34 o                         
  -5   0   9         68.44         72.46         4.79 o                         
  -3   0   9       1778.50       1771.11        70.42 o                         
  -1   0   9       1662.55       1792.19        71.37 o                         
   1   0   9        445.20        412.85        18.26 o                         
   3   0   9          0.35         -2.24         3.32 o                         
   5   0   9         44.51         23.50         5.74 o                         
   7   0   9        198.00        181.65        14.03 o                         
   9   0   9         42.70         47.98         8.41 o                         
 -13   1   9          0.06          7.65         7.68 o                         
 -12   1   9        111.93        123.38        21.64 o                         
 -11   1   9         15.84         25.64         8.26 o                         
 -10   1   9          2.75          2.91         9.02 o                         
  -9   1   9         88.02         71.50         8.71 o                         
  -8   1   9         69.52         70.57         8.22 o                         
  -7   1   9         10.93          6.86         5.35 o                         
  -6   1   9        112.68        114.96        10.22 o                         
  -5   1   9         72.95        103.82         3.78 o                         
  -4   1   9       1489.06       1571.68        48.36 o                         
  -3   1   9        119.75        115.49         8.78 o                         
  -2   1   9        306.47        314.23        10.03 o                         
  -1   1   9       1507.33       1588.46        41.44 o                         
   0   1   9         18.91          6.66         3.29 o                         
   1   1   9          0.08          2.21         2.63 o                         
   2   1   9        579.42        599.27        17.95 o                         
   3   1   9        251.21        234.26         8.33 o                         
   4   1   9        205.18        180.31         8.00 o                         
   5   1   9          0.08          3.25         2.48 o                         
   6   1   9         60.91         56.02         4.36 o                         
   7   1   9          0.77          3.51         3.39 o                         
   8   1   9          0.33          4.70         3.88 o                         
   9   1   9         91.82         81.71         7.85 o                         
 -13   2   9         10.99         12.70         8.19 o                         
 -12   2   9         17.24         24.86         7.94 o                         
 -11   2   9         98.61        108.98        11.25 o                         
 -10   2   9          6.58         -0.46         9.33 o                         
  -9   2   9       1189.47       1105.29        56.50 o                         
  -8   2   9       1464.53       1521.86        75.80 o                         
  -7   2   9         48.41         39.72        15.75 o                         
  -6   2   9        913.85        923.39        32.46 o                         
  -5   2   9         37.22         33.49         2.25 o                         
  -4   2   9          6.02          5.69         1.71 o                         
  -3   2   9          3.87          3.63         2.60 o                         
  -2   2   9        297.68        300.64         9.03 o                         
  -1   2   9         46.57         37.93         3.58 o                         
   0   2   9          0.08         -1.30         2.01 o                         
   1   2   9          3.35          4.33         2.26 o                         
   2   2   9        574.36        570.96        18.92 o                         
   3   2   9        377.62        465.19        20.09 o                         
   4   2   9          0.79          4.74         2.71 o                         
   5   2   9         64.70         64.00         5.44 o                         
   6   2   9          7.40          5.15         2.39 o                         
   7   2   9        122.38        125.22         6.53 o                         
   8   2   9        132.35        135.69         7.07 o                         
   9   2   9        104.04         88.94         9.67 o                         
 -13   3   9         10.56         16.18         8.25 o                         
 -12   3   9        157.76        163.91        16.29 o                         
 -11   3   9         95.20        101.97        16.29 o                         
 -10   3   9         15.31         15.91        10.09 o                         
  -9   3   9          1.70         14.79         6.86 o                         
  -8   3   9          0.03         -2.12         5.61 o                         
  -7   3   9         28.22         11.18         2.60 o                         
  -6   3   9         70.42         49.25         4.58 o                         
  -5   3   9         68.68         71.56         6.31 o                         
  -4   3   9        115.03        133.96         5.15 o                         
  -3   3   9         10.96         13.04         2.08 o                         
  -2   3   9         48.88         61.12         5.98 o                         
  -1   3   9          6.67          6.29         1.99 o                         
   0   3   9        234.10        228.43         7.42 o                         
   1   3   9        218.90        239.08        15.30 o                         
   2   3   9        522.61        510.38        17.02 o                         
   3   3   9        719.26        598.37        25.07 o                         
   4   3   9         19.16         18.36         5.19 o                         
   5   3   9        380.62        383.04        19.10 o                         
   6   3   9         26.24         19.56         5.68 o                         
   7   3   9         36.91         36.34         7.10 o                         
   8   3   9         20.90         13.67        10.94 o                         
   9   3   9          1.79          3.84         5.87 o                         
 -12   4   9         23.24         20.23         8.18 o                         
 -11   4   9          0.12         12.05        13.92 o                         
 -10   4   9         71.43         76.62         9.33 o                         
  -9   4   9         19.80         21.29         6.92 o                         
  -8   4   9        109.20        108.12         5.15 o                         
  -7   4   9       1882.88       1849.74        48.08 o                         
  -6   4   9       1400.45       1339.00        41.71 o                         
  -5   4   9        114.78        113.71         5.12 o                         
  -4   4   9         69.67         69.08         3.45 o                         
  -3   4   9        468.82        458.87        15.61 o                         
  -2   4   9        196.89        199.52         8.25 o                         
  -1   4   9         11.02         13.38         2.64 o                         
   0   4   9        586.78        604.27        22.30 o                         
   1   4   9        236.96        222.58         8.70 o                         
   2   4   9        179.84        134.94         9.87 o                         
   3   4   9        693.08        650.29        28.57 o                         
   4   4   9         77.72         65.00         9.68 o                         
   5   4   9          0.18         -0.41         4.77 o                         
   6   4   9          0.71          4.78         5.31 o                         
   7   4   9          0.14         -2.18         5.14 o                         
   8   4   9          7.92          3.68         8.87 o                         
 -12   5   9        111.20        130.95        25.92 o                         
 -11   5   9         13.51         20.28         8.41 o                         
 -10   5   9         38.96         38.15         5.18 o                         
  -9   5   9          1.88          3.25         2.23 o                         
  -8   5   9         14.96         19.28         2.80 o                         
  -7   5   9         12.51         14.71         2.84 o                         
  -6   5   9          5.01          5.71         2.61 o                         
  -5   5   9        262.17        261.73        13.28 o                         
  -4   5   9        117.42        122.57         9.11 o                         
  -3   5   9         12.06         12.50         3.56 o                         
  -2   5   9       1564.72       1596.07        49.79 o                         
  -1   5   9         92.94        100.37         5.29 o                         
   0   5   9        608.18        616.53        22.90 o                         
   1   5   9         43.83         45.25         6.87 o                         
   2   5   9         97.11        103.83         5.34 o                         
   3   5   9         55.74         52.10        12.57 o                         
   4   5   9         58.74         53.79         7.48 o                         
   5   5   9         16.63          8.47         5.28 o                         
   6   5   9         46.29         55.08         7.27 o                         
   7   5   9         36.82         45.43         7.30 o                         
   8   5   9         35.57         52.16         9.30 o                         
 -11   6   9         57.87         65.50        11.27 o                         
 -10   6   9          0.01          3.58         3.32 o                         
  -9   6   9         13.07         16.43         3.66 o                         
  -8   6   9          2.56          7.48         3.31 o                         
  -7   6   9        116.18        112.98         8.25 o                         
  -6   6   9         25.63         22.89         3.33 o                         
  -5   6   9        456.58        479.94        19.47 o                         
  -4   6   9       1017.38       1009.81        32.28 o                         
  -3   6   9         67.68         63.77         4.79 o                         
  -2   6   9        160.90        150.53         7.49 o                         
  -1   6   9        127.21        131.27         6.59 o                         
   0   6   9          1.47          1.27         2.64 o                         
   1   6   9        164.69        154.73         6.26 o                         
   3   6   9          0.00         -0.18         4.60 o                         
   4   6   9         57.06         59.22         8.03 o                         
   5   6   9          4.31          8.12         5.42 o                         
   6   6   9         14.63          7.33         5.61 o                         
   7   6   9         86.18         82.84        11.86 o                         
 -10   7   9        125.55        133.96         8.19 o                         
  -9   7   9          6.27          9.73         3.59 o                         
  -8   7   9         18.91         16.28         3.91 o                         
  -7   7   9        339.89        315.12        12.14 o                         
  -6   7   9        789.25        739.73        24.78 o                         
  -5   7   9         83.19         79.43         6.28 o                         
  -4   7   9         55.64         68.86         5.05 o                         
  -3   7   9         86.72         82.06         5.53 o                         
  -2   7   9        221.79        191.59         8.76 o                         
  -1   7   9        251.64        251.41        11.99 o                         
   0   7   9        271.73        242.54         9.65 o                         
   1   7   9        148.57        140.40         8.20 o                         
   2   7   9         14.77          7.02         4.98 o                         
   3   7   9        142.29        141.96        11.08 o                         
   4   7   9         76.06         73.22        13.00 o                         
   5   7   9         26.65         26.59         7.67 o                         
   6   7   9         94.45         90.29        10.06 o                         
  -9   8   9          2.56          2.98         3.69 o                         
  -8   8   9         70.46         61.31         5.67 o                         
  -7   8   9         41.16         42.17         4.43 o                         
  -6   8   9        339.51        321.73        12.56 o                         
  -5   8   9         13.18          7.51         3.50 o                         
  -4   8   9          0.00          1.95         3.36 o                         
  -3   8   9         70.36         62.28         5.09 o                         
  -2   8   9         57.95         54.08         5.52 o                         
  -1   8   9         57.96         46.36         5.43 o                         
   0   8   9          5.74          2.01         2.67 o                         
   1   8   9         95.61         99.07         8.99 o                         
   2   8   9        248.49        249.47        14.82 o                         
   3   8   9          6.98          4.89         5.33 o                         
   4   8   9        404.95        453.39        22.60 o                         
   5   8   9          1.11         14.99        15.45 o                         
  -8   9   9          6.15         11.87         5.06 o                         
  -7   9   9         96.72        109.30         7.92 o                         
  -6   9   9         15.93         15.05         4.02 o                         
  -5   9   9         16.90          8.25         3.44 o                         
  -4   9   9          0.18          1.42         3.50 o                         
  -3   9   9          0.38          0.10         3.48 o                         
  -2   9   9         30.30         42.64         4.60 o                         
  -1   9   9         10.71          9.69         3.98 o                         
   0   9   9          9.84         10.87         3.58 o                         
   1   9   9         65.18         46.59         7.31 o                         
   2   9   9          3.90          6.63         7.55 o                         
   3   9   9        304.69        290.15        17.31 o                         
   4   9   9          7.61          8.74         6.02 o                         
  -6  10   9         26.22         28.17         4.51 o                         
  -5  10   9         17.51         21.81         3.91 o                         
  -4  10   9        119.22        142.56         7.68 o                         
  -3  10   9          6.08          4.47         3.76 o                         
  -2  10   9         33.65         34.08         4.63 o                         
  -1  10   9         63.44         60.32         5.71 o                         
   0  10   9          0.00         -0.13         3.48 o                         
   1  10   9          2.41         -1.46         7.34 o                         
   2  10   9          0.81         -1.09         5.39 o                         
 -12   0  10         64.60         58.27        13.46 o                         
 -10   0  10          0.49         -0.31         9.02 o                         
  -8   0  10          3.16         -4.28         7.65 o                         
  -6   0  10       2273.01       2254.48       156.29 o                         
  -4   0  10        285.55        315.07        14.14 o                         
  -2   0  10          6.59          9.22         3.39 o                         
   0   0  10       2001.90       2087.09       102.03 o                         
   2   0  10        378.55        403.51        18.38 o                         
   4   0  10        550.32        560.29        24.57 o                         
   6   0  10         20.54         16.23         4.43 o                         
   8   0  10         25.47         24.24         6.88 o                         
 -13   1  10        108.54        101.08        12.90 o                         
 -12   1  10          2.86          6.87        10.86 o                         
 -11   1  10         18.08         15.14         7.41 o                         
 -10   1  10          1.51          0.95         6.31 o                         
  -9   1  10          1.12         -4.74         7.95 o                         
  -8   1  10         16.53         14.57         6.11 o                         
  -7   1  10        392.92        402.97        23.36 o                         
  -6   1  10         89.96         91.60         9.90 o                         
  -5   1  10        111.33        114.73         4.91 o                         
  -4   1  10       1065.14       1079.69        30.72 o                         
  -3   1  10        653.95        689.29        21.34 o                         
  -2   1  10         16.67         13.45         2.48 o                         
  -1   1  10        378.08        385.63        13.86 o                         
   0   1  10        316.37        314.44        15.14 o                         
   1   1  10        429.29        433.11        15.05 o                         
   2   1  10        424.90        371.50        17.44 o                         
   3   1  10         17.79         25.60         4.73 o                         
   4   1  10         23.14         55.15         5.31 o                         
   5   1  10        230.88        246.38        10.24 o                         
   6   1  10          0.31         -1.87         4.94 o                         
   7   1  10          1.17          2.36         3.12 o                         
   8   1  10         15.44          6.20         3.22 o                         
 -13   2  10          0.13          1.95        11.62 o                         
 -12   2  10         29.18         34.84         8.81 o                         
 -11   2  10         23.40         18.47        12.01 o                         
 -10   2  10         85.83         68.52         9.24 o                         
  -9   2  10        201.39        179.89        29.52 o                         
  -8   2  10        780.06        739.22        39.20 o                         
  -7   2  10        610.19        583.08        72.87 o                         
  -6   2  10         68.03         42.45         4.00 o                         
  -5   2  10        427.78        435.01        22.16 o                         
  -4   2  10        242.42        251.90         9.39 o                         
  -3   2  10         10.16         15.60         3.20 o                         
  -2   2  10          6.69         12.28         3.04 o                         
  -1   2  10          2.35          1.12         2.62 o                         
   0   2  10         73.12         71.87         8.94 o                         
   1   2  10         12.25         14.41         6.01 o                         
   2   2  10        307.98        312.60        20.47 o                         
   3   2  10        381.91        382.49        13.66 o                         
   4   2  10        352.22        289.76        11.46 o                         
   5   2  10        231.04        207.74         9.79 o                         
   6   2  10         90.50        104.85         6.44 o                         
   7   2  10          7.32          8.22         3.54 o                         
   8   2  10         28.61         18.19         7.82 o                         
 -12   3  10         30.30         26.95         8.36 o                         
 -11   3  10         50.66         41.18         8.57 o                         
 -10   3  10         64.33         51.24         8.36 o                         
  -9   3  10        378.58        374.84        32.88 o                         
  -8   3  10        372.17        388.74        23.14 o                         
  -7   3  10        363.09        357.23        13.86 o                         
  -6   3  10         77.03         84.34         7.79 o                         
  -5   3  10       1256.09       1248.47        38.96 o                         
  -4   3  10        377.45        343.97        10.70 o                         
  -3   3  10         71.01         70.87         5.84 o                         
  -2   3  10        307.80        290.19        12.10 o                         
  -1   3  10          2.37          3.32         2.70 o                         
   0   3  10         30.13         31.16         3.06 o                         
   1   3  10        978.48        952.79        27.77 o                         
   2   3  10        903.65        878.70        31.83 o                         
   3   3  10          6.80          5.76         4.12 o                         
   4   3  10          2.14          3.74         2.47 o                         
   5   3  10         12.84          9.80         3.30 o                         
   6   3  10          0.32          0.54         5.66 o                         
   7   3  10          0.14         -2.04         5.35 o                         
   8   3  10         11.03         18.02         8.17 o                         
 -12   4  10          6.10         14.22        10.40 o                         
 -11   4  10         23.92         16.58         7.38 o                         
 -10   4  10          0.02         -3.17         6.37 o                         
  -9   4  10          0.15          7.90         6.51 o                         
  -8   4  10        118.65        120.74        10.53 o                         
  -7   4  10        243.61        251.78        14.93 o                         
  -6   4  10        291.30        296.86        10.78 o                         
  -5   4  10         93.57         83.84         4.53 o                         
  -4   4  10        146.77        138.65        20.82 o                         
  -3   4  10        212.16        264.91        13.41 o                         
  -2   4  10        232.38        246.67         9.86 o                         
  -1   4  10          2.58          1.62         2.87 o                         
   0   4  10         53.80         48.90         4.64 o                         
   1   4  10        158.21        182.56        18.90 o                         
   2   4  10        476.15        400.09        17.55 o                         
   3   4  10          0.20          3.74         2.38 o                         
   4   4  10        126.80        119.03        16.60 o                         
   5   4  10          4.98          6.70         5.31 o                         
   6   4  10          3.90          5.39         5.44 o                         
   7   4  10          2.75          3.20         5.57 o                         
   8   4  10         31.44         41.29        10.07 o                         
 -12   5  10         92.53         79.67        16.21 o                         
 -11   5  10          0.56          3.08         7.01 o                         
 -10   5  10         12.47         10.34         6.99 o                         
  -9   5  10        169.39        150.16         8.00 o                         
  -8   5  10         14.71         10.73         2.59 o                         
  -7   5  10         25.98         28.68         2.63 o                         
  -6   5  10          1.41          0.68         3.12 o                         
  -5   5  10          7.20         11.73         4.17 o                         
  -4   5  10          8.49          9.61         3.09 o                         
  -3   5  10       1292.45       1282.26        40.51 o                         
  -2   5  10       1446.00       1408.09        44.15 o                         
  -1   5  10        346.57        317.59        11.99 o                         
   0   5  10         39.59         39.05         2.98 o                         
   1   5  10        187.40        178.43        11.25 o                         
   2   5  10        109.19        132.78        12.85 o                         
   3   5  10         55.57         60.37         6.97 o                         
   4   5  10        140.13        125.95        15.66 o                         
   5   5  10         30.47         29.69         6.27 o                         
   6   5  10         66.22         78.92        11.82 o                         
   7   5  10         16.45         16.00         7.32 o                         
 -11   6  10          5.88         20.48         7.72 o                         
 -10   6  10         17.60         22.96         3.75 o                         
  -9   6  10          1.52          4.23         3.57 o                         
  -8   6  10         16.58         16.31         3.59 o                         
  -7   6  10         35.11         37.79         3.81 o                         
  -6   6  10         52.45         59.11         8.85 o                         
  -5   6  10          9.54          8.85         3.59 o                         
  -4   6  10       1138.68       1069.30        34.30 o                         
  -3   6  10         28.68         24.33         3.68 o                         
  -2   6  10        513.72        472.86        21.27 o                         
  -1   6  10         50.40         56.54         9.26 o                         
   0   6  10          9.85         10.48         2.62 o                         
   1   6  10         29.98         35.43         5.52 o                         
   2   6  10         25.03         24.47         5.65 o                         
   3   6  10         20.95         11.68         5.43 o                         
   4   6  10          2.14          2.83         5.13 o                         
   5   6  10          3.22          6.72         5.62 o                         
   6   6  10        147.19        163.14        14.39 o                         
 -10   7  10         31.35         41.82         6.83 o                         
  -9   7  10         20.02         23.27         4.10 o                         
  -8   7  10         51.01         61.54         4.72 o                         
  -7   7  10         68.03         65.63         4.95 o                         
  -6   7  10        249.33        246.85        10.32 o                         
  -5   7  10         36.77         36.64         4.27 o                         
  -4   7  10         23.82         23.81         3.90 o                         
  -3   7  10          7.03          3.24         3.30 o                         
  -2   7  10         89.54         96.37         7.07 o                         
  -1   7  10          3.19          7.81         4.64 o                         
   0   7  10         26.80         21.37         2.70 o                         
   1   7  10         15.54         13.37         3.79 o                         
   2   7  10          0.81         -3.70         4.73 o                         
   3   7  10          1.89          5.33         5.36 o                         
   4   7  10         11.62         10.28         5.68 o                         
   5   7  10         31.25         25.17         7.65 o                         
   6   7  10          0.83         -0.62         7.86 o                         
  -9   8  10          9.47          8.73         4.00 o                         
  -8   8  10         38.16         41.30         5.58 o                         
  -7   8  10         57.56         58.71         4.97 o                         
  -6   8  10        199.81        160.67         8.39 o                         
  -5   8  10         13.09          9.54         3.93 o                         
  -4   8  10         57.15         55.36         5.63 o                         
  -3   8  10          1.49         -0.70         3.39 o                         
  -2   8  10         27.61         28.10         4.21 o                         
  -1   8  10         72.12         57.10         4.94 o                         
   0   8  10        140.77        135.58         8.33 o                         
   1   8  10          4.23         -0.65         4.93 o                         
   2   8  10        113.85         98.78         9.32 o                         
   3   8  10        115.18        116.29        10.39 o                         
   4   8  10        236.47        243.61        34.72 o                         
  -7   9  10        143.31        125.90         7.62 o                         
  -6   9  10         18.85         23.77         4.26 o                         
  -5   9  10         48.28         44.31         4.91 o                         
  -4   9  10         14.15         10.94         4.03 o                         
  -3   9  10          6.29          6.23         3.73 o                         
  -2   9  10          0.53          1.07         3.54 o                         
  -1   9  10          0.31          2.62         3.41 o                         
   0   9  10          1.50         -0.49         3.26 o                         
   1   9  10         44.06         45.40        11.14 o                         
   2   9  10        162.77        178.80        18.44 o                         
   3   9  10        164.83        164.14        13.10 o                         
  -5  10  10         54.70         66.87         5.27 o                         
  -4  10  10         27.75         38.03         4.90 o                         
  -3  10  10          0.56          1.96         3.78 o                         
  -2  10  10         14.47         10.60         4.01 o                         
  -1  10  10         18.72         10.35         4.48 o                         
   0  10  10          2.60         -8.41         8.41 o                         
 -13   0  11          0.61          8.41        15.29 o                         
 -11   0  11        126.37        124.18        19.27 o                         
  -9   0  11        337.41        326.96        29.67 o                         
  -7   0  11         47.08         61.18        11.32 o                         
  -5   0  11        667.20        678.01        28.05 o                         
  -3   0  11        137.60        136.07         8.18 o                         
  -1   0  11        263.63        291.92        17.60 o                         
   1   0  11        343.27        339.34        16.17 o                         
   3   0  11        100.01        100.31         8.07 o                         
   5   0  11        224.89        244.74        13.27 o                         
   7   0  11        185.09        176.76        11.43 o                         
 -13   1  11          3.96          5.96        11.16 o                         
 -12   1  11        128.53        134.59        14.02 o                         
 -11   1  11         24.14         31.85        12.54 o                         
 -10   1  11          0.97          5.56         6.49 o                         
  -9   1  11        104.42        111.76        11.49 o                         
  -8   1  11         45.02         28.36         9.18 o                         
  -7   1  11         10.90          8.69         5.94 o                         
  -6   1  11         53.77         68.32         5.09 o                         
  -5   1  11        106.61        101.11         5.49 o                         
  -4   1  11          0.43         -0.78         2.05 o                         
  -3   1  11          6.23          7.44         2.41 o                         
  -2   1  11        181.08        182.14         9.04 o                         
  -1   1  11          4.61          4.91         3.33 o                         
   0   1  11        389.22        417.34        14.67 o                         
   1   1  11       1821.11       1823.31        56.61 o                         
   2   1  11        507.51        498.51        17.30 o                         
   3   1  11         85.15         87.73         6.97 o                         
   4   1  11         72.59         70.35         7.17 o                         
   5   1  11         22.69         24.01         3.34 o                         
   6   1  11         13.63         13.45         3.18 o                         
   7   1  11          9.29          9.28         5.07 o                         
   8   1  11          0.39         17.27         9.10 o                         
 -12   2  11         24.10         11.23        15.91 o                         
 -11   2  11         33.91         26.29         9.18 o                         
 -10   2  11        221.73        217.70        16.86 o                         
  -9   2  11         99.04        101.62        10.76 o                         
  -8   2  11        455.88        400.06        39.31 o                         
  -7   2  11        902.04        824.87        43.10 o                         
  -6   2  11       1270.77       1212.06        34.45 o                         
  -5   2  11       1560.85       1493.58        39.08 o                         
  -4   2  11         93.01         98.33         5.01 o                         
  -3   2  11         32.98         39.49         6.18 o                         
  -2   2  11         38.50         42.08         4.38 o                         
  -1   2  11        320.24        314.61        14.62 o                         
   0   2  11        287.73        305.93        17.71 o                         
   1   2  11         50.13         35.23         5.30 o                         
   2   2  11          0.98         11.86         3.36 o                         
   3   2  11         43.99         31.84         5.37 o                         
   4   2  11         69.06         50.43         4.24 o                         
   5   2  11         43.98         28.88         4.01 o                         
   6   2  11          1.85         -0.45         3.37 o                         
   7   2  11         19.66         13.41         6.01 o                         
 -12   3  11        139.80        146.35        21.11 o                         
 -11   3  11         87.01         81.81        11.46 o                         
 -10   3  11          1.73         -1.00         6.62 o                         
  -9   3  11        328.91        317.33        20.87 o                         
  -8   3  11        613.98        652.12        36.01 o                         
  -7   3  11         30.16         34.80         4.67 o                         
  -6   3  11          3.12          6.55         2.19 o                         
  -5   3  11         13.42         19.08         3.12 o                         
  -4   3  11         29.52         66.58         6.30 o                         
  -3   3  11         76.72         73.03         9.66 o                         
  -2   3  11        625.85        619.83        20.65 o                         
  -1   3  11          1.77          2.97         3.40 o                         
   0   3  11        210.15        229.12        17.66 o                         
   1   3  11         41.05         37.49         3.44 o                         
   2   3  11        226.81        221.53         8.50 o                         
   3   3  11         86.08         81.65         5.15 o                         
   4   3  11         19.02         15.33         6.67 o                         
   5   3  11         15.63         17.32         5.80 o                         
   6   3  11         14.31         15.94         6.05 o                         
   7   3  11         92.91        112.25        17.28 o                         
 -12   4  11          9.81          8.03         7.72 o                         
 -11   4  11         44.51         49.42        12.31 o                         
 -10   4  11        176.66        191.82        16.15 o                         
  -9   4  11          8.82          5.19         6.59 o                         
  -8   4  11         12.52         16.81         2.94 o                         
  -7   4  11        192.97        182.21         7.33 o                         
  -6   4  11          1.58         -0.24         2.26 o                         
  -5   4  11        130.67        124.52         7.25 o                         
  -4   4  11        135.94        147.71        16.47 o                         
  -3   4  11         86.57         75.79         5.19 o                         
  -2   4  11         32.01         17.71         5.03 o                         
  -1   4  11       1109.18       1126.66        40.31 o                         
   0   4  11        266.97        265.78        10.69 o                         
   1   4  11         25.37         30.03         4.41 o                         
   2   4  11          8.90         13.67         7.80 o                         
   3   4  11         19.42         16.03         2.76 o                         
   4   4  11        105.69         97.47         8.80 o                         
   5   4  11         50.36         43.47         7.00 o                         
   6   4  11         45.10         41.19         7.27 o                         
   7   4  11          0.86         11.47         6.31 o                         
 -11   5  11          0.23         13.76         9.94 o                         
 -10   5  11        236.57        252.63        18.76 o                         
  -9   5  11         18.66         18.67         4.31 o                         
  -8   5  11         66.45         68.98         4.69 o                         
  -7   5  11          8.87          9.75         2.51 o                         
  -6   5  11        104.39        114.60         7.67 o                         
  -5   5  11        244.88        240.47        11.31 o                         
  -4   5  11        458.93        454.71        16.10 o                         
  -3   5  11          4.58          7.50         3.25 o                         
  -2   5  11         13.45         11.57         3.45 o                         
  -1   5  11        321.59        250.01        13.72 o                         
   0   5  11        274.08        256.98        13.89 o                         
   1   5  11         19.18         22.69         3.25 o                         
   2   5  11          2.99          3.15         2.39 o                         
   3   5  11        287.56        276.78        15.60 o                         
   4   5  11        175.52        171.06        12.66 o                         
   5   5  11         57.81         64.33        10.98 o                         
   6   5  11         11.82         13.51         7.99 o                         
 -10   6  11         57.49         37.62        11.32 o                         
  -9   6  11        186.25        190.10        11.41 o                         
  -8   6  11         14.57          8.90         3.69 o                         
  -7   6  11         69.82         81.99         5.23 o                         
  -6   6  11         24.78         22.15         4.42 o                         
  -5   6  11        138.70        143.97         8.44 o                         
  -4   6  11        165.27        163.07         8.24 o                         
  -3   6  11        307.93        283.46        13.19 o                         
  -2   6  11          3.71          3.25         3.29 o                         
  -1   6  11        274.03        259.60        10.86 o                         
   0   6  11         16.25         19.29         2.71 o                         
   1   6  11         10.29         10.84         2.91 o                         
   2   6  11          0.22          5.21         5.04 o                         
   3   6  11         59.28         61.61         7.52 o                         
   4   6  11          0.02          3.90         5.59 o                         
   5   6  11          7.47          3.50        10.78 o                         
   6   6  11          5.85          1.22        13.00 o                         
 -10   7  11          4.23          5.35         9.18 o                         
  -9   7  11        197.75        236.79        11.22 o                         
  -8   7  11          1.70          3.40         3.01 o                         
  -7   7  11          3.44          3.12         3.15 o                         
  -6   7  11         19.37         11.11         3.87 o                         
  -5   7  11          3.10          6.21         3.80 o                         
  -4   7  11         19.81         16.72         3.75 o                         
  -3   7  11         43.37         47.74         5.45 o                         
  -2   7  11        102.02        100.79         7.49 o                         
  -1   7  11        259.25        274.91        11.48 o                         
   0   7  11          1.17         -0.76         3.24 o                         
   1   7  11         27.58         31.09         4.07 o                         
   2   7  11          3.49          9.69         5.47 o                         
   3   7  11         62.78         65.77         7.95 o                         
   4   7  11         26.80         21.39         7.62 o                         
   5   7  11         38.73         43.27        10.09 o                         
  -8   8  11         52.32         48.16         4.65 o                         
  -7   8  11          3.10         -0.47         3.33 o                         
  -6   8  11        429.02        431.02        16.56 o                         
  -5   8  11          0.54          2.32         3.75 o                         
  -4   8  11         46.96         45.74         4.85 o                         
  -3   8  11          2.19          1.93         3.55 o                         
  -2   8  11         20.44          9.80         3.86 o                         
  -1   8  11        146.25        144.78        14.95 o                         
   0   8  11         22.29         19.19         3.71 o                         
   1   8  11          5.12         11.03         5.65 o                         
   2   8  11         68.13         74.06         8.35 o                         
   3   8  11          0.07         -0.24         6.67 o                         
  -7   9  11         70.46         62.97         6.68 o                         
  -6   9  11         57.64         74.61         5.81 o                         
  -5   9  11         17.67         17.16         4.28 o                         
  -4   9  11         81.12         92.28         6.68 o                         
  -3   9  11          1.74          2.67         3.74 o                         
  -2   9  11          8.49          6.62         3.77 o                         
  -1   9  11         27.54         24.72         4.18 o                         
   0   9  11         83.04        104.45         9.77 o                         
   1   9  11         23.44         18.66        10.40 o                         
   2   9  11        482.57        505.52        39.38 o                         
 -12   0  12          3.06          1.38        10.71 o                         
 -10   0  12        178.69        186.42        21.87 o                         
  -8   0  12        347.98        337.67        30.28 o                         
  -6   0  12         85.07         81.45         7.41 o                         
  -4   0  12        322.05        298.55        14.13 o                         
  -2   0  12        429.32        440.29        24.33 o                         
   0   0  12        218.30        223.78        15.31 o                         
   2   0  12         10.15          1.35         4.33 o                         
   4   0  12        643.74        656.60        28.70 o                         
   6   0  12          5.21          4.37         4.65 o                         
 -12   1  12          8.69          6.30         8.71 o                         
 -11   1  12         43.71         41.80        10.02 o                         
 -10   1  12        327.21        336.06        63.92 o                         
  -9   1  12          2.57          8.38         6.69 o                         
  -8   1  12        149.27        141.96        13.25 o                         
  -7   1  12         11.35         21.54        12.31 o                         
  -6   1  12         50.86         59.67         3.56 o                         
  -5   1  12         20.06         22.81         3.09 o                         
  -4   1  12         30.82         28.95         3.98 o                         
  -3   1  12         32.87         35.52         4.29 o                         
  -2   1  12         28.32         28.00         4.19 o                         
  -1   1  12        290.82        299.25        12.92 o                         
   0   1  12        389.53        380.72        13.92 o                         
   1   1  12        132.02        117.44         6.82 o                         
   2   1  12          4.09          6.99         3.49 o                         
   3   1  12          7.34         11.40         3.57 o                         
   4   1  12         22.16         21.03         7.96 o                         
   5   1  12        125.94        138.96         8.58 o                         
   6   1  12          3.81          3.60         3.06 o                         
   7   1  12         28.16         29.70         5.65 o                         
 -12   2  12         17.98         18.54         8.88 o                         
 -11   2  12         12.28         15.91         7.72 o                         
 -10   2  12         62.47         49.75         8.84 o                         
  -9   2  12         58.76         43.69         8.27 o                         
  -8   2  12        342.32        394.96        26.68 o                         
  -7   2  12         57.24         53.49        17.05 o                         
  -6   2  12         52.60         44.21         4.01 o                         
  -5   2  12        497.92        491.41        22.15 o                         
  -4   2  12         81.06         78.97         9.11 o                         
  -3   2  12         21.89         20.18         8.04 o                         
  -2   2  12         43.20         28.16         6.53 o                         
  -1   2  12        135.25        143.89         7.55 o                         
   0   2  12        690.67        693.57        29.89 o                         
   1   2  12          4.98          1.03         3.33 o                         
   2   2  12        126.17        154.84        19.38 o                         
   3   2  12         52.89         61.68         5.99 o                         
   4   2  12          7.43          7.38         4.46 o                         
   5   2  12         12.19         10.21         4.86 o                         
   6   2  12         11.30          9.33         3.63 o                         
   7   2  12         29.25         24.71         9.64 o                         
 -12   3  12         31.14         33.55         9.05 o                         
 -11   3  12         90.29        105.00        11.64 o                         
 -10   3  12         33.15         33.49         8.26 o                         
  -9   3  12          0.57          1.14         6.75 o                         
  -8   3  12        102.88         93.22        10.32 o                         
  -7   3  12         88.37         70.45         5.41 o                         
  -6   3  12        169.82        168.09        10.11 o                         
  -5   3  12          4.42          9.96         3.10 o                         
  -4   3  12        485.33        475.50        18.44 o                         
  -3   3  12       1131.74       1162.57        41.30 o                         
  -2   3  12        653.18        640.75        21.50 o                         
  -1   3  12        115.01        111.03         6.83 o                         
   0   3  12         55.48         56.58         4.73 o                         
   1   3  12         70.22         76.26         6.34 o                         
   2   3  12        231.73        218.37        10.04 o                         
   3   3  12          0.09          1.07         3.03 o                         
   4   3  12          3.23          1.04         3.20 o                         
   5   3  12          2.52          7.63         3.63 o                         
   6   3  12          0.95          8.72         8.56 o                         
 -11   4  12         77.96         95.42        16.06 o                         
 -10   4  12          0.09         -6.06         6.63 o                         
  -9   4  12          3.60          2.90         6.66 o                         
  -8   4  12         15.70          7.52         5.16 o                         
  -7   4  12         23.95         24.85         4.30 o                         
  -6   4  12        148.33        146.15         7.10 o                         
  -5   4  12         18.26         18.83         4.07 o                         
  -4   4  12        136.49        112.89         7.98 o                         
  -3   4  12        155.67        117.34        11.80 o                         
  -2   4  12        723.12        762.09        47.49 o                         
  -1   4  12        241.87        254.71        12.93 o                         
   0   4  12         85.51         90.15         7.41 o                         
   1   4  12         14.32         12.31         3.79 o                         
   2   4  12        125.52        123.14         7.16 o                         
   3   4  12        219.56        214.50         9.73 o                         
   4   4  12          1.75         -0.39         5.41 o                         
   5   4  12          0.43          5.05         5.89 o                         
   6   4  12        172.25        184.70        13.90 o                         
 -11   5  12         45.07         57.10        11.09 o                         
 -10   5  12          6.13         12.59         7.78 o                         
  -9   5  12          4.92          7.37         4.43 o                         
  -8   5  12         25.19         31.52         3.13 o                         
  -7   5  12         54.48         53.82         5.23 o                         
  -6   5  12          3.27          9.45         3.87 o                         
  -5   5  12         11.52          6.00         3.63 o                         
  -4   5  12        158.33        154.76         8.74 o                         
  -3   5  12         13.28         18.90         3.70 o                         
  -2   5  12         15.33         13.24         3.72 o                         
  -1   5  12        397.06        377.76        14.13 o                         
   0   5  12         12.95          7.88         4.14 o                         
   1   5  12        474.31        467.42        15.11 o                         
   2   5  12         12.42         11.24         3.47 o                         
   3   5  12          4.32          0.79         5.32 o                         
   4   5  12          1.21          4.17         5.73 o                         
   5   5  12          5.19          0.64         7.73 o                         
 -10   6  12         65.92         77.20        11.87 o                         
  -9   6  12         77.20        100.09        12.74 o                         
  -8   6  12          3.05          0.85         4.20 o                         
  -7   6  12         34.99         39.01         3.91 o                         
  -6   6  12          1.55         -0.39         3.50 o                         
  -5   6  12         20.94         28.99         4.56 o                         
  -4   6  12         35.32         36.78         4.29 o                         
  -3   6  12          2.55          4.85         3.49 o                         
  -2   6  12        366.30        341.40        13.25 o                         
  -1   6  12         23.81         18.84         3.88 o                         
   0   6  12         74.64         63.70         6.53 o                         
   1   6  12          0.91          8.92         3.48 o                         
   2   6  12          0.02         -4.26         5.04 o                         
   3   6  12          1.91         -3.00         5.14 o                         
   4   6  12          3.45         16.70         8.86 o                         
   5   6  12          1.30         -6.88        12.24 o                         
  -9   7  12          0.26         -0.83         4.70 o                         
  -8   7  12         42.74         38.00         9.03 o                         
  -7   7  12         18.66         22.14         3.84 o                         
  -6   7  12         10.43         10.01         4.79 o                         
  -5   7  12         81.11         84.62         6.73 o                         
  -4   7  12         76.19         79.71         5.90 o                         
  -3   7  12         73.74         59.12         5.36 o                         
  -2   7  12          1.43          6.31         3.60 o                         
  -1   7  12         26.38         28.03         6.21 o                         
   0   7  12        118.55        151.14        11.80 o                         
   1   7  12          0.05          1.38         4.41 o                         
   2   7  12         31.77         37.96         6.82 o                         
   3   7  12          6.95         15.91        13.31 o                         
  -7   8  12        280.18        295.81        13.80 o                         
  -6   8  12        130.05        142.85        17.81 o                         
  -5   8  12          4.15          7.81         4.32 o                         
  -4   8  12         11.66         10.98         4.28 o                         
  -3   8  12         48.57         49.02         5.11 o                         
  -2   8  12          4.23          8.11         3.85 o                         
  -1   8  12         50.00         55.92         5.20 o                         
   0   8  12        118.36        117.94         7.30 o                         
   1   8  12         25.13         28.82         8.19 o                         
   2   8  12          0.00          7.17         6.09 o                         
  -5   9  12        185.54        204.00        12.99 o                         
  -4   9  12         63.04         66.26         7.41 o                         
  -3   9  12         28.28         18.93         5.48 o                         
  -2   9  12         37.64         34.38         4.88 o                         
  -1   9  12          2.74          6.60         4.92 o                         
   0   9  12        101.21        103.53        14.47 o                         
 -11   0  13         10.34         13.31        11.16 o                         
  -9   0  13       1146.76       1135.96        83.03 o                         
  -7   0  13         72.22         90.83        14.38 o                         
  -5   0  13         26.85         31.97         5.84 o                         
  -3   0  13         13.69          9.46         5.30 o                         
  -1   0  13        716.16        689.75        36.61 o                         
   1   0  13        180.24        183.64        14.24 o                         
   3   0  13        139.90        139.64        10.18 o                         
   5   0  13         86.60        114.74         9.30 o                         
 -12   1  13         11.88         26.91         8.90 o                         
 -11   1  13         35.00         51.45        11.93 o                         
 -10   1  13       1019.77       1063.71        55.79 o                         
  -9   1  13        166.92        158.78        14.87 o                         
  -8   1  13         62.18         60.46         8.81 o                         
  -7   1  13          1.36          1.97         6.11 o                         
  -6   1  13          5.49          1.09         1.77 o                         
  -5   1  13          2.10          0.91         2.23 o                         
  -4   1  13         28.36         35.00         6.16 o                         
  -3   1  13         43.34         45.70         4.90 o                         
  -2   1  13         99.69         98.69        10.84 o                         
  -1   1  13        545.96        539.55        20.93 o                         
   0   1  13       1234.34       1214.26        43.37 o                         
   1   1  13          9.20         12.66         3.86 o                         
   2   1  13         76.47         73.78         5.45 o                         
   3   1  13         80.92         77.27         5.81 o                         
   4   1  13          2.17         -1.08         3.55 o                         
   5   1  13         47.76         48.78         5.65 o                         
   6   1  13         38.53         36.04         4.62 o                         
 -11   2  13          1.99          2.12         7.68 o                         
 -10   2  13         19.23         29.22         8.38 o                         
  -9   2  13          0.77          4.69         6.90 o                         
  -8   2  13         17.33         14.73         7.03 o                         
  -7   2  13         28.10         28.54         4.38 o                         
  -6   2  13          2.35          1.10         2.13 o                         
  -5   2  13        234.20        211.56        11.42 o                         
  -4   2  13        294.75        291.11        12.61 o                         
  -3   2  13          5.64          5.26         3.78 o                         
  -2   2  13         20.32         18.16         4.32 o                         
  -1   2  13        383.77        400.80        14.83 o                         
   0   2  13          1.85          3.88         3.45 o                         
   1   2  13          3.78          3.29         3.62 o                         
   2   2  13         47.06         47.72         4.78 o                         
   3   2  13          9.94          4.36         4.85 o                         
   4   2  13         32.97         42.01         4.63 o                         
   5   2  13         44.85         53.06         5.73 o                         
   6   2  13          5.75          6.80         6.25 o                         
 -11   3  13         18.96         26.40        13.00 o                         
 -10   3  13          2.58          7.07         7.32 o                         
  -9   3  13         17.22          3.48         7.03 o                         
  -8   3  13         59.61         52.45        11.62 o                         
  -7   3  13        108.98        102.50         4.79 o                         
  -6   3  13         25.07         20.65         3.32 o                         
  -5   3  13        635.08        636.76        27.83 o                         
  -4   3  13        626.14        629.87        35.30 o                         
  -3   3  13         16.81         10.01         4.60 o                         
  -2   3  13         24.08         18.86        12.69 o                         
  -1   3  13        176.23        140.78        12.05 o                         
   0   3  13         41.25         43.37         5.64 o                         
   1   3  13         56.19         66.10         5.76 o                         
   2   3  13         33.74         32.18         4.39 o                         
   3   3  13         13.35          9.28         4.04 o                         
   4   3  13         59.37         72.30         5.76 o                         
   5   3  13         85.27        114.08        11.95 o                         
 -11   4  13         16.09         40.99        13.46 o                         
 -10   4  13         32.90         21.87        13.92 o                         
  -9   4  13          2.00          2.13         6.84 o                         
  -8   4  13         44.23         36.17         5.26 o                         
  -7   4  13        405.27        363.64        15.26 o                         
  -6   4  13        189.52        194.76        10.47 o                         
  -5   4  13          0.46          1.92         3.65 o                         
  -4   4  13        101.98         91.94         6.73 o                         
  -3   4  13        291.51        247.13        11.74 o                         
  -2   4  13        243.45        249.66        14.30 o                         
  -1   4  13        267.51        279.04        11.56 o                         
   0   4  13         66.84         67.14         5.52 o                         
   1   4  13        100.07         98.02         6.59 o                         
   2   4  13         73.06         81.00         5.90 o                         
   3   4  13        508.47        528.64        18.94 o                         
   4   4  13         34.21         43.25         6.18 o                         
   5   4  13          1.59         -0.34         4.94 o                         
 -10   5  13         70.42         58.73        14.07 o                         
  -9   5  13          6.18          2.95         7.16 o                         
  -8   5  13         85.04         90.03         5.20 o                         
  -7   5  13         93.66         92.24         8.09 o                         
  -6   5  13          5.94          3.46         3.66 o                         
  -5   5  13          0.00          2.50         3.86 o                         
  -4   5  13          0.19          2.31         3.87 o                         
  -3   5  13        106.60        122.66         8.24 o                         
  -2   5  13          8.76          6.99         3.68 o                         
  -1   5  13          0.21          3.56         3.66 o                         
   0   5  13         18.12         22.23         4.12 o                         
   1   5  13        202.25        220.50        10.72 o                         
   2   5  13         86.21         87.44         6.31 o                         
   3   5  13          0.07          1.52         5.45 o                         
   4   5  13         13.46         11.87         5.89 o                         
  -9   6  13        135.80        163.93        15.84 o                         
  -8   6  13         59.41         71.86         5.15 o                         
  -7   6  13        109.36        130.28         8.10 o                         
  -6   6  13          1.15          1.38         3.76 o                         
  -5   6  13         10.82          9.42         4.11 o                         
  -4   6  13          0.76         -2.04         3.45 o                         
  -3   6  13         13.31          9.67         4.09 o                         
  -2   6  13         52.61         51.66         4.89 o                         
  -1   6  13         71.02         69.77        10.35 o                         
   0   6  13         16.39         17.37         4.11 o                         
   1   6  13         35.17         46.89         6.85 o                         
   2   6  13         18.47         16.82         5.29 o                         
   3   6  13         18.03         15.27         7.29 o                         
  -8   7  13         55.44         71.92         6.06 o                         
  -7   7  13         17.68         27.55         4.03 o                         
  -6   7  13          7.05         17.02         5.43 o                         
  -5   7  13          0.84          1.92         4.77 o                         
  -4   7  13          1.16          0.75         3.79 o                         
  -3   7  13         64.42         55.43         5.17 o                         
  -2   7  13          3.31          5.80         4.37 o                         
  -1   7  13         14.62         10.36         4.87 o                         
   0   7  13          0.18          0.31         4.59 o                         
   1   7  13        324.68        362.54        17.58 o                         
   2   7  13         37.82         41.01         7.19 o                         
  -6   8  13         27.12         18.84         5.39 o                         
  -5   8  13        112.92        117.54         9.57 o                         
  -4   8  13          0.02          1.23         4.05 o                         
  -3   8  13        184.43        191.72        10.56 o                         
  -2   8  13          3.11         -1.13         4.68 o                         
  -1   8  13          1.80          3.74         3.85 o                         
   0   8  13          1.01          1.01         5.63 o                         
 -10   0  14        806.37        805.63        62.25 o                         
  -8   0  14          6.68          2.45         9.48 o                         
  -6   0  14         10.08         17.34         3.43 o                         
  -4   0  14         56.29         44.64         7.35 o                         
  -2   0  14       1367.55       1298.47        65.26 o                         
   0   0  14        212.48        248.81        23.40 o                         
   2   0  14         78.22         75.29         9.30 o                         
   4   0  14         67.16         72.54         9.34 o                         
 -11   1  14         43.08         32.25        10.80 o                         
 -10   1  14          0.08          2.44         7.08 o                         
  -9   1  14         17.14         11.60         7.28 o                         
  -8   1  14         22.48         27.95         7.56 o                         
  -7   1  14         17.62         13.48         3.74 o                         
  -6   1  14         76.18         64.15         3.97 o                         
  -5   1  14         93.64         94.76        10.57 o                         
  -4   1  14          0.91          3.57         3.72 o                         
  -3   1  14         25.68         26.46         4.91 o                         
  -2   1  14         65.68         41.50         7.19 o                         
  -1   1  14        380.54        387.90        16.36 o                         
   0   1  14        233.68        242.05        18.12 o                         
   1   1  14         13.98         10.43         4.37 o                         
   2   1  14         11.15         12.27         4.39 o                         
   3   1  14         17.43         23.05         5.09 o                         
   4   1  14         20.73         12.18         4.04 o                         
   5   1  14         36.66         48.35         6.48 o                         
 -11   2  14         11.09          9.73         8.25 o                         
 -10   2  14         73.01         79.32        10.87 o                         
  -9   2  14         19.28         20.18        11.16 o                         
  -8   2  14         19.30         29.33        10.55 o                         
  -7   2  14          5.10          1.33         2.12 o                         
  -6   2  14        194.98        165.65         6.14 o                         
  -5   2  14        402.45        365.42        15.90 o                         
  -4   2  14         24.63         17.00         4.15 o                         
  -3   2  14         15.84         32.95        11.83 o                         
  -2   2  14         17.75         21.75         5.98 o                         
  -1   2  14        305.81        258.48        17.13 o                         
   0   2  14        156.84        231.08        13.70 o                         
   1   2  14         48.92         54.89         5.47 o                         
   2   2  14         16.07         19.56         4.15 o                         
   3   2  14         58.00         64.41         5.46 o                         
   4   2  14         20.65         32.79         8.78 o                         
   5   2  14         98.00         74.64        18.20 o                         
 -10   3  14         13.74          4.57         8.55 o                         
  -9   3  14          0.50          0.28         7.02 o                         
  -8   3  14          8.32          7.75         6.97 o                         
  -7   3  14         34.72         38.86         5.85 o                         
  -6   3  14         63.40         65.18         6.74 o                         
  -5   3  14          6.32          6.25         3.83 o                         
  -4   3  14         66.76         79.74         9.75 o                         
  -3   3  14        611.34        618.70        23.72 o                         
  -2   3  14        257.86        258.93        14.46 o                         
  -1   3  14         90.00         86.02         6.40 o                         
   0   3  14        349.78        342.16        13.58 o                         
   1   3  14        100.04        108.05         9.92 o                         
   2   3  14         31.07         32.52         4.58 o                         
   3   3  14          8.47          4.78         3.70 o                         
   4   3  14        234.97        280.47        17.12 o                         
 -10   4  14          0.95         13.61        11.93 o                         
  -9   4  14        118.83        142.39        14.70 o                         
  -8   4  14          8.93          2.48         4.46 o                         
  -7   4  14         44.74         42.77         5.60 o                         
  -6   4  14         64.33         72.19         6.46 o                         
  -5   4  14         45.27         37.22         4.86 o                         
  -4   4  14         12.61         11.73         4.65 o                         
  -3   4  14          4.53          0.48         4.02 o                         
  -2   4  14        422.27        448.41        16.48 o                         
  -1   4  14         44.27         47.63         4.93 o                         
   0   4  14        188.21        172.80        15.91 o                         
   1   4  14        303.50        360.86        22.11 o                         
   2   4  14         98.77        110.93         9.60 o                         
   3   4  14         19.81         11.58         5.21 o                         
   4   4  14          0.23         -3.55         6.10 o                         
  -9   5  14          0.00          8.46        12.16 o                         
  -8   5  14          1.78          6.70         3.89 o                         
  -7   5  14        251.38        275.39        12.46 o                         
  -6   5  14         21.78         26.27         5.11 o                         
  -5   5  14          3.38          6.60         4.01 o                         
  -4   5  14          2.53          6.37         4.22 o                         
  -3   5  14         27.21         23.79         4.70 o                         
  -2   5  14          0.87         -0.50         3.64 o                         
  -1   5  14          0.46         -0.43         3.74 o                         
   0   5  14         63.97         66.38         5.58 o                         
   1   5  14        408.40        394.09        15.23 o                         
   2   5  14         35.77         34.58         6.14 o                         
   3   5  14          7.28         -2.59         4.98 o                         
  -8   6  14          9.25         11.31         6.13 o                         
  -7   6  14        260.31        313.95        13.99 o                         
  -6   6  14          1.16          1.79         4.23 o                         
  -5   6  14         55.96         66.49         6.01 o                         
  -4   6  14         25.77         25.60         5.72 o                         
  -3   6  14          0.39         -1.98         3.60 o                         
  -2   6  14          1.69          1.46         3.78 o                         
  -1   6  14         86.75         86.54         6.43 o                         
   0   6  14         91.29        105.87         7.33 o                         
   1   6  14         30.82         35.31         6.10 o                         
   2   6  14         46.09         41.98         8.09 o                         
  -7   7  14         84.80        110.26        13.37 o                         
  -6   7  14          4.28          6.09         4.81 o                         
  -5   7  14          8.82          7.50         5.11 o                         
  -4   7  14          0.02         -4.27         4.27 o                         
  -3   7  14        103.65         94.25         7.24 o                         
  -2   7  14         29.55         28.61         5.66 o                         
  -1   7  14         12.43          8.81         4.48 o                         
   0   7  14          2.31         -2.86         4.61 o                         
  -9   0  15        212.54        199.88        24.47 o                         
  -7   0  15         16.62         12.69         4.24 o                         
  -5   0  15         46.99         50.22         7.12 o                         
  -3   0  15         95.46         90.09         9.41 o                         
  -1   0  15        103.42        100.47        21.11 o                         
   1   0  15         22.70         20.19        11.62 o                         
   3   0  15         13.09         17.37         9.23 o                         
 -10   1  15          4.38          3.59         9.28 o                         
  -9   1  15         13.92          7.96         7.57 o                         
  -8   1  15          6.47          2.96        10.40 o                         
  -7   1  15         40.34         42.34         5.15 o                         
  -6   1  15          2.82          3.98         3.38 o                         
  -5   1  15         14.20         17.27         4.10 o                         
  -4   1  15         50.62         43.10         6.36 o                         
  -3   1  15         29.36         37.33         7.66 o                         
  -2   1  15        120.66        127.48         9.38 o                         
  -1   1  15         79.33         84.52         6.91 o                         
   0   1  15         49.71         54.66         7.40 o                         
   1   1  15         30.37         35.37         5.38 o                         
   2   1  15          1.64          5.10         4.48 o                         
   3   1  15        106.26        139.78         9.50 o                         
 -10   2  15        328.43        339.14        23.52 o                         
  -9   2  15        176.72        204.32        24.78 o                         
  -8   2  15        172.77        178.98        15.79 o                         
  -7   2  15         78.36         73.69         5.49 o                         
  -6   2  15         23.31         25.35         6.02 o                         
  -5   2  15        150.53        148.24         8.87 o                         
  -4   2  15          4.85         10.64         4.22 o                         
  -3   2  15        553.58        507.14        23.39 o                         
  -2   2  15        148.53        156.97        10.95 o                         
  -1   2  15         18.48         18.62         5.89 o                         
   0   2  15        112.72        117.10         8.98 o                         
   1   2  15         24.84         24.70         4.60 o                         
   2   2  15         11.27          9.65         4.18 o                         
   3   2  15         71.79         92.55         7.41 o                         
 -10   3  15         37.24         32.35         9.30 o                         
  -9   3  15          2.79         -1.07        10.40 o                         
  -8   3  15         15.79          9.34         7.28 o                         
  -7   3  15          0.21         -0.12         3.47 o                         
  -6   3  15          0.28          3.67         3.69 o                         
  -5   3  15          0.48         -1.04         3.76 o                         
  -4   3  15         38.73         45.85         5.33 o                         
  -3   3  15         16.65         19.52         5.44 o                         
  -2   3  15         79.09         80.15         9.34 o                         
  -1   3  15         10.29          9.26         4.53 o                         
   0   3  15         22.24         20.82         4.47 o                         
   1   3  15         45.40         55.05         5.37 o                         
   2   3  15          5.12          7.78         4.04 o                         
   3   3  15         62.30         72.16         6.89 o                         
  -9   4  15          1.42          3.98        10.25 o                         
  -8   4  15         66.77         63.59        10.15 o                         
  -7   4  15          2.27         -5.27         5.64 o                         
  -6   4  15          3.97          1.98         3.85 o                         
  -5   4  15          0.83         -0.15         3.96 o                         
  -4   4  15         31.69         34.78         5.11 o                         
  -3   4  15        142.76        141.66         9.34 o                         
  -2   4  15         26.11         31.52         5.29 o                         
  -1   4  15          2.44          2.27         3.87 o                         
   0   4  15        169.96        182.38         9.56 o                         
   1   4  15         87.89         86.79         6.56 o                         
   2   4  15          0.79          4.77         4.07 o                         
  -8   5  15         59.85         55.50         9.84 o                         
  -7   5  15         94.26        102.01        10.31 o                         
  -6   5  15         44.78         43.12         5.39 o                         
  -5   5  15         14.72         15.51         4.72 o                         
  -4   5  15          8.73          4.96         4.86 o                         
  -3   5  15          2.87          3.59         4.66 o                         
  -2   5  15          4.60          9.39         4.17 o                         
  -1   5  15         12.50          7.25         4.12 o                         
   0   5  15         17.35         17.63         4.40 o                         
   1   5  15         72.39         82.68         6.98 o                         
  -7   6  15          0.71         -4.27         5.12 o                         
  -6   6  15         21.04         15.33         4.68 o                         
  -5   6  15         63.05         69.02         9.35 o                         
  -4   6  15         15.69          8.16         5.21 o                         
  -3   6  15          0.42         -2.15         5.39 o                         
  -2   6  15          3.56          4.90         5.23 o                         
  -1   6  15         25.19         24.42         4.99 o                         
   0   6  15          0.03          9.17         5.25 o                         
  -8   0  16         91.55         83.49        15.29 o                         
  -6   0  16         85.00         82.21         8.89 o                         
  -4   0  16         86.97         70.27         8.73 o                         
  -2   0  16         58.56         57.36         9.56 o                         
   0   0  16         21.34         15.22         6.77 o                         
   2   0  16         14.39          8.09         6.98 o                         
  -9   1  16          3.66          5.57         8.43 o                         
  -8   1  16         11.33          4.44        16.59 o                         
  -7   1  16        113.16        112.69         6.93 o                         
  -6   1  16         67.64         75.95         9.10 o                         
  -5   1  16        358.73        362.60        15.46 o                         
  -4   1  16         63.85         51.31         5.54 o                         
  -3   1  16         16.71         14.49         4.59 o                         
  -2   1  16          2.84          6.75         4.51 o                         
  -1   1  16         71.44         80.60         6.88 o                         
   0   1  16          7.12          2.31         4.44 o                         
   1   1  16         32.44         30.01         5.48 o                         
   2   1  16         10.76          9.04         5.34 o                         
  -9   2  16         10.68         13.55         8.06 o                         
  -8   2  16         13.10          1.79        13.54 o                         
  -7   2  16        141.75        149.10         8.52 o                         
  -6   2  16         13.76         19.35         4.42 o                         
  -5   2  16          0.82         -2.28         3.83 o                         
  -4   2  16         74.50         83.12         6.94 o                         
  -3   2  16        287.78        272.58        13.12 o                         
  -2   2  16          6.99          4.30         4.52 o                         
  -1   2  16         37.65         44.93         6.11 o                         
   0   2  16         70.96         72.72         7.19 o                         
   1   2  16          6.80          9.56         4.87 o                         
   2   2  16          0.00          0.64         5.77 o                         
  -8   3  16          1.21         -1.07        10.55 o                         
  -7   3  16         56.07         68.00         7.53 o                         
  -6   3  16          2.46         -0.73         3.80 o                         
  -5   3  16         18.70         17.58         4.82 o                         
  -4   3  16          1.14         -2.88         4.18 o                         
  -3   3  16         28.89         40.12         6.77 o                         
  -2   3  16        217.26        210.67        18.54 o                         
  -1   3  16         13.33         16.91         4.93 o                         
   0   3  16         35.62         33.68        10.34 o                         
   1   3  16        113.76        109.87         7.61 o                         
  -8   4  16         20.71         10.86        11.16 o                         
  -7   4  16         69.24         71.36         7.53 o                         
  -6   4  16         58.02         60.65         6.20 o                         
  -5   4  16         47.42         53.47         5.77 o                         
  -4   4  16         21.81         24.77         5.79 o                         
  -3   4  16          6.49          6.35         4.68 o                         
  -2   4  16        161.06        183.60        17.68 o                         
  -1   4  16          4.32         -1.82         4.66 o                         
   0   4  16        388.68        423.50        16.46 o                         
  -6   5  16         35.64         43.03         5.46 o                         
  -5   5  16         90.76        105.14        12.10 o                         
  -4   5  16         61.37         64.48         6.75 o                         
  -3   5  16         28.37         28.92         5.75 o                         
  -2   5  16         26.09         22.69         6.89 o                         
  -1   5  16        108.28        134.92         8.55 o                         
  -7   0  17        151.32        155.38        30.74 o                         
  -5   0  17         12.35          6.53         6.06 o                         
  -3   0  17        128.92        133.96        12.97 o                         
  -1   0  17          0.69         -0.17         8.11 o                         
  -8   1  17         21.53         12.48         7.92 o                         
  -7   1  17         36.20         24.45        10.65 o                         
  -6   1  17          3.90          2.13         3.78 o                         
  -5   1  17          2.93          4.04         4.23 o                         
  -4   1  17         89.18         94.42         7.37 o                         
  -3   1  17          0.78          0.58         4.38 o                         
  -2   1  17          1.54         -0.72         4.44 o                         
  -1   1  17         33.79         32.02         5.63 o                         
   0   1  17         11.34          8.98         5.01 o                         
  -7   2  17          3.33          8.76         7.97 o                         
  -6   2  17         22.86         16.19         4.77 o                         
  -5   2  17          4.74         10.33         4.46 o                         
  -4   2  17          2.57          1.07         4.45 o                         
  -3   2  17         97.40        110.20        14.08 o                         
  -2   2  17         13.22         11.71         5.03 o                         
  -1   2  17         68.35         66.99         6.78 o                         
   0   2  17          0.38         -0.35         7.61 o                         
  -6   3  17         28.37         25.50         4.72 o                         
  -5   3  17         12.98          9.06         4.91 o                         
  -4   3  17          0.01         -0.93         4.92 o                         
  -3   3  17        163.07        173.29        11.02 o                         
  -2   3  17        202.45        208.89        12.05 o                         
  -1   3  17         54.78         52.72        12.75 o                         
  -5   4  17        106.88         88.59        18.42 o                         
  -4   4  17        125.33        132.76         9.31 o                         
  -3   4  17          0.18         -1.92         5.28 o                         
  -4   0  18         40.00         45.15         8.08 o                         
                                                                                
